# Supplementary material for: Drugging the intrinsically disordered transactivation domain of androgen receptor
Source: Signal Transduct Target Ther. 2026 Apr 28;11:157. doi: 10.1038/s41392-026-02642-3 (PMC13121470; doi:10.1038/s41392-026-02642-3)
Supplement: Supplementary file 2 — S2 RNA-Seq LN95 supplementary data [file 41392_2026_2642_MOESM2_ESM.xls]

## Sheet: DEG (FDR<0.05)
				LOG2FC
target_id	Gene	Name	FDR	DMSO	ENZA	EPI-002	BU3-12
ENST00000435046	EIF4G1	eukaryotic translation initiation factor 4 gamma 1(EIF4G1)	3.38713e-07	9.18579	-4.54145	-0.102907	-4.54144
ENST00000542866	KDM3B	lysine demethylase 3B(KDM3B)	1.47712e-05	7.88547	-2.62849	-2.62849	-2.62849
ENST00000277537	SEC16A	SEC16 homolog A, endoplasmic reticulum export factor(SEC16A)	8.94043e-07	7.56211	-2.5207	-2.5207	-2.5207
ENST00000504612	ATP2C1	ATPase secretory pathway Ca2+ transporting 1(ATP2C1)	4.66915e-06	7.37198	-2.45748	-2.45703	-2.45748
ENST00000444191	HCFC1	host cell factor C1(HCFC1)	6.38495e-05	7.37141	-2.45714	-2.45714	-2.45714
ENST00000398125	ADD1	adducin 1(ADD1)	2.68485e-09	7.35852	-2.45334	-2.45155	-2.45363
ENST00000620440	LOC102723728	nodal modulator 3-like(LOC102723728)	3.00785e-05	7.34253	-2.44751	-2.44751	-2.44751
ENST00000344749	TCF3	transcription factor 3(TCF3)	3.24256e-06	7.01569	-2.33841	-2.33865	-2.33863
ENST00000498491	FLNA	filamin A(FLNA)	0.000203002	6.95059	0.286792	-3.61869	-3.61869
ENST00000224862	FBXL15	F-box and leucine rich repeat protein 15(FBXL15)	1.93186e-05	6.868	-2.38026	-2.3506	-2.13713
ENST00000630065	SELENON	selenoprotein N(SELENON)	1.76677e-07	6.8553	-3.20999	-0.435327	-3.20999
ENST00000545754	MBNL1	muscleblind like splicing regulator 1(MBNL1)	6.1406e-05	6.84162	-2.28052	-2.28055	-2.28055
ENST00000535282	LOC101928143	uncharacterized LOC101928143(LOC101928143)	6.54752e-07	6.83198	-2.41273	-2.41273	-2.00653
ENST00000622786	DDX24	DEAD-box helicase 24(DDX24)	3.0418e-05	6.8171	-2.27086	-2.27271	-2.27353
ENST00000472487	MYSM1	Myb like, SWIRM and MPN domains 1(MYSM1)	8.72508e-20	6.80101	1.1537	-3.73016	-4.22455
ENST00000442398	C2CD3	C2 calcium dependent domain containing 3(C2CD3)	3.45537e-06	6.74987	-2.2502	-2.24947	-2.2502
ENST00000457800	DDX42	DEAD-box helicase 42(DDX42)	4.76065e-06	6.60953	-2.20318	-2.20318	-2.20318
ENST00000455667	PCBP2	poly(rC) binding protein 2(PCBP2)	3.77287e-08	6.53384	-1.98608	-1.89177	-2.65599
ENST00000313860	LIMCH1	LIM and calponin homology domains 1(LIMCH1)	0.000408926	6.26575	-2.10032	-2.06511	-2.10032
ENST00000368258	CCT3	chaperonin containing TCP1 subunit 3(CCT3)	0.000693178	6.25409	-1.46838	1.04625	-5.83197
ENST00000523430	SQLE	squalene epoxidase(SQLE)	9.83811e-05	6.187	0.960038	-3.57352	-3.57352
ENST00000299550	TRIM66	tripartite motif containing 66(TRIM66)	1.69814e-06	6.17265	-0.851891	-2.66099	-2.65977
ENST00000366603	ARID4B	AT-rich interaction domain 4B(ARID4B)	0.000384153	6.11271	-2.04048	-2.03175	-2.04048
ENST00000405547	SNED1	sushi, nidogen and EGF like domains 1(SNED1)	7.70667e-05	6.10756	-2.03585	-2.03585	-2.03585
ENST00000518800	MTFR1	mitochondrial fission regulator 1(MTFR1)	2.5585e-05	6.08212	-4.28395	-3.57225	1.77407
ENST00000495451	H6PD	hexose-6-phosphate dehydrogenase/glucose 1-dehydrogenase(H6PD)	0.00175921	6.07283	-2.02428	-2.02428	-2.02428
ENST00000524124	ASAP1	ArfGAP with SH3 domain, ankyrin repeat and PH domain 1(ASAP1)	7.2694e-07	6.06321	1.87847	-3.97084	-3.97084
ENST00000614102	FAT1	FAT atypical cadherin 1(FAT1)	4.08564e-05	5.99234	-1.99745	-1.99745	-1.99745
ENST00000454516	CNOT10	CCR4-NOT transcription complex subunit 10(CNOT10)	1.25154e-07	5.97548	-1.99183	-1.99183	-1.99183
ENST00000595736	ZNF682	zinc finger protein 682(ZNF682)	5.83947e-05	5.96838	-1.98946	-1.98946	-1.98946
ENST00000433868	ATP11C	ATPase phospholipid transporting 11C(ATP11C)	0.00449803	5.93502	-4.17713	-4.17713	2.41924
ENST00000605416	MCU	mitochondrial calcium uniporter(MCU)	0.00123079	5.9238	-3.75162	1.57934	-3.75153
ENST00000264968	MGAT4A	mannosyl (alpha-1,3-)-glycoprotein beta-1,4-N-acetylglucosaminyltransferase, isozyme A(MGAT4A)	0.000419781	5.92126	-1.97235	-1.96905	-1.97985
ENST00000206544	SLC22A17	solute carrier family 22 member 17(SLC22A17)	0.000194524	5.90538	-1.96846	-1.96846	-1.96846
ENST00000337502	SSX2	SSX family member 2(SSX2)	0.000873705	5.88561	-1.96171	-1.96194	-1.96196
ENST00000404909	RTN4	reticulon 4(RTN4)	9.00162e-05	5.87768	-1.95929	-1.9591	-1.95929
ENST00000478194	FERMT1	fermitin family member 1(FERMT1)	0.000476895	5.86679	-1.9556	-1.9556	-1.9556
ENST00000590854	EPG5	ectopic P-granules autophagy protein 5 homolog(EPG5)	0.00380985	5.84495	-3.9434	-3.9434	2.04184
ENST00000392319	ZNF84	zinc finger protein 84(ZNF84)	4.33574e-05	5.75431	-2.82517	-2.82517	-0.10397
ENST00000517903	ASPH	aspartate beta-hydroxylase(ASPH)	0.000889332	5.75037	0.00226731	-2.74722	-3.00541
ENST00000622333	ESCO1	establishment of sister chromatid cohesion N-acetyltransferase 1(ESCO1)	0.0106849	5.72705	-1.90902	-1.90902	-1.90902
ENST00000355125	BTBD7	BTB domain containing 7(BTBD7)	0.000127268	5.70563	1.62314	-3.66437	-3.6644
ENST00000433700	IFT74	intraflagellar transport 74(IFT74)	0.00332029	5.67338	-4.19406	-4.18107	2.70175
ENST00000505279	SPAG9	sperm associated antigen 9(SPAG9)	0.000271337	5.64832	-1.88277	-1.88277	-1.88277
ENST00000412198	ZSWIM8	zinc finger SWIM-type containing 8(ZSWIM8)	2.11934e-05	5.62702	-3.87703	-3.87714	2.12715
ENST00000613852	NAGK	N-acetylglucosamine kinase(NAGK)	0.00350911	5.61815	-1.87273	-1.87273	-1.87269
ENST00000449165	C2CD2	C2 calcium dependent domain containing 2(C2CD2)	0.000414667	5.59994	1.46809	-3.53401	-3.53401
ENST00000612956	MYCBP2	MYC binding protein 2, E3 ubiquitin protein ligase(MYCBP2)	0.0279578	5.54553	-1.84851	-1.84851	-1.84851
ENST00000402886	TEAD3	TEA domain transcription factor 3(TEAD3)	6.93215e-05	5.53809	-1.84603	-1.84603	-1.84603
ENST00000370161	AGL	amylo-alpha-1, 6-glucosidase, 4-alpha-glucanotransferase(AGL)	0.00145924	5.53545	-1.84515	-1.84515	-1.84515
ENST00000615636	CEPT1	choline/ethanolamine phosphotransferase 1(CEPT1)	0.00251302	5.53497	-1.84499	-1.84499	-1.84499
ENST00000512098	SSBP2	single stranded DNA binding protein 2(SSBP2)	0.0014896	5.50971	-1.83657	-1.83657	-1.83657
ENST00000407967	RNFT2	ring finger protein, transmembrane 2(RNFT2)	2.17785e-05	5.50361	-1.83454	-1.83454	-1.83453
ENST00000513858	SEC31A	SEC31 homolog A, COPII coat complex component(SEC31A)	0.00136011	5.4875	-1.86127	-1.76041	-1.86582
ENST00000629305	GIGYF2	GRB10 interacting GYF protein 2(GIGYF2)	0.0372908	5.47062	-1.82354	-1.82354	-1.82354
ENST00000311637	ATP9A	ATPase phospholipid transporting 9A (putative)(ATP9A)	0.000169023	5.45863	2.91129	-4.18496	-4.18496
ENST00000409823	PMS1	PMS1 homolog 1, mismatch repair system component(PMS1)	0.0247863	5.3863	-1.8415	-1.70227	-1.84252
ENST00000395958	YWHAZ	tyrosine 3-monooxygenase/tryptophan 5-monooxygenase activation protein zeta(YWHAZ)	2.63436e-08	5.34908	3.61614	-4.4754	-4.48982
ENST00000277900	ADD3	adducin 3(ADD3)	3.96959e-06	5.34609	-6.86474	2.494	-0.975359
ENST00000620157	DDX6	DEAD-box helicase 6(DDX6)	5.85001e-05	5.33354	-2.62577	-1.16239	-1.54538
ENST00000487035	ARHGAP19	Rho GTPase activating protein 19(ARHGAP19)	0.0117538	5.28307	-3.09461	-3.09461	0.906155
ENST00000464969	NOLC1	nucleolar and coiled-body phosphoprotein 1(NOLC1)	0.0280705	5.25952	-1.75317	-1.75317	-1.75317
ENST00000563853	C16orf70	chromosome 16 open reading frame 70(C16orf70)	0.0220483	5.23535	-1.74538	-1.74459	-1.74538
ENST00000397174	SCMH1	sex comb on midleg homolog 1 (Drosophila)(SCMH1)	0.00128843	5.19786	-4.6896	-4.27351	3.76525
ENST00000602784	RNF40	ring finger protein 40(RNF40)	0.00216683	5.18379	-3.09322	-3.09322	1.00266
ENST00000520517	COX6C	cytochrome c oxidase subunit 6C(COX6C)	0.000837077	5.1345	-4.31099	-4.30997	3.48646
ENST00000414389	KDM6A	lysine demethylase 6A(KDM6A)	3.41442e-06	5.07939	-4.98825	-4.98825	4.8971
ENST00000314673	SNX14	sorting nexin 14(SNX14)	0.0068797	5.06538	-1.87172	-1.06272	-2.13094
ENST00000368682	FYN	FYN proto-oncogene, Src family tyrosine kinase(FYN)	0.0311027	5.04736	-1.22127	-1.91305	-1.91305
ENST00000374651	ZBTB40	zinc finger and BTB domain containing 40(ZBTB40)	8.71096e-05	5.04042	-4.25261	-4.25288	3.46508
ENST00000320254	LRRC37A	leucine rich repeat containing 37A(LRRC37A)	0.000187764	5.01866	-1.45556	-0.568097	-2.99501
ENST00000618088	GHR	growth hormone receptor(GHR)	9.48814e-05	5.01827	3.72239	-4.37033	-4.37033
ENST00000519663	CYFIP2	cytoplasmic FMR1 interacting protein 2(CYFIP2)	0.0250498	4.98406	-2.96966	-2.96966	0.95526
ENST00000359152	SYTL2	synaptotagmin like 2(SYTL2)	0.009041	4.96208	-2.49319	1.82605	-4.29493
ENST00000588787	KANK2	KN motif and ankyrin repeat domains 2(KANK2)	0.00488314	4.91877	-4.19057	-4.19057	3.46236
ENST00000281172	EPS8	epidermal growth factor receptor pathway substrate 8(EPS8)	0.000472684	4.91745	5.11921	-5.09524	-4.94142
ENST00000262861	SIPA1L2	signal induced proliferation associated 1 like 2(SIPA1L2)	6.54367e-05	4.82881	-3.54454	-5.14696	3.86269
ENST00000491064	CTDSP1	CTD small phosphatase 1(CTDSP1)	0.00515284	4.81855	-3.5571	-3.5571	2.29565
ENST00000545588	ZC3H11A	zinc finger CCCH-type containing 11A(ZC3H11A)	0.0221589	4.80295	-2.91789	1.03283	-2.91789
ENST00000306481	CEP120	centrosomal protein 120(CEP120)	0.00105859	4.80075	-3.92296	-3.89708	3.01929
ENST00000621833	GUCD1	guanylyl cyclase domain containing 1(GUCD1)	0.00105472	4.79018	2.51091	-3.65054	-3.65054
ENST00000521620	WRN	Werner syndrome RecQ like helicase(WRN)	1.00525e-05	4.72671	-3.8362	2.94569	-3.8362
ENST00000409039	DNAH10	dynein axonemal heavy chain 10(DNAH10)	0.00500664	4.69385	-3.8779	3.06195	-3.8779
ENST00000409617	SERF2	small EDRK-rich factor 2(SERF2)	0.00447339	4.69366	2.947	-3.82033	-3.82033
ENST00000423760	PHF14	PHD finger protein 14(PHF14)	0.033834	4.69107	-2.74586	-0.825318	-1.11989
ENST00000381869	MTUS1	microtubule associated tumor suppressor 1(MTUS1)	0.00526674	4.63353	-4.15849	-1.1839	0.708869
ENST00000545763	MGA	MGA, MAX dimerization protein(MGA)	0.0187057	4.62234	2.93063	-3.77649	-3.77649
ENST00000525610	CLUHP3	clustered mitochondria homolog pseudogene 3(CLUHP3)	0.00075833	4.60459	2.46756	-3.53607	-3.53607
ENST00000360413	SRGAP3	SLIT-ROBO Rho GTPase activating protein 3(SRGAP3)	0.00427631	4.60346	-3.4535	2.28848	-3.43844
ENST00000378826	KIF13A	kinesin family member 13A(KIF13A)	0.00517312	4.60307	1.41583	-5.33537	-0.683537
ENST00000533603	SERPINH1	serpin family H member 1(SERPINH1)	0.0152452	4.58721	-1.88392	-1.91728	-0.78601
ENST00000555122	AHNAK2	AHNAK nucleoprotein 2(AHNAK2)	0.0199526	4.54398	-3.77929	3.0146	-3.77929
ENST00000171887	TNS1	tensin 1(TNS1)	0.014447	4.50744	-4.14713	3.78957	-4.14988
ENST00000324052	LARP7	La ribonucleoprotein domain family member 7(LARP7)	0.0341314	4.50151	2.22636	-3.44721	-3.28066
ENST00000495878	ARAP1	ArfGAP with RhoGAP domain, ankyrin repeat and PH domain 1(ARAP1)	0.000194899	4.48042	-4.37096	4.26149	-4.37096
ENST00000528663	CYHR1	cysteine and histidine rich 1(CYHR1)	0.00469742	4.47559	4.26295	-4.36927	-4.36927
ENST00000381465	TRIB2	tribbles pseudokinase 2(TRIB2)	0.00886777	4.45144	-3.76413	3.07682	-3.76413
ENST00000396672	STK33	serine/threonine kinase 33(STK33)	1.33667e-14	4.44673	4.28416	-5.17871	-3.55218
ENST00000527910	BIRC2	baculoviral IAP repeat containing 2(BIRC2)	0.0316502	4.41181	-3.52314	1.58072	-2.46939
ENST00000552823	LIMA1	LIM domain and actin binding 1(LIMA1)	0.0346718	4.39839	-0.0623897	1.26373	-5.59973
ENST00000356195	CDCA7L	cell division cycle associated 7 like(CDCA7L)	0.00874099	4.39612	3.03538	-3.71575	-3.71575
ENST00000570561	ARL16	ADP ribosylation factor like GTPase 16(ARL16)	2.63567e-05	4.39042	2.25507	-3.32274	-3.32274
ENST00000318282	MKL2	MKL1/myocardin like 2(MKL2)	0.00413982	4.38457	-3.03591	2.731	-4.07966
ENST00000530076	PPT1	palmitoyl-protein thioesterase 1(PPT1)	7.05969e-05	4.37282	-5.23391	-3.27504	4.13613
ENST00000522566	FZD6	frizzled class receptor 6(FZD6)	0.0198532	4.36701	3.80081	-4.08302	-4.0848
ENST00000350792	MIR6717	microRNA 6717(MIR6717)	0.000217686	4.36699	-3.86703	-3.93932	3.43936
ENST00000564241	ATMIN	ATM interactor(ATMIN)	0.00191725	4.36564	-3.64143	-3.64143	2.91722
ENST00000373545	PHKA1	phosphorylase kinase regulatory subunit alpha 1(PHKA1)	0.0126387	4.34374	-3.28328	-3.28328	2.22282
ENST00000587024	SBNO2	strawberry notch homolog 2(SBNO2)	0.0136895	4.34168	3.11633	-3.729	-3.729
ENST00000550777	METAP2	methionyl aminopeptidase 2(METAP2)	0.00907292	4.33199	3.82859	-4.08029	-4.08029
ENST00000536831	RRP12	ribosomal RNA processing 12 homolog(RRP12)	0.000121013	4.3064	4.31168	-4.30904	-4.30904
ENST00000458649	AMBRA1	autophagy and beclin 1 regulator 1(AMBRA1)	0.0458041	4.30093	0.0616417	-5.11089	0.748321
ENST00000320547	PRRC2B	proline rich coiled-coil 2B(PRRC2B)	0.00340641	4.29746	-7.6424	1.2745	2.07045
ENST00000554211	LINC01467	long intergenic non-protein coding RNA 1467(LINC01467)	5.7188e-10	4.28958	3.93092	-4.11025	-4.11025
ENST00000563668	SPSB3	splA/ryanodine receptor domain and SOCS box containing 3(SPSB3)	0.000762522	4.28715	-3.37147	-3.371	2.45532
ENST00000555330	AREL1	apoptosis resistant E3 ubiquitin protein ligase 1(AREL1)	0.0497049	4.22507	-3.52346	2.82185	-3.52346
ENST00000324866	LRTOMT	leucine rich transmembrane and O-methyltransferase domain containing(LRTOMT)	0.0201894	4.21856	2.49545	-3.30117	-3.41285
ENST00000528615	DGKZ	diacylglycerol kinase zeta(DGKZ)	0.0113921	4.21107	-3.52261	2.8342	-3.52266
ENST00000484746	ATP2B4	ATPase plasma membrane Ca2+ transporting 4(ATP2B4)	0.00453113	4.21047	-4.31004	-4.31004	4.40961
ENST00000414183	EWSR1	EWS RNA binding protein 1(EWSR1)	0.00542103	4.19779	-3.14669	-3.14669	2.09559
ENST00000422861	L3MBTL1	l(3)mbt-like 1 (Drosophila)(L3MBTL1)	0.000200269	4.17898	3.14702	-3.663	-3.663
ENST00000623280	YTHDF3	YTH N6-methyladenosine RNA binding protein 3(YTHDF3)	0.00985748	4.16053	2.68238	-4.33031	-2.5126
ENST00000405202	BZW2	basic leucine zipper and W2 domains 2(BZW2)	3.79193e-26	4.15832	4.71045	-6.04509	-2.82368
ENST00000534843	APOLD1	apolipoprotein L domain containing 1(APOLD1)	0.000449421	4.1384	-3.21309	-3.21309	2.28777
ENST00000419821	TAOK3	TAO kinase 3(TAOK3)	0.0186054	4.13117	-2.0388	0.944264	-3.03663
ENST00000393313	ZNF800	zinc finger protein 800(ZNF800)	0.00752307	4.131	-3.04402	1.95704	-3.04402
ENST00000619836	PDIK1L	PDLIM1 interacting kinase 1 like(PDIK1L)	0.00351244	4.11693	-4.08111	-3.89288	3.85705
ENST00000621784	CRABP2	cellular retinoic acid binding protein 2(CRABP2)	0.0117632	4.11478	1.91897	-3.01688	-3.01688
ENST00000418590	SBF1	SET binding factor 1(SBF1)	0.0163197	4.06714	-5.81448	2.02429	-0.276952
ENST00000444777	EEPD1	endonuclease/exonuclease/phosphatase family domain containing 1(EEPD1)	0.0406414	4.06662	-3.2456	-3.2456	2.42458
ENST00000525143	NOX5	NADPH oxidase 5(NOX5)	0.0485048	4.05831	-1.70531	0.105113	-2.45811
ENST00000406902	GRAMD4	GRAM domain containing 4(GRAMD4)	0.00218864	4.03754	3.63789	-3.83771	-3.83771
ENST00000568219	PALB2	partner and localizer of BRCA2(PALB2)	0.0380999	4.0311	3.28778	-3.49146	-3.82742
ENST00000522263	KIAA1429	KIAA1429(KIAA1429)	0.0455091	4.003	2.50189	-3.25245	-3.25245
ENST00000444761	MCFD2	multiple coagulation factor deficiency 2(MCFD2)	0.0458545	3.99899	-3.16102	2.32306	-3.16102
ENST00000377656	CNTNAP3	contactin associated protein-like 3(CNTNAP3)	0.0126276	3.99278	-3.61656	-3.39199	3.01576
ENST00000593152	ATP5A1	ATP synthase, H+ transporting, mitochondrial F1 complex, alpha subunit 1, cardiac muscle(ATP5A1)	0.000155508	3.98856	4.47156	-4.23006	-4.23006
ENST00000610535	TNIP1	TNFAIP3 interacting protein 1(TNIP1)	0.00887766	3.9856	2.73167	-3.35864	-3.35864
ENST00000334661	PLCD1	phospholipase C delta 1(PLCD1)	0.00292216	3.97602	-3.51948	3.06295	-3.51948
ENST00000236698	STAG1	stromal antigen 1(STAG1)	0.00278225	3.96268	3.56837	-3.76552	-3.76552
ENST00000508305	ARAP3	ArfGAP with RhoGAP domain, ankyrin repeat and PH domain 3(ARAP3)	1.4052e-06	3.95386	3.71613	-3.83499	-3.83499
ENST00000447419	PTX4	pentraxin 4(PTX4)	0.0340305	3.95079	-2.59521	1.23963	-2.59521
ENST00000561086	IQGAP1	IQ motif containing GTPase activating protein 1(IQGAP1)	0.00518889	3.90264	-4.51344	0.457769	0.153031
ENST00000249750	ALDH1A2	aldehyde dehydrogenase 1 family member A2(ALDH1A2)	5.82922e-07	3.87554	3.45035	-3.66295	-3.66295
ENST00000630056	ZNF133	zinc finger protein 133(ZNF133)	0.0241507	3.85402	-3.43357	-3.43357	3.01313
ENST00000350437	DDX11	DEAD/H-box helicase 11(DDX11)	0.00309168	3.84074	4.14516	-3.89581	-4.09009
ENST00000455364	PIGV	phosphatidylinositol glycan anchor biosynthesis class V(PIGV)	0.0380108	3.82548	3.09534	-3.46041	-3.46041
ENST00000633930	NHSL2	NHS like 2(NHSL2)	0.0282435	3.82331	2.29197	-3.0559	-3.05939
ENST00000367814	MYB	MYB proto-oncogene, transcription factor(MYB)	1.3994e-06	3.81217	2.65053	-5.84053	-0.622175
ENST00000598245	MAGEA3	MAGE family member A3(MAGEA3)	0.00395772	3.80478	-4.40992	-4.43317	5.03832
ENST00000540479	CALML4	calmodulin like 4(CALML4)	0.00384147	3.80052	3.31341	-3.55694	-3.55698
ENST00000623361	IQCE	IQ motif containing E(IQCE)	0.00207162	3.79903	0.426842	-6.57257	2.34669
ENST00000555082	PRKCH	protein kinase C eta(PRKCH)	0.0169659	3.79414	-3.65281	-3.65281	3.51148
ENST00000427481	NTM	neurotrimin(NTM)	0.000194905	3.78829	4.00338	-3.89584	-3.89584
ENST00000380518	COL2A1	collagen type II alpha 1 chain(COL2A1)	0.000228871	3.77748	3.55469	-3.66608	-3.66608
ENST00000622362	FAM200B	family with sequence similarity 200 member B(FAM200B)	0.00783601	3.7746	-3.1574	3.56131	-4.1785
ENST00000592721	CACTIN	cactin, spliceosome C complex subunit(CACTIN)	0.00340641	3.74331	-3.75401	-3.75401	3.7647
ENST00000281923	MGAT5	mannosyl (alpha-1,6-)-glycoprotein beta-1,6-N-acetyl-glucosaminyltransferase(MGAT5)	0.00207162	3.73413	-4.19381	-4.18208	4.64176
ENST00000416801	TAX1BP1	Tax1 binding protein 1(TAX1BP1)	0.0266415	3.69431	2.48701	-3.03252	-3.14879
ENST00000429429	SLBP	stem-loop binding protein(SLBP)	0.00221952	3.68266	2.97845	0.149425	-6.81053
ENST00000375111	PLA2G2A	phospholipase A2 group IIA(PLA2G2A)	1.25067e-07	3.68006	3.49206	-6.20445	-0.967667
ENST00000576679	MCRIP1	MAPK regulated corepressor interacting protein 1(MCRIP1)	0.000175861	3.67629	3.79266	-3.73448	-3.73448
ENST00000503462	ZNF827	zinc finger protein 827(ZNF827)	0.000157689	3.67396	0.174896	-6.06635	2.2175
ENST00000566050	MTHFSD	methenyltetrahydrofolate synthetase domain containing(MTHFSD)	0.0348004	3.64263	-3.30958	1.43304	-1.76609
ENST00000465022	RABL3	RAB, member of RAS oncogene family like 3(RABL3)	2.83926e-06	3.61856	-3.62422	3.62988	-3.62422
ENST00000429136	ATP13A3	ATPase 13A3(ATP13A3)	0.000974464	3.61757	0.879941	1.79935	-6.29686
ENST00000574408	USP43	ubiquitin specific peptidase 43(USP43)	1.72386e-06	3.61662	1.54049	0.631057	-5.78816
ENST00000540387	CTNNA1	catenin alpha 1(CTNNA1)	0.0116797	3.59744	-3.05491	2.51239	-3.05491
ENST00000315658	ELMOD3	ELMO domain containing 3(ELMOD3)	8.08075e-05	3.59628	4.43661	-4.01645	-4.01645
ENST00000596634	AKT2	AKT serine/threonine kinase 2(AKT2)	0.00719653	3.59565	3.78199	-3.68888	-3.68876
ENST00000164139	PYGM	phosphorylase, glycogen, muscle(PYGM)	0.0124962	3.58925	3.22064	-3.40495	-3.40495
ENST00000628915	R3HDM1	R3H domain containing 1(R3HDM1)	0.0496521	3.56681	2.063	-5.48106	-0.148748
ENST00000591088	SEPT9	septin 9(SEPT9)	8.08041e-05	3.565	-1.07741	0.899466	-3.38706
ENST00000424427	CCDC150	coiled-coil domain containing 150(CCDC150)	0.00278651	3.55245	3.07019	-3.31135	-3.31129
ENST00000403290	ARNTL	aryl hydrocarbon receptor nuclear translocator like(ARNTL)	0.00100685	3.54516	2.4878	-6.09553	0.0625644
ENST00000539068	FKBP5	FK506 binding protein 5(FKBP5)	3.97602e-10	3.5414	2.44169	1.56521	-7.5483
ENST00000340004	DOK1	docking protein 1(DOK1)	0.00624299	3.53955	2.74117	-3.14036	-3.14036
ENST00000563290	SCAPER	S-phase cyclin A associated protein in the ER(SCAPER)	0.0449478	3.52559	-3.42574	-3.42574	3.3259
ENST00000622186	SLC6A6	solute carrier family 6 member 6(SLC6A6)	0.0214824	3.51861	-3.93407	-3.94087	4.35633
ENST00000519148	TOP1MT	topoisomerase (DNA) I, mitochondrial(TOP1MT)	0.00349231	3.51464	-4.00864	-4.00629	4.50029
ENST00000587985	TMEM161A	transmembrane protein 161A(TMEM161A)	0.0299256	3.51215	3.55186	-3.532	-3.532
ENST00000494967	DIAPH1	diaphanous related formin 1(DIAPH1)	0.00773922	3.50118	-3.42048	3.33979	-3.42049
ENST00000369005	TACC2	transforming acidic coiled-coil containing protein 2(TACC2)	0.000774345	3.46771	4.51981	-3.99376	-3.99376
ENST00000216080	LMF2	lipase maturation factor 2(LMF2)	0.0121365	3.46653	3.62759	-4.48691	-2.60721
ENST00000420854	IFT172	intraflagellar transport 172(IFT172)	0.0167355	3.46472	-2.80801	-2.80801	2.15129
ENST00000589785	TMUB2	transmembrane and ubiquitin like domain containing 2(TMUB2)	0.00869611	3.45944	-3.41661	3.37377	-3.41661
ENST00000574444	C1QBP	complement C1q binding protein(C1QBP)	0.00534538	3.45391	2.24958	1.39762	-7.10111
ENST00000470987	PDE9A	phosphodiesterase 9A(PDE9A)	0.014785	3.4497	2.81765	-3.13367	-3.13367
ENST00000434009	REV3L	REV3 like, DNA directed polymerase zeta catalytic subunit(REV3L)	0.0165104	3.44291	-6.14465	1.02683	1.67491
ENST00000374530	PALM2	paralemmin 2(PALM2)	0.00162992	3.41714	-3.58177	3.7464	-3.58177
ENST00000594973	SHKBP1	SH3KBP1 binding protein 1(SHKBP1)	0.000221795	3.40906	4.82547	-4.11726	-4.11726
ENST00000545232	UHRF1BP1L	UHRF1 binding protein 1 like(UHRF1BP1L)	0.0225478	3.40666	-5.88744	1.18166	1.29911
ENST00000451231	IL17RC	interleukin 17 receptor C(IL17RC)	0.000602038	3.40477	3.61909	-3.51193	-3.51193
ENST00000511481	SEC24D	SEC24 homolog D, COPII coat complex component(SEC24D)	1.06793e-06	3.40351	2.03337	0.817445	-6.25432
ENST00000526332	MIR6727	microRNA 6727(MIR6727)	0.015278	3.4022	2.88205	-3.14213	-3.14213
ENST00000246549	FFAR2	free fatty acid receptor 2(FFAR2)	0.0116816	3.3856	2.14332	-5.46916	-0.0597632
ENST00000631086	SAMD4A	sterile alpha motif domain containing 4A(SAMD4A)	0.012022	3.372	2.28314	0.848112	-6.50326
ENST00000524831	SNX15	sorting nexin 15(SNX15)	0.0427457	3.36182	2.58455	-2.97319	-2.97319
ENST00000515166	PARP8	poly(ADP-ribose) polymerase family member 8(PARP8)	0.00247579	3.36052	-3.38608	-3.60184	3.62741
ENST00000617782	TMEM68	transmembrane protein 68(TMEM68)	0.0404178	3.34727	-5.52082	-1.037	3.21055
ENST00000442506	NBAS	neuroblastoma amplified sequence(NBAS)	0.0404212	3.32941	-7.07298	2.44036	1.3032
ENST00000379937	BRF1	BRF1, RNA polymerase III transcription initiation factor 90 kDa subunit(BRF1)	0.00962782	3.32612	1.45194	1.08257	-5.86063
ENST00000394066	KLC2	kinesin light chain 2(KLC2)	0.0125825	3.32397	2.14959	-5.43375	-0.0398005
ENST00000412315	NRXN1	neurexin 1(NRXN1)	4.23381e-05	3.32283	3.62079	-3.47181	-3.47181
ENST00000434054	CLCN2	chloride voltage-gated channel 2(CLCN2)	3.69458e-06	3.31099	3.15873	-0.501456	-5.96826
ENST00000510411	HNRNPH1	heterogeneous nuclear ribonucleoprotein H1 (H)(HNRNPH1)	6.91505e-06	3.30472	4.57538	-3.94005	-3.94005
ENST00000375058	MAGED2	MAGE family member D2(MAGED2)	0.0376312	3.29304	0.302953	-5.94364	2.34765
ENST00000528163	IL32	interleukin 32(IL32)	0.0209953	3.28432	1.37662	-5.11187	0.450933
ENST00000446851	LIN54	lin-54 DREAM MuvB core complex component(LIN54)	0.000134036	3.28251	2.82579	-7.05853	0.950225
ENST00000556376	HOPX	HOP homeobox(HOPX)	0.00738999	3.27084	3.79207	-3.53146	-3.53146
ENST00000422974	ZFP91	ZFP91 zinc finger protein(ZFP91)	1.33504e-05	3.26612	3.67935	-3.47043	-3.47504
ENST00000416589	TEX264	testis expressed 264(TEX264)	0.00539411	3.2585	-3.61997	-3.61997	3.98144
ENST00000589993	CEP192	centrosomal protein 192(CEP192)	0.000778918	3.24957	1.58205	0.532473	-5.36409
ENST00000457139	BET1	Bet1 golgi vesicular membrane trafficking protein(BET1)	0.0230072	3.23121	1.44722	-5.38268	0.704258
ENST00000458358	ITGA6	integrin subunit alpha 6(ITGA6)	0.0301267	3.21829	-2.9486	4.19717	-4.46686
ENST00000293648	ZNF562	zinc finger protein 562(ZNF562)	0.0428312	3.21631	2.62859	-6.51636	0.671458
ENST00000436171	PANX1	pannexin 1(PANX1)	0.00632482	3.2117	-3.2238	-3.2238	3.2359
ENST00000367580	MR1	major histocompatibility complex, class I-related(MR1)	0.0302541	3.19405	-2.13045	3.95191	-5.01551
ENST00000432299	MLH1	mutL homolog 1(MLH1)	0.0174705	3.17756	-3.11817	-3.11817	3.05878
ENST00000514861	THOC3	THO complex 3(THOC3)	4.60923e-06	3.16922	2.66075	0.628304	-6.45827
ENST00000586018	CILP2	cartilage intermediate layer protein 2(CILP2)	0.00122816	3.1261	3.47264	-3.29946	-3.29928
ENST00000587508	CC2D1A	coiled-coil and C2 domain containing 1A(CC2D1A)	0.00154833	3.09416	0.875827	-4.54295	0.572966
ENST00000414771	MTRF1L	mitochondrial translational release factor 1 like(MTRF1L)	0.00984257	3.09245	0.470355	1.9464	-5.50921
ENST00000590016	RAD51D	RAD51 paralog D(RAD51D)	0.0193239	3.09185	3.00178	-3.04681	-3.04681
ENST00000551912	DDX54	DEAD-box helicase 54(DDX54)	0.0111407	3.09014	-4.26404	0.0807082	1.09319
ENST00000403298	TFEB	transcription factor EB(TFEB)	0.0110205	3.08809	3.08771	-1.64634	-4.52946
ENST00000467857	MIR1292	microRNA 1292(MIR1292)	0.000292138	3.08528	1.19968	-4.8309	0.545937
ENST00000374234	INIP	INTS3 and NABP interacting protein(INIP)	4.68421e-06	3.07976	2.8624	-1.42355	-4.51862
ENST00000525212	NDUFS3	NADH:ubiquinone oxidoreductase core subunit S3(NDUFS3)	0.048324	3.0618	0.462371	1.73905	-5.26321
ENST00000455029	RRBP1	ribosome binding protein 1(RRBP1)	0.000466235	3.05936	-6.79238	3.88095	-0.147932
ENST00000613943	SMARCD2	SWI/SNF related, matrix associated, actin dependent regulator of chromatin, subfamily d, member 2(SMARCD2)	0.000167085	3.05871	-4.44184	-4.43857	5.82169
ENST00000475377	FMNL2	formin like 2(FMNL2)	0.0118876	3.05385	0.426484	1.43464	-4.91498
ENST00000389574	SUN1	Sad1 and UNC84 domain containing 1(SUN1)	0.000451432	3.05218	-2.11031	3.32101	-4.26288
ENST00000433878	FYCO1	FYVE and coiled-coil domain containing 1(FYCO1)	0.00493444	3.05092	-6.9106	1.97789	1.88179
ENST00000540243	MTF2	metal response element binding transcription factor 2(MTF2)	0.01881	3.0447	2.01162	-6.30549	1.24917
ENST00000595444	MRPL34	mitochondrial ribosomal protein L34(MRPL34)	0.0225155	3.03009	1.52771	0.134796	-4.69259
ENST00000405189	RPS6KA2	ribosomal protein S6 kinase A2(RPS6KA2)	0.0271243	3.02559	4.00887	-3.51723	-3.51723
ENST00000322635	CAMK2G	calcium/calmodulin dependent protein kinase II gamma(CAMK2G)	0.00295973	3.02458	-5.58945	0.625998	1.93887
ENST00000549115	CHURC1	churchill domain containing 1(CHURC1)	0.0128009	3.00413	-3.62955	4.25497	-3.62955
ENST00000559107	TM2D3	TM2 domain containing 3(TM2D3)	0.00104751	3.00033	-4.2395	-0.428986	1.66816
ENST00000543621	DNMBP	dynamin binding protein(DNMBP)	0.00494929	2.98864	-6.50509	1.75889	1.75756
ENST00000320492	ELN	elastin(ELN)	0.012725	2.98307	-3.32628	3.6695	-3.32628
ENST00000615337	MIR4647	microRNA 4647(MIR4647)	3.32239e-05	2.97904	5.03108	-4.00506	-4.00506
ENST00000354625	RPS6KL1	ribosomal protein S6 kinase like 1(RPS6KL1)	0.00106768	2.9722	-4.20486	3.69941	-2.46674
ENST00000540666	UEVLD	UEV and lactate/malate dehyrogenase domains(UEVLD)	0.00599949	2.96668	2.76028	-0.0832682	-5.64369
ENST00000389858	LGR4	leucine rich repeat containing G protein-coupled receptor 4(LGR4)	0.0094069	2.96625	2.82191	-5.52689	-0.261272
ENST00000490417	SFXN4	sideroflexin 4(SFXN4)	0.0174882	2.96523	-3.67462	-3.68619	4.39558
ENST00000612478	R3HCC1L	R3H domain and coiled-coil containing 1 like(R3HCC1L)	0.000180158	2.96476	3.0339	-0.0752992	-5.92336
ENST00000351839	HNRNPK	heterogeneous nuclear ribonucleoprotein K(HNRNPK)	0.00471828	2.96153	4.11848	-3.54	-3.54
ENST00000418570	C1orf127	chromosome 1 open reading frame 127(C1orf127)	0.00278651	2.945	2.00123	-0.914728	-4.0315
ENST00000430710	CHD8	chromodomain helicase DNA binding protein 8(CHD8)	0.00671486	2.9399	1.46904	-6.52248	2.11353
ENST00000393307	RAB43	RAB43, member RAS oncogene family(RAB43)	0.0147075	2.92732	-2.54697	-0.216563	-0.163791
ENST00000562465	CDAN1	codanin 1(CDAN1)	0.00093243	2.92348	1.37125	1.07605	-5.37078
ENST00000369754	FAM46A	family with sequence similarity 46 member A(FAM46A)	0.00132867	2.91344	2.75438	-6.5706	0.902779
ENST00000412806	SH3BP5	SH3 domain binding protein 5(SH3BP5)	0.0411696	2.9083	-4.15825	-1.25557	2.50552
ENST00000456197	TRRAP	transformation/transcription domain associated protein(TRRAP)	6.93215e-05	2.90518	-7.94336	2.78852	2.24966
ENST00000357310	APAF1	apoptotic peptidase activating factor 1(APAF1)	3.1702e-05	2.90434	2.3566	-6.52562	1.26468
ENST00000273857	CORIN	corin, serine peptidase(CORIN)	0.00022263	2.9031	2.57271	-4.29869	-1.17712
ENST00000324300	EDNRA	endothelin receptor type A(EDNRA)	0.00260881	2.89612	4.20496	-3.55054	-3.55054
ENST00000491082	FAM189B	family with sequence similarity 189 member B(FAM189B)	3.57099e-08	2.88257	2.86093	-5.76328	0.0197756
ENST00000527034	UBTF	upstream binding transcription factor, RNA polymerase I(UBTF)	0.0379006	2.87637	1.03375	-5.45169	1.54157
ENST00000576153	CXCL16	C-X-C motif chemokine ligand 16(CXCL16)	0.00432972	2.87629	3.59756	-3.23693	-3.23693
ENST00000316603	DNAJC7	DnaJ heat shock protein family (Hsp40) member C7(DNAJC7)	0.00703447	2.87574	-7.24474	3.33369	1.0353
ENST00000377961	SCGN	secretagogin, EF-hand calcium binding protein(SCGN)	7.20437e-05	2.85951	2.93833	-1.5195	-4.27835
ENST00000551711	RNF41	ring finger protein 41(RNF41)	0.0049174	2.85474	2.98323	-0.877925	-4.96004
ENST00000254299	GCH1	GTP cyclohydrolase 1(GCH1)	0.031233	2.83626	2.90014	-0.0384402	-5.69797
ENST00000383825	OGG1	8-oxoguanine DNA glycosylase(OGG1)	0.00123867	2.83561	1.47854	0.81291	-5.12706
ENST00000456194	HACL1	2-hydroxyacyl-CoA lyase 1(HACL1)	0.0171659	2.82415	1.37937	1.07749	-5.28101
ENST00000309041	CEP290	centrosomal protein 290(CEP290)	0.0399078	2.81816	0.177669	2.59789	-5.59372
ENST00000551117	METTL1	methyltransferase like 1(METTL1)	0.0404178	2.80856	3.50462	-3.15659	-3.15659
ENST00000376806	HLA-A	major histocompatibility complex, class I, A(HLA-A)	0.0143346	2.79608	-3.27444	3.7528	-3.27444
ENST00000534536	PDE4DIP	phosphodiesterase 4D interacting protein(PDE4DIP)	0.00228524	2.79582	2.05627	-0.521631	-4.33047
ENST00000456517	HIPK3	homeodomain interacting protein kinase 3(HIPK3)	0.0347853	2.77913	3.97893	-3.37903	-3.37903
ENST00000552132	ERGIC2	ERGIC and golgi 2(ERGIC2)	0.0377615	2.77866	2.72924	-4.86258	-0.645321
ENST00000589176	PHF12	PHD finger protein 12(PHF12)	0.000452528	2.77481	-1.09378	-5.89591	4.21488
ENST00000396664	ARL4A	ADP ribosylation factor like GTPase 4A(ARL4A)	0.000874015	2.77477	2.10303	1.24386	-6.12166
ENST00000572457	ARRB2	arrestin beta 2(ARRB2)	3.17028e-06	2.76866	1.69844	1.60991	-6.07701
ENST00000553361	XRCC3	X-ray repair cross complementing 3(XRCC3)	0.0279578	2.76637	2.23488	-0.407331	-4.59392
ENST00000238671	DLST	dihydrolipoamide S-succinyltransferase(DLST)	0.0356183	2.76474	-3.16075	-3.16075	3.55676
ENST00000378619	LANCL3	LanC like 3(LANCL3)	0.000880116	2.76338	2.2748	-0.534343	-4.50384
ENST00000510163	FAM193B	family with sequence similarity 193 member B(FAM193B)	0.0125475	2.76272	-5.18504	1.09431	1.32801
ENST00000437932	PDLIM5	PDZ and LIM domain 5(PDLIM5)	0.0358215	2.74683	-5.9869	2.23557	1.0045
ENST00000584024	C17orf62	chromosome 17 open reading frame 62(C17orf62)	0.00313625	2.73693	4.07508	-3.406	-3.40601
ENST00000413197	COPS7B	COP9 signalosome subunit 7B(COPS7B)	0.0233706	2.72865	3.41691	-0.740971	-5.40459
ENST00000599223	IRF3	interferon regulatory factor 3(IRF3)	0.0117538	2.72597	1.25658	1.43697	-5.41952
ENST00000539261	MGP	matrix Gla protein(MGP)	1.04302e-06	2.71548	1.94228	-2.30697	-2.35079
ENST00000566897	ALDOA	aldolase, fructose-bisphosphate A(ALDOA)	0.0061289	2.70706	2.46993	1.11756	-6.29455
ENST00000224807	SFXN3	sideroflexin 3(SFXN3)	2.67721e-09	2.69827	-2.86113	-4.06665	4.22952
ENST00000413947	FDXR	ferredoxin reductase(FDXR)	0.0292884	2.69483	1.19373	0.896835	-4.78539
ENST00000489041	MTHFD2	methylenetetrahydrofolate dehydrogenase (NADP+ dependent) 2, methenyltetrahydrofolate cyclohydrolase(MTHFD2)	0.00820756	2.68773	-3.34555	-3.34555	4.00336
ENST00000559048	TLE3	transducin like enhancer of split 3(TLE3)	0.0183611	2.68657	-3.79395	-3.79369	4.90106
ENST00000407661	DTNB	dystrobrevin beta(DTNB)	0.0275388	2.68116	0.0820929	-5.27753	2.51428
ENST00000369510	VANGL1	VANGL planar cell polarity protein 1(VANGL1)	0.00274894	2.67235	2.47674	0.54645	-5.69553
ENST00000622845	RMND1	required for meiotic nuclear division 1 homolog(RMND1)	0.00538557	2.66929	2.18357	0.887342	-5.7402
ENST00000560604	THAP10	THAP domain containing 10(THAP10)	0.00354576	2.66837	-2.74753	3.47742	-3.39826
ENST00000372781	SEMG1	semenogelin I(SEMG1)	0.0289456	2.66155	1.90386	-0.897633	-3.66778
ENST00000439945	BCS1L	BCS1 homolog, ubiquinol-cytochrome c reductase complex chaperone(BCS1L)	0.040759	2.65712	2.00163	0.672528	-5.33128
ENST00000391961	ZNF227	zinc finger protein 227(ZNF227)	0.00857331	2.65555	3.06981	0.771494	-6.49686
ENST00000382021	DNAJC21	DnaJ heat shock protein family (Hsp40) member C21(DNAJC21)	0.0412716	2.65352	-6.06971	2.82416	0.592036
ENST00000309976	MPPE1	metallophosphoesterase 1(MPPE1)	0.0243666	2.64735	1.93255	-1.20294	-3.37696
ENST00000404338	ARHGAP35	Rho GTPase activating protein 35(ARHGAP35)	0.0381026	2.63343	-6.3682	2.47611	1.25865
ENST00000392753	MIR4785	microRNA 4785(MIR4785)	0.0487175	2.63256	1.64098	1.8168	-6.09034
ENST00000355478	RIC8B	RIC8 guanine nucleotide exchange factor B(RIC8B)	0.0216416	2.62998	2.56823	1.50692	-6.70513
ENST00000370698	SLC9A6	solute carrier family 9 member A6(SLC9A6)	0.0123664	2.62804	0.755091	2.79818	-6.18131
ENST00000471497	ISY1	ISY1 splicing factor homolog(ISY1)	0.00979925	2.62797	2.89814	-5.03904	-0.487076
ENST00000535010	SH3GLB1	SH3 domain containing GRB2 like endophilin B1(SH3GLB1)	0.0165492	2.61888	1.38952	1.52567	-5.53407
ENST00000579310	SPATA33	spermatogenesis associated 33(SPATA33)	0.00114724	2.61178	1.22546	-5.76116	1.92392
ENST00000425430	HDAC11	histone deacetylase 11(HDAC11)	0.00516387	2.61001	4.03585	-3.32294	-3.32292
ENST00000323668	TCOF1	treacle ribosome biogenesis factor 1(TCOF1)	4.09013e-11	2.60395	1.11688	-4.88618	1.16535
ENST00000373329	ZMYM1	zinc finger MYM-type containing 1(ZMYM1)	0.000771881	2.60176	2.53446	-6.98121	1.84499
ENST00000616917	ANP32E	acidic nuclear phosphoprotein 32 family member E(ANP32E)	0.000111703	2.59821	3.33937	-5.90989	-0.0276856
ENST00000413852	SEMA3F	semaphorin 3F(SEMA3F)	0.0375301	2.57804	-0.127494	1.85879	-4.30934
ENST00000359831	TRAF3IP2	TRAF3 interacting protein 2(TRAF3IP2)	0.0461826	2.57461	-5.74692	1.15619	2.01612
ENST00000542394	HELB	DNA helicase B(HELB)	0.0323048	2.56431	1.28911	-5.29068	1.43727
ENST00000394206	ARL6	ADP ribosylation factor like GTPase 6(ARL6)	0.000857738	2.56388	2.86066	0.0661597	-5.4907
ENST00000409136	SSFA2	sperm specific antigen 2(SSFA2)	0.0448107	2.55745	-0.909975	-0.299331	-1.34815
ENST00000441628	AMPH	amphiphysin(AMPH)	0.0211736	2.55689	3.26193	-2.90941	-2.90941
ENST00000537388	RNF182	ring finger protein 182(RNF182)	0.0084609	2.55227	1.11407	2.07088	-5.73722
ENST00000614887	ZNF850	zinc finger protein 850(ZNF850)	0.00191681	2.55032	2.13422	-5.79139	1.10684
ENST00000602212	NPAS1	neuronal PAS domain protein 1(NPAS1)	0.0376526	2.54724	3.67884	-3.11304	-3.11304
ENST00000529677	PACS1	phosphofurin acidic cluster sorting protein 1(PACS1)	0.0152695	2.5441	0.994096	1.02321	-4.56141
ENST00000511377	CTNND2	catenin delta 2(CTNND2)	2.84093e-05	2.53854	1.99777	1.0057	-5.54201
ENST00000508240	MYLK	myosin light chain kinase(MYLK)	1.04069e-06	2.53577	2.49815	0.365248	-5.39916
ENST00000608651	GAS6-AS2	GAS6 antisense RNA 2 (head to head)(GAS6-AS2)	0.00117147	2.53267	1.77431	1.68524	-5.99222
ENST00000381294	IL6ST	interleukin 6 signal transducer(IL6ST)	5.37331e-08	2.52786	2.47663	-7.20214	2.19766
ENST00000381730	RCL1	RNA terminal phosphate cyclase like 1(RCL1)	0.000292679	2.52642	-3.3915	4.25102	-3.38594
ENST00000461173	DHFR2	dihydrofolate reductase 2(DHFR2)	0.035784	2.52552	-3.75782	4.20869	-2.97639
ENST00000391709	ZNF470	zinc finger protein 470(ZNF470)	0.0110067	2.5132	1.31347	2.12352	-5.95018
ENST00000464940	KPNA1	karyopherin subunit alpha 1(KPNA1)	0.0339763	2.50892	3.96365	-3.27325	-3.19932
ENST00000371714	OSBPL9	oxysterol binding protein like 9(OSBPL9)	3.05552e-06	2.50137	2.04997	1.96509	-6.51643
ENST00000360039	GAL3ST4	galactose-3-O-sulfotransferase 4(GAL3ST4)	0.0219149	2.49344	2.63976	-4.6946	-0.438606
ENST00000527884	E2F8	E2F transcription factor 8(E2F8)	9.83882e-09	2.4891	2.3248	-1.09714	-3.71676
ENST00000355946	SH3PXD2A	SH3 and PX domains 2A(SH3PXD2A)	0.0250767	2.48885	2.67542	-0.142578	-5.02169
ENST00000621302	BCL2L11	BCL2 like 11(BCL2L11)	0.0424731	2.48236	2.48603	-6.13937	1.17098
ENST00000394265	PPP1R1B	protein phosphatase 1 regulatory inhibitor subunit 1B(PPP1R1B)	0.0281862	2.47995	2.85029	-3.89345	-1.43679
ENST00000402796	THADA	THADA, armadillo repeat containing(THADA)	0.00136417	2.47511	1.69781	1.28353	-5.45645
ENST00000297933	GAPVD1	GTPase activating protein and VPS9 domains 1(GAPVD1)	0.000315379	2.47043	-6.90752	2.572	1.86508
ENST00000518069	PCDHGA5	protocadherin gamma subfamily A, 5(PCDHGA5)	0.0191576	2.46862	-0.671033	-4.40297	2.60539
ENST00000360620	EPHB4	EPH receptor B4(EPHB4)	2.35171e-05	2.46778	1.56002	-5.62458	1.59679
ENST00000393414	IL1R2	interleukin 1 receptor type 2(IL1R2)	0.0190081	2.45688	1.86251	-4.25186	-0.0675383
ENST00000424848	CDK6	cyclin dependent kinase 6(CDK6)	0.0181567	2.44222	-5.44908	3.2308	-0.223945
ENST00000540534	STMN3	stathmin 3(STMN3)	0.00119999	2.43459	4.48272	-3.45866	-3.45866
ENST00000446660	MTIF2	mitochondrial translational initiation factor 2(MTIF2)	0.0483576	2.43001	2.1732	-0.706255	-3.89696
ENST00000311565	PPARD	peroxisome proliferator activated receptor delta(PPARD)	1.75701e-06	2.42681	2.37744	1.23265	-6.03689
ENST00000468149	MSL3	male-specific lethal 3 homolog (Drosophila)(MSL3)	0.00987058	2.4215	1.31857	2.26561	-6.00568
ENST00000417292	SSB	Sjogren syndrome antigen B(SSB)	0.0111074	2.41316	-2.93031	3.44747	-2.93031
ENST00000578101	FLII	FLII, actin remodeling protein(FLII)	0.0103755	2.40855	-6.10922	3.28752	0.413159
ENST00000360265	AFAP1	actin filament associated protein 1(AFAP1)	0.00801131	2.39664	0.493913	1.6721	-4.56266
ENST00000521522	CEP57L1	centrosomal protein 57 like 1(CEP57L1)	0.00649416	2.39447	2.62862	0.12785	-5.15094
ENST00000399199	PPP1R18	protein phosphatase 1 regulatory subunit 18(PPP1R18)	0.0142373	2.3903	-4.74002	0.0547732	2.29495
ENST00000592930	FHOD3	formin homology 2 domain containing 3(FHOD3)	0.000232175	2.38834	1.66574	1.54468	-5.59876
ENST00000560985	TICRR	TOPBP1 interacting checkpoint and replication regulator(TICRR)	0.000365415	2.38732	2.04898	-3.77572	-0.66058
ENST00000423462	PTER	phosphotriesterase related(PTER)	0.0486512	2.38666	1.29301	-6.2325	2.55283
ENST00000504719	MIR1204	microRNA 1204(MIR1204)	0.0044453	2.38072	3.00632	-0.318135	-5.06891
ENST00000423795	CPED1	cadherin like and PC-esterase domain containing 1(CPED1)	0.0077693	2.37751	1.88844	1.06746	-5.33341
ENST00000485287	MAGED4B	MAGE family member D4B(MAGED4B)	0.00279362	2.37504	-5.02238	0.618154	2.02919
ENST00000377712	NAT8B	N-acetyltransferase 8B (putative, gene/pseudogene)(NAT8B)	0.00973602	2.35911	1.54754	-2.29659	-1.61006
ENST00000614442	EPS8L2	EPS8 like 2(EPS8L2)	0.00347756	2.35747	1.10808	-6.67009	3.20455
ENST00000241393	CXCR4	C-X-C motif chemokine receptor 4(CXCR4)	6.54367e-05	2.35251	3.1854	-4.33775	-1.20016
ENST00000615871	AUTS2	autism susceptibility candidate 2(AUTS2)	0.00132621	2.3427	1.825	-6.49001	2.3223
ENST00000630539	CLPTM1L	CLPTM1 like(CLPTM1L)	9.05525e-06	2.339	3.07473	1.30053	-6.71426
ENST00000488299	IDH3B	isocitrate dehydrogenase 3 (NAD(+)) beta(IDH3B)	0.000799057	2.3197	1.11597	1.80037	-5.23604
ENST00000358071	RAD9B	RAD9 checkpoint clamp component B(RAD9B)	0.0305179	2.31947	2.70315	-3.96837	-1.05425
ENST00000429815	CYP20A1	cytochrome P450 family 20 subfamily A member 1(CYP20A1)	0.0498827	2.31915	1.27749	-5.34627	1.74963
ENST00000491421	LSM2	LSM2 homolog, U6 small nuclear RNA and mRNA degradation associated(LSM2)	0.0277965	2.31455	0.830123	-4.63231	1.48763
ENST00000621420	SRP19	signal recognition particle 19(SRP19)	0.000364355	2.30649	2.67166	-5.86534	0.887194
ENST00000498276	KDM5B	lysine demethylase 5B(KDM5B)	0.0298029	2.30643	1.65242	2.45105	-6.40991
ENST00000592060	MBD1	methyl-CpG binding domain protein 1(MBD1)	7.21835e-06	2.29433	1.21833	-0.159159	-3.3535
ENST00000392662	ACTL6A	actin like 6A(ACTL6A)	0.0187095	2.28955	0.102755	2.29431	-4.68662
ENST00000538384	NOL10	nucleolar protein 10(NOL10)	0.0323747	2.28684	0.101367	-1.82619	-0.56202
ENST00000478423	NPHP4	nephrocystin 4(NPHP4)	0.000117503	2.28237	0.318223	2.97909	-5.57968
ENST00000482876	TIA1	TIA1 cytotoxic granule associated RNA binding protein(TIA1)	0.0218664	2.27853	2.59301	-0.397822	-4.47371
ENST00000339837	NMNAT3	nicotinamide nucleotide adenylyltransferase 3(NMNAT3)	0.0104404	2.27724	-3.34281	-3.34345	4.40902
ENST00000360064	RYR2	ryanodine receptor 2(RYR2)	0.0124093	2.27451	-3.69847	5.04398	-3.62002
ENST00000633556	AIM1	absent in melanoma 1(AIM1)	6.42979e-05	2.27095	3.22942	-5.62137	0.121
ENST00000330148	FAM87A	family with sequence similarity 87 member A(FAM87A)	0.0404147	2.26996	-2.92508	-2.92508	3.58019
ENST00000527754	TMEM45B	transmembrane protein 45B(TMEM45B)	0.0055265	2.26127	-1.43119	-3.66206	2.83198
ENST00000620374	ZNF195	zinc finger protein 195(ZNF195)	0.0182755	2.26069	1.9065	1.77225	-5.93944
ENST00000574855	NUP88	nucleoporin 88(NUP88)	0.0113403	2.25958	1.49283	-5.06685	1.31444
ENST00000535604	PAAF1	proteasomal ATPase associated factor 1(PAAF1)	0.0034313	2.25838	2.26438	0.504874	-5.02764
ENST00000523251	TMPRSS4	transmembrane protease, serine 4(TMPRSS4)	0.00129727	2.25747	2.508	-4.2622	-0.503271
ENST00000340932	SPHK2	sphingosine kinase 2(SPHK2)	8.61399e-06	2.25297	2.54826	-6.27877	1.47754
ENST00000515007	LHFPL2	lipoma HMGIC fusion partner-like 2(LHFPL2)	0.0233899	2.25069	1.27202	-5.39152	1.86882
ENST00000621229	LLGL1	LLGL1, scribble cell polarity complex component(LLGL1)	0.00116097	2.24826	-3.66752	5.08679	-3.66753
ENST00000473598	LMNA	lamin A/C(LMNA)	0.0377951	2.24679	4.14104	-3.19392	-3.19392
ENST00000421516	MYD88	myeloid differentiation primary response 88(MYD88)	0.048281	2.2367	1.3473	1.70789	-5.29189
ENST00000373798	EPB41	erythrocyte membrane protein band 4.1(EPB41)	2.19408e-06	2.23462	0.570407	3.0389	-5.84394
ENST00000588537	ZNF581	zinc finger protein 581(ZNF581)	0.00317096	2.22372	-5.7877	1.62856	1.93542
ENST00000462857	NRM	nurim (nuclear envelope membrane protein)(NRM)	9.2213e-05	2.21777	2.49178	-5.41823	0.708679
ENST00000378249	DCLRE1C	DNA cross-link repair 1C(DCLRE1C)	0.0268033	2.21761	2.94491	-5.75758	0.59506
ENST00000538170	MAPRE2	microtubule associated protein RP/EB family member 2(MAPRE2)	0.0272372	2.20312	2.08611	-5.76353	1.4743
ENST00000457894	MID1IP1	MID1 interacting protein 1(MID1IP1)	1.57887e-07	2.203	-6.77146	2.46286	2.1056
ENST00000613744	POLR2J3	RNA polymerase II subunit J3(POLR2J3)	0.0158014	2.18123	-0.0585336	-4.44817	2.32547
ENST00000250383	DHRS2	dehydrogenase/reductase 2(DHRS2)	6.57791e-25	2.17675	1.98672	-2.37655	-1.78692
ENST00000575329	PELP1	proline, glutamate and leucine rich protein 1(PELP1)	0.0386181	2.17417	0.970991	1.3364	-4.48156
ENST00000488126	ZNF638	zinc finger protein 638(ZNF638)	0.00495285	2.16669	0.731207	-4.64562	1.74773
ENST00000409766	USP39	ubiquitin specific peptidase 39(USP39)	0.0326585	2.16651	1.41246	0.926943	-4.50591
ENST00000505399	FBXO38	F-box protein 38(FBXO38)	0.0404212	2.16332	0.93032	1.94583	-5.03947
ENST00000367186	SCAF8	SR-related CTD associated factor 8(SCAF8)	0.0142745	2.14686	-6.08571	3.13658	0.802269
ENST00000492398	PLK3	polo like kinase 3(PLK3)	0.000483489	2.14257	1.66529	1.25874	-5.0666
ENST00000617876	NAPB	NSF attachment protein beta(NAPB)	0.0216696	2.14188	0.872467	-6.08129	3.06695
ENST00000394357	TARBP2	TARBP2, RISC loading complex RNA binding subunit(TARBP2)	6.50051e-05	2.13541	-2.76398	-4.35747	4.98604
ENST00000448007	METTL21A	methyltransferase like 21A(METTL21A)	0.000209822	2.13417	1.606	-5.63375	1.89358
ENST00000565113	DYX1C1-CCPG1	DYX1C1-CCPG1 readthrough (NMD candidate)(DYX1C1-CCPG1)	0.0416643	2.13251	-6.30705	2.28667	1.88787
ENST00000586124	WDR7	WD repeat domain 7(WDR7)	0.00292216	2.12019	-3.05127	3.97104	-3.03997
ENST00000619584	ZNF582	zinc finger protein 582(ZNF582)	0.0309965	2.11833	1.39469	-5.37653	1.86351
ENST00000613249	ZNF790	zinc finger protein 790(ZNF790)	0.0237191	2.11538	1.84263	-5.78008	1.82207
ENST00000375383	KDM5C	lysine demethylase 5C(KDM5C)	0.0493519	2.11318	2.65385	-5.09121	0.324182
ENST00000500698	LOC440028	uncharacterized LOC440028(LOC440028)	0.00978379	2.10546	-2.96676	3.82805	-2.96676
ENST00000330775	SLC37A4	solute carrier family 37 member 4(SLC37A4)	0.0103395	2.1051	-3.28609	-3.28609	4.46708
ENST00000505458	NFKB1	nuclear factor kappa B subunit 1(NFKB1)	0.00164958	2.09695	-7.06324	3.26639	1.69989
ENST00000476640	HMGCS2	3-hydroxy-3-methylglutaryl-CoA synthase 2(HMGCS2)	0.0020717	2.09588	1.60076	1.00272	-4.69936
ENST00000566636	MVD	mevalonate diphosphate decarboxylase(MVD)	0.000871929	2.09299	1.17555	2.66093	-5.92946
ENST00000482556	PREX1	phosphatidylinositol-3,4,5-trisphosphate dependent Rac exchange factor 1(PREX1)	0.00331946	2.09086	0.771942	-0.267399	-2.59541
ENST00000311921	ZNF507	zinc finger protein 507(ZNF507)	6.94232e-13	2.08863	2.91048	-7.04407	2.04497
ENST00000448933	SEPT8	septin 8(SEPT8)	0.00168724	2.08788	1.62367	2.22966	-5.94121
ENST00000467642	ZC3HC1	zinc finger C3HC-type containing 1(ZC3HC1)	0.0350214	2.08728	-3.07444	-3.0857	4.07286
ENST00000627949	KIF1BP	KIF1 binding protein(KIF1BP)	0.0221317	2.07198	1.30085	-2.1815	-1.19133
ENST00000377905	SLC17A4	solute carrier family 17 member 4(SLC17A4)	0.00347347	2.07041	1.32636	-2.16515	-1.23162
ENST00000354958	PLEC	plectin(PLEC)	0.00167742	2.06816	2.36711	-7.41576	2.98049
ENST00000531526	LARGE2	LARGE xylosyl- and glucuronyltransferase 2(LARGE2)	0.0142699	2.06362	-4.60433	-1.51815	4.05885
ENST00000380800	BRWD1	bromodomain and WD repeat domain containing 1(BRWD1)	0.0376526	2.06232	-3.2843	4.50628	-3.2843
ENST00000411922	ALG3	ALG3, alpha-1,3- mannosyltransferase(ALG3)	0.0448737	2.0614	0.0337718	2.50405	-4.59922
ENST00000420415	TFRC	transferrin receptor(TFRC)	0.0325109	2.05442	-0.00458917	-1.81835	-0.231479
ENST00000274071	PDGFC	platelet derived growth factor C(PDGFC)	0.0148803	2.05389	-4.77204	1.06469	1.65347
ENST00000399365	STARD13	StAR related lipid transfer domain containing 13(STARD13)	0.0290083	2.04907	-6.01934	1.43431	2.53597
ENST00000436978	PTPN13	protein tyrosine phosphatase, non-receptor type 13(PTPN13)	0.0333871	2.04709	2.75018	-6.04087	1.2436
ENST00000239830	CCDC77	coiled-coil domain containing 77(CCDC77)	0.000160695	2.04452	1.32837	-4.30445	0.931566
ENST00000277551	CACNA1B	calcium voltage-gated channel subunit alpha1 B(CACNA1B)	0.0399078	2.03856	-5.08986	1.82734	1.22396
ENST00000360631	DCLK1	doublecortin like kinase 1(DCLK1)	0.00597484	2.03479	2.9288	-0.777781	-4.18581
ENST00000592942	TRIM47	tripartite motif containing 47(TRIM47)	0.0290834	2.03451	1.69338	1.113	-4.84089
ENST00000461153	ANKRD36	ankyrin repeat domain 36(ANKRD36)	9.05525e-06	2.03282	2.81935	-1.52093	-3.33124
ENST00000549685	YEATS4	YEATS domain containing 4(YEATS4)	0.00539267	2.02664	1.66612	1.15071	-4.84346
ENST00000451437	MYO1B	myosin IB(MYO1B)	0.00539267	2.02129	2.76868	-4.80192	0.0119501
ENST00000399102	PIGP	phosphatidylinositol glycan anchor biosynthesis class P(PIGP)	0.00111931	2.01611	-3.25652	4.49693	-3.25652
ENST00000510129	UBE2D3	ubiquitin conjugating enzyme E2 D3(UBE2D3)	0.00449803	2.01423	0.855157	1.77354	-4.64293
ENST00000401042	MIER1	MIER1 transcriptional regulator(MIER1)	0.0140044	2.01382	4.31779	-3.16583	-3.16577
ENST00000559775	ZFAND6	zinc finger AN1-type containing 6(ZFAND6)	0.00194485	2.0032	-3.56708	-3.56708	5.13096
ENST00000447016	PRDM15	PR/SET domain 15(PRDM15)	0.000614359	2.00136	-3.56829	-3.53797	5.1049
ENST00000554794	LOC101927178	uncharacterized LOC101927178(LOC101927178)	0.0197644	1.99909	-4.60601	1.04047	1.56645
ENST00000418710	SP8	Sp8 transcription factor(SP8)	0.0281451	1.99308	-2.64165	1.28085	-0.632285
ENST00000529845	DDHD2	DDHD domain containing 2(DDHD2)	0.0158014	1.98165	2.59396	-4.44394	-0.131667
ENST00000552140	NPIPA3	nuclear pore complex interacting protein family member A3(NPIPA3)	0.0275194	1.97897	0.903691	-4.71712	1.83446
ENST00000311813	AQP1	aquaporin 1 (Colton blood group)(AQP1)	0.00134851	1.97357	2.33128	0.860147	-5.165
ENST00000463577	TOR2A	torsin family 2 member A(TOR2A)	0.00916063	1.97221	1.15861	0.982313	-4.11313
ENST00000473214	RTF1	RTF1 homolog, Paf1/RNA polymerase II complex component(RTF1)	0.0194437	1.9652	2.05511	-5.36162	1.34131
ENST00000259407	BAAT	bile acid-CoA:amino acid N-acyltransferase(BAAT)	0.0187282	1.96305	2.11617	0.146182	-4.2254
ENST00000585316	ZNF488	zinc finger protein 488(ZNF488)	2.32302e-06	1.95957	1.77493	-3.69471	-0.0397919
ENST00000434099	ACSL6	acyl-CoA synthetase long-chain family member 6(ACSL6)	0.0143083	1.95935	-4.60112	2.60625	0.0355238
ENST00000348476	ARID4A	AT-rich interaction domain 4A(ARID4A)	0.0478892	1.95801	1.33336	1.97286	-5.26423
ENST00000452476	LYAR	Ly1 antibody reactive(LYAR)	0.0140872	1.95537	1.35375	-1.13863	-2.17049
ENST00000338920	PRRC2C	proline rich coiled-coil 2C(PRRC2C)	0.0499922	1.95342	-6.91756	1.77465	3.18949
ENST00000261660	CPPED1	calcineurin like phosphoesterase domain containing 1(CPPED1)	0.0479475	1.94623	2.67079	0.322637	-4.93966
ENST00000587113	GJC1	gap junction protein gamma 1(GJC1)	0.0221535	1.94298	-3.47439	0.769824	0.761583
ENST00000439210	OS9	OS9, endoplasmic reticulum lectin(OS9)	0.0332139	1.92767	1.26339	2.7935	-5.98456
ENST00000413689	SCN5A	sodium voltage-gated channel alpha subunit 5(SCN5A)	0.018683	1.92067	1.40801	-1.08931	-2.23936
ENST00000465603	IRF5	interferon regulatory factor 5(IRF5)	6.62914e-08	1.92025	-6.65619	2.72538	2.01056
ENST00000367012	SERTAD4	SERTA domain containing 4(SERTAD4)	2.2101e-07	1.92012	1.5931	-2.05932	-1.45389
ENST00000328119	KRT36	keratin 36(KRT36)	0.00569198	1.91665	2.4322	0.194338	-4.54318
ENST00000345843	RBPJ	recombination signal binding protein for immunoglobulin kappa J region(RBPJ)	0.0426387	1.91655	2.55353	-5.29847	0.8284
ENST00000349716	TBX5	T-box 5(TBX5)	0.00916042	1.91654	2.1737	2.06038	-6.15062
ENST00000286031	C1orf112	chromosome 1 open reading frame 112(C1orf112)	0.0159548	1.90701	1.08531	-2.57694	-0.415387
ENST00000542287	ATXN2	ataxin 2(ATXN2)	0.0275837	1.9064	2.92515	-5.43656	0.605003
ENST00000588704	HAUS1	HAUS augmin like complex subunit 1(HAUS1)	0.011931	1.90541	2.3998	-5.2985	0.993282
ENST00000369327	MAP3K7	mitogen-activated protein kinase kinase kinase 7(MAP3K7)	7.17044e-06	1.90303	2.73227	1.58785	-6.22315
ENST00000475424	DAG1	dystroglycan 1(DAG1)	0.00487402	1.89913	2.34469	1.22473	-5.46854
ENST00000415192	HARS	histidyl-tRNA synthetase(HARS)	0.00318238	1.89551	1.79643	-2.5807	-1.11125
ENST00000297423	SPIDR	scaffolding protein involved in DNA repair(SPIDR)	0.0131053	1.89487	1.8779	-6.24902	2.47626
ENST00000625359	ELF1	E74 like ETS transcription factor 1(ELF1)	0.0299722	1.8906	4.35079	-3.12069	-3.12069
ENST00000539269	CARS2	cysteinyl-tRNA synthetase 2, mitochondrial (putative)(CARS2)	0.00581039	1.8889	2.04816	-5.54188	1.60482
ENST00000367900	NUF2	NUF2, NDC80 kinetochore complex component(NUF2)	2.44233e-21	1.87222	1.53875	-3.05112	-0.359848
ENST00000480221	MASP2	mannan binding lectin serine peptidase 2(MASP2)	0.00592447	1.87202	1.82226	-2.73806	-0.956218
ENST00000559149	LINS1	lines homolog 1(LINS1)	0.0193239	1.87044	0.994138	0.399443	-3.26402
ENST00000493089	FOXP1	forkhead box P1(FOXP1)	0.00686903	1.86224	-0.462871	-4.86676	3.46739
ENST00000267853	MYZAP	myocardial zonula adherens protein(MYZAP)	0.00277617	1.85388	1.3982	-5.26041	2.00834
ENST00000467820	RUSC1	RUN and SH3 domain containing 1(RUSC1)	1.42529e-05	1.85187	4.32861	-2.61152	-3.56896
ENST00000483455	PSTK	phosphoseryl-tRNA kinase(PSTK)	0.0194937	1.85017	1.41679	-2.58412	-0.682837
ENST00000431717	C3orf52	chromosome 3 open reading frame 52(C3orf52)	0.0287191	1.84532	2.51438	0.269202	-4.6289
ENST00000345383	TTC8	tetratricopeptide repeat domain 8(TTC8)	0.0288698	1.83642	4.59485	-3.21563	-3.21563
ENST00000595773	ZNF780A	zinc finger protein 780A(ZNF780A)	0.0222627	1.82746	3.691	-2.75923	-2.75923
ENST00000461073	SKIV2L	Ski2 like RNA helicase(SKIV2L)	0.0338064	1.81377	0.450246	2.50428	-4.7683
ENST00000375576	CENPP	centromere protein P(CENPP)	0.0317466	1.81373	1.9194	-5.05389	1.32076
ENST00000368087	ARG1	arginase 1(ARG1)	0.00685595	1.80846	1.50449	-0.456477	-2.85647
ENST00000580551	STARD3	StAR related lipid transfer domain containing 3(STARD3)	0.0364254	1.8032	1.92648	0.600379	-4.33006
ENST00000611055	NTMT1	N-terminal Xaa-Pro-Lys N-methyltransferase 1(NTMT1)	0.00234033	1.79674	2.4547	-6.24118	1.98974
ENST00000572144	CTRL	chymotrypsin like(CTRL)	0.000481953	1.78822	2.57244	-3.10149	-1.25918
ENST00000357637	PIGN	phosphatidylinositol glycan anchor biosynthesis class N(PIGN)	0.0351372	1.78337	1.20932	0.348231	-3.34092
ENST00000456339	BRD2	bromodomain containing 2(BRD2)	1.89433e-10	1.77173	5.47502	-4.1607	-3.08605
ENST00000588367	FAM32A	family with sequence similarity 32 member A(FAM32A)	0.00718307	1.77104	1.22117	-4.73709	1.74488
ENST00000361310	ZNF438	zinc finger protein 438(ZNF438)	6.06328e-07	1.76776	-6.42023	2.03568	2.61679
ENST00000599814	SYMPK	symplekin(SYMPK)	0.0183308	1.76631	1.90241	-6.12006	2.45134
ENST00000334268	TRDN	triadin(TRDN)	0.00162232	1.76145	1.55098	-1.07668	-2.23574
ENST00000618655	LOC101927181	uncharacterized LOC101927181(LOC101927181)	0.0335352	1.75707	0.402269	-2.64585	0.486504
ENST00000486311	SREBF1	sterol regulatory element binding transcription factor 1(SREBF1)	0.000902242	1.75568	1.84601	1.6481	-5.24979
ENST00000546047	SLC26A11	solute carrier family 26 member 11(SLC26A11)	0.000266281	1.75435	0.527867	0.950778	-3.233
ENST00000568706	NUBP2	nucleotide binding protein 2(NUBP2)	0.0306033	1.75311	1.48224	2.64626	-5.88161
ENST00000395915	AURKA	aurora kinase A(AURKA)	7.92258e-05	1.75004	1.29569	-2.42135	-0.624384
ENST00000528852	CNIH2	cornichon family AMPA receptor auxiliary protein 2(CNIH2)	0.039093	1.74886	1.87715	-4.48306	0.85706
ENST00000429635	AMIGO2	adhesion molecule with Ig like domain 2(AMIGO2)	0.000389064	1.74835	-1.43615	-4.22884	3.91663
ENST00000393223	MTMR2	myotubularin related protein 2(MTMR2)	0.00618711	1.74624	3.13979	-6.16285	1.27682
ENST00000451457	MTFR2	mitochondrial fission regulator 2(MTFR2)	1.29352e-07	1.74401	1.55118	-3.18442	-0.110767
ENST00000388795	ABHD18	abhydrolase domain containing 18(ABHD18)	0.0158046	1.74012	0.539892	0.453817	-2.73383
ENST00000543199	GPN3	GPN-loop GTPase 3(GPN3)	0.0458587	1.73688	-0.314729	-4.26668	2.84453
ENST00000536202	MIR4523	microRNA 4523(MIR4523)	0.0221535	1.73535	-3.26352	4.7917	-3.26352
ENST00000393187	MEST	mesoderm specific transcript(MEST)	1.88732e-07	1.732	-4.03699	5.95912	-3.65412
ENST00000590709	POLRMT	RNA polymerase mitochondrial(POLRMT)	0.0385536	1.72857	-4.68618	1.3795	1.57811
ENST00000576343	PCYT2	phosphate cytidylyltransferase 2, ethanolamine(PCYT2)	0.0287032	1.72301	2.59642	0.793342	-5.11277
ENST00000417295	SH3GL1	SH3 domain containing GRB2 like 1, endophilin A2(SH3GL1)	0.00187843	1.72294	1.11803	0.292567	-3.13354
ENST00000418362	LOC100129138	THAP domain containing, apoptosis associated protein 3 pseudogene(LOC100129138)	0.0182979	1.72254	1.83918	1.29348	-4.85521
ENST00000561257	PEX11A	peroxisomal biogenesis factor 11 alpha(PEX11A)	0.0161118	1.7194	1.78808	1.16171	-4.66919
ENST00000528311	SCP2	sterol carrier protein 2(SCP2)	0.000128041	1.71807	-3.97848	6.2389	-3.97848
ENST00000505841	CYP4Z2P	cytochrome P450 family 4 subfamily Z member 2, pseudogene(CYP4Z2P)	0.00362271	1.70667	2.0262	-1.35874	-2.37414
ENST00000440835	PTPRR	protein tyrosine phosphatase, receptor type R(PTPRR)	0.00730489	1.70647	2.30773	-2.20983	-1.80438
ENST00000560509	BLM	Bloom syndrome RecQ like helicase(BLM)	0.000389144	1.70475	1.53451	-2.42194	-0.817323
ENST00000493756	ZNF684	zinc finger protein 684(ZNF684)	1.20038e-05	1.7023	2.33294	1.84803	-5.88327
ENST00000217086	SALL4	spalt like transcription factor 4(SALL4)	0.0251153	1.7017	1.1336	-1.03037	-1.80493
ENST00000335568	UGT2B28	UDP glucuronosyltransferase family 2 member B28(UGT2B28)	0.0331787	1.69874	1.3464	-0.635388	-2.40975
ENST00000403660	CEACAM19	carcinoembryonic antigen related cell adhesion molecule 19(CEACAM19)	0.0335326	1.6976	-0.643065	-3.85181	2.79728
ENST00000539661	RAB40C	RAB40C, member RAS oncogene family(RAB40C)	0.00283448	1.69589	-6.88752	2.5489	2.64273
ENST00000470908	MDM4	MDM4, p53 regulator(MDM4)	0.00710041	1.69389	2.40747	1.0081	-5.10946
ENST00000398870	PIK3C3	phosphatidylinositol 3-kinase catalytic subunit type 3(PIK3C3)	0.000661796	1.69299	2.65521	1.13144	-5.47964
ENST00000494771	RPL22L1	ribosomal protein L22 like 1(RPL22L1)	0.0291032	1.68945	2.65768	-0.285116	-4.06201
ENST00000518947	HOXA-AS3	HOXA cluster antisense RNA 3(HOXA-AS3)	0.00501264	1.68537	1.73098	-1.65227	-1.76407
ENST00000476901	TRMU	tRNA 5-methylaminomethyl-2-thiouridylate methyltransferase(TRMU)	5.04688e-08	1.68478	1.25176	-2.53794	-0.398611
ENST00000589298	APLP1	amyloid beta precursor like protein 1(APLP1)	0.000211905	1.68362	-5.57272	2.6632	1.2259
ENST00000374700	AOX1	aldehyde oxidase 1(AOX1)	0.000194524	1.68338	1.75964	-1.29919	-2.14382
ENST00000622567	FAM107B	family with sequence similarity 107 member B(FAM107B)	0.0432308	1.68261	-6.2608	1.849	2.72919
ENST00000313288	TACC3	transforming acidic coiled-coil containing protein 3(TACC3)	0.000164062	1.67	1.21019	-2.88054	0.000352397
ENST00000422026	SSX2IP	SSX family member 2 interacting protein(SSX2IP)	0.000967472	1.66768	3.4414	-0.705522	-4.40356
ENST00000409314	FCHSD2	FCH and double SH3 domains 2(FCHSD2)	0.0244151	1.66066	-3.20418	4.75097	-3.20744
ENST00000614960	KIF14	kinesin family member 14(KIF14)	2.22656e-06	1.63921	1.78198	-2.77543	-0.645756
ENST00000342386	MASTL	microtubule associated serine/threonine kinase like(MASTL)	2.97678e-06	1.63388	1.58917	-2.5638	-0.659245
ENST00000444521	FAM213B	family with sequence similarity 213 member B(FAM213B)	0.0473907	1.62588	1.2061	-5.59377	2.76179
ENST00000520334	PPP2CB	protein phosphatase 2 catalytic subunit beta(PPP2CB)	0.0472785	1.62072	-4.23881	1.57108	1.047
ENST00000367128	FAM72A	family with sequence similarity 72 member A(FAM72A)	2.57292e-13	1.61899	1.18035	-2.27878	-0.520548
ENST00000264750	MAEA	macrophage erythroblast attacher(MAEA)	0.00901341	1.61717	1.74714	2.15582	-5.52013
ENST00000513522	CCSER1	coiled-coil serine rich protein 1(CCSER1)	0.0384523	1.60334	1.75613	0.92789	-4.28736
ENST00000452989	TBC1D7-LOC100130357	TBC1D7-LOC100130357 readthrough(TBC1D7-LOC100130357)	0.000338688	1.59835	1.66682	-5.82201	2.55683
ENST00000374172	ARHGAP22	Rho GTPase activating protein 22(ARHGAP22)	0.0339332	1.5966	-4.80255	3.0553	0.150661
ENST00000342628	FOXM1	forkhead box M1(FOXM1)	1.64602e-20	1.59148	1.32775	-2.12958	-0.789652
ENST00000526721	OR7E14P	olfactory receptor family 7 subfamily E member 14 pseudogene(OR7E14P)	0.0314787	1.5898	-2.46147	2.01885	-1.14718
ENST00000369909	PSRC1	proline and serine rich coiled-coil 1(PSRC1)	5.57865e-05	1.58038	1.0033	-2.76849	0.184812
ENST00000570184	FAM192A	family with sequence similarity 192 member A(FAM192A)	0.0260292	1.57895	-4.7134	1.48943	1.64502
ENST00000308987	CKS1B	CDC28 protein kinase regulatory subunit 1B(CKS1B)	2.5504e-18	1.57869	1.16314	-1.68243	-1.0594
ENST00000282074	SPC25	SPC25, NDC80 kinetochore complex component(SPC25)	9.62412e-09	1.57754	1.18712	-2.58994	-0.174717
ENST00000326047	KIF15	kinesin family member 15(KIF15)	5.63706e-09	1.57703	1.18122	-2.15759	-0.600659
ENST00000369390	FAM72B	family with sequence similarity 72 member B(FAM72B)	1.44051e-15	1.5768	1.4023	-2.97007	-0.00902886
ENST00000510354	CENPK	centromere protein K(CENPK)	0.00139545	1.57256	1.30268	-2.1054	-0.769844
ENST00000286827	TIAM1	T-cell lymphoma invasion and metastasis 1(TIAM1)	0.0333651	1.57161	1.22526	-0.750267	-2.0466
ENST00000470512	GNAS	GNAS complex locus(GNAS)	0.000493857	1.5705	1.38223	-5.28355	2.33082
ENST00000593126	STX10	syntaxin 10(STX10)	0.0168517	1.57027	0.562264	0.86574	-2.99827
ENST00000517513	CASP3	caspase 3(CASP3)	0.0254004	1.56862	1.15947	2.08902	-4.81711
ENST00000309263	SCUBE2	signal peptide, CUB domain and EGF like domain containing 2(SCUBE2)	0.0363197	1.56795	1.27455	-0.0836015	-2.7589
ENST00000321253	TUBA3D	tubulin alpha 3d(TUBA3D)	0.020957	1.56702	1.12438	-0.485954	-2.20545
ENST00000382647	MRPL36	mitochondrial ribosomal protein L36(MRPL36)	0.0418521	1.559	1.08342	-4.73471	2.09229
ENST00000521729	CNOT8	CCR4-NOT transcription complex subunit 8(CNOT8)	0.00912933	1.55886	-4.69593	1.5536	1.58346
ENST00000423485	TOP2A	topoisomerase (DNA) II alpha(TOP2A)	4.40358e-27	1.55315	1.50244	-2.76767	-0.287915
ENST00000414849	NUSAP1	nucleolar and spindle associated protein 1(NUSAP1)	5.02041e-22	1.54597	1.39991	-2.69599	-0.249892
ENST00000584486	FAM72C	family with sequence similarity 72 member C(FAM72C)	8.46396e-10	1.5457	1.19475	-2.54154	-0.198902
ENST00000521261	MCM4	minichromosome maintenance complex component 4(MCM4)	0.00199712	1.54271	1.24924	-2.29462	-0.497335
ENST00000305188	ESCO2	establishment of sister chromatid cohesion N-acetyltransferase 2(ESCO2)	8.16391e-09	1.54203	1.33651	-2.51031	-0.368231
ENST00000618597	NEU4	neuraminidase 4(NEU4)	0.0253652	1.54161	1.68977	-0.647801	-2.58358
ENST00000479214	ZNF695	zinc finger protein 695(ZNF695)	0.00216479	1.54079	1.38423	-0.995849	-1.92918
ENST00000259205	IL36G	interleukin 36, gamma(IL36G)	0.0495702	1.53892	0.943554	-2.51658	0.0341004
ENST00000370565	CLCA2	chloride channel accessory 2(CLCA2)	0.0346718	1.53833	1.30239	-0.546745	-2.29397
ENST00000562077	LOC100506083	uncharacterized LOC100506083(LOC100506083)	0.00969549	1.53668	-4.47236	0.687397	2.24828
ENST00000421236	GATSL3	GATS protein like 3(GATSL3)	0.0305019	1.535	-2.82204	-2.82204	4.10908
ENST00000585124	AURKB	aurora kinase B(AURKB)	1.66111e-11	1.53481	1.28983	-2.23771	-0.586932
ENST00000345728	FERMT3	fermitin family member 3(FERMT3)	0.0267567	1.53048	1.69338	-0.519824	-2.70404
ENST00000402182	APOBEC3B	apolipoprotein B mRNA editing enzyme catalytic subunit 3B(APOBEC3B)	1.16107e-06	1.52885	1.39776	-2.20229	-0.724333
ENST00000341866	LINC01164	long intergenic non-protein coding RNA 1164(LINC01164)	0.0114589	1.52824	1.96576	-3.19274	-0.301254
ENST00000484800	MCM10	minichromosome maintenance 10 replication initiation factor(MCM10)	5.56651e-11	1.52663	1.46145	-2.41738	-0.570695
ENST00000303383	SHCBP1	SHC binding and spindle associated 1(SHCBP1)	1.35416e-13	1.52445	1.231	-2.36549	-0.389959
ENST00000594793	BCL2L12	BCL2 like 12(BCL2L12)	0.00355202	1.52302	1.4028	-2.29902	-0.626805
ENST00000479608	ARID2	AT-rich interaction domain 2(ARID2)	0.0454339	1.52001	1.94387	-6.31787	2.85399
ENST00000334743	PPP2R5C	protein phosphatase 2 regulatory subunit B'gamma(PPP2R5C)	0.0274968	1.51754	-5.67531	0.824301	3.33347
ENST00000285116	SKA1	spindle and kinetochore associated complex subunit 1(SKA1)	2.71817e-12	1.51557	1.31421	-2.16562	-0.664164
ENST00000564609	RAB27A	RAB27A, member RAS oncogene family(RAB27A)	0.0185373	1.51551	-4.83375	1.70821	1.61003
ENST00000617959	DHRS11	dehydrogenase/reductase 11(DHRS11)	0.0102003	1.51264	1.42126	1.47613	-4.41003
ENST00000462936	AZI2	5-azacytidine induced 2(AZI2)	0.0478912	1.50995	-2.90106	4.29217	-2.90106
ENST00000380289	GRPR	gastrin releasing peptide receptor(GRPR)	0.00129492	1.50968	1.33659	-0.753979	-2.09229
ENST00000247191	DLGAP5	DLG associated protein 5(DLGAP5)	1.3434e-19	1.50681	1.352	-2.86679	0.0079906
ENST00000361729	E2F2	E2F transcription factor 2(E2F2)	8.46032e-06	1.50624	1.28446	-1.68098	-1.10973
ENST00000458162	PARP11	poly(ADP-ribose) polymerase family member 11(PARP11)	0.0300295	1.50536	-6.55994	2.55453	2.50006
ENST00000310955	CDC20	cell division cycle 20(CDC20)	1.76255e-15	1.50355	1.24518	-2.28134	-0.467399
ENST00000475945	CD81	CD81 molecule(CD81)	0.000159264	1.50309	1.22101	-0.788373	-1.93573
ENST00000616276	HSD11B1L	hydroxysteroid 11-beta dehydrogenase 1 like(HSD11B1L)	0.0465251	1.50091	-2.74421	3.98726	-2.74396
ENST00000400324	DIAPH3	diaphanous related formin 3(DIAPH3)	3.13366e-13	1.49414	1.3432	-2.31164	-0.525698
ENST00000367409	ASPM	abnormal spindle microtubule assembly(ASPM)	4.61332e-23	1.49226	1.57287	-2.56335	-0.501773
ENST00000319070	WFIKKN1	WAP, follistatin/kazal, immunoglobulin, kunitz and netrin domain containing 1(WFIKKN1)	0.0320928	1.48849	1.41519	-0.526193	-2.37748
ENST00000368829	MRPL9	mitochondrial ribosomal protein L9(MRPL9)	9.25348e-05	1.4882	0.990511	-0.540841	-1.93787
ENST00000491200	HNRNPH3	heterogeneous nuclear ribonucleoprotein H3(HNRNPH3)	0.0350393	1.48766	2.08184	0.562718	-4.13222
ENST00000302759	BUB1	BUB1 mitotic checkpoint serine/threonine kinase(BUB1)	1.00781e-09	1.4844	0.993107	-2.29207	-0.185437
ENST00000395284	CDK1	cyclin dependent kinase 1(CDK1)	1.7691e-10	1.48196	1.2149	-2.08249	-0.61437
ENST00000338165	EME1	essential meiotic structure-specific endonuclease 1(EME1)	1.22737e-12	1.4807	1.27271	-2.17857	-0.574839
ENST00000394894	KIF20A	kinesin family member 20A(KIF20A)	4.93184e-18	1.47581	1.28065	-2.59193	-0.164529
ENST00000275517	CDCA5	cell division cycle associated 5(CDCA5)	1.16955e-18	1.47359	1.22698	-2.2871	-0.413475
ENST00000257934	ESPL1	extra spindle pole bodies like 1, separase(ESPL1)	1.30189e-11	1.47312	1.22253	-2.12057	-0.575084
ENST00000380152	BRCA2	BRCA2, DNA repair associated(BRCA2)	2.86497e-07	1.47287	0.968509	-2.31058	-0.1308
ENST00000393640	ST3GAL2	ST3 beta-galactoside alpha-2,3-sialyltransferase 2(ST3GAL2)	0.0201745	1.47008	2.15567	-5.0324	1.40666
ENST00000587209	PSMC3IP	PSMC3 interacting protein(PSMC3IP)	0.000140516	1.46874	0.955051	-1.46411	-0.959676
ENST00000518029	NAT1	N-acetyltransferase 1(NAT1)	0.0119349	1.46719	-5.47503	0.933234	3.0746
ENST00000556054	APEX1	apurinic/apyrimidinic endodeoxyribonuclease 1(APEX1)	0.0202097	1.46523	1.34496	-4.6602	1.85002
ENST00000250056	FAM64A	family with sequence similarity 64 member A(FAM64A)	1.86006e-09	1.46455	1.11832	-2.32973	-0.253149
ENST00000602346	TP53AIP1	tumor protein p53 regulated apoptosis inducing protein 1(TP53AIP1)	0.0242995	1.46078	1.43079	0.652473	-3.54405
ENST00000360566	RRM2	ribonucleotide reductase regulatory subunit M2(RRM2)	1.30573e-08	1.46064	1.29687	-2.4952	-0.262308
ENST00000527011	VAV3	vav guanine nucleotide exchange factor 3(VAV3)	0.00622343	1.46019	2.96179	-5.2921	0.870112
ENST00000251496	NCAPG	non-SMC condensin I complex subunit G(NCAPG)	1.00339e-18	1.45793	1.40818	-2.48056	-0.385549
ENST00000412052	ATRIP	ATR interacting protein(ATRIP)	0.0476155	1.45714	0.985568	-1.23556	-1.20714
ENST00000289373	TMSB15A	thymosin beta 15a(TMSB15A)	4.5508e-09	1.45648	1.07837	-2.00401	-0.530844
ENST00000329143	DDIAS	DNA damage induced apoptosis suppressor(DDIAS)	2.68177e-17	1.45442	1.35542	-2.11125	-0.69859
ENST00000301905	PBK	PDZ binding kinase(PBK)	3.75426e-14	1.45056	1.15788	-2.39713	-0.211305
ENST00000274026	CCNA2	cyclin A2(CCNA2)	0.00371759	1.4496	1.25611	-2.85409	0.148377
ENST00000302450	CKAP2L	cytoskeleton associated protein 2 like(CKAP2L)	2.3062e-17	1.44666	1.35243	-2.48795	-0.311146
ENST00000575850	CORO7	coronin 7(CORO7)	0.0439392	1.44648	-4.54813	1.2426	1.85904
ENST00000430783	POLR2H	RNA polymerase II subunit H(POLR2H)	0.0202308	1.44438	1.6098	-5.1396	2.08542
ENST00000584617	RAD51C	RAD51 paralog C(RAD51C)	0.00773182	1.44047	3.02561	-5.23542	0.769337
ENST00000535406	CDCA3	cell division cycle associated 3(CDCA3)	8.96764e-11	1.43927	1.14032	-2.78052	0.200932
ENST00000374403	KIF4A	kinesin family member 4A(KIF4A)	1.08475e-25	1.43746	1.30313	-2.19435	-0.546235
ENST00000356455	UBE2C	ubiquitin conjugating enzyme E2 C(UBE2C)	2.35993e-17	1.43506	1.18447	-2.66245	0.0429272
ENST00000240874	KALRN	kalirin, RhoGEF kinase(KALRN)	0.000358504	1.4348	-6.63877	2.28364	2.92033
ENST00000300093	PLK1	polo like kinase 1(PLK1)	3.10366e-20	1.43325	1.10855	-2.61389	0.0720801
ENST00000326695	RIT2	Ras like without CAAX 2(RIT2)	0.0108445	1.4313	1.3045	-2.38883	-0.346966
ENST00000472656	DPF1	double PHD fingers 1(DPF1)	0.0167509	1.42819	1.93423	-4.64014	1.27772
ENST00000350051	BIRC5	baculoviral IAP repeat containing 5(BIRC5)	2.11886e-17	1.42608	1.11791	-2.36432	-0.17967
ENST00000370184	PLPPR4	phospholipid phosphatase related 4(PLPPR4)	0.0186045	1.42607	1.39819	0.457991	-3.28225
ENST00000263382	ASF1B	anti-silencing function 1B histone chaperone(ASF1B)	1.99426e-13	1.42239	1.25726	-2.37455	-0.305098
ENST00000421451	SGO1	shugoshin 1(SGO1)	4.90558e-08	1.41916	1.33033	-2.45531	-0.294181
ENST00000371975	RAD54L	RAD54-like (S. cerevisiae)(RAD54L)	9.54164e-11	1.4165	1.26717	-2.47397	-0.209709
ENST00000323760	CDC25C	cell division cycle 25C(CDC25C)	6.99412e-13	1.41616	1.10802	-2.2837	-0.24048
ENST00000621507	PANK2	pantothenate kinase 2(PANK2)	0.0209642	1.41316	2.59	1.64245	-5.64561
ENST00000264218	NMU	neuromedin U(NMU)	4.24321e-07	1.41152	0.91169	-1.56306	-0.760153
ENST00000217026	MYBL2	MYB proto-oncogene like 2(MYBL2)	2.6628e-20	1.40966	1.09875	-2.22864	-0.279769
ENST00000574902	ZNF213	zinc finger protein 213(ZNF213)	5.35189e-06	1.40677	-7.40765	2.95205	3.04883
ENST00000280904	DSC2	desmocollin 2(DSC2)	0.0418396	1.40393	2.49596	-1.30422	-2.59568
ENST00000527044	KNL1	kinetochore scaffold 1(KNL1)	1.28777e-08	1.4025	1.99592	-3.67151	0.27309
ENST00000439731	VIPR1	vasoactive intestinal peptide receptor 1(VIPR1)	0.0404212	1.40114	-4.35615	1.2586	1.69641
ENST00000379037	ACAP3	ArfGAP with coiled-coil, ankyrin repeat and PH domains 3(ACAP3)	0.0225478	1.39821	2.04402	1.56269	-5.00492
ENST00000366999	NEK2	NIMA related kinase 2(NEK2)	2.59432e-19	1.39729	1.11798	-2.36678	-0.14849
ENST00000411832	BCL7B	BCL tumor suppressor 7B(BCL7B)	0.0179277	1.39355	1.32831	-2.62008	-0.101769
ENST00000635033	ATP2B1	ATPase plasma membrane Ca2+ transporting 1(ATP2B1)	0.0376524	1.39309	-5.4017	2.15047	1.85813
ENST00000265036	DEPDC1B	DEP domain containing 1B(DEPDC1B)	4.81113e-17	1.39239	1.1126	-2.51987	0.0148748
ENST00000590129	KIF18B	kinesin family member 18B(KIF18B)	5.09686e-11	1.38714	1.4475	-2.4282	-0.406444
ENST00000423004	STK25	serine/threonine kinase 25(STK25)	0.000858588	1.38687	1.67673	-0.402073	-2.66152
ENST00000395405	ZWINT	ZW10 interacting kinetochore protein(ZWINT)	1.39319e-11	1.38378	1.09156	-2.22746	-0.247885
ENST00000412964	CCDC138	coiled-coil domain containing 138(CCDC138)	0.00663093	1.38366	1.10594	-1.8992	-0.590401
ENST00000379825	APTX	aprataxin(APTX)	0.0243573	1.38123	1.05185	-1.25346	-1.17961
ENST00000552854	GAS2L3	growth arrest specific 2 like 3(GAS2L3)	2.8425e-08	1.37906	1.08337	-1.88251	-0.579914
ENST00000542140	RBM7	RNA binding motif protein 7(RBM7)	0.0225478	1.37869	1.77651	2.43624	-5.59144
ENST00000371568	ORC1	origin recognition complex subunit 1(ORC1)	0.001304	1.37777	1.19262	-2.0489	-0.521486
ENST00000584848	PYCR1	pyrroline-5-carboxylate reductase 1(PYCR1)	0.00284047	1.37654	0.975538	-0.58941	-1.76266
ENST00000471374	YWHAH	tyrosine 3-monooxygenase/tryptophan 5-monooxygenase activation protein eta(YWHAH)	0.0480142	1.37535	0.666008	0.20092	-2.24228
ENST00000481530	KIAA1524	KIAA1524(KIAA1524)	5.31081e-06	1.37479	1.08038	-2.07662	-0.378545
ENST00000318121	CLSPN	claspin(CLSPN)	1.08459e-06	1.37454	1.16288	-2.01046	-0.526959
ENST00000254051	TNS4	tensin 4(TNS4)	0.000436835	1.37355	2.22759	-4.61215	1.01101
ENST00000330560	CDCA2	cell division cycle associated 2(CDCA2)	0.000438874	1.37211	1.26018	-2.37555	-0.256743
ENST00000460170	PTPRU	protein tyrosine phosphatase, receptor type U(PTPRU)	0.00205881	1.36722	2.02508	2.31562	-5.70792
ENST00000352618	RAD51AP1	RAD51 associated protein 1(RAD51AP1)	6.86088e-11	1.36635	1.2374	-2.06381	-0.539949
ENST00000564250	C16orf87	chromosome 16 open reading frame 87(C16orf87)	0.0497864	1.36628	0.794611	-4.40721	2.24632
ENST00000335756	CENPA	centromere protein A(CENPA)	5.81537e-07	1.36592	0.950267	-2.27749	-0.0386985
ENST00000459916	GPR75-ASB3	GPR75-ASB3 readthrough(GPR75-ASB3)	0.0270072	1.36573	1.17037	1.93002	-4.46612
ENST00000372927	CENPI	centromere protein I(CENPI)	1.955e-08	1.36518	1.21988	-2.29115	-0.293902
ENST00000263181	KIF18A	kinesin family member 18A(KIF18A)	1.68464e-13	1.36357	1.40282	-2.18317	-0.583217
ENST00000550948	SELPLG	selectin P ligand(SELPLG)	0.0121518	1.36354	1.36066	-0.779469	-1.94473
ENST00000324589	GALNT14	polypeptide N-acetylgalactosaminyltransferase 14(GALNT14)	0.0246416	1.36107	0.437668	-4.61249	2.81376
ENST00000614592	GTF2IP1	general transcription factor IIi pseudogene 1(GTF2IP1)	0.0211736	1.36101	1.53334	-5.76085	2.86649
ENST00000509906	HPSE	heparanase(HPSE)	0.0154261	1.36041	1.24355	1.25641	-3.86037
ENST00000367662	PAPPA2	pappalysin 2(PAPPA2)	0.0393527	1.36018	1.29907	-1.05721	-1.60204
ENST00000372224	KIF2C	kinesin family member 2C(KIF2C)	9.18727e-25	1.35946	1.24614	-2.26355	-0.342044
ENST00000432519	RFTN1	raftlin, lipid raft linker 1(RFTN1)	0.00114735	1.35797	1.48733	1.14445	-3.98976
ENST00000566200	ABCA3	ATP binding cassette subfamily A member 3(ABCA3)	0.0312652	1.35651	1.55347	1.73969	-4.64966
ENST00000423571	MXD3	MAX dimerization protein 3(MXD3)	0.00694482	1.3565	0.65527	-1.65124	-0.360536
ENST00000454366	GTSE1	G2 and S-phase expressed 1(GTSE1)	6.79169e-18	1.35537	1.21873	-2.56483	-0.00926832
ENST00000547628	ZNF878	zinc finger protein 878(ZNF878)	0.0171659	1.35126	1.14915	-0.679833	-1.82058
ENST00000565905	ARHGAP11A	Rho GTPase activating protein 11A(ARHGAP11A)	1.93236e-16	1.3511	1.19606	-1.90322	-0.643941
ENST00000262300	PKMYT1	protein kinase, membrane associated tyrosine/threonine 1(PKMYT1)	1.17299e-08	1.35109	1.12868	-2.15319	-0.326578
ENST00000528087	POLD4	DNA polymerase delta 4, accessory subunit(POLD4)	0.000764301	1.34779	-4.86388	1.45842	2.05767
ENST00000620384	FAM111B	family with sequence similarity 111 member B(FAM111B)	0.00493891	1.3462	1.01097	-0.931588	-1.42558
ENST00000493613	NUDCD3	NudC domain containing 3(NUDCD3)	0.0302999	1.3445	2.16317	-5.4657	1.95803
ENST00000505320	SPATA18	spermatogenesis associated 18(SPATA18)	0.0397125	1.34405	-2.8429	4.34175	-2.8429
ENST00000314759	SKA3	spindle and kinetochore associated complex subunit 3(SKA3)	3.52061e-08	1.33903	1.10342	-2.17434	-0.268109
ENST00000617933	CBWD6	COBW domain containing 6(CBWD6)	0.0430204	1.33692	2.61753	2.5837	-6.53816
ENST00000478267	PLSCR1	phospholipid scramblase 1(PLSCR1)	0.0319451	1.33684	2.20372	1.04854	-4.5891
ENST00000352433	PTTG1	pituitary tumor-transforming 1(PTTG1)	4.76047e-14	1.3348	0.899362	-1.9413	-0.292867
ENST00000530563	TM9SF1	transmembrane 9 superfamily member 1(TM9SF1)	0.0305714	1.33345	-4.91039	3.64191	-0.0649732
ENST00000290271	STC1	stanniocalcin 1(STC1)	0.000643584	1.32693	1.16958	-1.12074	-1.37577
ENST00000620105	C18orf54	chromosome 18 open reading frame 54(C18orf54)	0.00113332	1.32646	1.06331	-1.4672	-0.922582
ENST00000565066	ABHD2	abhydrolase domain containing 2(ABHD2)	0.0317902	1.32285	-4.96209	0.972761	2.66648
ENST00000366991	DTL	denticleless E3 ubiquitin protein ligase homolog(DTL)	0.000332177	1.32251	1.27689	-1.87563	-0.723766
ENST00000622698	PCDH11Y	protocadherin 11 Y-linked(PCDH11Y)	0.000818909	1.32221	-3.32005	-3.32005	5.31789
ENST00000389301	FANCA	Fanconi anemia complementation group A(FANCA)	1.45656e-09	1.31933	1.05845	-2.14442	-0.233369
ENST00000411486	HJURP	Holliday junction recognition protein(HJURP)	1.93236e-16	1.31659	1.15016	-2.16904	-0.297705
ENST00000284292	NRGN	neurogranin(NRGN)	2.52865e-06	1.31282	0.955233	-2.07076	-0.197291
ENST00000474846	GPD1L	glycerol-3-phosphate dehydrogenase 1-like(GPD1L)	0.0141318	1.3128	0.513042	-1.33554	-0.490304
ENST00000261597	NDC80	NDC80, kinetochore complex component(NDC80)	1.76255e-15	1.31126	1.15818	-2.24642	-0.223023
ENST00000398138	RDH16	retinol dehydrogenase 16 (all-trans)(RDH16)	0.0440958	1.31033	0.692352	-0.376852	-1.62583
ENST00000322886	E2F7	E2F transcription factor 7(E2F7)	3.7751e-12	1.3052	1.31287	-2.60229	-0.0157675
ENST00000216367	POLE2	DNA polymerase epsilon 2, accessory subunit(POLE2)	0.0238041	1.30418	0.933605	-1.62185	-0.61594
ENST00000229758	FBXO5	F-box protein 5(FBXO5)	6.72498e-08	1.30344	1.12913	-1.7686	-0.663969
ENST00000265748	ANLN	anillin actin binding protein(ANLN)	1.76255e-15	1.30082	1.21445	-2.37932	-0.135953
ENST00000240488	MND1	meiotic nuclear divisions 1(MND1)	0.00125812	1.30077	0.906611	-2.30631	0.0989326
ENST00000209728	CDC6	cell division cycle 6(CDC6)	9.16935e-10	1.29058	0.979328	-1.34112	-0.928791
ENST00000356714	NUDT1	nudix hydrolase 1(NUDT1)	0.000211905	1.29048	0.69669	-1.51864	-0.468528
ENST00000246914	WNK4	WNK lysine deficient protein kinase 4(WNK4)	0.0137325	1.28967	3.05063	-4.0644	-0.275904
ENST00000522677	MYBL1	MYB proto-oncogene like 1(MYBL1)	2.59168e-09	1.28922	1.13642	-2.04908	-0.376564
ENST00000323274	TYMS	thymidylate synthetase(TYMS)	6.43163e-18	1.28875	1.14368	-2.22891	-0.20352
ENST00000220514	OIP5	Opa interacting protein 5(OIP5)	5.82832e-07	1.28156	0.993752	-2.40977	0.134457
ENST00000400889	FAM72D	family with sequence similarity 72 member D(FAM72D)	2.70065e-08	1.28091	1.03359	-1.91268	-0.401826
ENST00000301634	TK1	thymidine kinase 1(TK1)	1.1517e-12	1.27874	0.949086	-2.00293	-0.224902
ENST00000378785	ATAD3C	ATPase family, AAA domain containing 3C(ATAD3C)	0.00285688	1.27681	1.3042	-0.944027	-1.63698
ENST00000560444	PIF1	PIF1 5'-to-3' DNA helicase(PIF1)	0.00586928	1.27583	0.963114	-2.08558	-0.153367
ENST00000409173	TMEM182	transmembrane protein 182(TMEM182)	0.030095	1.27245	1.387	-4.06735	1.4079
ENST00000427946	NCAPH	non-SMC condensin I complex subunit H(NCAPH)	3.81102e-10	1.2693	1.05165	-2.00022	-0.320734
ENST00000537949	CEP112	centrosomal protein 112(CEP112)	6.1406e-05	1.26326	1.11129	1.52975	-3.9043
ENST00000533486	RAB30	RAB30, member RAS oncogene family(RAB30)	0.00868713	1.26201	1.37058	0.311944	-2.94453
ENST00000462577	MIR4680	microRNA 4680(MIR4680)	0.0291955	1.2613	-5.53779	2.71614	1.56035
ENST00000543774	KAT8	lysine acetyltransferase 8(KAT8)	0.0353874	1.25823	1.40778	-3.59323	0.927228
ENST00000312377	RACGAP1	Rac GTPase activating protein 1(RACGAP1)	2.41503e-12	1.25528	0.990155	-2.06427	-0.181163
ENST00000538079	LAG3	lymphocyte activating 3(LAG3)	0.0455681	1.25357	1.38907	-1.00264	-1.64
ENST00000300403	TPX2	TPX2, microtubule nucleation factor(TPX2)	6.52076e-23	1.25331	1.11271	-2.16334	-0.202687
ENST00000330828	C12orf60	chromosome 12 open reading frame 60(C12orf60)	5.81893e-05	1.25253	0.973441	-0.395038	-1.83093
ENST00000327331	CDCA8	cell division cycle associated 8(CDCA8)	2.68013e-15	1.25203	1.08486	-1.79894	-0.537951
ENST00000321765	SPAG5	sperm associated antigen 5(SPAG5)	6.38536e-21	1.24878	1.10692	-2.05918	-0.296517
ENST00000610806	PRMT1	protein arginine methyltransferase 1(PRMT1)	0.0158593	1.2481	2.18133	-4.5555	1.12607
ENST00000287598	BUB1B	BUB1 mitotic checkpoint serine/threonine kinase B(BUB1B)	8.77073e-16	1.24777	1.118	-2.32668	-0.0391001
ENST00000537701	MRPL51	mitochondrial ribosomal protein L51(MRPL51)	1.26222e-05	1.24289	1.08303	-1.36451	-0.961415
ENST00000360380	STIL	SCL/TAL1 interrupting locus(STIL)	9.65544e-11	1.24067	1.18599	-2.07466	-0.351999
ENST00000619850	FAM83D	family with sequence similarity 83 member D(FAM83D)	1.71954e-14	1.24049	1.06098	-2.24931	-0.0521663
ENST00000539363	ITGA10	integrin subunit alpha 10(ITGA10)	0.00380886	1.23979	1.00487	-0.35588	-1.88878
ENST00000348459	HELLS	helicase, lymphoid-specific(HELLS)	1.03315e-05	1.23609	1.18996	-1.84206	-0.583989
ENST00000312189	PHF19	PHD finger protein 19(PHF19)	0.0104593	1.2313	0.923672	-1.61413	-0.540845
ENST00000328278	LRRC14B	leucine rich repeat containing 14B(LRRC14B)	0.000290277	1.23069	1.2492	-3.04067	0.560792
ENST00000264596	NEIL3	nei like DNA glycosylase 3(NEIL3)	9.70211e-08	1.22976	1.04524	-2.16476	-0.110242
ENST00000369798	TTK	TTK protein kinase(TTK)	1.17627e-12	1.22905	1.21365	-2.05396	-0.388737
ENST00000401500	WDR62	WD repeat domain 62(WDR62)	2.40679e-05	1.22892	0.773192	-2.04129	0.039178
ENST00000319471	SORBS2	sorbin and SH3 domain containing 2(SORBS2)	0.0418521	1.22868	-5.11402	2.10012	1.78522
ENST00000264126	GPSM2	G-protein signaling modulator 2(GPSM2)	8.74298e-10	1.22503	1.03954	-1.78311	-0.481461
ENST00000374298	AUNIP	aurora kinase A and ninein interacting protein(AUNIP)	0.0125885	1.22498	0.82198	-1.19885	-0.848117
ENST00000454473	BRD8	bromodomain containing 8(BRD8)	0.0223467	1.22232	1.18758	-2.80454	0.394639
ENST00000532743	RAD51	RAD51 recombinase(RAD51)	0.000256409	1.2222	0.967812	-1.9423	-0.247711
ENST00000366955	CENPF	centromere protein F(CENPF)	6.44056e-22	1.21505	1.27158	-2.14279	-0.343837
ENST00000410020	DYSF	dysferlin(DYSF)	0.0356183	1.21414	-5.14315	3.14001	0.788999
ENST00000589319	ZNF793	zinc finger protein 793(ZNF793)	0.00663093	1.21312	-5.08291	1.81105	2.05874
ENST00000404276	CHEK2	checkpoint kinase 2(CHEK2)	2.01144e-06	1.21268	0.88811	-1.70817	-0.392628
ENST00000352331	KIF23	kinesin family member 23(KIF23)	8.95291e-05	1.21218	0.798334	-1.76952	-0.240993
ENST00000347703	CDCA7	cell division cycle associated 7(CDCA7)	0.000101782	1.20543	1.07446	-1.5483	-0.731581
ENST00000560083	RNF213	ring finger protein 213(RNF213)	3.56512e-07	1.20158	-6.45479	2.66727	2.58594
ENST00000251547	FBXO44	F-box protein 44(FBXO44)	0.0384913	1.19946	-3.54423	1.28681	1.05796
ENST00000368654	MKI67	marker of proliferation Ki-67(MKI67)	6.44056e-22	1.19513	1.50367	-2.27888	-0.419917
ENST00000312499	RMI2	RecQ mediated genome instability 2(RMI2)	1.25071e-05	1.1951	0.936139	-1.81885	-0.312384
ENST00000456315	DEPDC1	DEP domain containing 1(DEPDC1)	2.22441e-16	1.19446	1.08019	-2.05001	-0.224636
ENST00000537274	YAP1	Yes associated protein 1(YAP1)	1.12634e-06	1.19221	0.815316	-1.56092	-0.446614
ENST00000466480	DCLRE1B	DNA cross-link repair 1B(DCLRE1B)	0.0116382	1.19205	0.977108	-1.17279	-0.996366
ENST00000586678	SYT4	synaptotagmin 4(SYT4)	0.0466631	1.19195	1.46172	-1.89783	-0.755847
ENST00000280591	TRNT1	tRNA nucleotidyl transferase 1(TRNT1)	0.0385818	1.19146	2.72604	-4.65986	0.742369
ENST00000457270	TOP3B	topoisomerase (DNA) III beta(TOP3B)	0.00284845	1.18877	-4.22866	0.937066	2.10282
ENST00000368328	CENPW	centromere protein W(CENPW)	8.93164e-06	1.18851	0.933418	-1.80501	-0.316914
ENST00000529710	PPP6R3	protein phosphatase 6 regulatory subunit 3(PPP6R3)	0.0486705	1.18731	2.74462	1.00331	-4.93524
ENST00000550552	TMEM106C	transmembrane protein 106C(TMEM106C)	1.20879e-06	1.18657	5.4064	-3.48304	-3.10994
ENST00000392521	MIR1178	microRNA 1178(MIR1178)	3.2615e-13	1.18276	1.19403	-2.16688	-0.209916
ENST00000262460	GINS1	GINS complex subunit 1(GINS1)	6.1113e-11	1.18009	1.0179	-2.12336	-0.0746295
ENST00000432352	TMEM44	transmembrane protein 44(TMEM44)	0.0236301	1.17939	2.14745	1.82118	-5.14802
ENST00000371485	CEP55	centrosomal protein 55(CEP55)	5.1551e-15	1.17863	1.02593	-2.4747	0.270141
ENST00000396429	OSBPL3	oxysterol binding protein like 3(OSBPL3)	0.00191725	1.17778	3.05508	-5.56877	1.33591
ENST00000329517	GNB1L	G protein subunit beta 1 like(GNB1L)	0.0034313	1.17773	1.34118	-1.21481	-1.3041
ENST00000537851	LOC100507424	uncharacterized LOC100507424(LOC100507424)	0.0374135	1.17642	-5.09776	1.6844	2.23694
ENST00000253462	GINS2	GINS complex subunit 2(GINS2)	1.38569e-07	1.17548	0.784052	-1.82693	-0.132606
ENST00000326039	GRTP1	growth hormone regulated TBC protein 1(GRTP1)	5.04743e-05	1.17457	1.8146	-4.10597	1.1168
ENST00000395839	UBB	ubiquitin B(UBB)	0.0165223	1.17386	0.967257	-1.90279	-0.238328
ENST00000561349	CSNK1G1	casein kinase 1 gamma 1(CSNK1G1)	0.0271521	1.1734	2.17715	2.14948	-5.50003
ENST00000439957	CENPN	centromere protein N(CENPN)	5.65068e-06	1.17314	1.50747	-2.04382	-0.636788
ENST00000456915	MAD2L2	MAD2 mitotic arrest deficient-like 2 (yeast)(MAD2L2)	0.0130752	1.17127	0.760269	-1.19759	-0.733951
ENST00000375256	ZNF367	zinc finger protein 367(ZNF367)	3.9846e-06	1.17113	1.12768	-1.95449	-0.344314
ENST00000455785	MIR3917	microRNA 3917(MIR3917)	2.49466e-13	1.16969	0.918165	-1.85561	-0.232244
ENST00000298048	MELK	maternal embryonic leucine zipper kinase(MELK)	1.90921e-10	1.16752	1.1279	-2.14612	-0.149292
ENST00000536649	PRKACA	protein kinase cAMP-activated catalytic subunit alpha(PRKACA)	0.022316	1.16737	-4.52846	1.74186	1.61923
ENST00000538485	EFCAB11	EF-hand calcium binding domain 11(EFCAB11)	0.000360768	1.16674	0.983353	-1.3331	-0.816993
ENST00000265056	MCM2	minichromosome maintenance complex component 2(MCM2)	1.39479e-11	1.16503	0.928174	-1.63525	-0.457956
ENST00000526549	RNF121	ring finger protein 121(RNF121)	0.0457443	1.16492	1.82289	-5.16442	2.1766
ENST00000544373	CHEK1	checkpoint kinase 1(CHEK1)	1.34336e-07	1.16219	1.1397	-1.57229	-0.7296
ENST00000288207	CCNB2	cyclin B2(CCNB2)	1.6637e-16	1.16162	0.962793	-2.15685	0.0324346
ENST00000357799	SGO2	shugoshin 2(SGO2)	1.8084e-20	1.16037	1.20787	-1.82848	-0.539758
ENST00000428849	KIFC1	kinesin family member C1(KIFC1)	1.00826e-12	1.15915	1.11236	-2.32869	0.0571777
ENST00000293695	SYCE2	synaptonemal complex central element protein 2(SYCE2)	0.00325777	1.15914	0.783217	-2.07671	0.134355
ENST00000479853	SDHAF3	succinate dehydrogenase complex assembly factor 3(SDHAF3)	0.0218968	1.15798	0.843841	-0.828273	-1.17354
ENST00000513459	PACRGL	PARK2 coregulated like(PACRGL)	0.00019913	1.15681	1.5873	-3.89096	1.14686
ENST00000494095	TNNT2	troponin T2, cardiac type(TNNT2)	0.0319634	1.15524	1.10595	-0.610279	-1.65091
ENST00000337057	EPB41L2	erythrocyte membrane protein band 4.1 like 2(EPB41L2)	0.000420669	1.15339	1.04953	-1.1477	-1.05522
ENST00000424367	WRAP73	WD repeat containing, antisense to TP73(WRAP73)	0.00275859	1.15055	1.18861	-0.373606	-1.96556
ENST00000296509	MAD2L1	MAD2 mitotic arrest deficient-like 1 (yeast)(MAD2L1)	2.84035e-14	1.1463	1.03889	-1.82082	-0.364371
ENST00000399959	DDX3X	DEAD-box helicase 3, X-linked(DDX3X)	0.0028881	1.14504	-0.0460843	-0.123002	-0.975956
ENST00000585683	C17orf53	chromosome 17 open reading frame 53(C17orf53)	0.00385765	1.14499	1.04327	-1.44191	-0.746357
ENST00000379205	C4orf46	chromosome 4 open reading frame 46(C4orf46)	3.92971e-07	1.14326	1.09629	-1.49589	-0.743655
ENST00000533418	FUZ	fuzzy planar cell polarity protein(FUZ)	0.000127794	1.14256	-5.163	0.650662	3.36978
ENST00000469097	HM13	histocompatibility minor 13(HM13)	0.00216683	1.14123	0.85051	-0.123515	-1.86823
ENST00000451997	SH3BP1	SH3 domain binding protein 1(SH3BP1)	0.00175198	1.14035	1.59498	-0.211767	-2.52357
ENST00000309889	TCAP	titin-cap(TCAP)	0.0388274	1.14016	0.942036	-1.1417	-0.940489
ENST00000283006	CENPH	centromere protein H(CENPH)	1.61143e-08	1.13775	0.831289	-1.69459	-0.274453
ENST00000422297	NEK6	NIMA related kinase 6(NEK6)	0.000165549	1.13616	-5.9509	2.49862	2.31612
ENST00000325418	GSG2	germ cell associated 2, haspin(GSG2)	1.42023e-08	1.13355	1.159	-2.05783	-0.234718
ENST00000590135	U2AF1L4	U2 small nuclear RNA auxiliary factor 1 like 4(U2AF1L4)	0.00701786	1.12789	1.07832	-0.843432	-1.36279
ENST00000334463	ERCC6L	ERCC excision repair 6 like, spindle assembly checkpoint helicase(ERCC6L)	5.0781e-06	1.12665	1.10335	-2.13902	-0.0909798
ENST00000413374	NCKIPSD	NCK interacting protein with SH3 domain(NCKIPSD)	0.0363197	1.12286	0.71755	-1.23025	-0.610165
ENST00000272462	MALL	mal, T-cell differentiation protein like(MALL)	0.012161	1.12199	0.763874	-0.0588754	-1.82698
ENST00000355029	NET1	neuroepithelial cell transforming 1(NET1)	1.1453e-08	1.12134	1.02793	-1.65088	-0.498396
ENST00000242576	UNG	uracil DNA glycosylase(UNG)	3.38261e-05	1.12072	0.916542	-1.5096	-0.527664
ENST00000343769	ZNF93	zinc finger protein 93(ZNF93)	5.33723e-07	1.11729	1.16855	-1.46297	-0.822866
ENST00000295530	FLAD1	flavin adenine dinucleotide synthetase 1(FLAD1)	0.0120264	1.11265	1.09335	-0.235268	-1.97073
ENST00000613128	PAX1	paired box 1(PAX1)	0.000201865	1.1084	0.923971	-1.74045	-0.291919
ENST00000253669	HAUS8	HAUS augmin like complex subunit 8(HAUS8)	0.000165549	1.10802	0.902675	-1.91514	-0.0955519
ENST00000321990	ATAD5	ATPase family, AAA domain containing 5(ATAD5)	7.86504e-06	1.10761	0.945491	-1.63078	-0.422318
ENST00000526924	DBF4B	DBF4 zinc finger B(DBF4B)	2.31039e-10	1.10633	0.967058	-1.86294	-0.210453
ENST00000237283	ADAT2	adenosine deaminase, tRNA specific 2(ADAT2)	0.0468086	1.10375	-0.0391623	-0.835559	-0.229027
ENST00000232424	HES1	hes family bHLH transcription factor 1(HES1)	0.000913915	1.10337	0.727684	-0.922357	-0.908694
ENST00000257909	TROAP	trophinin associated protein(TROAP)	7.4698e-11	1.10177	1.02567	-2.35839	0.230946
ENST00000276533	GINS4	GINS complex subunit 4(GINS4)	8.6929e-09	1.10109	1.12601	-2.14637	-0.0807286
ENST00000260731	KIF11	kinesin family member 11(KIF11)	4.37166e-14	1.10061	0.992764	-2.20684	0.113469
ENST00000314355	CKS2	CDC28 protein kinase regulatory subunit 2(CKS2)	6.12e-09	1.09907	0.758045	-1.84327	-0.013838
ENST00000438389	ISOC2	isochorismatase domain containing 2(ISOC2)	0.0047448	1.09843	0.482505	-0.671648	-0.909284
ENST00000263201	CDC45	cell division cycle 45(CDC45)	9.35221e-07	1.09825	1.01049	-2.31263	0.20389
ENST00000372587	EDN2	endothelin 2(EDN2)	0.0017807	1.09606	0.877171	-1.23981	-0.733427
ENST00000306901	CHRNA7	cholinergic receptor nicotinic alpha 7 subunit(CHRNA7)	0.0325541	1.09424	0.830551	-0.394119	-1.53067
ENST00000359051	HYAL3	hyaluronoglucosaminidase 3(HYAL3)	0.00623909	1.09408	0.689458	-0.72902	-1.05452
ENST00000335183	CDKN3	cyclin dependent kinase inhibitor 3(CDKN3)	9.80126e-06	1.094	0.747661	-1.79482	-0.0468465
ENST00000506541	KLHL2	kelch like family member 2(KLHL2)	0.032799	1.09391	-4.7043	2.57112	1.03927
ENST00000592540	SPC24	SPC24, NDC80 kinetochore complex component(SPC24)	3.20303e-07	1.09349	0.801646	-2.0879	0.192763
ENST00000395006	TMBIM6	transmembrane BAX inhibitor motif containing 6(TMBIM6)	0.0131619	1.09315	-6.91546	3.15097	2.67133
ENST00000553653	SLCO3A1	solute carrier organic anion transporter family member 3A1(SLCO3A1)	0.001185	1.09248	4.53867	-2.81558	-2.81558
ENST00000394249	PRC1	protein regulator of cytokinesis 1(PRC1)	6.4335e-14	1.09081	0.899609	-1.66825	-0.32217
ENST00000373789	RTKN2	rhotekin 2(RTKN2)	4.43761e-13	1.08741	1.0273	-1.6113	-0.503418
ENST00000406581	POLD2	DNA polymerase delta 2, accessory subunit(POLD2)	0.00858864	1.08372	1.10139	-1.1997	-0.985413
ENST00000588258	FAAP24	Fanconi anemia core complex associated protein 24(FAAP24)	0.00216714	1.08238	0.541615	-1.29482	-0.32917
ENST00000393348	NCK2	NCK adaptor protein 2(NCK2)	0.0257236	1.0812	1.96554	2.18557	-5.23231
ENST00000392692	ECT2	epithelial cell transforming 2(ECT2)	3.98212e-12	1.08081	1.04817	-1.84372	-0.285267
ENST00000440112	ALKBH2	alkB homolog 2, alpha-ketoglutarate dependent dioxygenase(ALKBH2)	0.0252083	1.08063	0.801771	-0.725935	-1.15647
ENST00000265113	SLC1A3	solute carrier family 1 member 3(SLC1A3)	0.00251192	1.07981	0.793487	-0.659773	-1.21352
ENST00000438552	SNRPB	small nuclear ribonucleoprotein polypeptides B and B1(SNRPB)	1.98694e-06	1.07798	0.706586	-0.983412	-0.801157
ENST00000368890	PIP5K1A	phosphatidylinositol-4-phosphate 5-kinase type 1 alpha(PIP5K1A)	3.05552e-06	1.07785	1.35381	-0.0939081	-2.33775
ENST00000407583	GPN1	GPN-loop GTPase 1(GPN1)	0.0253825	1.07618	2.61067	2.47276	-6.15961
ENST00000560155	IPO4	importin 4(IPO4)	0.00183523	1.06979	-2.75777	4.44575	-2.75777
ENST00000611390	CDK13	cyclin dependent kinase 13(CDK13)	0.0063077	1.06968	2.95827	2.24019	-6.26814
ENST00000424959	MTX1	metaxin 1(MTX1)	0.0298296	1.06656	-4.99772	2.54386	1.3873
ENST00000496459	RBMX	RNA binding motif protein, X-linked(RBMX)	6.56485e-06	1.06627	0.695276	-0.62838	-1.13316
ENST00000308647	ATAD3B	ATPase family, AAA domain containing 3B(ATAD3B)	0.00020457	1.065	0.550747	-0.435432	-1.18031
ENST00000579677	DMTF1	cyclin D binding myb like transcription factor 1(DMTF1)	0.00788746	1.06389	-6.86892	2.3838	3.42124
ENST00000525501	DRAP1	DR1 associated protein 1(DRAP1)	0.000771881	1.06332	1.78447	-2.44864	-0.39915
ENST00000367710	CENPL	centromere protein L(CENPL)	2.10689e-06	1.0628	0.944071	-1.6568	-0.350066
ENST00000357654	BRCA1	BRCA1, DNA repair associated(BRCA1)	2.05083e-13	1.06187	1.02885	-1.91648	-0.174248
ENST00000376029	TEX30	testis expressed 30(TEX30)	0.0461016	1.05974	0.751157	-0.784909	-1.02599
ENST00000361539	BRINP2	BMP/retinoic acid inducible neural specific 2(BRINP2)	0.0311504	1.05892	1.62568	-0.515256	-2.16934
ENST00000287394	ATAD2	ATPase family, AAA domain containing 2(ATAD2)	4.30593e-11	1.05677	0.81137	-1.86479	-0.0033469
ENST00000286196	TMEM237	transmembrane protein 237(TMEM237)	0.000456318	1.05174	0.650742	-1.07817	-0.624312
ENST00000359321	XRCC2	X-ray repair cross complementing 2(XRCC2)	1.93071e-10	1.05112	1.23699	-1.74612	-0.54199
ENST00000303887	MCM7	minichromosome maintenance complex component 7(MCM7)	7.98874e-11	1.04754	0.858477	-1.45278	-0.453238
ENST00000222573	ITGB8	integrin subunit beta 8(ITGB8)	0.00841363	1.04529	1.6548	0.609694	-3.30979
ENST00000295304	CHAC2	ChaC cation transport regulator homolog 2(CHAC2)	0.000109145	1.04364	0.704032	-0.665114	-1.08255
ENST00000281453	CENPU	centromere protein U(CENPU)	3.77122e-11	1.04339	0.908042	-1.95428	0.0028429
ENST00000585468	DCAF15	DDB1 and CUL4 associated factor 15(DCAF15)	0.0450619	1.04292	2.09501	-4.68964	1.55171
ENST00000366508	AHCTF1	AT-hook containing transcription factor 1(AHCTF1)	0.000361474	1.04099	1.12284	-1.23819	-0.925642
ENST00000394818	INCENP	inner centromere protein(INCENP)	4.50302e-09	1.04007	0.885801	-1.31478	-0.611097
ENST00000504671	MGAT1	mannosyl (alpha-1,3-)-glycoprotein beta-1,2-N-acetylglucosaminyltransferase(MGAT1)	1.26103e-05	1.03898	2.21905	3.06761	-6.32564
ENST00000406567	PREB	prolactin regulatory element binding(PREB)	0.00645227	1.03726	1.01706	-0.361766	-1.69255
ENST00000506572	CCNB1	cyclin B1(CCNB1)	2.92096e-15	1.03707	0.899609	-1.72204	-0.214631
ENST00000602616	LOC100288637	OTU deubiquitinase 7A pseudogene(LOC100288637)	0.00044721	1.03401	0.929495	-1.41163	-0.551867
ENST00000380026	CENPE	centromere protein E(CENPE)	9.37361e-14	1.03174	1.00563	-2.0966	0.0592283
ENST00000577598	BRIP1	BRCA1 interacting protein C-terminal helicase 1(BRIP1)	2.61738e-06	1.02956	1.71389	-1.98141	-0.762044
ENST00000265643	GAL	galanin and GMAP prepropeptide(GAL)	9.1679e-08	1.02956	0.704992	-1.10375	-0.630803
ENST00000327680	PARPBP	PARP1 binding protein(PARPBP)	1.01168e-06	1.02904	0.71058	-1.95685	0.217226
ENST00000397679	C21orf58	chromosome 21 open reading frame 58(C21orf58)	0.00077169	1.02569	1.0825	-1.69903	-0.409156
ENST00000569057	ZFYVE19	zinc finger FYVE-type containing 19(ZFYVE19)	0.0412697	1.02479	-1.70204	-2.0211	2.69835
ENST00000160827	KIF22	kinesin family member 22(KIF22)	9.89162e-12	1.02076	0.717891	-1.58828	-0.150376
ENST00000518483	EXO1	exonuclease 1(EXO1)	8.77874e-06	1.01745	1.65256	-2.31086	-0.359153
ENST00000230056	GMNN	geminin, DNA replication inhibitor(GMNN)	1.25071e-05	1.016	0.68993	-1.03942	-0.66651
ENST00000262293	PRR11	proline rich 11(PRR11)	3.97572e-09	1.01595	0.762468	-1.69749	-0.0809282
ENST00000559519	KIAA0101	KIAA0101(KIAA0101)	0.000799057	1.0152	0.780296	-2.47883	0.683332
ENST00000431138	DBF4	DBF4 zinc finger(DBF4)	1.13505e-07	1.0144	0.929092	-1.23402	-0.709482
ENST00000393915	HMMR	hyaluronan mediated motility receptor(HMMR)	1.00898e-07	1.01383	0.756824	-1.83925	0.068588
ENST00000260118	GGH	gamma-glutamyl hydrolase(GGH)	7.79815e-06	1.01354	0.587917	-0.920286	-0.681175
ENST00000337664	AADAT	aminoadipate aminotransferase(AADAT)	0.0021406	1.01323	0.867143	-0.603042	-1.27733
ENST00000438704	HMGB2	high mobility group box 2(HMGB2)	2.19804e-12	1.01159	0.871533	-1.64175	-0.241374
ENST00000447299	MRPS25	mitochondrial ribosomal protein S25(MRPS25)	0.0491587	1.01135	0.916569	0.983661	-2.91158
ENST00000583271	NBPF8	neuroblastoma breakpoint family member 8(NBPF8)	0.00427631	1.00902	0.170952	-0.479185	-0.700783
ENST00000424279	TBL1X	transducin beta like 1X-linked(TBL1X)	2.98332e-06	1.00647	0.655494	-0.803696	-0.85827
ENST00000274255	SKP2	S-phase kinase associated protein 2(SKP2)	0.000764908	1.00581	0.756101	-0.859854	-0.90206
ENST00000538136	MSH6	mutS homolog 6(MSH6)	0.0273521	1.00283	2.48778	-5.20662	1.71601
ENST00000503771	TMEM158	transmembrane protein 158 (gene/pseudogene)(TMEM158)	0.00269278	0.997431	0.815657	-0.733648	-1.07944
ENST00000336687	TMEM97	transmembrane protein 97(TMEM97)	5.82653e-07	0.996764	0.83664	-0.859897	-0.973508
ENST00000219097	ORC6	origin recognition complex subunit 6(ORC6)	2.67803e-05	0.995911	1.05603	-1.97692	-0.0750198
ENST00000588773	FSTL3	follistatin like 3(FSTL3)	7.72942e-05	0.993638	-5.5378	1.91911	2.62505
ENST00000221486	RNASEH2A	ribonuclease H2 subunit A(RNASEH2A)	1.54364e-07	0.992719	0.549463	-1.61401	0.0718315
ENST00000300128	NEMP1	nuclear envelope integral membrane protein 1(NEMP1)	6.21446e-14	0.989977	1.01804	-1.2789	-0.729111
ENST00000498402	LRRC41	leucine rich repeat containing 41(LRRC41)	0.0291695	0.987899	0.639132	-0.717461	-0.909569
ENST00000348943	HNRNPM	heterogeneous nuclear ribonucleoprotein M(HNRNPM)	0.0496953	0.987748	0.45783	-0.967362	-0.478215
ENST00000301904	SCARA3	scavenger receptor class A member 3(SCARA3)	0.0102003	0.985496	0.73677	-1.34576	-0.376502
ENST00000543409	MNX1	motor neuron and pancreas homeobox 1(MNX1)	0.0159874	0.984971	-5.34643	2.88876	1.4727
ENST00000429967	APLN	apelin(APLN)	0.0116931	0.981931	0.752563	-1.00946	-0.725036
ENST00000216639	VRK1	vaccinia related kinase 1(VRK1)	2.29651e-07	0.98099	0.684223	-1.3297	-0.335515
ENST00000456331	PPP1R9A	protein phosphatase 1 regulatory subunit 9A(PPP1R9A)	0.00969512	0.980104	-4.28838	2.12941	1.17886
ENST00000514379	PLK4	polo like kinase 4(PLK4)	1.36854e-07	0.979048	1.17109	-2.08275	-0.0673913
ENST00000416841	FAM156B	family with sequence similarity 156 member B(FAM156B)	0.0227369	0.978629	-3.06128	0.754313	1.32834
ENST00000343380	E2F1	E2F transcription factor 1(E2F1)	9.37316e-08	0.977988	0.7782	-1.50679	-0.249394
ENST00000612349	SMAD6	SMAD family member 6(SMAD6)	0.00275544	0.976791	0.903258	-0.792474	-1.08757
ENST00000442286	SLC25A19	solute carrier family 25 member 19(SLC25A19)	3.6844e-06	0.974374	0.688385	-0.896156	-0.766604
ENST00000371755	SLC29A1	solute carrier family 29 member 1 (Augustine blood group)(SLC29A1)	3.89713e-05	0.973895	0.671581	-0.896425	-0.749052
ENST00000540887	STIP1	stress induced phosphoprotein 1(STIP1)	0.00707454	0.973876	0.761237	-0.550549	-1.18456
ENST00000510358	F12	coagulation factor XII(F12)	0.00744125	0.972631	0.798212	-1.13546	-0.635382
ENST00000504788	LMNB1	lamin B1(LMNB1)	2.8425e-08	0.971672	0.917822	-1.49396	-0.395532
ENST00000166345	TRIP13	thyroid hormone receptor interactor 13(TRIP13)	8.41884e-09	0.967185	0.753049	-1.41448	-0.305749
ENST00000379143	PCNA	proliferating cell nuclear antigen(PCNA)	2.33331e-11	0.961174	0.841433	-1.21684	-0.585762
ENST00000357388	SMC4	structural maintenance of chromosomes 4(SMC4)	3.04189e-09	0.961039	0.593364	-1.40868	-0.145722
ENST00000324330	NIN	ninein(NIN)	7.62417e-10	0.95976	-7.69024	2.83399	3.89649
ENST00000218176	KCND1	potassium voltage-gated channel subfamily D member 1(KCND1)	0.00395687	0.956609	1.28552	-0.85523	-1.3869
ENST00000305885	FEN1	flap structure-specific endonuclease 1(FEN1)	1.35757e-10	0.956234	0.753862	-1.30065	-0.409447
ENST00000315579	NCAPD2	non-SMC condensin I complex subunit D2(NCAPD2)	3.42846e-18	0.953481	0.900996	-1.41521	-0.439267
ENST00000361170	IQGAP3	IQ motif containing GTPase activating protein 3(IQGAP3)	1.28633e-08	0.949933	0.718608	-1.58629	-0.0822504
ENST00000583948	NUP85	nucleoporin 85(NUP85)	0.00027315	0.949573	4.72765	-2.83861	-2.83861
ENST00000447866	FDPS	farnesyl diphosphate synthase(FDPS)	0.00013342	0.947884	0.840434	-0.661869	-1.12645
ENST00000264233	POLQ	DNA polymerase theta(POLQ)	3.17712e-08	0.946353	0.915847	-1.75585	-0.106353
ENST00000533415	CDC27	cell division cycle 27(CDC27)	0.0282476	0.946272	1.28332	0.646658	-2.87625
ENST00000376687	SUV39H1	suppressor of variegation 3-9 homolog 1(SUV39H1)	5.55445e-07	0.946212	0.730498	-1.14057	-0.536135
ENST00000378331	SUV39H2	suppressor of variegation 3-9 homolog 2(SUV39H2)	0.00353076	0.945048	0.945012	-1.55959	-0.330473
ENST00000401026	CCDC18	coiled-coil domain containing 18(CCDC18)	0.000436835	0.943417	0.819643	-1.1025	-0.660557
ENST00000264634	WNT5A	Wnt family member 5A(WNT5A)	0.0222627	0.940013	0.919046	-0.605207	-1.25385
ENST00000368097	TAGLN2	transgelin 2(TAGLN2)	2.38725e-05	0.939251	0.659754	-0.864965	-0.73404
ENST00000393110	STEAP3	STEAP3 metalloreductase(STEAP3)	6.71229e-06	0.939014	0.97031	-0.315717	-1.59361
ENST00000313655	DSCC1	DNA replication and sister chromatid cohesion 1(DSCC1)	0.000176141	0.938628	0.651158	-1.65254	0.0627578
ENST00000376257	TCF19	transcription factor 19(TCF19)	4.3121e-10	0.937076	0.861534	-1.61155	-0.187062
ENST00000379446	NEDD9	neural precursor cell expressed, developmentally down-regulated 9(NEDD9)	0.00153044	0.934123	0.721143	-0.643203	-1.01206
ENST00000443736	URGCP	upregulator of cell proliferation(URGCP)	0.0187753	0.933392	0.255212	1.26252	-2.45112
ENST00000234626	CDC7	cell division cycle 7(CDC7)	0.00140145	0.932557	0.890172	-1.35348	-0.469248
ENST00000382011	MCM5	minichromosome maintenance complex component 5(MCM5)	2.80661e-05	0.93127	0.458452	-1.43694	0.0472177
ENST00000615884	UHRF1	ubiquitin like with PHD and ring finger domains 1(UHRF1)	0.0121841	0.931193	1.67584	-2.1312	-0.475824
ENST00000468686	YDJC	YdjC homolog (bacterial)(YDJC)	0.00182733	0.930001	0.582552	-0.594489	-0.918064
ENST00000396556	OSBPL10	oxysterol binding protein like 10(OSBPL10)	0.0250274	0.929591	0.645759	-0.350933	-1.22442
ENST00000336023	TUBA1B	tubulin alpha 1b(TUBA1B)	2.78583e-11	0.928199	0.705494	-1.05923	-0.57446
ENST00000456402	ENTPD3	ectonucleoside triphosphate diphosphohydrolase 3(ENTPD3)	2.93328e-06	0.924607	-5.9283	3.58871	1.41498
ENST00000310775	FANCI	Fanconi anemia complementation group I(FANCI)	3.50522e-13	0.923998	0.799364	-1.8145	0.0911337
ENST00000336219	CDCA4	cell division cycle associated 4(CDCA4)	7.41511e-07	0.918485	0.754758	-1.25325	-0.419997
ENST00000336824	FNDC3B	fibronectin type III domain containing 3B(FNDC3B)	0.0347381	0.917719	-0.660568	0.473718	-0.730868
ENST00000372811	MFSD2A	major facilitator superfamily domain containing 2A(MFSD2A)	0.0081144	0.91513	0.545405	-0.385145	-1.07539
ENST00000265295	SPDL1	spindle apparatus coiled-coil protein 1(SPDL1)	1.11747e-09	0.911353	0.771119	-1.33345	-0.349019
ENST00000533310	C11orf24	chromosome 11 open reading frame 24(C11orf24)	0.0423972	0.910139	0.676794	-0.580644	-1.00629
ENST00000281129	CEP128	centrosomal protein 128(CEP128)	0.00526674	0.908316	0.534983	-1.02751	-0.41579
ENST00000417314	KBTBD8	kelch repeat and BTB domain containing 8(KBTBD8)	0.0139267	0.907349	0.777395	-0.735409	-0.949335
ENST00000382496	SEMA5A	semaphorin 5A(SEMA5A)	0.0385683	0.906922	1.24931	-1.3176	-0.838633
ENST00000260753	KIF20B	kinesin family member 20B(KIF20B)	1.2448e-09	0.906044	0.887316	-1.57534	-0.218022
ENST00000548760	TMPO-AS1	TMPO antisense RNA 1(TMPO-AS1)	0.00220762	0.904738	0.580568	-1.80356	0.318254
ENST00000306862	C5orf34	chromosome 5 open reading frame 34(C5orf34)	0.000134447	0.904395	0.883435	-1.80579	0.0179574
ENST00000308108	CCNE2	cyclin E2(CCNE2)	3.03344e-06	0.901178	0.758424	-0.842908	-0.816695
ENST00000409423	NCAPG2	non-SMC condensin II complex subunit G2(NCAPG2)	0.000304604	0.901161	0.923741	-1.33127	-0.493627
ENST00000358410	DNA2	DNA replication helicase/nuclease 2(DNA2)	2.62436e-05	0.898499	0.86606	-1.33815	-0.426404
ENST00000265465	POLA2	DNA polymerase alpha 2, accessory subunit(POLA2)	0.00110298	0.89717	0.524143	-1.37521	-0.0460988
ENST00000307849	NABP1	nucleic acid binding protein 1(NABP1)	0.00162992	0.896303	1.20687	-0.116845	-1.98632
ENST00000440082	GGCT	gamma-glutamylcyclotransferase(GGCT)	0.0357717	0.895276	0.398057	-0.750774	-0.542559
ENST00000538260	ARMC8	armadillo repeat containing 8(ARMC8)	0.000360569	0.894784	2.29071	2.5363	-5.72179
ENST00000339569	MSL1	male specific lethal 1 homolog(MSL1)	0.00863382	0.891672	0.602796	-0.527619	-0.966849
ENST00000529124	KDM2A	lysine demethylase 2A(KDM2A)	0.0114723	0.891169	1.7564	2.01673	-4.6643
ENST00000296484	POC1A	POC1 centriolar protein A(POC1A)	0.00749505	0.890214	0.417003	-1.54156	0.234344
ENST00000377093	KIF1B	kinesin family member 1B(KIF1B)	7.91401e-07	0.89004	0.617738	-0.657386	-0.850391
ENST00000359461	YIF1A	Yip1 interacting factor homolog A, membrane trafficking protein(YIF1A)	0.0181687	0.888527	0.504057	-0.302195	-1.09039
ENST00000569187	CMC2	C-X9-C motif containing 2(CMC2)	0.0230754	0.888397	0.911367	-0.974512	-0.825251
ENST00000221504	TRMT1	tRNA methyltransferase 1(TRMT1)	0.0152452	0.887804	0.547475	0.0743786	-1.50966
ENST00000371656	TMEM189	transmembrane protein 189(TMEM189)	0.0058724	0.886876	0.363236	-0.26149	-0.988621
ENST00000228928	OAS3	2'-5'-oligoadenylate synthetase 3(OAS3)	8.73026e-06	0.884877	0.805247	-0.989404	-0.70072
ENST00000525964	NCAPD3	non-SMC condensin II complex subunit D3(NCAPD3)	6.94232e-13	0.884045	0.942993	-1.23339	-0.593652
ENST00000331456	TRAIP	TRAF interacting protein(TRAIP)	0.000257797	0.877168	0.707988	-1.37677	-0.208381
ENST00000459771	TTC23	tetratricopeptide repeat domain 23(TTC23)	0.0136134	0.87679	-5.00977	1.49674	2.63624
ENST00000424965	SHISA5	shisa family member 5(SHISA5)	0.0162019	0.876314	1.14275	-0.864846	-1.15421
ENST00000614478	GEN1	GEN1, Holliday junction 5' flap endonuclease(GEN1)	0.0144285	0.874514	1.25493	-1.45315	-0.676295
ENST00000506259	HNRNPAB	heterogeneous nuclear ribonucleoprotein A/B(HNRNPAB)	1.66619e-05	0.874358	0.626819	-0.912033	-0.589144
ENST00000373832	RCC1	regulator of chromosome condensation 1(RCC1)	1.18091e-08	0.87394	0.587051	-0.910189	-0.550802
ENST00000333479	KNTC1	kinetochore associated 1(KNTC1)	8.65985e-11	0.872801	0.966117	-1.53617	-0.302744
ENST00000420358	WDHD1	WD repeat and HMG-box DNA binding protein 1(WDHD1)	6.50755e-11	0.872532	0.968625	-1.52236	-0.318801
ENST00000263274	LIG1	DNA ligase 1(LIG1)	1.4052e-06	0.870446	0.82592	-1.44599	-0.250377
ENST00000389462	PTMS	parathymosin(PTMS)	0.0219149	0.867639	0.572848	-0.626296	-0.814191
ENST00000396148	CDKN2C	cyclin dependent kinase inhibitor 2C(CDKN2C)	6.09748e-06	0.866421	0.579476	-1.93351	0.487617
ENST00000454402	RFC5	replication factor C subunit 5(RFC5)	3.06503e-07	0.865527	0.715745	-1.37886	-0.202416
ENST00000617875	RECQL4	RecQ like helicase 4(RECQL4)	0.00382111	0.859278	0.662341	-1.30705	-0.214572
ENST00000396463	WRAP53	WD repeat containing antisense to TP53(WRAP53)	0.000102059	0.858226	0.551357	-0.838124	-0.571459
ENST00000314222	PHLDA2	pleckstrin homology like domain family A member 2(PHLDA2)	9.99168e-07	0.857863	0.435815	-7.59925e-05	-1.2936
ENST00000407780	ICOSLG	inducible T-cell costimulator ligand(ICOSLG)	0.0254983	0.854614	0.482267	-0.808641	-0.52824
ENST00000304979	PPIH	peptidylprolyl isomerase H(PPIH)	0.000107138	0.854607	0.50712	-0.785184	-0.576544
ENST00000266970	CDK2	cyclin dependent kinase 2(CDK2)	8.69976e-06	0.853423	0.628219	-1.10503	-0.376615
ENST00000556029	TMPO	thymopoietin(TMPO)	1.14915e-06	0.84808	0.60544	-1.33299	-0.120532
ENST00000489120	ABHD1	abhydrolase domain containing 1(ABHD1)	0.0149779	0.847974	-4.72759	1.26305	2.61657
ENST00000244458	PACSIN1	protein kinase C and casein kinase substrate in neurons 1(PACSIN1)	0.000159697	0.846266	-2.33936	-0.275876	1.76897
ENST00000374787	SMC2	structural maintenance of chromosomes 2(SMC2)	2.57179e-11	0.844645	1.02215	-1.41949	-0.447304
ENST00000401707	POP1	POP1 homolog, ribonuclease P/MRP subunit(POP1)	0.00988505	0.841762	0.472221	-0.794779	-0.519204
ENST00000301019	CDT1	chromatin licensing and DNA replication factor 1(CDT1)	0.000150266	0.841621	0.59285	-0.941978	-0.492494
ENST00000374182	MAPK8	mitogen-activated protein kinase 8(MAPK8)	0.0479924	0.840944	0.657773	-0.940353	-0.558363
ENST00000257287	CEP135	centrosomal protein 135(CEP135)	2.15487e-05	0.835903	0.890638	-0.825224	-0.901317
ENST00000318129	GINS3	GINS complex subunit 3(GINS3)	0.00197455	0.834008	0.598482	-0.962379	-0.470111
ENST00000446801	ZWILCH	zwilch kinetochore protein(ZWILCH)	8.03234e-06	0.833018	0.65052	-1.60621	0.122672
ENST00000530167	H2AFX	H2A histone family member X(H2AFX)	1.19576e-05	0.832917	0.5114	-1.49282	0.148505
ENST00000361548	GRHL3	grainyhead like transcription factor 3(GRHL3)	0.000685064	0.832538	1.95473	-5.7461	2.95883
ENST00000287482	SASS6	SAS-6 centriolar assembly protein(SASS6)	9.38149e-05	0.829845	0.804769	-0.936235	-0.698378
ENST00000608083	ACOT7	acyl-CoA thioesterase 7(ACOT7)	0.00244409	0.827237	0.469579	-0.735995	-0.560821
ENST00000395246	CDC42SE2	CDC42 small effector 2(CDC42SE2)	0.0280705	0.826765	0.610298	-0.577146	-0.859917
ENST00000392369	RAN	RAN, member RAS oncogene family(RAN)	0.000874899	0.826121	0.548995	-0.829848	-0.545268
ENST00000215980	CENPM	centromere protein M(CENPM)	0.00187843	0.824796	0.439486	-1.30174	0.0374542
ENST00000374085	NFS1	NFS1, cysteine desulfurase(NFS1)	0.0250862	0.824696	1.04167	-1.57778	-0.288585
ENST00000534206	ACER3	alkaline ceramidase 3(ACER3)	0.0170692	0.820932	2.15763	-5.0527	2.07413
ENST00000379068	POLA1	DNA polymerase alpha 1, catalytic subunit(POLA1)	0.0202179	0.820832	0.60413	-0.93506	-0.489902
ENST00000325747	CEP152	centrosomal protein 152(CEP152)	0.0041946	0.819123	0.942253	-1.13525	-0.626126
ENST00000507910	NEK11	NIMA related kinase 11(NEK11)	0.0349063	0.818722	1.30257	0.860412	-2.9817
ENST00000347755	PIDD1	p53-induced death domain protein 1(PIDD1)	0.0472345	0.817019	0.391906	-0.869726	-0.339199
ENST00000409379	TONSL	tonsoku-like, DNA repair protein(TONSL)	6.42024e-06	0.816013	0.594423	-1.23511	-0.175324
ENST00000303071	DONSON	downstream neighbor of SON(DONSON)	0.0189875	0.815588	0.665504	-1.24819	-0.232898
ENST00000284617	CCSAP	centriole, cilia and spindle associated protein(CCSAP)	0.00956296	0.813499	0.0988829	-4.81924	3.90685
ENST00000373664	RBL1	RB transcriptional corepressor like 1(RBL1)	0.00150075	0.811978	0.47094	-0.885904	-0.397014
ENST00000302506	CDC25A	cell division cycle 25A(CDC25A)	0.000328655	0.808411	0.637273	-0.866487	-0.579197
ENST00000265634	NPTX2	neuronal pentraxin 2(NPTX2)	0.00415299	0.806581	0.508653	-0.654212	-0.661022
ENST00000242776	DDX39A	DExD-box helicase 39A(DDX39A)	2.94523e-05	0.806198	0.498231	-0.782972	-0.521457
ENST00000371429	NDC1	NDC1 transmembrane nucleoporin(NDC1)	4.01502e-05	0.803869	0.624059	-0.789294	-0.638634
ENST00000481685	LIN9	lin-9 DREAM MuvB core complex component(LIN9)	0.00449803	0.802302	1.26826	-1.57328	-0.497288
ENST00000368209	HDGF	hepatoma-derived growth factor(HDGF)	0.00739636	0.801121	1.0187	-0.73525	-1.08457
ENST00000284273	UBASH3B	ubiquitin associated and SH3 domain containing B(UBASH3B)	0.0103254	0.800535	1.17446	-0.245567	-1.72943
ENST00000265140	SLF1	SMC5-SMC6 complex localization factor 1(SLF1)	8.14363e-05	0.799048	0.773135	-0.85078	-0.721403
ENST00000399494	HMGB1	high mobility group box 1(HMGB1)	9.35487e-06	0.797157	0.487463	-1.21228	-0.0723447
ENST00000402558	KIF24	kinesin family member 24(KIF24)	1.96313e-05	0.796972	0.890331	-1.6386	-0.0487081
ENST00000596288	MCM3	minichromosome maintenance complex component 3(MCM3)	4.29706e-05	0.796067	0.561576	-1.10242	-0.255223
ENST00000376215	PDSS1	prenyl (decaprenyl) diphosphate synthase, subunit 1(PDSS1)	0.00112287	0.794532	0.531543	-0.899119	-0.426956
ENST00000383807	FANCD2	Fanconi anemia complementation group D2(FANCD2)	3.14036e-09	0.791374	0.803446	-1.58707	-0.00774978
ENST00000447654	HMGA1	high mobility group AT-hook 1(HMGA1)	0.0199956	0.791245	0.642069	-0.545053	-0.888262
ENST00000272424	TPRKB	TP53RK binding protein(TPRKB)	0.0255075	0.790938	0.50217	-0.788979	-0.504129
ENST00000290130	MIS18A	MIS18 kinetochore protein A(MIS18A)	0.000856645	0.79038	0.470441	-0.95204	-0.308781
ENST00000378209	DFFB	DNA fragmentation factor subunit beta(DFFB)	0.00154477	0.788604	0.757845	-0.792499	-0.75395
ENST00000378896	MCM8	minichromosome maintenance 8 homologous recombination repair factor(MCM8)	1.47939e-05	0.788071	0.890835	-1.73551	0.0566081
ENST00000473620	PPDPF	pancreatic progenitor cell differentiation and proliferation factor(PPDPF)	0.046934	0.787419	0.282289	-0.188477	-0.88123
ENST00000298537	SDCCAG3	serologically defined colon cancer antigen 3(SDCCAG3)	0.000344899	0.786169	0.412931	-0.446203	-0.752898
ENST00000344762	CCDC15	coiled-coil domain containing 15(CCDC15)	0.000163357	0.785661	0.658931	-1.17588	-0.268707
ENST00000264552	UBE2S	ubiquitin conjugating enzyme E2 S(UBE2S)	5.26047e-06	0.785002	0.388264	-0.979229	-0.194038
ENST00000606888	ANKRD34A	ankyrin repeat domain 34A(ANKRD34A)	0.008007	0.781578	0.75276	-0.688921	-0.845417
ENST00000306704	CENPX	centromere protein X(CENPX)	0.00658795	0.778511	0.488716	-0.898736	-0.368491
ENST00000262394	WSB1	WD repeat and SOCS box containing 1(WSB1)	0.0187775	0.773125	0.665197	-0.226305	-1.21202
ENST00000570699	FAM57A	family with sequence similarity 57 member A(FAM57A)	0.037191	0.770884	0.555301	-1.07982	-0.246365
ENST00000264156	MCM6	minichromosome maintenance complex component 6(MCM6)	7.09117e-05	0.76988	0.662345	-0.904762	-0.527463
ENST00000251900	SCML2	sex comb on midleg-like 2 (Drosophila)(SCML2)	0.00146046	0.76754	0.79943	-0.761303	-0.805668
ENST00000409276	SRSF7	serine and arginine rich splicing factor 7(SRSF7)	0.00203504	0.76713	0.544593	-0.698511	-0.613212
ENST00000380834	CENPO	centromere protein O(CENPO)	4.68421e-06	0.766906	0.756597	-1.35803	-0.165476
ENST00000321105	TOP3A	topoisomerase (DNA) III alpha(TOP3A)	0.000188141	0.765818	0.598429	-0.616856	-0.747391
ENST00000550100	LETMD1	LETM1 domain containing 1(LETMD1)	3.17793e-05	0.765296	-3.40901	-3.204	5.84772
ENST00000342782	DUSP9	dual specificity phosphatase 9(DUSP9)	0.0404178	0.765133	0.689291	-0.583908	-0.870517
ENST00000358994	PTPA	protein phosphatase 2 phosphatase activator(PTPA)	0.0121561	0.76087	0.849383	-1.88488	0.274627
ENST00000378905	NUP107	nucleoporin 107(NUP107)	0.000889332	0.76055	0.613284	-0.850083	-0.523751
ENST00000336148	RAD54B	RAD54 homolog B (S. cerevisiae)(RAD54B)	0.000162984	0.760269	0.848287	-1.1966	-0.411954
ENST00000473219	PAXIP1	PAX interacting protein 1(PAXIP1)	0.0176352	0.759336	0.895705	-0.43288	-1.22216
ENST00000510525	LOC107986404	uncharacterized LOC107986404(LOC107986404)	0.0182979	0.756635	0.635431	-1.17413	-0.217941
ENST00000331536	CROT	carnitine O-octanoyltransferase(CROT)	0.000456318	0.75605	0.686567	-0.429798	-1.01282
ENST00000609841	LOC441666	zinc finger protein 91 pseudogene(LOC441666)	0.0299827	0.75532	0.816183	-0.567513	-1.00399
ENST00000397066	CCNF	cyclin F(CCNF)	1.39265e-05	0.754747	0.716854	-1.20763	-0.263976
ENST00000593203	DNM2	dynamin 2(DNM2)	0.0253734	0.754558	0.366437	-0.423814	-0.697181
ENST00000593273	RFXANK	regulatory factor X associated ankyrin containing protein(RFXANK)	0.00865801	0.754507	-5.37393	2.97898	1.64045
ENST00000351223	NASP	nuclear autoantigenic sperm protein(NASP)	1.21245e-05	0.754462	0.532987	-0.825431	-0.462018
ENST00000377533	MIR937	microRNA 937(MIR937)	0.0153762	0.753469	3.26264	-5.69976	1.68365
ENST00000339364	PIK3AP1	phosphoinositide-3-kinase adaptor protein 1(PIK3AP1)	0.0241951	0.753017	0.816928	-0.636404	-0.933541
ENST00000554401	HSP90AA1	heat shock protein 90 alpha family class A member 1(HSP90AA1)	0.00197597	0.752402	0.874643	-0.529359	-1.09769
ENST00000221700	CYP4F2	cytochrome P450 family 4 subfamily F member 2(CYP4F2)	0.0491587	0.752339	-2.61568	-2.61568	4.47901
ENST00000361070	RFWD3	ring finger and WD repeat domain 3(RFWD3)	1.54015e-06	0.751988	0.619418	-0.955385	-0.416021
ENST00000360937	AOC1	amine oxidase, copper containing 1(AOC1)	0.00764311	0.748942	0.712495	-2.99955	1.53812
ENST00000615550	PRIM2	primase (DNA) subunit 2(PRIM2)	9.99168e-07	0.746657	0.673323	-1.33431	-0.0856707
ENST00000399466	NOP2	NOP2 nucleolar protein(NOP2)	0.010044	0.742191	0.636882	-0.407534	-0.971539
ENST00000399721	MIR4741	microRNA 4741(MIR4741)	0.0481874	0.740541	1.18212	0.244393	-2.16705
ENST00000037869	FAM136A	family with sequence similarity 136 member A(FAM136A)	8.53331e-05	0.740111	0.481278	-0.558586	-0.662803
ENST00000266735	SNRPF	small nuclear ribonucleoprotein polypeptide F(SNRPF)	0.0257336	0.737573	0.232633	-0.69164	-0.278565
ENST00000369251	MMS22L	MMS22 like, DNA repair protein(MMS22L)	0.00130092	0.735529	0.964826	-1.22112	-0.479233
ENST00000414253	FAAP20	Fanconi anemia core complex associated protein 20(FAAP20)	0.0253638	0.733389	0.767622	-1.23506	-0.265951
ENST00000381246	WDR76	WD repeat domain 76(WDR76)	0.000910222	0.73332	0.61531	-1.0158	-0.332833
ENST00000375528	EHMT2	euchromatic histone lysine methyltransferase 2(EHMT2)	0.0245938	0.732686	0.451838	-0.526555	-0.657969
ENST00000356189	ACBD7	acyl-CoA binding domain containing 7(ACBD7)	7.23625e-05	0.732636	0.758944	-1.53912	0.0475449
ENST00000299157	IKBIP	IKBKB interacting protein(IKBIP)	0.0159916	0.732452	0.67574	-0.522535	-0.885657
ENST00000602133	ATP1A3	ATPase Na+/K+ transporting subunit alpha 3(ATP1A3)	6.02551e-07	0.732378	5.72811	-3.22965	-3.23083
ENST00000528793	GRK6	G protein-coupled receptor kinase 6(GRK6)	0.0405296	0.732293	0.243009	-0.509701	-0.465602
ENST00000395375	ZNF273	zinc finger protein 273(ZNF273)	0.0470855	0.730269	0.784148	-1.40208	-0.112335
ENST00000218516	GLA	galactosidase alpha(GLA)	0.000140785	0.729435	0.65248	-0.953517	-0.428398
ENST00000296417	H2AFZ	H2A histone family member Z(H2AFZ)	5.71308e-05	0.729392	0.460446	-0.73429	-0.455548
ENST00000359526	DNMT1	DNA methyltransferase 1(DNMT1)	1.78668e-05	0.728898	0.741807	-0.846599	-0.624106
ENST00000369466	TTF2	transcription termination factor 2(TTF2)	1.15843e-05	0.727477	0.651622	-0.839834	-0.539266
ENST00000582401	TXNIP	thioredoxin interacting protein(TXNIP)	3.05275e-09	0.726774	0.585656	-1.82558	0.513145
ENST00000367577	IER5	immediate early response 5(IER5)	0.00517877	0.726361	0.515816	-0.719071	-0.523107
ENST00000261167	WBP11	WW domain binding protein 11(WBP11)	3.87419e-05	0.726341	0.650474	-0.550758	-0.826057
ENST00000549336	VDR	vitamin D (1,25- dihydroxyvitamin D3) receptor(VDR)	0.00166246	0.723105	0.363215	-0.29224	-0.79408
ENST00000572836	MPDU1	mannose-P-dolichol utilization defect 1(MPDU1)	0.0382778	0.720721	0.587598	0.134494	-1.44281
ENST00000380071	RFC3	replication factor C subunit 3(RFC3)	1.25755e-06	0.720185	0.607584	-1.49458	0.166806
ENST00000593649	KANK3	KN motif and ankyrin repeat domains 3(KANK3)	0.032993	0.719723	1.38373	-4.3374	2.23395
ENST00000570182	DEF8	differentially expressed in FDCP 8 homolog(DEF8)	0.00077169	0.719524	-6.90699	2.49888	3.68859
ENST00000261600	THOC1	THO complex 1(THOC1)	0.000256605	0.719474	0.501122	-0.333102	-0.887495
ENST00000367048	ACAT2	acetyl-CoA acetyltransferase 2(ACAT2)	0.00025844	0.719434	0.456131	-0.702581	-0.472983
ENST00000563694	CNTROB	centrobin, centriole duplication and spindle assembly protein(CNTROB)	0.0436657	0.719306	0.26662	-0.60592	-0.380006
ENST00000360375	LRRCC1	leucine rich repeat and coiled-coil centrosomal protein 1(LRRCC1)	0.011838	0.718439	0.376181	-0.331652	-0.762967
ENST00000518255	MSRA	methionine sulfoxide reductase A(MSRA)	0.0072729	0.717179	-4.96208	2.43584	1.80906
ENST00000265753	EIF4H	eukaryotic translation initiation factor 4H(EIF4H)	0.000140516	0.715998	0.622124	-0.39219	-0.945933
ENST00000299565	CHRNA5	cholinergic receptor nicotinic alpha 5 subunit(CHRNA5)	0.0299318	0.713602	0.501223	-0.44874	-0.766086
ENST00000229201	TIMELESS	timeless circadian clock(TIMELESS)	2.82533e-06	0.713385	0.484585	-0.939174	-0.258796
ENST00000372950	DNAJC9	DnaJ heat shock protein family (Hsp40) member C9(DNAJC9)	1.49558e-05	0.713316	0.508871	-0.861445	-0.360742
ENST00000314103	CHAF1B	chromatin assembly factor 1 subunit B(CHAF1B)	1.33504e-05	0.713176	0.552875	-0.896313	-0.369738
ENST00000479134	PXK	PX domain containing serine/threonine kinase like(PXK)	0.00211817	0.706827	-6.11306	2.63183	2.77441
ENST00000264221	PAICS	phosphoribosylaminoimidazole carboxylase; phosphoribosylaminoimidazolesuccinocarboxamide synthase(PAICS)	0.00390597	0.704757	0.306044	-0.494517	-0.516284
ENST00000305784	DTYMK	deoxythymidylate kinase(DTYMK)	0.00225663	0.704282	0.379235	-0.861611	-0.221906
ENST00000373912	RPA2	replication protein A2(RPA2)	3.22281e-05	0.704193	0.586275	-0.754353	-0.536114
ENST00000338983	ZAK	sterile alpha motif and leucine zipper containing kinase AZK(ZAK)	0.00214632	0.702342	0.595941	-0.746439	-0.551845
ENST00000317829	AMOTL1	angiomotin like 1(AMOTL1)	0.00479437	0.701389	2.18956	-4.09991	1.20896
ENST00000328697	CCDC34	coiled-coil domain containing 34(CCDC34)	0.0054029	0.701232	0.34671	-0.823537	-0.224405
ENST00000478599	RGS3	regulator of G-protein signaling 3(RGS3)	3.84298e-07	0.701109	1.03843	-2.02292	0.283385
ENST00000495186	EBP	emopamil binding protein (sterol isomerase)(EBP)	0.0130203	0.699322	0.413938	-0.616444	-0.496816
ENST00000372158	TSPAN14	tetraspanin 14(TSPAN14)	0.0301267	0.696218	0.833286	-0.13133	-1.39817
ENST00000456182	LUC7L2	LUC7 like 2, pre-mRNA splicing factor(LUC7L2)	2.50983e-06	0.692368	-6.97423	3.25002	3.03184
ENST00000481284	ACSS2	acyl-CoA synthetase short-chain family member 2(ACSS2)	0.0323362	0.691192	0.662589	1.92728	-3.28107
ENST00000515737	SH3BP2	SH3 domain binding protein 2(SH3BP2)	0.00790315	0.690854	-4.78032	3.39351	0.695958
ENST00000258962	SRSF1	serine and arginine rich splicing factor 1(SRSF1)	5.56734e-05	0.689737	0.585327	-0.552177	-0.722886
ENST00000298288	LRR1	leucine rich repeat protein 1(LRR1)	0.0322135	0.688993	0.453451	-0.959407	-0.183037
ENST00000489459	PPIA	peptidylprolyl isomerase A(PPIA)	0.00864125	0.688233	0.507144	-0.44271	-0.752667
ENST00000529747	MIR6845	microRNA 6845(MIR6845)	0.00263354	0.686729	-5.59971	2.48788	2.42511
ENST00000330137	SKA2	spindle and kinetochore associated complex subunit 2(SKA2)	0.0101909	0.686392	0.396459	-0.829797	-0.253054
ENST00000336767	BRIX1	BRX1, biogenesis of ribosomes(BRIX1)	0.00338604	0.686058	0.399387	-0.55483	-0.530615
ENST00000272163	LBR	lamin B receptor(LBR)	0.00516387	0.68104	0.609513	-0.632457	-0.658096
ENST00000374884	SPIN4	spindlin family member 4(SPIN4)	0.000814064	0.678613	0.63759	-0.651233	-0.66497
ENST00000257604	TRAFD1	TRAF-type zinc finger domain containing 1(TRAFD1)	0.0144639	0.674148	1.02166	-1.05615	-0.639657
ENST00000444836	MFN2	mitofusin 2(MFN2)	0.0361253	0.672621	0.550648	-0.268783	-0.954486
ENST00000396027	XRCC4	X-ray repair cross complementing 4(XRCC4)	0.0456081	0.672111	0.817577	-0.520536	-0.969151
ENST00000378387	ARHGEF39	Rho guanine nucleotide exchange factor 39(ARHGEF39)	0.00556916	0.669433	0.727535	-1.62035	0.223377
ENST00000295119	NUP35	nucleoporin 35(NUP35)	0.00636909	0.668237	0.552403	-0.720364	-0.500276
ENST00000306024	LSM3	LSM3 homolog, U6 small nuclear RNA and mRNA degradation associated(LSM3)	0.018152	0.667782	0.186926	-0.588177	-0.266531
ENST00000306688	LRRC45	leucine rich repeat containing 45(LRRC45)	0.00807061	0.667554	0.446942	-0.808944	-0.305552
ENST00000405362	CACYBP	calcyclin binding protein(CACYBP)	0.00444407	0.666908	0.450319	-0.46063	-0.656596
ENST00000620233	PIGW	phosphatidylinositol glycan anchor biosynthesis class W(PIGW)	0.0383751	0.663852	0.474348	-0.157698	-0.980502
ENST00000546643	TCTN1	tectonic family member 1(TCTN1)	0.0328025	0.663217	0.76687	-2.74151	1.31143
ENST00000338193	PRIM1	primase (DNA) subunit 1(PRIM1)	0.046316	0.662677	0.423603	-0.787284	-0.298995
ENST00000445118	LINC01128	long intergenic non-protein coding RNA 1128(LINC01128)	0.00419468	0.661444	0.625198	-0.481894	-0.804748
ENST00000608100	KNSTRN	kinetochore localized astrin/SPAG5 binding protein(KNSTRN)	8.00642e-06	0.661341	0.491644	-1.24591	0.0929257
ENST00000330459	KPNA2	karyopherin subunit alpha 2(KPNA2)	1.12634e-06	0.659261	0.552348	-1.01721	-0.194399
ENST00000345865	UPF3B	UPF3 regulator of nonsense transcripts homolog B (yeast)(UPF3B)	8.86598e-05	0.657075	0.65966	-0.674592	-0.642143
ENST00000374171	POLE3	DNA polymerase epsilon 3, accessory subunit(POLE3)	0.00199564	0.655418	0.804503	-1.1879	-0.272022
ENST00000506672	LOC728554	THO complex 3 pseudogene(LOC728554)	0.00399886	0.654995	0.415901	-0.691454	-0.379442
ENST00000504396	DHFR	dihydrofolate reductase(DHFR)	2.5252e-05	0.654854	0.720223	-1.27994	-0.0951347
ENST00000532297	NXF1	nuclear RNA export factor 1(NXF1)	0.0442087	0.653209	1.12296	-0.805953	-0.970215
ENST00000326840	DCBLD2	discoidin, CUB and LCCL domain containing 2(DCBLD2)	0.039092	0.653059	0.575495	-0.479852	-0.748702
ENST00000369448	FAM46C	family with sequence similarity 46 member C(FAM46C)	0.0286945	0.652312	0.608393	-0.372864	-0.887841
ENST00000439647	AP2M1	adaptor related protein complex 2 mu 1 subunit(AP2M1)	6.1406e-05	0.651761	0.341126	-0.0405164	-0.952371
ENST00000476993	VWA1	von Willebrand factor A domain containing 1(VWA1)	0.00843788	0.648641	0.479096	-0.412208	-0.715529
ENST00000256996	DDB2	damage specific DNA binding protein 2(DDB2)	0.000196863	0.647956	0.495977	-0.757573	-0.38636
ENST00000582475	SNRPD1	small nuclear ribonucleoprotein D1 polypeptide(SNRPD1)	0.0436963	0.647359	0.189954	-0.497215	-0.340097
ENST00000619352	HMGN2	high mobility group nucleosomal binding domain 2(HMGN2)	0.000135759	0.644237	0.380345	-0.772907	-0.251675
ENST00000358716	BAZ1A	bromodomain adjacent to zinc finger domain 1A(BAZ1A)	0.0416931	0.642376	0.0114256	-0.911812	0.25801
ENST00000612465	LOC389831	uncharacterized LOC389831(LOC389831)	0.025284	0.640784	0.54859	-1.30367	0.114299
ENST00000409687	SAPCD2	suppressor APC domain containing 2(SAPCD2)	0.0029119	0.640202	0.305401	-1.12864	0.183039
ENST00000366676	TAF5L	TATA-box binding protein associated factor 5 like(TAF5L)	0.0222627	0.638356	0.450546	-0.0581786	-1.03072
ENST00000556422	TMEM260	transmembrane protein 260(TMEM260)	0.00607647	0.636186	-2.8755	5.1148	-2.87549
ENST00000380198	NABP2	nucleic acid binding protein 2(NABP2)	0.0141961	0.636077	0.364484	-0.283359	-0.717202
ENST00000376854	C9orf40	chromosome 9 open reading frame 40(C9orf40)	0.0346994	0.635116	0.240568	-0.726505	-0.149179
ENST00000268042	ARRDC4	arrestin domain containing 4(ARRDC4)	2.37703e-06	0.634528	0.669009	-1.13837	-0.165171
ENST00000619920	PSMC3	proteasome 26S subunit, ATPase 3(PSMC3)	0.0122566	0.632801	0.422441	-0.697719	-0.357523
ENST00000321265	NUDC	nuclear distribution C, dynein complex regulator(NUDC)	0.00285073	0.632546	0.369482	-0.274601	-0.727428
ENST00000505490	ALYREF	Aly/REF export factor(ALYREF)	0.00183907	0.630953	0.349382	-0.56619	-0.414145
ENST00000258662	NUDT15	nudix hydrolase 15(NUDT15)	0.000402801	0.630917	0.505732	-0.816872	-0.319777
ENST00000379412	LDHA	lactate dehydrogenase A(LDHA)	0.00296694	0.624518	0.513797	-0.594433	-0.543882
ENST00000253144	ZNF331	zinc finger protein 331(ZNF331)	0.0212737	0.624517	0.560941	-0.909949	-0.275509
ENST00000300738	RRM1	ribonucleotide reductase catalytic subunit M1(RRM1)	3.12678e-07	0.621843	0.579599	-0.935731	-0.265711
ENST00000254108	FUS	FUS RNA binding protein(FUS)	0.0416721	0.621458	0.482659	-0.659711	-0.444406
ENST00000325307	HMGB3	high mobility group box 3(HMGB3)	4.57097e-05	0.62102	0.540495	-0.919369	-0.242146
ENST00000433017	FIGNL1	fidgetin like 1(FIGNL1)	3.27913e-05	0.620968	1.09794	-1.66625	-0.0526538
ENST00000311916	TWNK	twinkle mtDNA helicase(TWNK)	0.0456555	0.620144	0.33942	-0.43549	-0.524074
ENST00000443585	C12orf75	chromosome 12 open reading frame 75(C12orf75)	0.00156604	0.620056	0.430598	-0.909045	-0.141609
ENST00000340684	ZNF124	zinc finger protein 124(ZNF124)	0.0358634	0.619657	0.744864	-0.702191	-0.66233
ENST00000356487	GPI	glucose-6-phosphate isomerase(GPI)	0.0142745	0.61702	0.381298	-0.603155	-0.395163
ENST00000367034	MRPL18	mitochondrial ribosomal protein L18(MRPL18)	0.00225972	0.616398	0.475932	-0.555004	-0.537327
ENST00000487519	TFAM	transcription factor A, mitochondrial(TFAM)	0.0136824	0.614375	0.418592	-0.577266	-0.455701
ENST00000227266	CTSC	cathepsin C(CTSC)	0.0186948	0.61436	0.563963	-0.581836	-0.596487
ENST00000378312	TMX2	thioredoxin related transmembrane protein 2(TMX2)	0.0152452	0.611576	0.571597	-0.220614	-0.962559
ENST00000366965	VASH2	vasohibin 2(VASH2)	0.00184817	0.611559	0.919452	-1.39034	-0.14067
ENST00000498926	PGAM5	PGAM family member 5, mitochondrial serine/threonine protein phosphatase(PGAM5)	0.0178901	0.611404	0.279375	-0.510578	-0.380202
ENST00000333314	TMED7-TICAM2	TMED7-TICAM2 readthrough(TMED7-TICAM2)	0.00489582	0.610955	0.899364	0.237699	-1.74802
ENST00000484654	MAPK15	mitogen-activated protein kinase 15(MAPK15)	0.0202065	0.610215	-4.95915	1.79261	2.55632
ENST00000260327	CTDSPL2	CTD small phosphatase like 2(CTDSPL2)	0.0286561	0.609641	0.48656	-0.612819	-0.483382
ENST00000344930	ZNF107	zinc finger protein 107(ZNF107)	0.00108365	0.609238	0.626426	-1.05028	-0.185383
ENST00000415493	NUDT4	nudix hydrolase 4(NUDT4)	0.00757605	0.609144	0.44642	-0.374482	-0.681081
ENST00000359543	EMP2	epithelial membrane protein 2(EMP2)	0.00649349	0.607033	0.516722	-0.753077	-0.370679
ENST00000525024	LONRF1	LON peptidase N-terminal domain and ring finger 1(LONRF1)	0.0393527	0.602873	1.13197	-4.42146	2.68662
ENST00000285873	GEMIN5	gem nuclear organelle associated protein 5(GEMIN5)	0.00342294	0.601987	0.556834	-0.367666	-0.791155
ENST00000331821	RANBP1	RAN binding protein 1(RANBP1)	0.00790237	0.600777	0.344469	-0.698397	-0.246849
ENST00000505726	HSPA4L	heat shock protein family A (Hsp70) member 4 like(HSPA4L)	0.000114278	0.600235	0.770157	-0.887587	-0.482805
ENST00000313401	CDK5R1	cyclin dependent kinase 5 regulatory subunit 1(CDK5R1)	0.0147753	0.598898	0.590091	-0.68247	-0.506519
ENST00000356836	B4GALT2	beta-1,4-galactosyltransferase 2(B4GALT2)	0.0236426	0.597448	0.759696	-0.316852	-1.04029
ENST00000296273	RFC4	replication factor C subunit 4(RFC4)	0.0140522	0.593621	0.377616	-0.770433	-0.200803
ENST00000370708	ZNF451	zinc finger protein 451(ZNF451)	0.00211817	0.592576	0.69182	-0.636286	-0.64811
ENST00000389704	EXOSC8	exosome component 8(EXOSC8)	0.0374091	0.592559	0.305274	-0.350783	-0.547051
ENST00000377710	MGME1	mitochondrial genome maintenance exonuclease 1(MGME1)	0.000149785	0.592089	0.566232	-0.950931	-0.207391
ENST00000588276	BECN1	beclin 1(BECN1)	0.0243978	0.591848	1.85598	-0.259821	-2.188
ENST00000459828	MYRIP	myosin VIIA and Rab interacting protein(MYRIP)	0.0418071	0.590902	0.673695	0.472016	-1.73661
ENST00000233809	IGFBP2	insulin like growth factor binding protein 2(IGFBP2)	0.0173428	0.589821	0.300557	-0.56755	-0.322828
ENST00000341446	BRI3BP	BRI3 binding protein(BRI3BP)	0.0235875	0.589604	0.431395	-0.311715	-0.709284
ENST00000361605	C1orf174	chromosome 1 open reading frame 174(C1orf174)	0.0197644	0.58918	0.497197	-0.46064	-0.625737
ENST00000434748	FBRSL1	fibrosin like 1(FBRSL1)	0.0187095	0.587953	0.432109	-0.586951	-0.43311
ENST00000301280	CHAF1A	chromatin assembly factor 1 subunit A(CHAF1A)	0.00177161	0.583594	0.357426	-0.836957	-0.104063
ENST00000348022	RBBP6	RB binding protein 6, ubiquitin ligase(RBBP6)	0.00355834	0.576571	0.552712	-0.419205	-0.710079
ENST00000333137	SMTN	smoothelin(SMTN)	0.0207327	0.57531	0.386333	-1.16913	0.207485
ENST00000372090	TOE1	target of EGR1, member 1 (nuclear)(TOE1)	0.0204222	0.574427	0.391019	-0.444249	-0.521198
ENST00000206595	G2E3	G2/M-phase specific E3 ubiquitin protein ligase(G2E3)	0.0127151	0.574101	0.273525	-1.13407	0.286446
ENST00000522111	TRNP1	TMF1-regulated nuclear protein 1(TRNP1)	0.0499922	0.573621	0.333911	-0.653659	-0.253873
ENST00000397007	NUP98	nucleoporin 98(NUP98)	0.0290326	0.573014	0.422551	-0.140778	-0.854786
ENST00000614328	PTGES3	prostaglandin E synthase 3(PTGES3)	0.0260292	0.57204	0.536299	-0.815148	-0.29319
ENST00000307305	PHTF2	putative homeodomain transcription factor 2(PHTF2)	0.0058724	0.570479	0.574685	-0.769032	-0.376133
ENST00000403363	NAGA	alpha-N-acetylgalactosaminidase(NAGA)	0.0361023	0.570365	0.817069	-2.00302	0.615581
ENST00000323534	RAP2B	RAP2B, member of RAS oncogene family(RAP2B)	0.00398427	0.56919	0.500876	-0.231945	-0.838121
ENST00000361505	PNP	purine nucleoside phosphorylase(PNP)	0.0072826	0.568925	0.415888	-0.444823	-0.53999
ENST00000332160	METTL7A	methyltransferase like 7A(METTL7A)	0.0420894	0.568511	0.381436	-0.887917	-0.0620296
ENST00000356736	SLC39A8	solute carrier family 39 member 8(SLC39A8)	0.0366031	0.568351	0.414936	-0.467953	-0.515334
ENST00000293288	BAX	BCL2 associated X, apoptosis regulator(BAX)	0.00299055	0.568185	0.591607	-0.715449	-0.444344
ENST00000377705	NOL9	nucleolar protein 9(NOL9)	0.00858025	0.565829	0.597875	-0.375095	-0.788609
ENST00000396602	ZNF143	zinc finger protein 143(ZNF143)	0.0174582	0.565334	0.380348	-0.621277	-0.324405
ENST00000473688	TMEM241	transmembrane protein 241(TMEM241)	0.0127467	0.56346	1.10474	-0.684835	-0.983367
ENST00000055077	RFC2	replication factor C subunit 2(RFC2)	0.0237686	0.563272	0.347691	-0.57921	-0.331753
ENST00000374869	AMER1	APC membrane recruitment protein 1(AMER1)	0.000320213	0.555426	0.71832	-0.600786	-0.672959
ENST00000426836	DSN1	DSN1 homolog, MIS12 kinetochore complex component(DSN1)	0.00302037	0.555205	0.877469	-1.91673	0.484059
ENST00000290551	BTG2	BTG anti-proliferation factor 2(BTG2)	9.52187e-06	0.554998	0.693856	-0.799103	-0.449751
ENST00000621654	C17orf96	chromosome 17 open reading frame 96(C17orf96)	0.0385559	0.554827	0.318256	-0.829775	-0.0433078
ENST00000306052	LRP8	LDL receptor related protein 8(LRP8)	0.0224721	0.554383	0.554015	-0.0964854	-1.01191
ENST00000409185	FAM168B	family with sequence similarity 168 member B(FAM168B)	0.0304534	0.554368	0.364298	-0.227712	-0.690954
ENST00000375120	OTUD3	OTU deubiquitinase 3(OTUD3)	0.00219059	0.553016	0.611258	-0.864506	-0.299769
ENST00000378037	CKAP2	cytoskeleton associated protein 2(CKAP2)	0.00449943	0.551821	0.51394	-1.15198	0.0862228
ENST00000251413	TUBG1	tubulin gamma 1(TUBG1)	0.00201925	0.550326	0.38055	-0.5235	-0.407376
ENST00000368858	BUB3	BUB3, mitotic checkpoint protein(BUB3)	0.0028299	0.549639	0.398407	-0.549766	-0.398281
ENST00000397625	JMJD6	arginine demethylase and lysine hydroxylase(JMJD6)	0.00203045	0.54681	0.479338	-0.423559	-0.602589
ENST00000269373	FN3KRP	fructosamine 3 kinase related protein(FN3KRP)	0.0354995	0.546387	0.305442	-0.613837	-0.237991
ENST00000546260	LOC100129518	uncharacterized LOC100129518(LOC100129518)	0.0309862	0.542643	0.522047	-0.50551	-0.559181
ENST00000356674	HNRNPA2B1	heterogeneous nuclear ribonucleoprotein A2/B1(HNRNPA2B1)	0.0136824	0.542263	0.343445	-0.501063	-0.384645
ENST00000339950	USP1	ubiquitin specific peptidase 1(USP1)	0.00636374	0.541233	0.445468	-0.527348	-0.459354
ENST00000306932	FIP1L1	factor interacting with PAPOLA and CPSF1(FIP1L1)	0.00904919	0.53994	0.547289	-0.490549	-0.59668
ENST00000262982	CSE1L	chromosome segregation 1 like(CSE1L)	5.51344e-05	0.538873	0.515167	-0.771261	-0.282779
ENST00000585356	LINC00665	long intergenic non-protein coding RNA 665(LINC00665)	0.00663093	0.538495	-4.50896	0.103794	3.86667
ENST00000253799	AOC2	amine oxidase, copper containing 2(AOC2)	0.0335352	0.537557	0.701953	-0.552994	-0.686516
ENST00000264220	PPAT	phosphoribosyl pyrophosphate amidotransferase(PPAT)	0.0101251	0.537493	0.470737	-0.450181	-0.55805
ENST00000282003	RNF219	ring finger protein 219(RNF219)	0.0400726	0.536731	0.518492	-0.541621	-0.513602
ENST00000393454	TDP1	tyrosyl-DNA phosphodiesterase 1(TDP1)	0.0348016	0.535506	0.239241	-1.05487	0.280126
ENST00000372715	WDR34	WD repeat domain 34(WDR34)	0.0165223	0.534633	0.258358	-0.529559	-0.263432
ENST00000250263	ERI1	exoribonuclease 1(ERI1)	0.0193196	0.534372	0.399794	-0.53732	-0.396845
ENST00000264485	SLC4A4	solute carrier family 4 member 4(SLC4A4)	0.0466772	0.530892	0.478999	-0.951016	-0.0588741
ENST00000457199	CHORDC1	cysteine and histidine rich domain containing 1(CHORDC1)	0.00645487	0.530778	0.444259	-0.578226	-0.396811
ENST00000488278	GPBP1L1	GC-rich promoter binding protein 1 like 1(GPBP1L1)	0.0194437	0.530644	1.31624	-1.5229	-0.323983
ENST00000231498	NUP155	nucleoporin 155(NUP155)	0.00924593	0.530397	0.377484	-0.563874	-0.344007
ENST00000470924	HN1	hematological and neurological expressed 1(HN1)	0.0120679	0.528099	0.491934	-0.649383	-0.370649
ENST00000616995	PRKD1	protein kinase D1(PRKD1)	0.000134865	0.528032	0.370462	-6.77818	5.87968
ENST00000378643	FANCG	Fanconi anemia complementation group G(FANCG)	0.0268097	0.521557	0.286625	-0.875371	0.0671882
ENST00000614623	MYO19	myosin XIX(MYO19)	0.00135409	0.521017	0.46811	-0.499342	-0.489785
ENST00000260283	ARHGAP20	Rho GTPase activating protein 20(ARHGAP20)	0.0145709	0.519173	1.47279	-5.3411	3.34913
ENST00000258399	USP37	ubiquitin specific peptidase 37(USP37)	0.0256033	0.518904	0.383891	-0.420767	-0.482028
ENST00000545981	CENPJ	centromere protein J(CENPJ)	0.00426656	0.51782	0.682664	-1.11004	-0.0904479
ENST00000340381	TMEM201	transmembrane protein 201(TMEM201)	0.0337452	0.516383	0.548895	-0.554839	-0.510439
ENST00000515390	CCT5	chaperonin containing TCP1 subunit 5(CCT5)	0.0495702	0.516228	0.494491	-0.560847	-0.449872
ENST00000309784	TRIM59	tripartite motif containing 59(TRIM59)	0.0121069	0.515515	0.591571	-0.722069	-0.385017
ENST00000494618	NCL	nucleolin(NCL)	0.0113717	0.513495	0.366623	-0.381598	-0.49852
ENST00000378460	NUP160	nucleoporin 160(NUP160)	0.00177063	0.513361	0.468273	-0.51976	-0.461875
ENST00000402054	ATL2	atlastin GTPase 2(ATL2)	0.0316038	0.510127	0.623382	-0.237443	-0.896067
ENST00000335783	CENPQ	centromere protein Q(CENPQ)	0.00818355	0.509798	0.372897	-1.22655	0.343854
ENST00000328771	DHX34	DExH-box helicase 34(DHX34)	0.00368888	0.507254	0.483454	-0.1427	-0.848009
ENST00000359634	SLC39A10	solute carrier family 39 member 10(SLC39A10)	8.73026e-06	0.505883	0.715641	-1.71701	0.49549
ENST00000295414	MIR4775	microRNA 4775(MIR4775)	0.0375151	0.505735	0.361479	0.112765	-0.97998
ENST00000264926	RAD18	RAD18, E3 ubiquitin protein ligase(RAD18)	0.0152726	0.503475	0.488543	-0.744249	-0.247769
ENST00000440232	POLD1	DNA polymerase delta 1, catalytic subunit(POLD1)	0.0179942	0.503258	0.37438	-1.09393	0.216291
ENST00000601104	DBP	D-box binding PAR bZIP transcription factor(DBP)	0.0444038	0.50303	1.10346	-4.45504	2.84855
ENST00000361166	NF2	neurofibromin 2(NF2)	0.00264326	0.502065	2.28261	2.23446	-5.01913
ENST00000356208	RBM38	RNA binding motif protein 38(RBM38)	0.010991	0.499217	0.392343	-0.537447	-0.354113
ENST00000259523	MYC	v-myc avian myelocytomatosis viral oncogene homolog(MYC)	0.0414704	0.498974	0.84837	-0.855369	-0.491976
ENST00000332810	AEN	apoptosis enhancing nuclease(AEN)	0.00387163	0.498622	0.403198	-0.31497	-0.58685
ENST00000358350	FRYL	FRY like transcription coactivator(FRYL)	0.0332722	0.496448	0.542362	-0.938992	-0.0998187
ENST00000321792	RBMXL1	RNA binding motif protein, X-linked like 1(RBMXL1)	0.00281041	0.490395	0.990105	-1.18819	-0.292313
ENST00000409115	MIR1244-1	microRNA 1244-1(MIR1244-1)	0.0283537	0.487403	0.274018	-0.591838	-0.169582
ENST00000540499	IDH2	isocitrate dehydrogenase (NADP(+)) 2, mitochondrial(IDH2)	0.00378315	0.484797	0.373413	-0.61757	-0.240639
ENST00000294244	C11orf84	chromosome 11 open reading frame 84(C11orf84)	0.0201745	0.483168	0.35743	-0.593204	-0.247393
ENST00000526755	FNTA	farnesyltransferase, CAAX box, alpha(FNTA)	0.0298296	0.48174	0.518349	-0.274262	-0.725826
ENST00000347615	SMG7	SMG7, nonsense mediated mRNA decay factor(SMG7)	0.00677671	0.477315	0.580868	-0.294715	-0.763468
ENST00000264370	ZGRF1	zinc finger GRF-type containing 1(ZGRF1)	0.0338234	0.476495	1.26399	-1.56413	-0.176356
ENST00000366794	PARP1	poly(ADP-ribose) polymerase 1(PARP1)	0.0181567	0.474318	0.357761	-0.300713	-0.531366
ENST00000310806	MIS18BP1	MIS18 binding protein 1(MIS18BP1)	0.0425005	0.473448	0.475018	-0.729338	-0.219127
ENST00000376406	MDC1	mediator of DNA damage checkpoint 1(MDC1)	0.000238491	0.469901	0.503205	-0.770001	-0.203105
ENST00000369839	TAF5	TATA-box binding protein associated factor 5(TAF5)	0.0365607	0.469765	0.448871	-0.868108	-0.050528
ENST00000266517	ETNK1	ethanolamine kinase 1(ETNK1)	0.0424721	0.468779	0.539439	-0.509679	-0.498538
ENST00000372068	TMEM164	transmembrane protein 164(TMEM164)	0.0187953	0.466961	1.00751	-0.832399	-0.642075
ENST00000599534	PEG3	paternally expressed 3(PEG3)	2.55934e-05	0.466835	2.64784	-6.69552	3.58085
ENST00000219837	KNOP1	lysine rich nucleolar protein 1(KNOP1)	0.0332004	0.46638	0.369452	-0.166806	-0.669025
ENST00000542564	FANCM	Fanconi anemia complementation group M(FANCM)	0.0127265	0.465916	0.854526	-0.899293	-0.421148
ENST00000402815	DGKB	diacylglycerol kinase beta(DGKB)	0.0345226	0.463844	0.805485	-0.607244	-0.662085
ENST00000329397	PTP4A3	protein tyrosine phosphatase type IVA, member 3(PTP4A3)	0.000624346	0.45928	1.15231	-5.76409	4.1525
ENST00000357260	LOC101928718	uncharacterized LOC101928718(LOC101928718)	0.00680127	0.457807	0.562145	-0.545388	-0.474564
ENST00000380502	HAUS6	HAUS augmin like complex subunit 6(HAUS6)	0.00521396	0.456644	0.436731	-0.641537	-0.251839
ENST00000344862	PUS7L	pseudouridylate synthase 7 like(PUS7L)	0.0336679	0.454131	0.416458	-0.268407	-0.602182
ENST00000260810	TOPBP1	topoisomerase (DNA) II binding protein 1(TOPBP1)	0.000222404	0.452833	0.481592	-0.874423	-0.0600022
ENST00000532156	TMEM218	transmembrane protein 218(TMEM218)	0.00069457	0.451713	-3.72236	1.13679	2.13386
ENST00000611150	CDK11B	cyclin dependent kinase 11B(CDK11B)	0.0434485	0.450053	0.443293	-0.140654	-0.752693
ENST00000489495	FUBP1	far upstream element binding protein 1(FUBP1)	0.00826602	0.447829	0.738514	-0.550033	-0.63631
ENST00000362076	C1orf43	chromosome 1 open reading frame 43(C1orf43)	0.0416643	0.446977	0.894196	-0.526553	-0.81462
ENST00000545620	SMAD5	SMAD family member 5(SMAD5)	0.0347242	0.441501	0.537725	-0.585295	-0.393931
ENST00000349038	MIR4745	microRNA 4745(MIR4745)	0.0169786	0.44107	0.402143	-0.580616	-0.262597
ENST00000319004	GEMIN4	gem nuclear organelle associated protein 4(GEMIN4)	0.0440958	0.440607	0.298924	-0.616996	-0.122535
ENST00000380122	TXLNG	taxilin gamma(TXLNG)	0.046316	0.438774	0.457207	-0.303033	-0.592948
ENST00000372686	SET	SET nuclear proto-oncogene(SET)	0.00318281	0.437794	0.539953	-0.124233	-0.853513
ENST00000343975	HMGCR	3-hydroxy-3-methylglutaryl-CoA reductase(HMGCR)	0.0253734	0.420488	0.497621	0.0279645	-0.946074
ENST00000286648	DCK	deoxycytidine kinase(DCK)	0.0311466	0.419935	0.37349	-0.768404	-0.0250215
ENST00000541124	PSME3	proteasome activator subunit 3(PSME3)	0.0427457	0.419146	1.54973	2.52401	-4.49288
ENST00000308275	FBXO22	F-box protein 22(FBXO22)	0.0193196	0.418376	0.621967	-0.468989	-0.571353
ENST00000570477	DPH1	diphthamide biosynthesis 1(DPH1)	0.037928	0.416718	-4.7797	1.53668	2.8263
ENST00000372216	COL4A6	collagen type IV alpha 6 chain(COL4A6)	0.00105491	0.41433	-4.51019	1.40538	2.69048
ENST00000328046	KLHL15	kelch like family member 15(KLHL15)	0.00798962	0.414109	0.599414	-0.579719	-0.433804
ENST00000462722	KYAT1	kynurenine aminotransferase 1(KYAT1)	0.0222627	0.413611	0.357499	-2.09273	1.32162
ENST00000542376	DNAJC4	DnaJ heat shock protein family (Hsp40) member C4(DNAJC4)	0.0454339	0.405793	-4.91541	2.07624	2.43337
ENST00000240093	FZD3	frizzled class receptor 3(FZD3)	0.00576339	0.401268	0.620518	-0.211608	-0.810178
ENST00000266481	DNM1L	dynamin 1 like(DNM1L)	0.0198532	0.400963	0.580724	-0.423042	-0.558645
ENST00000538946	ATF2	activating transcription factor 2(ATF2)	0.000889332	0.398967	3.25554	1.68932	-5.34383
ENST00000489746	CCDC14	coiled-coil domain containing 14(CCDC14)	0.0422269	0.394906	0.785171	-1.08013	-0.099943
ENST00000258149	MDM2	MDM2 proto-oncogene(MDM2)	0.00586928	0.389019	0.530942	-0.402078	-0.517883
ENST00000322945	MAZ	MYC associated zinc finger protein(MAZ)	0.0112352	0.38049	0.2201	-0.74382	0.14323
ENST00000556484	PPP2R5E	protein phosphatase 2 regulatory subunit B'epsilon(PPP2R5E)	0.00129492	0.375757	3.0908	2.45451	-5.92107
ENST00000380405	HSPH1	heat shock protein family H (Hsp110) member 1(HSPH1)	0.0254715	0.371217	0.568274	-0.736427	-0.203064
ENST00000529230	CKAP5	cytoskeleton associated protein 5(CKAP5)	0.00669827	0.370091	0.616718	-0.655715	-0.331095
ENST00000402693	MEX3D	mex-3 RNA binding family member D(MEX3D)	0.0434651	0.3643	0.260275	-0.671574	0.0469992
ENST00000329421	MARCKSL1	MARCKS like 1(MARCKSL1)	0.010515	0.361387	0.268947	-0.912758	0.282425
ENST00000325212	CEP295	centrosomal protein 295(CEP295)	0.0175568	0.353296	0.519668	-0.575218	-0.297746
ENST00000550536	RAB3IP	RAB3A interacting protein(RAB3IP)	0.0377951	0.351428	0.470212	-0.153848	-0.667792
ENST00000392990	PAPOLA	poly(A) polymerase alpha(PAPOLA)	0.0242347	0.347186	0.643682	-0.373889	-0.616979
ENST00000377532	PER3	period circadian clock 3(PER3)	0.00341255	0.343147	0.330819	-0.936804	0.262838
ENST00000371870	CMPK1	cytidine/uridine monophosphate kinase 1(CMPK1)	0.0402275	0.339598	0.955204	1.47276	-2.76756
ENST00000474710	ZBTB20	zinc finger and BTB domain containing 20(ZBTB20)	0.0236301	0.333306	-4.27378	2.25522	1.68526
ENST00000375645	ATP11A	ATPase phospholipid transporting 11A(ATP11A)	0.00273795	0.323313	-4.21657	0.477965	3.41529
ENST00000357769	THSD4	thrombospondin type 1 domain containing 4(THSD4)	0.000776169	0.321052	-0.574052	2.88072	-2.62772
ENST00000409262	TET3	tet methylcytosine dioxygenase 3(TET3)	0.0472534	0.32068	0.512977	-0.496514	-0.337144
ENST00000435065	SLC22A5	solute carrier family 22 member 5(SLC22A5)	0.00823873	0.31417	2.51001	2.22317	-5.04735
ENST00000415045	NLGN1	neuroligin 1(NLGN1)	0.0339957	0.305873	1.76995	2.06412	-4.13995
ENST00000442287	POLG	DNA polymerase gamma, catalytic subunit(POLG)	0.0341873	0.303792	0.522999	-0.814939	-0.0118517
ENST00000451897	GPC5-AS1	GPC5 antisense RNA 1(GPC5-AS1)	0.00969512	0.298366	0.299792	-1.72837	1.13021
ENST00000503213	GALNT7	polypeptide N-acetylgalactosaminyltransferase 7(GALNT7)	0.000308698	0.279388	1.02978	3.53924	-4.84841
ENST00000301335	SLC43A2	solute carrier family 43 member 2(SLC43A2)	0.0471086	0.274986	0.446047	-0.696006	-0.0250272
ENST00000329099	RFLNB	refilin B(RFLNB)	0.0433713	0.274158	0.146256	-0.768704	0.34829
ENST00000358170	CD46	CD46 molecule(CD46)	0.0112938	0.258802	2.30176	2.75118	-5.31174
ENST00000297438	OSGIN2	oxidative stress induced growth inhibitor family member 2(OSGIN2)	0.0358982	0.25218	0.313829	-1.48964	0.923627
ENST00000503581	EYS	eyes shut homolog (Drosophila)(EYS)	0.00178366	0.237239	-2.50169	-2.50167	4.76612
ENST00000225972	LRRC59	leucine rich repeat containing 59(LRRC59)	0.00868773	0.227162	-0.0364824	0.466797	-0.657477
ENST00000571272	SCARF1	scavenger receptor class F member 1(SCARF1)	0.04475	0.22571	-4.04727	2.42701	1.39455
ENST00000579685	APCDD1	APC down-regulated 1(APCDD1)	0.0393849	0.217509	-4.19762	2.65549	1.32462
ENST00000348956	CKB	creatine kinase B(CKB)	0.0148803	0.21257	0.0187027	-0.876764	0.645492
ENST00000407904	GNA12	G protein subunit alpha 12(GNA12)	0.0208688	0.210745	2.86664	2.31301	-5.39039
ENST00000519199	WDYHV1	WDYHV motif containing 1(WDYHV1)	0.0480754	0.191657	-3.41232	1.52157	1.6991
ENST00000394181	CLDND1	claudin domain containing 1(CLDND1)	0.044593	0.186169	1.95216	2.78427	-4.9226
ENST00000568254	RSRP1	arginine and serine rich protein 1(RSRP1)	0.0426168	0.173054	-4.2955	2.94541	1.17703
ENST00000534928	ZCCHC7	zinc finger CCHC-type containing 7(ZCCHC7)	0.0175534	0.161304	-5.22095	2.83245	2.22719
ENST00000395052	GRM2	glutamate metabotropic receptor 2(GRM2)	0.0123151	0.159312	2.41667	-4.385	1.80901
ENST00000530473	HYOU1	hypoxia up-regulated 1(HYOU1)	0.000376701	0.15234	2.37818	3.95953	-6.49005
ENST00000333447	PPFIA2	PTPRF interacting protein alpha 2(PPFIA2)	0.022379	0.14754	-0.430706	-0.494006	0.777172
ENST00000392380	DLG1	discs large MAGUK scaffold protein 1(DLG1)	0.0167773	0.140459	-2.18748	3.44062	-1.3936
ENST00000355854	CAB39L	calcium binding protein 39 like(CAB39L)	0.000190555	0.136038	-0.322233	-1.39563	1.58182
ENST00000476482	P4HB	prolyl 4-hydroxylase subunit beta(P4HB)	0.0445057	0.135533	-0.371785	0.63851	-0.402258
ENST00000489586	LGALS8	galectin 8(LGALS8)	0.000603682	0.131468	-5.08427	2.45469	2.49811
ENST00000319211	F2R	coagulation factor II thrombin receptor(F2R)	0.000635751	0.129924	0.173387	-1.05091	0.747594
ENST00000469887	CYP3A5	cytochrome P450 family 3 subfamily A member 5(CYP3A5)	0.0437737	0.128842	-4.4852	3.02547	1.33088
ENST00000371122	SMARCA1	SWI/SNF related, matrix associated, actin dependent regulator of chromatin, subfamily a, member 1(SMARCA1)	0.0445644	0.123563	0.0785721	-3.88148	3.67934
ENST00000584583	RPL23	ribosomal protein L23(RPL23)	0.047128	0.121334	-1.21034	-0.8469	1.9359
ENST00000369209	HSPA12A	heat shock protein family A (Hsp70) member 12A(HSPA12A)	0.00375191	0.0968192	-5.64293	2.95602	2.59009
ENST00000473377	CGN	cingulin(CGN)	0.00973627	0.0947148	-2.37413	0.444065	1.83535
ENST00000420894	TCP1	t-complex 1(TCP1)	0.000621538	0.0922554	0.891708	-0.525204	-0.45876
ENST00000297596	GEM	GTP binding protein overexpressed in skeletal muscle(GEM)	0.0106295	0.0909238	-5.11203	3.52875	1.49236
ENST00000333651	HMG20B	high mobility group 20B(HMG20B)	0.0395175	0.0698529	-0.185969	-0.545449	0.661565
ENST00000450733	PLEKHG4	pleckstrin homology and RhoGEF domain containing G4(PLEKHG4)	0.0188068	0.0680014	0.145145	1.05095	-1.2641
ENST00000368935	PRUNE1	prune exopolyphosphatase(PRUNE1)	0.0140911	0.0544676	1.53765	-4.83798	3.24586
ENST00000527081	NPEPL1	aminopeptidase-like 1(NPEPL1)	0.00498815	0.044193	-5.19916	2.46987	2.6851
ENST00000396952	OR51E1	olfactory receptor family 51 subfamily E member 1(OR51E1)	0.00146539	0.0331218	0.156912	-2.08701	1.89698
ENST00000374391	ALOX5	arachidonate 5-lipoxygenase(ALOX5)	0.0434326	0.0302314	-4.24181	1.27139	2.94019
ENST00000582429	HEXDC	hexosaminidase D(HEXDC)	0.0461826	0.0220789	-4.8019	2.19154	2.58828
ENST00000402738	LOC101929134	uncharacterized LOC101929134(LOC101929134)	0.000250488	0.0104629	-3.146	0.975174	2.16036
ENST00000504115	CCNH	cyclin H(CCNH)	0.0358309	0.0104578	-5.5403	4.00367	1.52617
ENST00000367001	SLC30A1	solute carrier family 30 member 1(SLC30A1)	0.0257336	0.00867376	0.199799	0.591769	-0.800241
ENST00000370028	ARHGAP4	Rho GTPase activating protein 4(ARHGAP4)	0.00403039	-0.00694921	-5.46861	3.45627	2.01928
ENST00000589378	TJP3	tight junction protein 3(TJP3)	0.0493306	-0.0188459	-2.01593	0.252044	1.78273
ENST00000583211	LIMD2	LIM domain containing 2(LIMD2)	0.0393433	-0.0261763	-2.70359	-0.501078	3.23084
ENST00000598585	EMC10	ER membrane protein complex subunit 10(EMC10)	0.0217271	-0.029439	-0.769841	-0.0858736	0.885153
ENST00000340624	SHBG	sex hormone binding globulin(SHBG)	0.000963921	-0.0390099	-5.262	2.84601	2.455
ENST00000323984	MIR6132	microRNA 6132(MIR6132)	2.49185e-08	-0.0422064	6.35123	-3.15202	-3.15701
ENST00000518694	MAGEA11	MAGE family member A11(MAGEA11)	0.0138569	-0.0643312	-3.82494	3.26887	0.620405
ENST00000632434	COMMD10	COMM domain containing 10(COMMD10)	0.00782995	-0.0649014	-1.46188	-2.1951	3.72188
ENST00000394690	STX5	syntaxin 5(STX5)	0.00387298	-0.0682488	-0.914833	0.816226	0.166855
ENST00000432792	TMEM125	transmembrane protein 125(TMEM125)	0.0173063	-0.0699341	-0.676773	0.763559	-0.0168512
ENST00000550170	KRT8	keratin 8(KRT8)	0.00991802	-0.0830604	-4.28645	2.58017	1.78934
ENST00000460393	MME	membrane metalloendopeptidase(MME)	0.01368	-0.0844351	0.0194924	-0.85747	0.922412
ENST00000270776	PGD	phosphogluconate dehydrogenase(PGD)	0.00438246	-0.0899944	-0.169936	0.655391	-0.395461
ENST00000563928	AKTIP	AKT interacting protein(AKTIP)	0.0467625	-0.0971321	-0.211271	1.7008	-1.39239
ENST00000521006	SEMA4G	semaphorin 4G(SEMA4G)	0.00410014	-0.0990803	-4.67733	1.91607	2.86035
ENST00000615926	GON4L	gon-4 like(GON4L)	0.000150724	-0.102584	-5.7453	2.92493	2.92295
ENST00000318978	CTXN1	cortexin 1(CTXN1)	0.00300436	-0.106371	-0.380253	-0.588439	1.07506
ENST00000450966	USP40	ubiquitin specific peptidase 40(USP40)	0.033125	-0.108276	-0.77742	0.558768	0.326928
ENST00000449135	PRRG1	proline rich and Gla domain 1(PRRG1)	0.0218225	-0.108742	1.20732	0.470511	-1.56909
ENST00000474528	SFXN5	sideroflexin 5(SFXN5)	0.000281913	-0.109349	4.84593	-1.86682	-2.86975
ENST00000336708	TRIM16	tripartite motif containing 16(TRIM16)	0.00743867	-0.114111	-0.20521	1.00604	-0.68672
ENST00000392237	ICA1L	islet cell autoantigen 1 like(ICA1L)	0.0360114	-0.121036	-0.919284	1.16528	-0.12496
ENST00000455036	ZBTB10	zinc finger and BTB domain containing 10(ZBTB10)	0.0135057	-0.134015	-0.941143	0.273682	0.801476
ENST00000419580	ABI3	ABI family member 3(ABI3)	0.00219417	-0.15398	-4.72766	2.31464	2.567
ENST00000272771	TMEFF2	transmembrane protein with EGF like and two follistatin like domains 2(TMEFF2)	0.00358901	-0.155808	-0.233541	-0.538691	0.92804
ENST00000340006	CSRP1	cysteine and glycine rich protein 1(CSRP1)	0.0217271	-0.169851	-0.420503	0.75189	-0.161536
ENST00000473298	SOGA3	SOGA family member 3(SOGA3)	0.00715814	-0.170678	0.410708	-3.42945	3.18942
ENST00000568861	LOC105370792	uncharacterized LOC105370792(LOC105370792)	0.0158014	-0.185033	-2.06897	2.04136	0.212639
ENST00000367283	ELF3	E74 like ETS transcription factor 3(ELF3)	0.0413845	-0.185364	-0.219445	0.728446	-0.323637
ENST00000288087	MDP1	magnesium dependent phosphatase 1(MDP1)	8.38577e-05	-0.191818	-3.53464	1.73217	1.99429
ENST00000348729	SLC23A1	solute carrier family 23 member 1(SLC23A1)	0.0161294	-0.192835	-1.21277	-1.0671	2.47271
ENST00000619119	MIR6872	microRNA 6872(MIR6872)	0.0327225	-0.198498	-2.29439	0.819562	1.67332
ENST00000334350	MT1F	metallothionein 1F(MT1F)	0.00105291	-0.199183	-0.773173	2.15803	-1.18568
ENST00000320623	NQO1	NAD(P)H quinone dehydrogenase 1(NQO1)	0.00543651	-0.200795	-0.393323	1.06883	-0.474713
ENST00000509860	PRDM16	PR/SET domain 16(PRDM16)	0.0364359	-0.214214	-2.55087	1.90049	0.864591
ENST00000424479	PLPP5	phospholipid phosphatase 5(PLPP5)	0.0250819	-0.218259	-0.380242	0.673707	-0.0752067
ENST00000313485	MPRIP	myosin phosphatase Rho interacting protein(MPRIP)	0.0161706	-0.232247	-0.982263	0.526078	0.688433
ENST00000381527	CDK8	cyclin dependent kinase 8(CDK8)	0.0078948	-0.237543	-0.273587	-0.499006	1.01014
ENST00000378158	CASK	calcium/calmodulin dependent serine protein kinase(CASK)	0.010853	-0.239235	-0.0731585	0.729875	-0.417482
ENST00000583169	NETO1	neuropilin and tolloid like 1(NETO1)	0.00730414	-0.244246	-0.11466	-0.686014	1.04492
ENST00000222308	FKBP8	FK506 binding protein 8(FKBP8)	0.0223161	-0.247088	-0.647849	0.244352	0.650585
ENST00000372556	PPCS	phosphopantothenoylcysteine synthetase(PPCS)	0.0463172	-0.253128	-0.62145	0.407488	0.46709
ENST00000338702	MAOA	monoamine oxidase A(MAOA)	0.0204797	-0.257506	-0.342033	-0.340439	0.939977
ENST00000619449	MALAT1	metastasis associated lung adenocarcinoma transcript 1 (non-protein coding)(MALAT1)	0.00153044	-0.26036	-0.727734	0.726721	0.261373
ENST00000436473	RPL10	ribosomal protein L10(RPL10)	0.0197644	-0.26076	-0.531722	0.484577	0.307905
ENST00000380412	ZNF768	zinc finger protein 768(ZNF768)	0.0404178	-0.261611	-0.510572	0.498776	0.273407
ENST00000427943	PSPC1	paraspeckle component 1(PSPC1)	0.029223	-0.263842	-2.22686	4.71756	-2.22686
ENST00000495899	MRPL55	mitochondrial ribosomal protein L55(MRPL55)	0.0446498	-0.269214	0.517715	-3.03269	2.78418
ENST00000536441	SESN3	sestrin 3(SESN3)	0.00602229	-0.273184	-0.189523	-0.484669	0.947375
ENST00000369611	MAGI3	membrane associated guanylate kinase, WW and PDZ domain containing 3(MAGI3)	0.0226919	-0.281288	4.05742	0.256478	-4.03261
ENST00000378501	PLCB4	phospholipase C beta 4(PLCB4)	0.00503334	-0.285935	-0.470709	-0.560365	1.31701
ENST00000245185	MT2A	metallothionein 2A(MT2A)	4.36677e-06	-0.286074	-1.02842	2.23399	-0.919494
ENST00000474443	BIVM	basic, immunoglobulin-like variable motif containing(BIVM)	0.049549	-0.286678	2.10048	-4.05905	2.24525
ENST00000494914	DDC	dopa decarboxylase(DDC)	0.000125228	-0.289863	-0.336013	-0.722568	1.34844
ENST00000326685	ABLIM3	actin binding LIM protein family member 3(ABLIM3)	0.0397781	-0.291065	-0.973424	1.60737	-0.342883
ENST00000356644	SESN1	sestrin 1(SESN1)	0.00552958	-0.293426	-0.129144	-0.440807	0.863377
ENST00000288912	WDR66	WD repeat domain 66(WDR66)	0.0384748	-0.305267	-4.55164	2.19834	2.65856
ENST00000251473	PLPPR2	phospholipid phosphatase related 2(PLPPR2)	0.0144142	-0.305779	-0.439393	-0.171578	0.91675
ENST00000307227	SUCLG2	succinate-CoA ligase GDP-forming beta subunit(SUCLG2)	0.0306726	-0.306117	-0.259509	-0.198487	0.764114
ENST00000335727	TNRC6B	trinucleotide repeat containing 6B(TNRC6B)	0.00982243	-0.306383	-0.215851	-0.289592	0.811826
ENST00000447532	CYB561A3	cytochrome b561 family member A3(CYB561A3)	0.00103056	-0.308586	-0.516262	-0.57437	1.39922
ENST00000353706	SERPINB8	serpin family B member 8(SERPINB8)	0.00174406	-0.310361	-6.15738	3.70443	2.76331
ENST00000320740	PELI3	pellino E3 ubiquitin protein ligase family member 3(PELI3)	0.0430204	-0.310783	-0.581949	0.353597	0.539134
ENST00000269571	ERBB2	erb-b2 receptor tyrosine kinase 2(ERBB2)	0.0155398	-0.311886	-0.577704	0.242432	0.647159
ENST00000309683	ZNF680	zinc finger protein 680(ZNF680)	0.00201925	-0.31823	-0.247905	-0.515543	1.08168
ENST00000484558	CHCHD10	coiled-coil-helix-coiled-coil-helix domain containing 10(CHCHD10)	0.0289117	-0.319673	-0.65804	0.524829	0.452885
ENST00000345097	FOXN3	forkhead box N3(FOXN3)	0.00869708	-0.319795	-0.191205	-0.252564	0.763564
ENST00000215587	POLR2E	RNA polymerase II subunit E(POLR2E)	0.002658	-0.322772	-0.821548	0.115206	1.02911
ENST00000525944	SLC25A45	solute carrier family 25 member 45(SLC25A45)	0.0116987	-0.323271	-4.37679	1.542	3.15806
ENST00000372491	IER5L	immediate early response 5 like(IER5L)	0.0445858	-0.323298	-0.645399	0.981729	-0.0130311
ENST00000464909	C2orf74	chromosome 2 open reading frame 74(C2orf74)	0.0371009	-0.326368	-4.44445	2.13825	2.63257
ENST00000573928	GABARAP	GABA type A receptor-associated protein(GABARAP)	0.0198259	-0.327482	-0.553666	0.319558	0.56159
ENST00000326427	ITM2C	integral membrane protein 2C(ITM2C)	0.0320962	-0.32799	-0.548988	0.15547	0.721508
ENST00000314797	COPG1	coatomer protein complex subunit gamma 1(COPG1)	0.00346309	-0.328034	-0.312437	0.708337	-0.0678658
ENST00000243108	HOXC6	homeobox C6(HOXC6)	0.0227369	-0.328972	-0.652752	-0.218861	1.20059
ENST00000371084	PGM1	phosphoglucomutase 1(PGM1)	0.00265934	-0.329198	-0.435191	1.03804	-0.273656
ENST00000368485	IL6R	interleukin 6 receptor(IL6R)	0.0185109	-0.337809	-0.369915	0.802451	-0.0947266
ENST00000407022	BSCL2	BSCL2, seipin lipid droplet biogenesis associated(BSCL2)	0.00108595	-0.340424	-0.695348	0.712626	0.323146
ENST00000332958	RFX6	regulatory factor X6(RFX6)	0.0438169	-0.342681	-2.19405	-2.19405	4.73078
ENST00000553443	TTC6	tetratricopeptide repeat domain 6(TTC6)	0.00193087	-0.345853	-0.210674	-0.52025	1.07678
ENST00000455784	SEPT5-GP1BB	SEPT5-GP1BB readthrough(SEPT5-GP1BB)	0.0202097	-0.345974	-0.603719	0.256281	0.693413
ENST00000587834	SEC11C	SEC11 homolog C, signal peptidase complex subunit(SEC11C)	0.000862828	-0.349402	-0.559972	0.744075	0.1653
ENST00000224073	EDF1	endothelial differentiation related factor 1(EDF1)	0.0294019	-0.35211	-0.64592	0.48406	0.513969
ENST00000554264	VPS33B	VPS33B, late endosome and lysosome associated(VPS33B)	0.0345528	-0.353766	-3.67827	2.40826	1.62377
ENST00000372360	RPS24	ribosomal protein S24(RPS24)	0.0438491	-0.354912	-0.541035	0.171213	0.724734
ENST00000393742	NFAT5	nuclear factor of activated T-cells 5(NFAT5)	0.0472785	-0.358405	0.00336046	-0.305945	0.660989
ENST00000381883	PLPP6	phospholipid phosphatase 6(PLPP6)	0.0411696	-0.359189	-0.514605	0.506697	0.367096
ENST00000164133	PPP2R5B	protein phosphatase 2 regulatory subunit B'beta(PPP2R5B)	0.00546636	-0.364492	-0.654356	0.705044	0.313804
ENST00000380953	NFIB	nuclear factor I B(NFIB)	0.0127403	-0.367595	-1.10708	0.0378528	1.43682
ENST00000522652	ST3GAL1	ST3 beta-galactoside alpha-2,3-sialyltransferase 1(ST3GAL1)	0.00245708	-0.367629	-0.406775	0.680123	0.0942803
ENST00000324460	HSPA5	heat shock protein family A (Hsp70) member 5(HSPA5)	0.00242298	-0.369246	-0.317089	0.952706	-0.266372
ENST00000434316	TMCO3	transmembrane and coiled-coil domains 3(TMCO3)	0.000326051	-0.37229	-0.384249	0.965427	-0.208888
ENST00000379811	MT1G	metallothionein 1G(MT1G)	0.00429879	-0.37503	-1.31672	2.4051	-0.713348
ENST00000264071	TUBB4A	tubulin beta 4A class IVa(TUBB4A)	1.2134e-05	-0.376337	-0.398124	-0.628317	1.40278
ENST00000378495	UNC13B	unc-13 homolog B(UNC13B)	0.0154221	-0.377606	-0.314575	0.651416	0.0407651
ENST00000262970	ANKRD24	ankyrin repeat domain 24(ANKRD24)	0.0083908	-0.380092	-4.97563	3.27755	2.07817
ENST00000249396	SIRT2	sirtuin 2(SIRT2)	0.00155553	-0.380889	-0.597562	0.704506	0.273945
ENST00000564541	MANEA-AS1	MANEA antisense RNA 1 (head to head)(MANEA-AS1)	0.0456648	-0.384809	-0.203977	-0.815075	1.40386
ENST00000301522	PRDX2	peroxiredoxin 2(PRDX2)	0.0302486	-0.385769	-0.590404	0.201212	0.774961
ENST00000289228	ACTR1B	ARP1 actin-related protein 1 homolog B, centractin beta(ACTR1B)	0.00950161	-0.387049	-0.570207	0.295709	0.661547
ENST00000331327	PURA	purine rich element binding protein A(PURA)	0.000327543	-0.390791	-0.341501	-0.443519	1.17581
ENST00000526180	CRYAB	crystallin alpha B(CRYAB)	0.00100507	-0.391758	-4.90112	2.35219	2.94069
ENST00000238667	FLVCR2	feline leukemia virus subgroup C cellular receptor family member 2(FLVCR2)	0.0335763	-0.39265	-0.42945	1.15933	-0.337233
ENST00000268668	NDUFB10	NADH:ubiquinone oxidoreductase subunit B10(NDUFB10)	0.0301724	-0.393217	-0.766981	0.255813	0.904385
ENST00000336930	LUZP2	leucine zipper protein 2(LUZP2)	0.0116987	-0.394354	-0.31605	-0.176526	0.886931
ENST00000380524	SERPINB6	serpin family B member 6(SERPINB6)	0.00465588	-0.396405	-0.405779	-0.499773	1.30196
ENST00000242783	PKN1	protein kinase N1(PKN1)	0.00239909	-0.399688	-0.65292	0.395905	0.656703
ENST00000419783	GPX1	glutathione peroxidase 1(GPX1)	0.0379146	-0.401675	-0.534678	0.0278283	0.908525
ENST00000301457	NDUFA7	NADH:ubiquinone oxidoreductase subunit A7(NDUFA7)	0.0381379	-0.402483	-0.507418	0.0912041	0.818697
ENST00000301281	UBXN6	UBX domain protein 6(UBXN6)	4.4261e-05	-0.402995	-0.700167	0.479532	0.62363
ENST00000309575	CHST2	carbohydrate sulfotransferase 2(CHST2)	0.028486	-0.403114	-0.670865	1.46636	-0.392386
ENST00000376925	CST3	cystatin C(CST3)	0.0179902	-0.403923	-0.534003	0.235278	0.702648
ENST00000510950	BANK1	B-cell scaffold protein with ankyrin repeats 1(BANK1)	0.0157793	-0.404486	-0.36031	-1.42533	2.19013
ENST00000374212	SLC31A1	solute carrier family 31 member 1(SLC31A1)	0.0362343	-0.405218	-0.316509	0.710028	0.0116994
ENST00000301336	RILP	Rab interacting lysosomal protein(RILP)	0.0328706	-0.40532	-0.606984	0.762312	0.249992
ENST00000552695	FICD	FIC domain containing(FICD)	0.00199755	-0.406184	-0.455275	1.01506	-0.1536
ENST00000482600	EIF3L	eukaryotic translation initiation factor 3 subunit L(EIF3L)	0.0322846	-0.408034	-0.694094	0.331334	0.770794
ENST00000517490	CPNE3	copine 3(CPNE3)	0.00744516	-0.408592	-0.348507	-0.176997	0.934096
ENST00000171111	KEAP1	kelch like ECH associated protein 1(KEAP1)	0.0323798	-0.408766	-0.600657	0.507991	0.501432
ENST00000599732	PTOV1	prostate tumor overexpressed 1(PTOV1)	0.0300695	-0.409341	-0.520954	0.127151	0.803144
ENST00000438323	IFI35	interferon induced protein 35(IFI35)	0.0204238	-0.421134	-0.716705	0.78119	0.356648
ENST00000480897	SNAP47	synaptosome associated protein 47(SNAP47)	0.0260292	-0.422328	-0.339277	-0.252618	1.01422
ENST00000234677	SARS	seryl-tRNA synthetase(SARS)	0.0214451	-0.422943	-0.372033	0.64514	0.149836
ENST00000598205	MYH14	myosin heavy chain 14(MYH14)	1.43235e-05	-0.425624	-3.03799	6.30161	-2.838
ENST00000333305	IGIP	IgA inducing protein(IGIP)	0.00398014	-0.426578	-0.562984	-0.11204	1.1016
ENST00000435644	RB1CC1	RB1 inducible coiled-coil 1(RB1CC1)	0.0311466	-0.427366	-0.425421	0.24339	0.609396
ENST00000354293	AP2A1	adaptor related protein complex 2 alpha 1 subunit(AP2A1)	0.0449181	-0.428499	-0.329421	0.122585	0.635335
ENST00000442080	GMNC	geminin coiled-coil domain containing(GMNC)	0.000660836	-0.429213	0.986864	-5.05712	4.49947
ENST00000249356	DNAJB9	DnaJ heat shock protein family (Hsp40) member B9(DNAJB9)	0.00618662	-0.42975	-0.368933	1.01767	-0.218985
ENST00000375203	ATF6B	activating transcription factor 6 beta(ATF6B)	0.0376524	-0.430904	-0.843692	0.610596	0.664
ENST00000331920	PTCH1	patched 1(PTCH1)	0.0413303	-0.43111	-0.932725	0.70098	0.662855
ENST00000613204	LOC102724770	protein DGCR6(LOC102724770)	0.0109289	-0.431523	-0.69227	0.414196	0.709597
ENST00000310496	RFNG	RFNG O-fucosylpeptide 3-beta-N-acetylglucosaminyltransferase(RFNG)	0.0142774	-0.431621	-0.579739	0.435773	0.575588
ENST00000262948	MAP2K2	mitogen-activated protein kinase kinase 2(MAP2K2)	0.0495464	-0.433656	-0.511331	0.256496	0.688491
ENST00000269389	SECTM1	secreted and transmembrane 1(SECTM1)	0.0460061	-0.434235	-0.680826	0.682474	0.432587
ENST00000357847	AIG1	androgen induced 1(AIG1)	0.00936704	-0.435057	-0.554367	0.690283	0.299142
ENST00000476784	TTC3	tetratricopeptide repeat domain 3(TTC3)	0.00355465	-0.435173	-0.974281	0.387508	1.02195
ENST00000321556	MIR6084	microRNA 6084(MIR6084)	0.017312	-0.436247	-0.402348	0.166943	0.671652
ENST00000502280	CCNG2	cyclin G2(CCNG2)	0.00773182	-0.436678	-0.262612	-0.134431	0.833721
ENST00000301332	KIFC2	kinesin family member C2(KIFC2)	0.0272129	-0.436899	-0.466099	0.543861	0.359137
ENST00000354287	FBXO2	F-box protein 2(FBXO2)	0.0166926	-0.437836	-0.423185	0.126254	0.734768
ENST00000261772	AARS	alanyl-tRNA synthetase(AARS)	0.00507174	-0.439542	-0.459107	0.719697	0.178951
ENST00000367796	F5	coagulation factor V(F5)	0.00534538	-0.439656	-2.29427	-2.29427	5.0282
ENST00000372994	C9orf16	chromosome 9 open reading frame 16(C9orf16)	0.0198492	-0.440813	-0.740815	0.244071	0.937557
ENST00000243776	CHPF	chondroitin polymerizing factor(CHPF)	0.000189666	-0.441339	-0.428973	0.837663	0.0326484
ENST00000268206	EFL1	elongation factor like GTPase 1(EFL1)	0.0325541	-0.442502	-0.388392	0.560516	0.270378
ENST00000358689	ENTPD4	ectonucleoside triphosphate diphosphohydrolase 4(ENTPD4)	0.0189884	-0.445626	-0.521824	0.616495	0.350954
ENST00000269397	CBX4	chromobox 4(CBX4)	0.0190208	-0.448202	-0.517295	0.66459	0.300907
ENST00000394817	SIL1	SIL1 nucleotide exchange factor(SIL1)	0.00332673	-0.449651	-0.492645	0.526888	0.415409
ENST00000306010	MGMT	O-6-methylguanine-DNA methyltransferase(MGMT)	0.0308035	-0.451505	-0.650477	0.683443	0.418539
ENST00000254260	RHPN2	rhophilin Rho GTPase binding protein 2(RHPN2)	0.0141635	-0.452907	-0.577711	0.44321	0.587408
ENST00000367942	ATF6	activating transcription factor 6(ATF6)	0.00597726	-0.454175	-0.430694	0.710694	0.174176
ENST00000371421	ARRDC1	arrestin domain containing 1(ARRDC1)	0.0253734	-0.454328	-0.552087	0.34979	0.656624
ENST00000253270	SLC35D2	solute carrier family 35 member D2(SLC35D2)	0.0392174	-0.455134	-0.601952	0.643212	0.413875
ENST00000291839	ST6GALNAC6	ST6 N-acetylgalactosaminide alpha-2,6-sialyltransferase 6(ST6GALNAC6)	0.0438924	-0.45525	-0.705813	0.0313745	1.12969
ENST00000218230	PCSK1N	proprotein convertase subtilisin/kexin type 1 inhibitor(PCSK1N)	0.000660782	-0.455925	-0.582499	1.03832	9.95761e-05
ENST00000378103	GBA2	glucosylceramidase beta 2(GBA2)	0.00195266	-0.456038	-0.591927	0.48166	0.566305
ENST00000343882	FOXO3	forkhead box O3(FOXO3)	0.00571004	-0.457281	-0.613096	0.361901	0.708475
ENST00000373464	ZBTB43	zinc finger and BTB domain containing 43(ZBTB43)	0.00593528	-0.457594	-0.166883	-0.284199	0.908675
ENST00000332793	SLC22A10	solute carrier family 22 member 10(SLC22A10)	2.17811e-06	-0.458923	-1.13093	-4.05939	5.64925
ENST00000368173	KIRREL	kin of IRRE like (Drosophila)(KIRREL)	0.0154221	-0.45939	2.11518	-4.29746	2.64167
ENST00000395332	ASL	argininosuccinate lyase(ASL)	0.0276614	-0.46272	-0.720166	0.64397	0.538915
ENST00000399777	BCL2L13	BCL2 like 13(BCL2L13)	0.0376526	-0.464176	-0.611249	0.558396	0.517028
ENST00000467337	GOSR1	golgi SNAP receptor complex member 1(GOSR1)	0.0323639	-0.46419	-2.23927	2.06509	0.638371
ENST00000339091	TFPI	tissue factor pathway inhibitor(TFPI)	0.00667423	-0.464636	-0.4838	0.195094	0.753343
ENST00000421807	INPP5K	inositol polyphosphate-5-phosphatase K(INPP5K)	0.000646254	-0.466758	-0.666335	0.830574	0.30252
ENST00000356432	MPG	N-methylpurine DNA glycosylase(MPG)	0.0144019	-0.467471	-0.598645	0.421818	0.644298
ENST00000279396	TMEM219	transmembrane protein 219(TMEM219)	0.0051336	-0.467704	-0.588345	0.42267	0.633379
ENST00000290079	TMEM141	transmembrane protein 141(TMEM141)	0.00203171	-0.468044	-0.716788	0.28942	0.895412
ENST00000320031	ITGA3	integrin subunit alpha 3(ITGA3)	0.00209019	-0.468393	-0.64508	1.08595	0.0275258
ENST00000557670	TMED10	transmembrane p24 trafficking protein 10(TMED10)	0.0241147	-0.468567	-0.441299	0.546758	0.363109
ENST00000534355	SELENOH	selenoprotein H(SELENOH)	0.0082329	-0.468916	-0.708398	0.0897977	1.08752
ENST00000262316	RHBDF1	rhomboid 5 homolog 1(RHBDF1)	0.00807061	-0.46939	-0.511668	0.425709	0.555348
ENST00000338825	EIF4EBP1	eukaryotic translation initiation factor 4E binding protein 1(EIF4EBP1)	0.000714891	-0.469415	-0.685966	0.462344	0.693037
ENST00000301391	CYB5D2	cytochrome b5 domain containing 2(CYB5D2)	0.0327225	-0.47036	-0.485164	0.349732	0.605792
ENST00000398712	SHARPIN	SHANK associated RH domain interactor(SHARPIN)	0.00879975	-0.470586	-0.813657	0.397492	0.886751
ENST00000344347	XBP1	X-box binding protein 1(XBP1)	0.0230242	-0.470874	-0.242542	1.02722	-0.313803
ENST00000374490	HMGCL	3-hydroxymethyl-3-methylglutaryl-CoA lyase(HMGCL)	0.0110669	-0.471081	-0.590792	0.401556	0.660318
ENST00000380394	RPS6	ribosomal protein S6(RPS6)	0.0498405	-0.471789	-0.697711	0.173956	0.995544
ENST00000375442	TSPYL2	TSPY like 2(TSPYL2)	0.0305019	-0.471916	-0.394725	0.648474	0.218166
ENST00000368947	ANXA9	annexin A9(ANXA9)	0.00398123	-0.472242	-0.550826	0.775745	0.247323
ENST00000242592	ACADS	acyl-CoA dehydrogenase, C-2 to C-3 short chain(ACADS)	0.00539267	-0.472715	-0.580964	0.331946	0.721734
ENST00000287218	ZFAND3	zinc finger AN1-type containing 3(ZFAND3)	0.0111981	-0.473517	-0.48632	0.627239	0.332597
ENST00000400335	KREMEN1	kringle containing transmembrane protein 1(KREMEN1)	0.0271243	-0.473883	-0.422484	0.283618	0.612749
ENST00000537471	MIPOL1	mirror-image polydactyly 1(MIPOL1)	0.0109201	-0.473899	-0.636498	-2.2483	3.3587
ENST00000371579	DPP7	dipeptidyl peptidase 7(DPP7)	0.00162992	-0.474199	-0.492265	0.180503	0.785961
ENST00000361084	RAB25	RAB25, member RAS oncogene family(RAB25)	0.00351996	-0.474417	-0.569668	0.338608	0.705477
ENST00000278505	ENDOD1	endonuclease domain containing 1(ENDOD1)	0.0106081	-0.474557	-0.521812	0.059139	0.93723
ENST00000358204	TES	testin LIM domain protein(TES)	0.0047448	-0.47665	-0.414909	0.784307	0.107253
ENST00000216962	PYGB	phosphorylase, glycogen; brain(PYGB)	0.000502019	-0.476651	-0.475359	0.843892	0.108119
ENST00000537981	RTN3	reticulon 3(RTN3)	0.000393549	-0.47713	-0.447845	0.680552	0.244424
ENST00000290167	WNT4	Wnt family member 4(WNT4)	0.0458041	-0.479248	-1.04628	1.18503	0.340494
ENST00000454040	PCGEM1	PCGEM1, prostate-specific transcript (non-protein coding)(PCGEM1)	0.0407892	-0.479282	-1.59476	-0.834707	2.90875
ENST00000275767	TMEM140	transmembrane protein 140(TMEM140)	0.00100324	-0.479593	-0.460891	0.992599	-0.0521152
ENST00000372853	URM1	ubiquitin related modifier 1(URM1)	0.043895	-0.481056	-0.531873	0.486384	0.526545
ENST00000451102	TK2	thymidine kinase 2, mitochondrial(TK2)	0.0228951	-0.482477	-0.829586	0.547111	0.764952
ENST00000550831	TMEM116	transmembrane protein 116(TMEM116)	0.0114244	-0.482763	-0.690586	1.27113	-0.0977853
ENST00000613168	ACOT2	acyl-CoA thioesterase 2(ACOT2)	0.0268029	-0.484449	-0.621805	0.0163566	1.0899
ENST00000616986	DNAJC10	DnaJ heat shock protein family (Hsp40) member C10(DNAJC10)	9.90343e-06	-0.485327	-0.512841	1.0894	-0.091237
ENST00000298248	CRYL1	crystallin lambda 1(CRYL1)	0.0188422	-0.485896	-0.42892	0.354148	0.560668
ENST00000560829	SNX1	sorting nexin 1(SNX1)	0.00232603	-0.486584	-0.572922	0.224602	0.834904
ENST00000438980	GPR137	G protein-coupled receptor 137(GPR137)	0.0134755	-0.489381	-0.641509	0.313808	0.817082
ENST00000619811	MIR8078	microRNA 8078(MIR8078)	0.0435461	-0.48943	-0.108613	3.76108	-3.16303
ENST00000369163	HIST1H3H	histone cluster 1 H3 family member h(HIST1H3H)	0.0148504	-0.489511	-0.672316	0.0791125	1.08271
ENST00000376588	PSAT1	phosphoserine aminotransferase 1(PSAT1)	0.00558248	-0.489688	-0.392665	0.569456	0.312897
ENST00000395254	ZNF365	zinc finger protein 365(ZNF365)	0.0330544	-0.490294	-0.684316	1.04253	0.132081
ENST00000407144	CUEDC1	CUE domain containing 1(CUEDC1)	0.0488948	-0.490551	-0.797199	0.653815	0.633934
ENST00000279281	VPS51	VPS51, GARP complex subunit(VPS51)	0.000310549	-0.492503	-0.71554	0.521529	0.686514
ENST00000234256	SLC1A4	solute carrier family 1 member 4(SLC1A4)	0.0207555	-0.493049	-0.380433	0.842781	0.0307008
ENST00000243501	PLA2G12A	phospholipase A2 group XIIA(PLA2G12A)	0.0277464	-0.493512	-0.446268	0.587369	0.352412
ENST00000404169	CAMKK2	calcium/calmodulin dependent protein kinase kinase 2(CAMKK2)	0.0130943	-0.493982	-0.210413	-0.484968	1.18936
ENST00000628415	EPB41L1	erythrocyte membrane protein band 4.1 like 1(EPB41L1)	0.000511394	-0.495488	-0.717215	0.250688	0.962015
ENST00000216121	NIPSNAP1	nipsnap homolog 1 (C. elegans)(NIPSNAP1)	0.000255062	-0.495793	-0.553848	0.129918	0.919722
ENST00000193322	OSTM1	osteopetrosis associated transmembrane protein 1(OSTM1)	0.0382923	-0.49597	-0.42722	0.290035	0.633155
ENST00000329759	FAM43A	family with sequence similarity 43 member A(FAM43A)	0.00526674	-0.496349	-0.552757	0.757966	0.291141
ENST00000392351	HOMER3	homer scaffolding protein 3(HOMER3)	0.00740657	-0.497445	-0.817756	-0.0989656	1.41417
ENST00000369705	ME1	malic enzyme 1(ME1)	1.42419e-05	-0.499016	-0.509755	0.997921	0.01085
ENST00000216133	CBX7	chromobox 7(CBX7)	0.0351403	-0.499718	-0.359935	0.234879	0.624774
ENST00000439227	G6PD	glucose-6-phosphate dehydrogenase(G6PD)	2.28524e-05	-0.499888	-0.301284	1.53034	-0.729172
ENST00000250405	BCL2L2	BCL2 like 2(BCL2L2)	0.0499181	-0.500999	-0.457348	0.511928	0.446419
ENST00000308127	SSH3	slingshot protein phosphatase 3(SSH3)	0.0336989	-0.501282	-0.620193	0.257761	0.863714
ENST00000375592	FBXO42	F-box protein 42(FBXO42)	0.0265821	-0.501528	-0.421754	0.752949	0.170334
ENST00000600336	MIR4751	microRNA 4751(MIR4751)	0.0179277	-0.502454	-1.31789	1.20655	0.613793
ENST00000409735	PLD3	phospholipase D family member 3(PLD3)	0.000874015	-0.503145	-1.29916	0.906906	0.895396
ENST00000421798	PNMA6A	paraneoplastic Ma antigen family member 6A(PNMA6A)	0.00582585	-0.503443	-0.943765	0.443804	1.0034
ENST00000356716	MYNN	myoneurin(MYNN)	4.11359e-05	-0.504404	-0.522866	-0.41471	1.44198
ENST00000297290	BRI3	brain protein I3(BRI3)	0.000507545	-0.505092	-0.546903	0.322767	0.729229
ENST00000331272	FBXW4	F-box and WD repeat domain containing 4(FBXW4)	0.0102197	-0.505399	-0.640488	0.459425	0.686462
ENST00000324103	RNF31	ring finger protein 31(RNF31)	0.0168517	-0.505436	-0.522088	0.612375	0.415148
ENST00000261811	CYSTM1	cysteine rich transmembrane module containing 1(CYSTM1)	9.85353e-05	-0.506023	-0.61674	0.745692	0.377071
ENST00000299886	COG1	component of oligomeric golgi complex 1(COG1)	0.0190081	-0.5064	-0.540765	0.491296	0.555869
ENST00000354884	SLC39A13	solute carrier family 39 member 13(SLC39A13)	0.0333651	-0.506579	-0.456804	0.558836	0.404547
ENST00000366592	GPR137B	G protein-coupled receptor 137B(GPR137B)	0.0136895	-0.50681	-0.514954	0.107389	0.914376
ENST00000243077	LRP1	LDL receptor related protein 1(LRP1)	0.0167546	-0.50719	-0.19341	0.0651577	0.635443
ENST00000377791	HIST1H2AC	histone cluster 1 H2A family member c(HIST1H2AC)	0.0146596	-0.507461	-1.19762	0.920675	0.784407
ENST00000452400	NCOA2	nuclear receptor coactivator 2(NCOA2)	0.0372435	-0.507756	-0.308065	0.217789	0.598032
ENST00000373573	HDAC8	histone deacetylase 8(HDAC8)	0.0288145	-0.511366	-0.907608	0.367018	1.05196
ENST00000574306	MIR22	microRNA 22(MIR22)	0.0005196	-0.511495	-0.431156	1.24669	-0.304036
ENST00000449853	NBPF1	neuroblastoma breakpoint family member 1(NBPF1)	0.00109423	-0.512508	-0.514758	1.16585	-0.138579
ENST00000243878	ENKD1	enkurin domain containing 1(ENKD1)	0.0458545	-0.512994	-0.941325	0.306436	1.14788
ENST00000219746	TOX3	TOX high mobility group box family member 3(TOX3)	0.0121707	-0.513985	-0.436833	0.338974	0.611844
ENST00000321562	FKBP10	FK506 binding protein 10(FKBP10)	0.00522257	-0.514263	-0.516757	0.125509	0.905511
ENST00000260324	SQRDL	sulfide quinone reductase-like (yeast)(SQRDL)	0.0185799	-0.51439	-0.655369	0.394059	0.775699
ENST00000546834	LRP10	LDL receptor related protein 10(LRP10)	0.0462002	-0.515701	-0.294943	0.509736	0.300908
ENST00000375731	AUH	AU RNA binding methylglutaconyl-CoA hydratase(AUH)	0.0364379	-0.516546	-0.479828	0.256379	0.739995
ENST00000396680	ATF4	activating transcription factor 4(ATF4)	0.0018024	-0.516917	-0.478183	0.71171	0.28339
ENST00000376145	NFKBIL1	NFKB inhibitor like 1(NFKBIL1)	0.0299722	-0.516989	-1.16286	0.688381	0.991471
ENST00000278224	CARS	cysteinyl-tRNA synthetase(CARS)	0.00871645	-0.517534	-0.317222	0.614348	0.220408
ENST00000227214	PLEKHB1	pleckstrin homology domain containing B1(PLEKHB1)	0.000908942	-0.517549	-0.488342	0.252161	0.75373
ENST00000335099	RTN4RL2	reticulon 4 receptor-like 2(RTN4RL2)	0.0120679	-0.518185	-0.603083	0.433194	0.688074
ENST00000373322	LRSAM1	leucine rich repeat and sterile alpha motif containing 1(LRSAM1)	0.0434284	-0.519225	-0.491607	0.307431	0.703401
ENST00000457928	TBL1XR1	transducin beta like 1 X-linked receptor 1(TBL1XR1)	0.000956633	-0.519657	-0.312578	-0.265379	1.09761
ENST00000265087	STC2	stanniocalcin 2(STC2)	0.00351975	-0.519865	-0.458703	0.729172	0.249396
ENST00000554912	SLC25A29	solute carrier family 25 member 29(SLC25A29)	0.018967	-0.520051	-0.231893	0.115411	0.636533
ENST00000356839	ACADVL	acyl-CoA dehydrogenase, very long chain(ACADVL)	0.00278651	-0.520753	-0.546085	0.389126	0.677712
ENST00000375789	DDAH2	dimethylarginine dimethylaminohydrolase 2(DDAH2)	0.00203935	-0.521155	-0.800114	0.644225	0.677044
ENST00000236671	CTSD	cathepsin D(CTSD)	0.000139499	-0.521928	-0.495576	0.814549	0.202955
ENST00000518898	GTF2H2	general transcription factor IIH subunit 2(GTF2H2)	0.0206201	-0.521946	-0.46163	-0.155256	1.13883
ENST00000376451	KIAA1217	KIAA1217(KIAA1217)	0.0104145	-0.522815	-0.356327	0.339225	0.539917
ENST00000297873	WBSCR27	Williams Beuren syndrome chromosome region 27(WBSCR27)	0.0183308	-0.523267	-0.641508	0.52007	0.644704
ENST00000389266	GARS	glycyl-tRNA synthetase(GARS)	0.000471211	-0.526335	-0.480973	0.780544	0.226764
ENST00000381652	JAK2	Janus kinase 2(JAK2)	0.0325888	-0.527304	-0.54693	0.362267	0.711968
ENST00000382409	DEAF1	DEAF1, transcription factor(DEAF1)	0.000956633	-0.527943	-0.558513	0.31612	0.770336
ENST00000382099	VLDLR	very low density lipoprotein receptor(VLDLR)	0.0457115	-0.528876	-0.491217	0.732891	0.287202
ENST00000520015	CARD8	caspase recruitment domain family member 8(CARD8)	0.0462961	-0.528963	1.93233	-4.21399	2.81062
ENST00000536163	KIAA1147	KIAA1147(KIAA1147)	0.0102157	-0.529034	-0.414816	0.472233	0.471617
ENST00000293379	ITGA5	integrin subunit alpha 5(ITGA5)	0.00438886	-0.529672	-0.538294	0.516597	0.551369
ENST00000377126	KLF9	Kruppel like factor 9(KLF9)	0.000162984	-0.530456	-0.501053	-0.203911	1.23542
ENST00000381588	RNF6	ring finger protein 6(RNF6)	0.0026441	-0.53204	-0.521215	0.460039	0.593215
ENST00000597229	ZNF358	zinc finger protein 358(ZNF358)	0.0104885	-0.532512	-0.789207	0.411434	0.910286
ENST00000288111	DHRS1	dehydrogenase/reductase 1(DHRS1)	0.0275327	-0.53278	-0.585833	0.600472	0.518142
ENST00000375107	MIR6721	microRNA 6721(MIR6721)	0.00626153	-0.533254	-0.592654	0.316695	0.809213
ENST00000308388	GMPPB	GDP-mannose pyrophosphorylase B(GMPPB)	0.00477698	-0.534002	-0.659924	0.89287	0.301056
ENST00000341949	DALRD3	DALR anticodon binding domain containing 3(DALRD3)	0.00104783	-0.534373	-0.729403	0.798441	0.465334
ENST00000325617	CLGN	calmegin(CLGN)	0.00106768	-0.535577	-0.610926	1.02517	0.121331
ENST00000264449	ATP8A1	ATPase phospholipid transporting 8A1(ATP8A1)	0.00350911	-0.536153	-0.318018	0.908026	-0.0538548
ENST00000402064	PLA2G6	phospholipase A2 group VI(PLA2G6)	0.0400726	-0.537439	-2.29125	0.854774	1.97391
ENST00000358406	GSTK1	glutathione S-transferase kappa 1(GSTK1)	0.000963327	-0.538187	-0.646697	0.609802	0.575082
ENST00000264051	NGEF	neuronal guanine nucleotide exchange factor(NGEF)	0.0190519	-0.540476	-0.60672	0.130909	1.01629
ENST00000263038	PHYH	phytanoyl-CoA 2-hydroxylase(PHYH)	0.0095995	-0.540657	-0.494199	0.468792	0.566065
ENST00000389834	TMEM87A	transmembrane protein 87A(TMEM87A)	0.0448737	-0.541932	-0.492684	0.424054	0.610562
ENST00000566515	CCNDBP1	cyclin D1 binding protein 1(CCNDBP1)	0.009041	-0.543684	-0.536317	0.645611	0.434389
ENST00000466342	SQSTM1	sequestosome 1(SQSTM1)	0.00102649	-0.545445	-0.40001	1.00924	-0.0637892
ENST00000624585	LOC107987205	uncharacterized LOC107987205(LOC107987205)	0.0439392	-0.546523	-0.409924	0.381956	0.57449
ENST00000553458	ALDH6A1	aldehyde dehydrogenase 6 family member A1(ALDH6A1)	0.00446057	-0.548678	-0.484133	0.120055	0.912756
ENST00000311922	TRIB1	tribbles pseudokinase 1(TRIB1)	0.0171463	-0.548678	-0.710533	0.586641	0.67257
ENST00000215957	MICALL1	MICAL like 1(MICALL1)	0.00558969	-0.55082	-0.535402	0.812128	0.274094
ENST00000455895	BSDC1	BSD domain containing 1(BSDC1)	2.39595e-05	-0.551199	-0.583822	0.705812	0.429209
ENST00000296529	TMEM144	transmembrane protein 144(TMEM144)	0.029469	-0.55176	-0.342879	0.334172	0.560467
ENST00000217182	EEF1A2	eukaryotic translation elongation factor 1 alpha 2(EEF1A2)	0.00338526	-0.551926	-0.619597	0.29154	0.879983
ENST00000395002	FAM13A	family with sequence similarity 13 member A(FAM13A)	0.000663295	-0.552064	-1.09803	-0.047841	1.69794
ENST00000395321	ALDOC	aldolase, fructose-bisphosphate C(ALDOC)	0.0324686	-0.552567	-0.499299	-0.131421	1.18329
ENST00000255882	PI4KA	phosphatidylinositol 4-kinase alpha(PI4KA)	0.0437366	-0.553079	-0.424726	0.401743	0.576062
ENST00000325464	MED16	mediator complex subunit 16(MED16)	0.0185107	-0.553991	-0.544811	0.527025	0.571776
ENST00000537601	TMEM134	transmembrane protein 134(TMEM134)	0.0165555	-0.554436	-0.792419	0.372252	0.974603
ENST00000377707	SHB	SH2 domain containing adaptor protein B(SHB)	0.043474	-0.55661	-0.571197	0.524566	0.603241
ENST00000535838	NUMA1	nuclear mitotic apparatus protein 1(NUMA1)	0.0404212	-0.558922	-2.48293	2.36056	0.681286
ENST00000329251	EEF1G	eukaryotic translation elongation factor 1 gamma(EEF1G)	0.0218201	-0.563416	-0.608285	0.266426	0.905275
ENST00000359479	SLC33A1	solute carrier family 33 member 1(SLC33A1)	0.0194937	-0.56468	-0.264621	0.765949	0.0633517
ENST00000331825	FTL	ferritin light chain(FTL)	0.000145875	-0.56496	-0.509848	0.537943	0.536865
ENST00000356950	HIST1H2BK	histone cluster 1 H2B family member k(HIST1H2BK)	0.0147958	-0.565432	-0.896997	0.381311	1.08112
ENST00000397170	CRELD1	cysteine rich with EGF like domains 1(CRELD1)	0.0273521	-0.566499	-0.466659	0.403495	0.629664
ENST00000392089	GLB1L	galactosidase beta 1 like(GLB1L)	0.00220945	-0.566754	-3.01029	1.39575	2.18129
ENST00000215912	PIK3IP1	phosphoinositide-3-kinase interacting protein 1(PIK3IP1)	0.0174582	-0.567321	-0.762307	0.00199644	1.32763
ENST00000443439	ERAP1	endoplasmic reticulum aminopeptidase 1(ERAP1)	0.000171553	-0.568744	-0.391787	1.02114	-0.0606123
ENST00000564834	LINC01003	long intergenic non-protein coding RNA 1003(LINC01003)	0.000308468	-0.56892	-0.517464	0.0256255	1.06076
ENST00000392011	SH3BP4	SH3 domain binding protein 4(SH3BP4)	0.000100816	-0.569212	-0.720607	0.876646	0.413172
ENST00000273814	DGKQ	diacylglycerol kinase theta(DGKQ)	0.00418969	-0.571107	-0.483575	0.680867	0.373815
ENST00000337080	ZNF444	zinc finger protein 444(ZNF444)	0.0312992	-0.571126	-0.396388	0.065638	0.901877
ENST00000372645	BEX3	brain expressed X-linked 3(BEX3)	0.0282522	-0.572445	-0.766416	0.110146	1.22871
ENST00000310682	SETD6	SET domain containing 6(SETD6)	0.0496789	-0.572572	-0.849952	0.788016	0.634508
ENST00000336332	ZXDC	ZXD family zinc finger C(ZXDC)	0.0444961	-0.577263	-0.293066	0.508392	0.361937
ENST00000380281	PRPF40B	pre-mRNA processing factor 40 homolog B(PRPF40B)	0.0174932	-0.577318	-0.572264	0.497524	0.652057
ENST00000379661	KATNB1	katanin regulatory subunit B1(KATNB1)	0.0040576	-0.578375	-0.564923	0.533867	0.60943
ENST00000449291	NAPRT	nicotinate phosphoribosyltransferase(NAPRT)	0.000866628	-0.578444	-0.73213	0.22918	1.08139
ENST00000306107	ALCAM	activated leukocyte cell adhesion molecule(ALCAM)	0.0029119	-0.57856	-0.619011	0.389854	0.807718
ENST00000324444	SYNE4	spectrin repeat containing nuclear envelope family member 4(SYNE4)	0.00537234	-0.579019	-0.53434	0.317219	0.79614
ENST00000413987	SNHG3	small nucleolar RNA host gene 3(SNHG3)	0.0172965	-0.579326	-0.719848	0.227157	1.07202
ENST00000248929	SGSM3	small G protein signaling modulator 3(SGSM3)	0.00150942	-0.580282	-0.677882	0.470821	0.787343
ENST00000567835	ADGRG1	adhesion G protein-coupled receptor G1(ADGRG1)	0.00199658	-0.583124	-0.538432	0.540405	0.581151
ENST00000394908	FLOT2	flotillin 2(FLOT2)	0.000322792	-0.584147	-0.741212	0.0518396	1.27352
ENST00000393119	MKS1	Meckel syndrome, type 1(MKS1)	0.0341873	-0.584338	-0.518319	0.43629	0.666368
ENST00000374692	TMEM38B	transmembrane protein 38B(TMEM38B)	3.5666e-05	-0.58464	-0.671768	-0.308586	1.56499
ENST00000541973	RAB6A	RAB6A, member RAS oncogene family(RAB6A)	0.0497864	-0.584725	-0.127133	0.436542	0.275315
ENST00000569438	RPL4	ribosomal protein L4(RPL4)	0.013434	-0.585468	-0.67852	0.205554	1.05843
ENST00000442218	SLC48A1	solute carrier family 48 member 1(SLC48A1)	0.0014896	-0.587224	-0.797866	0.817363	0.567727
ENST00000216019	DDX17	DEAD-box helicase 17(DDX17)	0.02267	-0.587561	-0.205984	0.323424	0.470122
ENST00000449692	C11orf68	chromosome 11 open reading frame 68(C11orf68)	0.00756591	-0.587589	-0.65051	0.47529	0.762808
ENST00000302342	ZNF217	zinc finger protein 217(ZNF217)	5.01659e-06	-0.588083	-0.40335	-0.17513	1.16656
ENST00000263388	NOTCH3	notch 3(NOTCH3)	5.39772e-06	-0.589012	-0.537982	-0.0731674	1.20016
ENST00000267113	ESYT1	extended synaptotagmin 1(ESYT1)	0.0450492	-0.589642	-0.0724044	0.855386	-0.193339
ENST00000359883	AK3	adenylate kinase 3(AK3)	0.00399903	-0.590275	-0.553975	0.121756	1.02249
ENST00000305544	LAMB2	laminin subunit beta 2(LAMB2)	0.0011787	-0.590872	-0.398707	0.319409	0.670169
ENST00000246794	PRRG2	proline rich and Gla domain 2(PRRG2)	0.0141236	-0.592152	-0.788577	0.643891	0.736838
ENST00000614336	LOC102724250	neuroblastoma breakpoint family member 1(LOC102724250)	6.91505e-06	-0.593198	-0.610128	1.66414	-0.460811
ENST00000598188	BABAM1	BRISC and BRCA1 A complex member 1(BABAM1)	0.000182432	-0.593726	-0.610235	0.422402	0.781559
ENST00000534991	URB1-AS1	URB1 antisense RNA 1 (head to head)(URB1-AS1)	0.0106295	-0.593891	-0.877788	0.648245	0.823434
ENST00000395969	VPS41	VPS41, HOPS complex subunit(VPS41)	0.0353874	-0.594057	-0.353513	0.443088	0.504482
ENST00000354590	ZBTB45	zinc finger and BTB domain containing 45(ZBTB45)	0.0458587	-0.595733	1.1938	-2.46936	1.87128
ENST00000361143	ABHD14B	abhydrolase domain containing 14B(ABHD14B)	6.11746e-06	-0.596019	-0.910921	0.529526	0.977414
ENST00000300747	TRIM68	tripartite motif containing 68(TRIM68)	0.000100688	-0.596459	-0.454138	-0.183291	1.23389
ENST00000374662	HSD17B8	hydroxysteroid 17-beta dehydrogenase 8(HSD17B8)	0.00790315	-0.599748	-0.786375	0.660531	0.725593
ENST00000333274	EFNA5	ephrin A5(EFNA5)	0.0312958	-0.600573	-0.783032	0.56204	0.821566
ENST00000370963	GSTA4	glutathione S-transferase alpha 4(GSTA4)	0.0068797	-0.601347	-0.758528	0.725335	0.63454
ENST00000356501	ADPRHL1	ADP-ribosylhydrolase like 1(ADPRHL1)	0.000729766	-0.602491	-0.787426	0.40626	0.983657
ENST00000584259	ENOSF1	enolase superfamily member 1(ENOSF1)	0.0134649	-0.602911	-0.555771	0.705763	0.452919
ENST00000316948	CACFD1	calcium channel flower domain containing 1(CACFD1)	0.00497401	-0.603061	-0.750092	0.548871	0.804282
ENST00000414700	SHMT2	serine hydroxymethyltransferase 2(SHMT2)	0.000701469	-0.603951	-0.520244	0.792461	0.331733
ENST00000307493	ACSM1	acyl-CoA synthetase medium-chain family member 1(ACSM1)	0.0375301	-0.604844	-4.34385	2.5695	2.3792
ENST00000567736	ANKRD11	ankyrin repeat domain 11(ANKRD11)	0.0157215	-0.605212	-0.461079	0.730014	0.336277
ENST00000493111	TMEM120A	transmembrane protein 120A(TMEM120A)	0.00427834	-0.605864	-0.697771	0.105022	1.19861
ENST00000357115	LRBA	LPS responsive beige-like anchor protein(LRBA)	0.00942214	-0.60776	-0.551541	-0.016036	1.17534
ENST00000378802	CYP4V2	cytochrome P450 family 4 subfamily V member 2(CYP4V2)	0.00119773	-0.607923	-0.524337	0.683558	0.448701
ENST00000300452	COQ4	coenzyme Q4(COQ4)	0.0324512	-0.609793	-0.547372	0.538388	0.618777
ENST00000366695	HIST3H2A	histone cluster 3 H2A(HIST3H2A)	0.00401248	-0.610004	-0.643586	0.689477	0.564113
ENST00000299977	SLFN5	schlafen family member 5(SLFN5)	0.0115689	-0.61197	-0.286371	0.951778	-0.0534369
ENST00000204679	GNPTG	N-acetylglucosamine-1-phosphate transferase gamma subunit(GNPTG)	0.0142007	-0.612981	-0.758293	0.419994	0.95128
ENST00000254624	EFR3A	EFR3 homolog A(EFR3A)	0.00586928	-0.614039	-0.542062	0.813299	0.342802
ENST00000414192	RIMS1	regulating synaptic membrane exocytosis 1(RIMS1)	0.00380056	-0.618365	-0.628431	-1.19575	2.44255
ENST00000305943	RNF187	ring finger protein 187(RNF187)	1.69616e-06	-0.618942	-0.613539	0.778739	0.453742
ENST00000361462	FAM179B	family with sequence similarity 179 member B(FAM179B)	0.0202082	-0.61935	-0.597326	0.571072	0.645604
ENST00000497106	USP54	ubiquitin specific peptidase 54(USP54)	0.0259315	-0.619732	-0.116497	0.547941	0.188288
ENST00000296468	MFSD8	major facilitator superfamily domain containing 8(MFSD8)	0.000211905	-0.620908	-2.81073	5.86765	-2.43601
ENST00000357277	REPS2	RALBP1 associated Eps domain containing 2(REPS2)	3.8954e-05	-0.620946	-0.806181	-0.558659	1.98579
ENST00000393997	ELMO3	engulfment and cell motility 3(ELMO3)	0.0315551	-0.621683	-0.602721	0.611753	0.612652
ENST00000357121	OCRL	OCRL, inositol polyphosphate-5-phosphatase(OCRL)	0.0051637	-0.622106	-0.328168	0.399922	0.550352
ENST00000397124	MLST8	MTOR associated protein, LST8 homolog(MLST8)	0.00471828	-0.62244	-0.397718	0.413338	0.60682
ENST00000442189	EEF1D	eukaryotic translation elongation factor 1 delta(EEF1D)	0.000859311	-0.623289	-2.25953	1.21076	1.67206
ENST00000511802	MARCH6	membrane associated ring-CH-type finger 6(MARCH6)	0.0259758	-0.62385	-0.290351	0.350069	0.564132
ENST00000502422	MATR3	matrin 3(MATR3)	0.0311466	-0.623921	-0.325941	0.253359	0.696503
ENST00000431918	CLDN4	claudin 4(CLDN4)	0.0291695	-0.624776	-0.535543	0.0635028	1.09682
ENST00000267836	MYEF2	myelin expression factor 2(MYEF2)	0.0446477	-0.625111	-0.371331	0.287426	0.709017
ENST00000456775	ST7-AS1	ST7 antisense RNA 1(ST7-AS1)	0.00759328	-0.626216	-1.01685	0.956822	0.686241
ENST00000277632	FAM188A	family with sequence similarity 188 member A(FAM188A)	0.042746	-0.626349	-0.535825	0.519525	0.642649
ENST00000613958	NUDT18	nudix hydrolase 18(NUDT18)	0.00644796	-0.6266	-0.744345	0.895309	0.475635
ENST00000397080	TMEM267	transmembrane protein 267(TMEM267)	0.0098838	-0.627551	-0.799275	0.898002	0.528825
ENST00000522514	PCMTD1	protein-L-isoaspartate (D-aspartate) O-methyltransferase domain containing 1(PCMTD1)	0.00117422	-0.628266	-0.409099	0.302665	0.7347
ENST00000324166	THNSL2	threonine synthase like 2(THNSL2)	0.00111931	-0.628646	-1.11263	0.495161	1.24612
ENST00000238647	IRF2BPL	interferon regulatory factor 2 binding protein like(IRF2BPL)	0.0172342	-0.62987	-0.752507	0.42189	0.960488
ENST00000330287	F8	coagulation factor VIII(F8)	0.0356107	-0.630397	-0.608994	0.458703	0.780688
ENST00000367603	HIVEP2	human immunodeficiency virus type I enhancer binding protein 2(HIVEP2)	0.0116381	-0.630827	-0.499862	0.422633	0.708057
ENST00000251691	ARFGEF3	ARFGEF family member 3(ARFGEF3)	0.00482006	-0.631057	-0.423054	0.698453	0.355658
ENST00000394836	RAB3IL1	RAB3A interacting protein like 1(RAB3IL1)	0.00721834	-0.631259	-0.560924	0.880095	0.312087
ENST00000447066	GLG1	golgi glycoprotein 1(GLG1)	0.00475231	-0.632083	-0.290013	0.58648	0.335616
ENST00000449058	TOM1	target of myb1 membrane trafficking protein(TOM1)	0.0131302	-0.632189	-0.396697	0.618673	0.410214
ENST00000400521	TXNRD2	thioredoxin reductase 2(TXNRD2)	0.00277921	-0.633411	-0.717204	0.143043	1.20757
ENST00000334869	LGMN	legumain(LGMN)	0.00662195	-0.633849	-0.625094	0.454649	0.804294
ENST00000394215	DENND1A	DENN domain containing 1A(DENND1A)	0.0134515	-0.633861	-0.65342	0.145974	1.14131
ENST00000488034	CUTA	cutA divalent cation tolerance homolog(CUTA)	0.0218201	-0.635196	-0.591141	0.36606	0.860276
ENST00000432449	D2HGDH	D-2-hydroxyglutarate dehydrogenase(D2HGDH)	0.00246953	-0.635648	-4.72909	2.46025	2.90449
ENST00000435224	ABTB2	ankyrin repeat and BTB domain containing 2(ABTB2)	0.00704414	-0.637037	-0.534095	0.354746	0.816387
ENST00000312734	CGREF1	cell growth regulator with EF-hand domain 1(CGREF1)	0.0123747	-0.637265	-0.774015	0.431485	0.979796
ENST00000441406	WSB2	WD repeat and SOCS box containing 2(WSB2)	0.0143467	-0.637602	-0.308177	0.542824	0.402955
ENST00000308110	MUS81	MUS81 structure-specific endonuclease subunit(MUS81)	0.000893563	-0.638551	-0.880359	0.813497	0.705414
ENST00000532240	LOC105376575	uncharacterized LOC105376575(LOC105376575)	0.00348558	-0.638659	-0.547412	0.802492	0.383579
ENST00000389328	TRAPPC9	trafficking protein particle complex 9(TRAPPC9)	0.0194307	-0.639477	-0.332926	0.360839	0.611563
ENST00000396625	COL4A4	collagen type IV alpha 4 chain(COL4A4)	0.0329604	-0.64044	-0.671814	1.64916	-0.336902
ENST00000330271	ACTL10	actin like 10(ACTL10)	0.0261678	-0.640963	-0.780128	0.801806	0.619285
ENST00000430256	KCTD15	potassium channel tetramerization domain containing 15(KCTD15)	0.04453	-0.641574	-0.597135	0.49743	0.741279
ENST00000406324	MB	myoglobin(MB)	0.0169203	-0.64163	-1.07784	0.370368	1.3491
ENST00000361567	ND5	NADH dehydrogenase, subunit 5 (complex I)(ND5)	0.00449803	-0.641735	-0.364059	0.355841	0.649952
ENST00000599840	MPND	MPN domain containing(MPND)	0.0247616	-0.642065	-0.793473	0.36441	1.07113
ENST00000368357	NCOA7	nuclear receptor coactivator 7(NCOA7)	0.00332875	-0.642339	-0.413188	0.522204	0.533324
ENST00000525602	CLP1	cleavage and polyadenylation factor I subunit 1(CLP1)	0.00766787	-0.643298	-4.60704	1.58719	3.66315
ENST00000323267	TMEM63B	transmembrane protein 63B(TMEM63B)	0.000381114	-0.645173	-0.456744	0.25066	0.851258
ENST00000295956	FLNB	filamin B(FLNB)	0.0360114	-0.646128	-0.782574	0.471633	0.957069
ENST00000257832	ELF5	E74 like ETS transcription factor 5(ELF5)	0.0469028	-0.646618	-1.06092	-0.112225	1.81976
ENST00000353660	RBCK1	RANBP2-type and C3HC4-type zinc finger containing 1(RBCK1)	0.00114724	-0.647126	-0.585524	0.848901	0.383748
ENST00000336648	HLCS	holocarboxylase synthetase(HLCS)	0.000315287	-0.648253	-0.688016	0.775571	0.560698
ENST00000372724	KAT6B	lysine acetyltransferase 6B(KAT6B)	0.00861804	-0.649805	4.19245	-4.21692	0.674267
ENST00000382363	RNF215	ring finger protein 215(RNF215)	0.00277838	-0.64999	-0.784953	0.366919	1.06802
ENST00000369697	KCND3	potassium voltage-gated channel subfamily D member 3(KCND3)	0.00623567	-0.650727	-0.840924	0.878461	0.613189
ENST00000417443	SMIM10L2A	small integral membrane protein 10 like 2A(SMIM10L2A)	0.0339364	-0.652014	-0.538768	0.333892	0.856889
ENST00000629145	SCHLAP1	SWI/SNF complex antagonist associated with prostate cancer 1 (non-protein coding)(SCHLAP1)	0.0355403	-0.652886	-0.341331	0.000559055	0.993658
ENST00000361131	PPP1R14C	protein phosphatase 1 regulatory inhibitor subunit 14C(PPP1R14C)	0.0483083	-0.653458	-1.15725	0.0577257	1.75298
ENST00000278426	SLC43A1	solute carrier family 43 member 1(SLC43A1)	0.0319096	-0.654059	-0.756625	0.664367	0.746317
ENST00000377044	TMEM2	transmembrane protein 2(TMEM2)	0.00417157	-0.654685	-0.472206	0.774401	0.35249
ENST00000300527	COL6A2	collagen type VI alpha 2 chain(COL6A2)	0.000114301	-0.654813	-0.573899	0.737227	0.491485
ENST00000528430	PPP1R16A	protein phosphatase 1 regulatory subunit 16A(PPP1R16A)	0.00145924	-0.654929	-1.11525	-0.0513065	1.82148
ENST00000542267	FBXL17	F-box and leucine rich repeat protein 17(FBXL17)	0.00281276	-0.65565	-0.563871	0.00823958	1.21128
ENST00000402714	EVL	Enah/Vasp-like(EVL)	0.0121241	-0.656157	-0.730806	0.272132	1.11483
ENST00000307839	RPL15	ribosomal protein L15(RPL15)	0.0212588	-0.656508	-0.715063	0.322762	1.04881
ENST00000376767	PCSK5	proprotein convertase subtilisin/kexin type 5(PCSK5)	0.0489297	-0.659185	-0.692454	1.28745	0.0641901
ENST00000630961	ZNF691	zinc finger protein 691(ZNF691)	0.0455948	-0.65929	-4.67294	3.81047	1.52176
ENST00000373709	SERINC2	serine incorporator 2(SERINC2)	1.48336e-08	-0.660172	-0.707524	1.45809	-0.0903942
ENST00000334306	SOWAHB	sosondowah ankyrin repeat domain family member B(SOWAHB)	0.0227847	-0.661224	-0.714972	0.532026	0.84417
ENST00000250930	TMEM8A	transmembrane protein 8A(TMEM8A)	0.00212098	-0.661665	-0.401672	0.492724	0.570613
ENST00000490724	KLHDC9	kelch domain containing 9(KLHDC9)	0.0285218	-0.662044	-0.906101	0.660441	0.907704
ENST00000378024	AHNAK	AHNAK nucleoprotein(AHNAK)	0.00391229	-0.662518	-0.497964	0.643056	0.517426
ENST00000308713	SEZ6L2	seizure related 6 homolog like 2(SEZ6L2)	0.00246003	-0.663066	-0.411515	0.343743	0.730839
ENST00000426960	ARL6IP4	ADP ribosylation factor like GTPase 6 interacting protein 4(ARL6IP4)	0.0390841	-0.663582	-0.683892	0.524948	0.822527
ENST00000376423	GRIPAP1	GRIP1 associated protein 1(GRIPAP1)	0.000365499	-0.66435	-0.560973	0.628736	0.596587
ENST00000592982	CEBPA-AS1	CEBPA antisense RNA 1 (head to head)(CEBPA-AS1)	0.00999229	-0.664394	-1.25129	0.742076	1.17361
ENST00000374759	SLC38A10	solute carrier family 38 member 10(SLC38A10)	6.11158e-05	-0.665593	-0.721717	0.871079	0.516231
ENST00000256495	BHLHE40	basic helix-loop-helix family member e40(BHLHE40)	0.00302591	-0.665619	-0.554954	0.722974	0.497599
ENST00000485936	ENTPD6	ectonucleoside triphosphate diphosphohydrolase 6 (putative)(ENTPD6)	0.0471403	-0.665922	-0.6905	0.509564	0.846859
ENST00000486442	KLHL29	kelch like family member 29(KLHL29)	0.0311504	-0.666156	-0.925657	1.10362	0.488198
ENST00000373615	LHX2	LIM homeobox 2(LHX2)	0.0250498	-0.666203	-1.14073	-0.01803	1.82496
ENST00000372397	TSC22D3	TSC22 domain family member 3(TSC22D3)	0.00678931	-0.666762	-0.520125	0.0781004	1.10879
ENST00000327697	RNF123	ring finger protein 123(RNF123)	0.00293063	-0.667904	-0.49491	0.285015	0.877799
ENST00000573167	BAIAP2-AS1	BAIAP2 antisense RNA 1 (head to head)(BAIAP2-AS1)	0.0132439	-0.668827	-0.834303	0.694262	0.808868
ENST00000267978	MAN2C1	mannosidase alpha class 2C member 1(MAN2C1)	8.01995e-05	-0.669184	-0.775467	0.682864	0.761787
ENST00000488174	OGT	O-linked N-acetylglucosamine (GlcNAc) transferase(OGT)	0.00750818	-0.670299	-0.28521	0.577025	0.378484
ENST00000473939	ORAI2	ORAI calcium release-activated calcium modulator 2(ORAI2)	0.0325482	-0.673839	-0.294948	0.832224	0.136563
ENST00000256015	BTG1	BTG anti-proliferation factor 1(BTG1)	7.32141e-05	-0.674301	-0.544881	0.30172	0.917462
ENST00000599369	MZF1	myeloid zinc finger 1(MZF1)	0.0333651	-0.67617	-0.768665	0.266892	1.17794
ENST00000602385	TERC	telomerase RNA component(TERC)	0.00083051	-0.676343	-0.566367	-1.87779	3.1205
ENST00000359606	CBFA2T2	CBFA2/RUNX1 translocation partner 2(CBFA2T2)	0.000983227	-0.677854	-0.914887	0.97682	0.615921
ENST00000498139	ARTN	artemin(ARTN)	0.0138481	-0.677915	-1.30763	0.770616	1.21493
ENST00000323588	PPM1M	protein phosphatase, Mg2+/Mn2+ dependent 1M(PPM1M)	0.00881818	-0.678641	-0.674724	0.724814	0.628551
ENST00000296861	TNFRSF21	TNF receptor superfamily member 21(TNFRSF21)	0.00202129	-0.680431	-0.561065	1.15757	0.083923
ENST00000311549	RPL21	ribosomal protein L21(RPL21)	0.0133986	-0.680576	-0.951833	0.300526	1.33188
ENST00000261503	SPECC1	sperm antigen with calponin homology and coiled-coil domains 1(SPECC1)	4.49961e-05	-0.683769	-0.917594	0.115309	1.48605
ENST00000225927	NAGLU	N-acetyl-alpha-glucosaminidase(NAGLU)	6.08194e-05	-0.683899	-0.587346	0.47142	0.799825
ENST00000430012	DYRK1B	dual specificity tyrosine phosphorylation regulated kinase 1B(DYRK1B)	0.000614359	-0.684679	-0.548785	0.0480766	1.18539
ENST00000372538	COMTD1	catechol-O-methyltransferase domain containing 1(COMTD1)	0.00251955	-0.685299	-0.840916	0.906957	0.619258
ENST00000304411	GPR27	G protein-coupled receptor 27(GPR27)	0.0450059	-0.686025	-0.948382	0.676378	0.958029
ENST00000313269	GRINA	glutamate ionotropic receptor NMDA type subunit associated protein 1(GRINA)	0.00138645	-0.686772	-0.646429	0.420634	0.912567
ENST00000618550	PRR36	proline rich 36(PRR36)	1.23497e-05	-0.687053	-0.746364	-0.090724	1.52414
ENST00000263368	BLVRB	biliverdin reductase B(BLVRB)	0.000144461	-0.688353	-0.894009	0.979009	0.603352
ENST00000490848	JMJD7-PLA2G4B	JMJD7-PLA2G4B readthrough(JMJD7-PLA2G4B)	0.0430232	-0.688379	-0.927939	0.964058	0.65226
ENST00000606401	LOC101929704	uncharacterized LOC101929704(LOC101929704)	0.0131232	-0.690865	-1.06813	0.872404	0.886594
ENST00000507956	NAAA	N-acylethanolamine acid amidase(NAAA)	0.000206685	-0.692968	-0.649352	-0.14645	1.48877
ENST00000361603	COL4A5	collagen type IV alpha 5 chain(COL4A5)	0.00619121	-0.694085	-0.483961	0.32657	0.851476
ENST00000312521	NR1D2	nuclear receptor subfamily 1 group D member 2(NR1D2)	6.62095e-06	-0.697293	-0.646501	0.570063	0.773731
ENST00000332512	RIPK4	receptor interacting serine/threonine kinase 4(RIPK4)	0.00539411	-0.698027	-0.815298	0.4152	1.09812
ENST00000610122	LOC100129484	uncharacterized LOC100129484(LOC100129484)	0.00328813	-0.698876	-0.694155	0.640526	0.752505
ENST00000228705	PPM1H	protein phosphatase, Mg2+/Mn2+ dependent 1H(PPM1H)	0.0082377	-0.699206	-0.659583	0.370065	0.988724
ENST00000347055	KRCC1	lysine rich coiled-coil 1(KRCC1)	0.0023187	-0.699557	-0.820803	0.739928	0.780432
ENST00000357002	ZNF254	zinc finger protein 254(ZNF254)	0.00303712	-0.700272	-0.581796	0.0395103	1.24256
ENST00000518481	LOC101927752	uncharacterized LOC101927752(LOC101927752)	0.0488432	-0.701818	-0.811116	0.544393	0.96854
ENST00000522447	LACTB2	lactamase beta 2(LACTB2)	0.0294598	-0.705957	-0.625822	0.610365	0.721414
ENST00000607355	HIST2H2AA4	histone cluster 2 H2A family member a4(HIST2H2AA4)	0.0145767	-0.705996	-0.909083	0.303964	1.31111
ENST00000361971	PLXNB3	plexin B3(PLXNB3)	0.00338526	-0.706626	-0.224932	0.181191	0.750367
ENST00000381192	CD99	CD99 molecule(CD99)	0.00244104	-0.706679	-0.914187	0.896497	0.724368
ENST00000393350	MAF	MAF bZIP transcription factor(MAF)	0.00069757	-0.70685	-0.762451	0.0576107	1.41169
ENST00000570263	DUX4	double homeobox 4(DUX4)	0.0135065	-0.707018	-2.4476	3.36805	-0.213434
ENST00000358812	MANEA	mannosidase endo-alpha(MANEA)	1.99677e-09	-0.70707	-0.620289	-0.539698	1.86706
ENST00000255681	MACROD1	MACRO domain containing 1(MACROD1)	0.00217237	-0.707537	-0.581694	0.566464	0.722767
ENST00000397120	AP1G2	adaptor related protein complex 1 gamma 2 subunit(AP1G2)	0.0304185	-0.707633	-0.710039	0.569179	0.848492
ENST00000298068	HECTD2	HECT domain E3 ubiquitin protein ligase 2(HECTD2)	4.91083e-07	-0.707641	-0.547474	-0.598201	1.85332
ENST00000372733	SDC4	syndecan 4(SDC4)	0.00209576	-0.707863	-1.00874	0.970675	0.745925
ENST00000545425	FOXA1	forkhead box A1(FOXA1)	0.0168013	-0.708632	-0.279691	0.364199	0.624124
ENST00000326317	SGSH	N-sulfoglucosamine sulfohydrolase(SGSH)	0.000220593	-0.708762	-0.59556	0.631697	0.672625
ENST00000375807	SECISBP2	SECIS binding protein 2(SECISBP2)	0.00263188	-0.711845	-0.553616	0.50146	0.764001
ENST00000323345	RPL7A	ribosomal protein L7a(RPL7A)	0.0127196	-0.712008	-0.805117	0.318901	1.19822
ENST00000433049	ANKHD1	ankyrin repeat and KH domain containing 1(ANKHD1)	0.042371	-0.712151	-0.0309497	0.566031	0.177069
ENST00000269466	ELAC1	elaC ribonuclease Z 1(ELAC1)	0.0181567	-0.712797	-1.35218	1.32578	0.739189
ENST00000367145	SLC45A3	solute carrier family 45 member 3(SLC45A3)	0.0077804	-0.714278	-0.695115	0.173414	1.23598
ENST00000368061	VANGL2	VANGL planar cell polarity protein 2(VANGL2)	0.0426047	-0.714701	-0.98965	0.362084	1.34227
ENST00000230050	RPS12	ribosomal protein S12(RPS12)	0.0110224	-0.715134	-0.878948	0.405833	1.18825
ENST00000280734	TMEM86A	transmembrane protein 86A(TMEM86A)	0.0357125	-0.716554	-0.530368	0.583434	0.663488
ENST00000355443	MFSD10	major facilitator superfamily domain containing 10(MFSD10)	0.00321823	-0.716565	-0.482022	0.15164	1.04695
ENST00000399899	CLDN8	claudin 8(CLDN8)	0.033244	-0.717117	-0.977872	-0.39992	2.09491
ENST00000414190	GOLGA6L17P	golgin A6 family-like 17, pseudogene(GOLGA6L17P)	0.0236706	-0.717324	-0.957373	0.113547	1.56115
ENST00000552864	LIN7A	lin-7 homolog A, crumbs cell polarity complex component(LIN7A)	0.0449478	-0.717654	-0.922076	0.207824	1.43191
ENST00000380913	SHROOM2	shroom family member 2(SHROOM2)	2.80661e-05	-0.718305	-0.653552	0.697711	0.674146
ENST00000542869	PTK6	protein tyrosine kinase 6(PTK6)	0.00134002	-0.719131	-0.978663	0.895075	0.802719
ENST00000552576	LOC105369779	uncharacterized LOC105369779(LOC105369779)	0.00426815	-0.719293	-0.864081	0.846674	0.736699
ENST00000372565	ZMYND12	zinc finger MYND-type containing 12(ZMYND12)	0.0302541	-0.719855	-1.0068	0.753445	0.973212
ENST00000321878	PIGQ	phosphatidylinositol glycan anchor biosynthesis class Q(PIGQ)	5.51344e-05	-0.719987	-0.807144	0.531911	0.99522
ENST00000343516	CASKIN1	CASK interacting protein 1(CASKIN1)	0.00328761	-0.720141	-0.567037	0.315267	0.971912
ENST00000478753	SEPHS2	selenophosphate synthetase 2(SEPHS2)	0.000365415	-0.720348	-0.736357	1.11714	0.339562
ENST00000369415	RRAGD	Ras related GTP binding D(RRAGD)	5.71308e-05	-0.721721	-0.708966	0.73649	0.694197
ENST00000320816	DAB2	DAB2, clathrin adaptor protein(DAB2)	0.0136487	-0.723559	1.00447	3.46185	-3.74275
ENST00000379802	DSP	desmoplakin(DSP)	0.0277293	-0.730047	-0.473392	0.485765	0.717674
ENST00000376372	WDR45	WD repeat domain 45(WDR45)	0.00025618	-0.73078	-0.588787	0.828439	0.491128
ENST00000562879	RPL13	ribosomal protein L13(RPL13)	0.00516155	-0.730926	-0.995502	0.557007	1.16942
ENST00000369838	SH3BGRL2	SH3 domain binding glutamate rich protein like 2(SH3BGRL2)	0.0104214	-0.731023	-0.847866	0.63074	0.94815
ENST00000394773	EML3	echinoderm microtubule associated protein like 3(EML3)	0.00963129	-0.731434	-0.509916	0.622669	0.618681
ENST00000401949	GRB10	growth factor receptor bound protein 10(GRB10)	0.000263389	-0.732033	-0.310439	0.142755	0.899718
ENST00000301073	ZNF524	zinc finger protein 524(ZNF524)	0.00277617	-0.732387	-1.1424	0.864551	1.01024
ENST00000302392	TMEM42	transmembrane protein 42(TMEM42)	0.0358215	-0.733259	-0.745984	0.214948	1.2643
ENST00000455834	HEMK1	HemK methyltransferase family member 1(HEMK1)	0.000203569	-0.736678	-0.762234	0.775134	0.723778
ENST00000261845	MAPK6	mitogen-activated protein kinase 6(MAPK6)	0.00090357	-0.739094	-0.514931	0.722232	0.531793
ENST00000394621	STEAP2	STEAP2 metalloreductase(STEAP2)	7.88513e-07	-0.739617	-0.557681	0.577237	0.720061
ENST00000295958	SMIM14	small integral membrane protein 14(SMIM14)	4.83999e-07	-0.740554	-0.729327	0.974795	0.495086
ENST00000536681	FAR2	fatty acyl-CoA reductase 2(FAR2)	0.019669	-0.744391	-5.1629	2.42378	3.48351
ENST00000322048	ROGDI	rogdi homolog(ROGDI)	0.00113437	-0.745122	-0.685372	0.306655	1.12384
ENST00000433197	ERN1	endoplasmic reticulum to nucleus signaling 1(ERN1)	0.00389592	-0.747327	-0.569056	1.06995	0.246438
ENST00000358807	MICAL1	microtubule associated monooxygenase, calponin and LIM domain containing 1(MICAL1)	0.00905056	-0.747991	-0.59722	0.946047	0.399163
ENST00000351829	AKR1A1	aldo-keto reductase family 1 member A1(AKR1A1)	0.000361054	-0.748311	-0.793679	0.562437	0.979553
ENST00000610579	FURIN	furin, paired basic amino acid cleaving enzyme(FURIN)	2.35762e-06	-0.750239	-0.671137	0.767533	0.653843
ENST00000311177	HOXB9	homeobox B9(HOXB9)	0.0133401	-0.750606	-0.759396	0.501926	1.00808
ENST00000289013	RHPN1	rhophilin Rho GTPase binding protein 1(RHPN1)	0.00025844	-0.751022	-0.751443	0.587167	0.915298
ENST00000465124	ARPC5L	actin related protein 2/3 complex subunit 5 like(ARPC5L)	0.0083908	-0.751807	-1.07511	1.19438	0.632529
ENST00000381989	PARP4	poly(ADP-ribose) polymerase family member 4(PARP4)	0.000731092	-0.752209	-0.660709	1.12894	0.28398
ENST00000302017	ZNF467	zinc finger protein 467(ZNF467)	0.000259677	-0.752342	-0.843365	0.456741	1.13897
ENST00000272937	HES6	hes family bHLH transcription factor 6(HES6)	0.000628094	-0.752523	-1.20529	0.322171	1.63564
ENST00000230565	ENPP5	ectonucleotide pyrophosphatase/phosphodiesterase 5 (putative)(ENPP5)	0.000110138	-0.757584	-0.664939	0.453589	0.968934
ENST00000417362	C16orf62	chromosome 16 open reading frame 62(C16orf62)	0.00050877	-0.75763	-0.686731	0.39617	1.04819
ENST00000216146	RPL3	ribosomal protein L3(RPL3)	0.00897458	-0.759923	-0.838935	0.450152	1.14871
ENST00000326153	GTPBP6	GTP binding protein 6 (putative)(GTPBP6)	0.00654484	-0.762116	-0.762931	0.362466	1.16258
ENST00000402744	CPE	carboxypeptidase E(CPE)	0.00366239	-0.763797	-0.85505	0.204938	1.41391
ENST00000259939	RNF144B	ring finger protein 144B(RNF144B)	5.53659e-05	-0.763869	-0.680436	1.38971	0.0546005
ENST00000360578	TPPP	tubulin polymerization promoting protein(TPPP)	0.000755141	-0.764044	-0.627216	0.652506	0.738754
ENST00000424989	LINC01137	long intergenic non-protein coding RNA 1137(LINC01137)	0.0284533	-0.764172	-0.797326	0.354944	1.20655
ENST00000296238	CAMK2N2	calcium/calmodulin dependent protein kinase II inhibitor 2(CAMK2N2)	0.0138068	-0.764424	-1.14416	0.521981	1.38661
ENST00000356696	FOLH1	folate hydrolase 1(FOLH1)	5.34137e-05	-0.765032	-0.64106	0.253904	1.15219
ENST00000362007	GLMP	glycosylated lysosomal membrane protein(GLMP)	2.34209e-08	-0.765364	-0.803172	0.562359	1.00618
ENST00000525680	TP53I11	tumor protein p53 inducible protein 11(TP53I11)	0.00654084	-0.766138	-0.505842	0.424369	0.847612
ENST00000389168	FLCN	folliculin(FLCN)	0.0465029	-0.767277	-0.410955	0.408803	0.76943
ENST00000357086	ITPR1	inositol 1,4,5-trisphosphate receptor type 1(ITPR1)	0.0109864	-0.770633	-0.656878	1.21735	0.210163
ENST00000334512	ZMIZ1	zinc finger MIZ-type containing 1(ZMIZ1)	5.83947e-05	-0.771177	-0.818965	0.203775	1.38637
ENST00000205194	NAT14	N-acetyltransferase 14 (putative)(NAT14)	0.000483025	-0.773033	-1.02656	0.556251	1.24334
ENST00000292538	CUX1	cut like homeobox 1(CUX1)	0.00277544	-0.77307	-0.92607	1.43655	0.262589
ENST00000301686	METTL26	methyltransferase like 26(METTL26)	0.00380504	-0.773118	-0.814978	0.318809	1.26929
ENST00000369155	HIST2H2BE	histone cluster 2 H2B family member e(HIST2H2BE)	0.00802359	-0.775609	-0.841497	0.561341	1.05576
ENST00000338663	SLC3A2	solute carrier family 3 member 2(SLC3A2)	8.05131e-05	-0.77665	-0.67653	1.12955	0.323625
ENST00000265348	CUL7	cullin 7(CUL7)	0.000636448	-0.777089	-0.673139	0.651626	0.798602
ENST00000216264	CERK	ceramide kinase(CERK)	0.0207943	-0.777795	-0.901631	0.831536	0.84789
ENST00000451613	AASDH	aminoadipate-semialdehyde dehydrogenase(AASDH)	0.0097371	-0.780288	2.1043	-4.57276	3.24875
ENST00000263346	TCF25	transcription factor 25(TCF25)	0.000393468	-0.78085	-0.808733	0.706691	0.882892
ENST00000449821	TTI1	TELO2 interacting protein 1(TTI1)	0.0125465	-0.781281	-3.97147	4.52094	0.23181
ENST00000608623	LINC01278	long intergenic non-protein coding RNA 1278(LINC01278)	0.00174973	-0.781525	-0.405099	0.431555	0.755069
ENST00000529433	BRSK2	BR serine/threonine kinase 2(BRSK2)	0.0376524	-0.782173	-3.90687	1.75513	2.93392
ENST00000382280	ZG16B	zymogen granule protein 16B(ZG16B)	0.000169557	-0.782756	-0.808555	0.566103	1.02521
ENST00000530019	FTH1	ferritin heavy chain 1(FTH1)	1.80818e-10	-0.783015	-0.869522	1.63386	0.0186782
ENST00000548263	CALCOCO1	calcium binding and coiled-coil domain 1(CALCOCO1)	0.020495	-0.783229	-0.595441	0.770512	0.608158
ENST00000518498	TFF3	trefoil factor 3(TFF3)	0.0136487	-0.783498	-0.790952	-0.116856	1.69131
ENST00000412723	PIGZ	phosphatidylinositol glycan anchor biosynthesis class Z(PIGZ)	0.00914775	-0.785254	-1.36294	0.93755	1.21064
ENST00000465919	BCAP29	B-cell receptor associated protein 29(BCAP29)	0.00375816	-0.785843	-0.960805	0.871775	0.874873
ENST00000409184	COBLL1	cordon-bleu WH2 repeat protein like 1(COBLL1)	1.14703e-07	-0.788352	-0.579802	0.573586	0.794568
ENST00000559463	MIR6805	microRNA 6805(MIR6805)	0.00402184	-0.788727	-1.20024	0.559441	1.42952
ENST00000381154	ARSD	arylsulfatase D(ARSD)	0.00109423	-0.788834	-0.734107	0.572794	0.950147
ENST00000504131	CLCN3	chloride voltage-gated channel 3(CLCN3)	8.13437e-07	-0.789221	-0.779927	0.968898	0.600249
ENST00000578904	CSNK1D	casein kinase 1 delta(CSNK1D)	0.02362	-0.789531	-0.761535	0.597952	0.953115
ENST00000534964	FAM214A	family with sequence similarity 214 member A(FAM214A)	0.0058724	-0.792126	-0.596098	0.147361	1.24086
ENST00000564353	CLK3	CDC like kinase 3(CLK3)	0.012865	-0.792413	-0.584435	0.153645	1.2232
ENST00000409317	DYNC1I2	dynein cytoplasmic 1 intermediate chain 2(DYNC1I2)	0.000788201	-0.792532	-0.533403	0.779839	0.546096
ENST00000436198	FGF13	fibroblast growth factor 13(FGF13)	0.00332486	-0.793235	-1.08868	1.80959	0.0723208
ENST00000315147	NAIP	NLR family apoptosis inhibitory protein(NAIP)	0.0206163	-0.794209	-0.363022	-0.0906037	1.24783
ENST00000488609	SLC50A1	solute carrier family 50 member 1(SLC50A1)	0.0336999	-0.795115	-0.579608	1.35593	0.0187949
ENST00000370625	CTBS	chitobiase(CTBS)	1.28652e-06	-0.79546	-0.620168	0.825806	0.589822
ENST00000262941	ZSCAN25	zinc finger and SCAN domain containing 25(ZSCAN25)	0.0458444	-0.795828	-4.1123	3.06586	1.84227
ENST00000271450	FCGR2A	Fc fragment of IgG receptor IIa(FCGR2A)	0.0187174	-0.798829	-1.19286	1.96304	0.0286469
ENST00000414672	RHBDD3	rhomboid domain containing 3(RHBDD3)	0.0468959	-0.799696	1.33372	-3.9708	3.43677
ENST00000423707	ALS2CL	ALS2 C-terminal like(ALS2CL)	0.00271162	-0.800179	-2.12096	2.01462	0.906516
ENST00000296233	KLF15	Kruppel like factor 15(KLF15)	0.00689351	-0.800802	-0.440168	0.54554	0.69543
ENST00000614771	NKILA	NF-kappaB interacting long non-coding RNA(NKILA)	0.0413314	-0.801233	-0.907471	0.895027	0.813677
ENST00000547303	DDIT3	DNA damage inducible transcript 3(DDIT3)	0.00874099	-0.801395	-0.754989	1.38474	0.171642
ENST00000219794	BCKDK	branched chain ketoacid dehydrogenase kinase(BCKDK)	0.000974514	-0.802677	-0.86041	0.555256	1.10783
ENST00000406686	SLC22A23	solute carrier family 22 member 23(SLC22A23)	0.00292667	-0.803122	-0.769302	0.705973	0.866451
ENST00000451813	TRPC4AP	transient receptor potential cation channel subfamily C member 4 associated protein(TRPC4AP)	0.00377336	-0.804421	-0.617602	0.686053	0.73597
ENST00000538274	KIAA0513	KIAA0513(KIAA0513)	0.00303354	-0.806316	-0.540891	0.724656	0.622551
ENST00000361434	ADGRL1	adhesion G protein-coupled receptor L1(ADGRL1)	0.0147574	-0.807638	-0.0987273	0.316933	0.589432
ENST00000429504	CERS1	ceramide synthase 1(CERS1)	0.00432977	-0.811987	-0.854668	0.0345002	1.63215
ENST00000331523	EEF1A1	eukaryotic translation elongation factor 1 alpha 1(EEF1A1)	0.00231405	-0.813335	-0.785195	0.540773	1.05776
ENST00000565644	SLC7A5	solute carrier family 7 member 5(SLC7A5)	0.00100685	-0.813552	-0.75534	0.674623	0.894268
ENST00000553586	GSTZ1	glutathione S-transferase zeta 1(GSTZ1)	0.0369088	-0.81459	-0.811243	0.608347	1.01749
ENST00000621439	ARSG	arylsulfatase G(ARSG)	0.0415237	-0.815801	-0.875514	1.00587	0.68544
ENST00000468859	LOC101927056	uncharacterized LOC101927056(LOC101927056)	0.00107842	-0.815975	-0.812905	-0.465871	2.09475
ENST00000584436	BAHCC1	BAH domain and coiled-coil containing 1(BAHCC1)	0.0244662	-0.816417	-0.571919	-0.193364	1.5817
ENST00000343677	HIST1H1C	histone cluster 1 H1 family member c(HIST1H1C)	0.0133401	-0.816979	-1.12143	0.840882	1.09752
ENST00000341511	ABCA2	ATP binding cassette subfamily A member 2(ABCA2)	4.23684e-06	-0.81705	-0.623709	0.348286	1.09247
ENST00000618733	SIAE	sialic acid acetylesterase(SIAE)	0.0220272	-0.820341	-0.241826	0.134501	0.927666
ENST00000379773	CAMK2D	calcium/calmodulin dependent protein kinase II delta(CAMK2D)	0.0305338	-0.821138	-1.98434	2.06548	0.739997
ENST00000389297	CFAP69	cilia and flagella associated protein 69(CFAP69)	0.000592581	-0.823273	-0.333079	0.187448	0.968904
ENST00000217233	TRIB3	tribbles pseudokinase 3(TRIB3)	0.000186022	-0.823664	-0.746828	1.23137	0.339125
ENST00000368468	MAN1A1	mannosidase alpha class 1A member 1(MAN1A1)	0.000111877	-0.825229	-0.823044	1.50737	0.140899
ENST00000490945	SERP1	stress associated endoplasmic reticulum protein 1(SERP1)	0.0155645	-0.825233	-0.825813	0.581506	1.06954
ENST00000320095	METRNL	meteorin like, glial cell differentiation regulator(METRNL)	0.0484397	-0.82578	-1.24076	1.22303	0.843504
ENST00000456935	MAN2B1	mannosidase alpha class 2B member 1(MAN2B1)	0.000137366	-0.826934	-0.788251	0.558042	1.05714
ENST00000332585	OSBP2	oxysterol binding protein 2(OSBP2)	0.00262108	-0.828593	-0.672403	0.361784	1.13921
ENST00000303749	SDR16C5	short chain dehydrogenase/reductase family 16C, member 5(SDR16C5)	0.0437709	-0.832828	-0.122467	2.03305	-1.07775
ENST00000450053	NBEAL2	neurobeachin like 2(NBEAL2)	0.00982839	-0.833182	-0.300243	0.633623	0.499802
ENST00000451826	LINC00571	long intergenic non-protein coding RNA 571(LINC00571)	0.0281066	-0.836754	-2.55329	2.19239	1.19766
ENST00000296302	PBRM1	polybromo 1(PBRM1)	0.0476479	-0.837595	-0.597393	0.862354	0.572635
ENST00000528737	FAM111A	family with sequence similarity 111 member A(FAM111A)	1.18558e-06	-0.839719	-0.438438	-0.0766637	1.35482
ENST00000487003	RAB3GAP1	RAB3 GTPase activating protein catalytic subunit 1(RAB3GAP1)	0.000315287	-0.839935	-1.02872	-0.0981999	1.96685
ENST00000625293	TREX1	three prime repair exonuclease 1(TREX1)	0.000139307	-0.839991	-0.726277	0.349054	1.21721
ENST00000527446	RPS3	ribosomal protein S3(RPS3)	0.00295973	-0.840502	-0.856973	0.515972	1.1815
ENST00000217455	ACOT8	acyl-CoA thioesterase 8(ACOT8)	0.000399612	-0.843154	-1.09423	0.605263	1.33212
ENST00000362042	NFE2L1	nuclear factor, erythroid 2 like 1(NFE2L1)	3.46272e-08	-0.843154	-0.74467	1.02461	0.563213
ENST00000594991	SLC1A5	solute carrier family 1 member 5(SLC1A5)	0.000809673	-0.845787	-0.568393	0.61428	0.7999
ENST00000221480	PEX11G	peroxisomal biogenesis factor 11 gamma(PEX11G)	0.000414125	-0.846223	-1.1842	0.956103	1.07432
ENST00000299045	TCP11L2	t-complex 11 like 2(TCP11L2)	0.0485852	-0.847259	-0.447519	0.777312	0.517466
ENST00000318663	ORAI3	ORAI calcium release-activated calcium modulator 3(ORAI3)	0.00288911	-0.850582	-0.635069	0.427204	1.05845
ENST00000268251	ABAT	4-aminobutyrate aminotransferase(ABAT)	8.73026e-06	-0.851082	-0.701649	0.153539	1.39919
ENST00000014935	DNASE1L1	deoxyribonuclease 1 like 1(DNASE1L1)	0.000392004	-0.852117	-0.885191	0.668677	1.06863
ENST00000367545	UTRN	utrophin(UTRN)	0.0184975	-0.852574	-0.668481	0.204898	1.31616
ENST00000360652	PCED1A	PC-esterase domain containing 1A(PCED1A)	5.51344e-05	-0.853516	-0.727583	0.482275	1.09882
ENST00000563781	HERPUD1	homocysteine inducible ER protein with ubiquitin like domain 1(HERPUD1)	0.000184955	-0.853728	-0.510014	1.13036	0.233377
ENST00000461330	PECR	peroxisomal trans-2-enoyl-CoA reductase(PECR)	0.0372908	-0.855437	-0.677356	1.3772	0.155592
ENST00000557450	KLC1	kinesin light chain 1(KLC1)	0.000160695	-0.856027	-0.949563	0.953365	0.852225
ENST00000280612	SLC7A11	solute carrier family 7 member 11(SLC7A11)	1.08303e-07	-0.8565	-0.449381	1.13921	0.166671
ENST00000225688	RASD1	ras related dexamethasone induced 1(RASD1)	0.0116312	-0.856996	-3.07086	1.47765	2.4502
ENST00000582147	COLEC12	collectin subfamily member 12(COLEC12)	0.00238978	-0.857145	-0.962842	0.545482	1.27451
ENST00000262429	ATP2C2	ATPase secretory pathway Ca2+ transporting 2(ATP2C2)	0.00163753	-0.857769	-0.983036	1.02433	0.816472
[truncated: 1,277 more rows]

## Sheet: DMSO_UP (FC>2,FDR<0.01)
DMSO-_UP				Genes INHIBITED by enzalutamide				Genes INHIBITED by EPI-002				Genes INHIBITED by BU3-12
(n=565)				ENZA- vs DMSO- (n=192)				EPI-002+ vs DMSO+ (n=494)				BU3-12+ vs DMSO+ (n=404)
Gene	Log2FC	-logFDR		Gene	Log2FC	-logFDR		Gene	Log2FC	-logFDR		Gene	Log2FC	-logFDR
APLP1	1.68362	3.67386		EIF4G1	-13.7272	6.47017		FLNA	-10.5693	3.6925		EIF4G1	-13.7272	6.47017
CNOT8	1.55886	2.03956		ADD3	-12.2108	5.40125		MYSM1	-10.5312	19.0592		CCT3	-12.0861	3.15916
DMTF1	1.06389	2.10306		PRRC2B	-11.9399	2.4677		KDM3B	-10.514	4.83058		FKBP5	-11.0897	9.40055
FUZ	1.14256	3.89349		TRRAP	-10.8485	4.15913		IQCE	-10.3716	2.68369		MYSM1	-11.0256	19.0592
GAPVD1	2.47043	3.50117		KDM3B	-10.514	4.83058		LIN54	-10.341	3.87278		FLNA	-10.5693	3.6925
IRF5	1.92025	7.17854		MTFR1	-10.3661	4.59202		BZW2	-10.2034	25.4211		C1QBP	-10.555	2.27202
KALRN	1.4348	3.44551		DNAJC7	-10.1205	2.15277		ATP11C	-10.1122	2.34698		KDM3B	-10.514	4.83058
LOC100506083	1.53668	2.01343		ATP11C	-10.1122	2.34698		SEC16A	-10.0828	6.04864		SLBP	-10.4932	2.65374
MID1IP1	2.203	6.80165		SEC16A	-10.0828	6.04864		KDM6A	-10.0676	5.46668		SEC16A	-10.0828	6.04864
NEK6	1.13616	3.78107		KDM6A	-10.0676	5.46668		ASAP1	-10.034	6.1385		SELENON	-10.0653	6.75282
NFKB1	2.09695	2.78263		SELENON	-10.0653	6.75282		EPS8	-10.0127	3.32543		ASAP1	-10.034	6.1385
POLD4	1.34779	3.11674		FYCO1	-9.96152	2.30676		SIPA1L2	-9.97578	4.18418		ATP13A3	-9.91443	3.01123
RAB40C	1.69589	2.54753		SCMH1	-9.88746	2.88994		KIF13A	-9.93844	2.28625		EPS8	-9.85886	3.32543
RNF213	1.20158	6.44793		IFT74	-9.86744	2.47882		PLA2G2A	-9.8845	6.90286		YWHAZ	-9.8389	7.57932
TOP3B	1.18877	2.54539		RRBP1	-9.85174	3.33139		IFT74	-9.85445	2.47882		ATP2C1	-9.82945	5.33076
TRRAP	2.90518	4.15913		ATP2C1	-9.82945	5.33076		ATP2C1	-9.82901	5.33076		HCFC1	-9.82855	4.19484
ZNF213	1.40677	5.27149		HCFC1	-9.82855	4.19484		HCFC1	-9.82855	4.19484		ADD1	-9.81215	8.57108
ZNF438	1.76776	6.21729		ADD1	-9.81186	8.57108		YWHAZ	-9.82448	7.57932		LOC102723728	-9.79003	4.52174
ZNF581	2.22372	2.49881		LOC102723728	-9.79003	4.52174		ADD1	-9.81007	8.57108		SQLE	-9.76051	4.00709
ZNF793	1.21312	2.17843		EPG5	-9.78835	2.41909		LOC102723728	-9.79003	4.52174		MCU	-9.67533	2.90982
AADAT	1.01323	2.66946		MCU	-9.67542	2.90982		EPG5	-9.78835	2.41909		SEC24D	-9.65784	5.97146
ADD1	7.35852	8.57108		PPT1	-9.60673	4.15121		SQLE	-9.76051	4.00709		ATP9A	-9.64359	3.77206
ADD3	5.34609	5.40125		ZSWIM8	-9.50405	4.6738		ZNF827	-9.74031	3.8022		THOC3	-9.62748	5.33637
AFAP1	2.39664	2.0963		DNMBP	-9.49373	2.30546		IL6ST	-9.73	7.26976		USP43	-9.40478	5.7635
AGL	5.53545	2.83587		COX6C	-9.44548	3.07723		MTFR1	-9.65436	4.59202		GHR	-9.3886	4.02282
AHCTF1	1.04099	3.44192		GAPVD1	-9.37795	3.50117		MYB	-9.65269	5.85406		BTBD7	-9.37003	3.89528
AIM1	2.27095	4.1918		TCF3	-9.3541	5.48911		ATP9A	-9.64359	3.77206		TCF3	-9.35432	5.48911
AKT2	3.59565	2.14288		ZBTB40	-9.29303	4.05993		ARNTL	-9.64069	2.99703		CLCN2	-9.27925	5.43243
ALDH1A2	3.87554	6.23439		FBXL15	-9.24826	4.71403		STK33	-9.62544	13.874		SYTL2	-9.25701	2.04378
ALDOA	2.70706	2.21262		LOC101928143	-9.24471	6.18392		ZMYM1	-9.58298	3.11245		PCBP2	-9.18984	7.42333
AMIGO2	1.74835	3.40998		NFKB1	-9.16019	2.78263		ZSWIM8	-9.50416	4.6738		BRF1	-9.18676	2.01647
ANKRD36	2.03282	5.0431		MBNL1	-9.12214	4.21179		FAM46A	-9.48404	2.87658		ZNF227	-9.15241	2.06685
ANLN	1.30082	14.7539		KANK2	-9.10934	2.3113		PLEC	-9.48392	2.77536		C2CD2	-9.13395	3.3823
ANP32E	2.59821	3.95194		DDX24	-9.08796	4.51687		SCMH1	-9.47137	2.88994		MBNL1	-9.12217	4.21179
AOX1	1.68338	3.71103		C2CD3	-9.00007	5.46151		CHD8	-9.46238	2.17296		DDX24	-9.09062	4.51687
APAF1	2.90434	4.49891		MID1IP1	-8.97446	6.80165		COX6C	-9.44447	3.07723		CLPTM1L	-9.05326	5.0431
APOBEC3B	1.52885	5.93514		ARAP1	-8.85138	3.71019		APAF1	-9.42996	4.49891		OSBPL9	-9.0178	5.51491
APOLD1	4.1384	3.34735		ZNF213	-8.81443	5.27149		GHR	-9.3886	4.02282		FBXL15	-9.00513	4.71403
AQP1	1.97357	2.87015		DDX42	-8.81271	5.32233		BTBD7	-9.37	3.89528		ALDOA	-9.00161	2.21262
ARAP1	4.48042	3.71019		MTUS1	-8.79202	2.27846		TCF3	-9.35434	5.48911		C2CD3	-9.00007	5.46151
ARAP3	3.95386	5.85226		CEP120	-8.72371	2.97527		ZBTB40	-9.2933	4.05993		ARL4A	-8.89643	3.05848
ARG1	1.80846	2.16393		CAMK2G	-8.61403	2.52875		EIF4G1	-9.2887	6.47017		R3HCC1L	-8.88813	3.74435
ARHGAP11A	1.3511	15.7139		RAB40C	-8.58341	2.54753		LOC101928143	-9.24471	6.18392		ARAP1	-8.85138	3.71019
ARID4B	6.11271	3.4155		ZNF84	-8.57948	4.36294		FBXL15	-9.2186	4.71403		ARRB2	-8.84567	5.4989
ARL16	4.39042	4.57911		IRF5	-8.57644	7.17854		C2CD2	-9.13395	3.3823		CYHR1	-8.84486	2.32814
ARL4A	2.77477	3.05848		DNAH10	-8.57175	2.30045		ZNF507	-9.1327	12.1585		LOC101928143	-8.83851	6.18392
ARL6	2.56388	3.06665		WRN	-8.56291	4.99772		MBNL1	-9.12218	4.21179		TRIM66	-8.83241	5.77003
ARNTL	3.54516	2.99703		ATP2B4	-8.52051	2.34379		KANK2	-9.10934	2.3113		DDX42	-8.81271	5.32233
ARRB2	2.76866	5.4989		PCBP2	-8.51993	7.42333		DDX24	-9.0898	4.51687		ASPH	-8.75578	3.05094
ASAP1	6.06321	6.1385		IQGAP1	-8.41608	2.28493		EPS8L2	-9.02756	2.45873		RRP12	-8.61544	3.91717
ASF1B	1.42239	12.7002		CTDSP1	-8.37565	2.28795		C2CD3	-8.99935	5.46151		CEP192	-8.61366	3.10851
ASPH	5.75037	3.05094		SIPA1L2	-8.37335	4.18418		CYHR1	-8.84486	2.32814		UEVLD	-8.61037	2.22189
ASPM	1.49226	22.336		LIMCH1	-8.36607	3.38836		TRIM66	-8.83364	5.77003		MTRF1L	-8.60166	2.00689
ATAD2	1.05677	10.3659		RNF40	-8.27701	2.66418		AUTS2	-8.83271	2.87739		DNAH10	-8.57175	2.30045
ATAD3B	1.065	3.68916		MIR6717	-8.23402	3.66217		DDX42	-8.81271	5.32233		WRN	-8.56291	4.99772
ATAD3C	1.27681	2.54411		TRIB2	-8.21557	2.05219		CEP120	-8.69784	2.97527		GAS6-AS2	-8.52489	2.93127
ATAD5	1.10761	5.1043		MAGEA3	-8.2147	2.40256		PHF12	-8.67072	3.34435		SERF2	-8.51398	2.34936
ATMIN	4.36564	2.71732		PDIK1L	-8.19804	2.45439		FAM189B	-8.64584	7.44721		MKL2	-8.46423	2.38302
ATP11C	5.93502	2.34698		ZNF438	-8.18798	6.21729		RRP12	-8.61544	3.91717		PPARD	-8.4637	5.75523
ATP13A3	3.61757	3.01123		ARID4B	-8.1532	3.4155		ZNF84	-8.57948	4.36294		GUCD1	-8.44072	2.97686
ATP2B4	4.21047	2.34379		SNED1	-8.14341	4.11313		SPHK2	-8.53174	5.0648		MSL3	-8.42718	2.00566
ATP2C1	7.37198	5.33076		H6PD	-8.09711	2.75468		ATP2B4	-8.52051	2.34379		METAP2	-8.41229	2.04225
ATP5A1	3.98856	3.80825		KALRN	-8.07357	3.44551		SERF2	-8.51398	2.34936		RMND1	-8.40949	2.26877
ATP9A	5.45863	3.77206		SRGAP3	-8.05696	2.36893		ANP32E	-8.5081	3.95194		LINC01467	-8.39983	9.2427
AURKA	1.75004	4.10113		ZNF581	-8.01142	2.49881		ASPH	-8.49759	3.05094		VANGL1	-8.36788	2.56084
AURKB	1.53481	10.7796		ATMIN	-8.00707	2.71732		LGR4	-8.49314	2.02655		LIMCH1	-8.36607	3.38836
AUTS2	2.3427	2.87739		FAT1	-7.98978	4.38874		YTHDF3	-8.49085	2.00623		CDAN1	-8.29426	3.03038
BCL2L12	1.52302	2.44952		CNOT10	-7.9673	6.90256		GUCD1	-8.44072	2.97686		RNF182	-8.28949	2.07258
BIRC5	1.42608	16.6739		DDX6	-7.95931	4.23284		PCBP2	-8.42561	7.42333		ATP5A1	-8.21863	3.80825
BLM	1.70475	3.40989		ZNF682	-7.95784	4.23363		METAP2	-8.41229	2.04225		TRIB2	-8.21557	2.05219
BRCA1	1.06187	12.6881		DMTF1	-7.93281	2.10306		LINC01467	-8.39983	9.2427		ARID4B	-8.1532	3.4155
BRCA2	1.47287	6.54288		MGAT5	-7.92793	2.68369		CTDSP1	-8.37565	2.28795		SNED1	-8.14341	4.11313
BRD2	1.77173	9.72255		MGAT4A	-7.89362	3.37698		SPATA33	-8.37293	2.94035		CLUHP3	-8.14067	3.12014
BRF1	3.32612	2.01647		SLC22A17	-7.87383	3.71103		ZNF850	-8.34171	2.71742		MAP3K7	-8.12618	5.14445
BRIP1	1.02956	5.58213		SSX2	-7.84733	3.05864		LIMCH1	-8.33086	3.38836		CDCA7L	-8.11187	2.05844
BTBD7	5.70563	3.89528		RTN4	-7.83698	4.04568		MIR6717	-8.30631	3.66217		H6PD	-8.09711	2.75468
BUB1	1.4844	8.99662		FERMT1	-7.82239	3.32158		RNF40	-8.27701	2.66418		CTNND2	-8.08054	4.54654
BUB1B	1.24777	15.057		CCT3	-7.72247	3.15916		MAGEA3	-8.23795	2.40256		EPB41	-8.07856	5.65875
BZW2	4.15832	25.4211		SPSB3	-7.65863	3.11775		ATP5A1	-8.21863	3.80825		TBX5	-8.06716	2.03808
C12orf60	1.25253	4.23516		RNF213	-7.65636	6.44793		SRP19	-8.17183	3.43847		ARL6	-8.05457	3.06665
C17orf53	1.14499	2.41368		SPAG9	-7.5311	3.56649		ARID4B	-8.14446	3.4155		SRGAP3	-8.0419	2.36893
C17orf62	2.73693	2.50359		TOP1MT	-7.52328	2.45689		SNED1	-8.14341	4.11313		SEPT8	-8.02908	2.77282
C18orf54	1.32646	2.94565		SMARCD2	-7.50055	3.77706		CLUHP3	-8.14067	3.12014		MVD	-8.02245	3.05952
C1orf127	2.945	2.55494		CACTIN	-7.49731	2.4677		CDCA7L	-8.11187	2.05844		LRRC37A	-8.01367	3.72639
C1QBP	3.45391	2.27202		PLCD1	-7.4955	2.5343		H6PD	-8.09711	2.75468		STK33	-7.99891	13.874
C21orf58	1.02569	3.11256		NAGK	-7.49088	2.4548		EPHB4	-8.09236	4.62862		FAT1	-7.98978	4.38874
C2CD2	5.59994	3.3823		SYTL2	-7.45528	2.04378		NTMT1	-8.03792	2.63072		FHOD3	-7.9871	3.63418
C2CD3	6.74987	5.46151		MKL2	-7.42048	2.38302		PDIK1L	-8.00981	2.45439		CNOT10	-7.9673	6.90256
C4orf46	1.14326	6.40564		MAGED4B	-7.39743	2.55383		ATMIN	-8.00707	2.71732		OGG1	-7.96267	2.90704
CACTIN	3.74331	2.4677		TEAD3	-7.38412	4.15913		FAT1	-7.98978	4.38874		ZNF682	-7.95784	4.23363
CALML4	3.80052	2.4155		AGL	-7.3806	2.83587		CNOT10	-7.9673	6.90256		FAM200B	-7.9531	2.10591
CAMK2G	3.02458	2.52875		CEPT1	-7.37996	2.5998		ZNF682	-7.95784	4.23363		MYLK	-7.93493	5.98268
CARS2	1.8889	2.23579		APOLD1	-7.35149	3.34735		MGAT5	-7.91621	2.68369		THADA	-7.93156	2.86513
CC2D1A	3.09416	2.81014		SEC31A	-7.34877	2.86643		MIR1292	-7.91617	3.53441		DDX11	-7.93083	2.50981
CCDC138	1.38366	2.17843		SSBP2	-7.34628	2.82693		MTMR2	-7.9091	2.20851		MGAT4A	-7.90112	3.37698
CCDC150	3.55245	2.55494		EWSR1	-7.34448	2.26592		AIM1	-7.89232	4.1918		GRAMD4	-7.87525	2.65983
CCDC77	2.04452	3.794		RNFT2	-7.33815	4.66197		MGAT4A	-7.89032	3.37698		SLC22A17	-7.87383	3.71103
CCNA2	1.4496	2.42974		APLP1	-7.25634	3.67386		GRAMD4	-7.87525	2.65983		NPHP4	-7.86205	3.92995
CCNB1	1.03707	14.5345		RABL3	-7.24278	5.54679		SLC22A17	-7.87383	3.71103		SSX2	-7.84758	3.05864
CCNB2	1.16162	15.7789		TM2D3	-7.23983	2.97984		SSX2	-7.84755	3.05864		L3MBTL1	-7.84198	3.69839
CCT3	6.25409	3.15916		RPS6KL1	-7.17706	2.97156		L3MBTL1	-7.84198	3.69839		RTN4	-7.83698	4.04568
CD81	1.50309	3.79788		ZNF800	-7.17502	2.1236		RTN4	-7.83678	4.04568		FERMT1	-7.82239	3.32158
CDAN1	2.92348	3.03038		NEK6	-7.08706	3.78107		FERMT1	-7.82239	3.32158		RNF41	-7.81479	2.30826
CDC20	1.50355	14.7539		TRIM66	-7.02454	5.77003		ARAP3	-7.78885	5.85226		ARAP3	-7.78885	5.85226
CDC25C	1.41616	12.1553		PALM2	-6.99892	2.78783		METTL21A	-7.76792	3.67815		STAG1	-7.7282	2.5556
CDC45	1.09825	6.02909		SNX14	-6.93709	2.16243		DDX11	-7.73655	2.50981		ARL16	-7.71316	4.57911
CDC6	1.29058	9.03766		FAM200B	-6.932	2.10591		STAG1	-7.7282	2.5556		CPED1	-7.71093	2.10962
CDCA2	1.37211	3.35766		DIAPH1	-6.92166	2.1113		ARL16	-7.71316	4.57911		NTM	-7.68413	3.71018
CDCA3	1.43927	10.0473		TEX264	-6.87846	2.26808		NTM	-7.68413	3.71018		ELMOD3	-7.61273	4.09255
CDCA5	1.47359	17.932		TMUB2	-6.87605	2.06068		ISY1	-7.66702	2.00881		INIP	-7.59838	5.32936
CDCA7	1.20543	3.99233		PARP8	-6.7466	2.60629		SPSB3	-7.65815	3.11775		ZNF684	-7.58557	4.92068
CDCA7L	4.39612	2.05844		FLNA	-6.6638	3.6925		PPT1	-7.64786	4.15121		IDH3B	-7.55574	3.09742
CDCA8	1.25203	14.5718		LRRC37A	-6.47422	3.72639		CC2D1A	-7.63711	2.81014		CEP57L1	-7.54541	2.18748
CDK1	1.48196	9.75225		PANX1	-6.4355	2.19895		NRM	-7.636	4.03521		ALDH1A2	-7.53849	6.23439
CDK13	1.06968	2.20013		FUZ	-6.30556	3.89349		ELMOD3	-7.61273	4.09255		SPAG9	-7.5311	3.56649
CDKN3	1.094	5.00872		ZNF793	-6.29603	2.17843		ALDH1A2	-7.53849	6.23439		SHKBP1	-7.52632	3.65405
CENPA	1.36592	6.23542		CNOT8	-6.25479	2.03956		SPAG9	-7.5311	3.56649		PLCD1	-7.4955	2.5343
CENPE	1.03174	13.0281		POLD4	-6.21166	3.11674		SHKBP1	-7.52632	3.65405		NAGK	-7.49083	2.4548
CENPF	1.21505	21.1911		MTHFD2	-6.03328	2.08579		TOP1MT	-7.52093	2.45689		TACC2	-7.46146	3.11107
CENPH	1.13775	7.79279		LOC100506083	-6.00904	2.01343		CACTIN	-7.49731	2.4677		MIR1204	-7.44964	2.3521
CENPI	1.36518	7.70885		RCL1	-5.91791	3.53361		SMARCD2	-7.49728	3.77706		COL2A1	-7.44356	3.64041
CENPK	1.57256	2.85528		LLGL1	-5.91578	2.93518		NAGK	-7.49087	2.4548		MCRIP1	-7.41077	3.75483
CENPL	1.0628	5.67636		MEST	-5.76899	6.72416		TCOF1	-7.49013	10.3883		TEAD3	-7.38412	4.15913
CENPN	1.17314	5.2479		ASPH	-5.7481	3.05094		TACC2	-7.46146	3.11107		AGL	-7.3806	2.83587
CENPU	1.04339	10.4235		SCP2	-5.69655	3.89265		COL2A1	-7.44356	3.64041		CEPT1	-7.37996	2.5998
CENPW	1.18851	5.04907		MYSM1	-5.64732	19.0592		CARS2	-7.43079	2.23579		DAG1	-7.36767	2.31211
CEP112	1.26326	4.21179		ZFAND6	-5.57028	2.71111		TBC1D7-LOC100130357	-7.42036	3.4702		MGAT1	-7.36462	4.89928
CEP120	4.80075	2.97527		PRDM15	-5.56965	3.21158		MCRIP1	-7.41077	3.75483		CALML4	-7.3575	2.4155
CEP192	3.24957	3.10851		SFXN3	-5.5594	8.57232		TEAD3	-7.38412	4.15913		SEC31A	-7.35332	2.86643
CEP55	1.17863	14.2878		TOP3B	-5.41743	2.54539		AGL	-7.3806	2.83587		SSBP2	-7.34628	2.82693
CEP57L1	2.39447	2.18748		THAP10	-5.4159	2.45029		CEPT1	-7.37996	2.5998		TNIP1	-7.34424	2.0517
CEPT1	5.53497	2.5998		PIGP	-5.27262	2.95105		CALML4	-7.35746	2.4155		RNFT2	-7.33814	4.66197
CHAC2	1.04364	3.96199		SQLE	-5.22696	4.00709		APOLD1	-7.35149	3.34735		CDK13	-7.33782	2.20013
CHD8	2.9399	2.17296		WDR7	-5.17146	2.5343		SSBP2	-7.34628	2.82693		SUN1	-7.31505	3.34541
CHEK1	1.16219	6.87181		SUN1	-5.16249	3.34541		EWSR1	-7.34448	2.26592		PAAF1	-7.28602	2.46454
CHEK2	1.21268	5.69649		LOC440028	-5.07222	2.00949		TNIP1	-7.34424	2.0517		AKT2	-7.28441	2.14288
CILP2	3.1261	2.91074		TARBP2	-4.89939	4.18705		RNFT2	-7.33815	4.66197		LANCL3	-7.26721	3.05546
CKAP2L	1.44666	16.6371		SEPT9	-4.64241	4.09257		SELENON	-7.29063	6.75282		HNRNPH1	-7.24477	5.1602
CKS1B	1.57869	17.5934		PCDH11Y	-4.64226	3.08676		AKT2	-7.28452	2.14288		RABL3	-7.24278	5.54679
CKS2	1.09907	8.21325		ASAP1	-4.18474	6.1385		SEC31A	-7.24791	2.86643		PLK3	-7.20916	3.31561
CLCN2	3.31099	5.43243		C2CD2	-4.13185	3.3823		HNRNPH1	-7.24477	5.1602		SNX14	-7.19631	2.16243
CLPTM1L	2.339	5.0431		BTBD7	-4.08249	3.89528		CORIN	-7.20179	3.65242		ZNF800	-7.17502	2.1236
CLSPN	1.37454	5.96473		PHF12	-3.86859	3.34435		MYZAP	-7.11429	2.55655		PIK3C3	-7.17263	3.17928
CLUHP3	4.60459	3.12014		IPO4	-3.82756	2.73631		MIR4647	-6.9841	4.47855		AQP1	-7.13857	2.87015
CNOT10	5.97548	6.90256		TMEM45B	-3.69246	2.25755		PARP8	-6.96236	2.60629		SCGN	-7.13786	4.1424
COL2A1	3.77748	3.64041		ZNF827	-3.49906	3.8022		IL17RC	-6.9167	3.22038		MAEA	-7.1373	2.04511
CORIN	2.9031	3.65242		IQCE	-3.37219	2.68369		TEX264	-6.87846	2.26808		PDE4DIP	-7.12629	2.64107
COX6C	5.1345	3.07723		KIF13A	-3.18724	2.28625		CCDC150	-6.8638	2.55494		PTPRU	-7.07514	2.68638
CPED1	2.37751	2.10962		AMIGO2	-3.1845	3.40998		GNAS	-6.85405	3.3064		SREBF1	-7.00546	3.04468
CTDSP1	4.81855	2.28795		ATP13A3	-2.73763	3.01123		MYO1B	-6.8232	2.2682		PALM2	-6.99891	2.78783
CTNND2	2.53854	4.54654		MTRF1L	-2.6221	2.00689		ZNF638	-6.81231	2.30515		MIR4647	-6.9841	4.47855
CTRL	1.78822	3.317		ATP9A	-2.54734	3.77206		HOPX	-6.8023	2.13136		BZW2	-6.982	25.4211
CXCL16	2.87629	2.36354		FOXP1	-2.32511	2.1631		NRXN1	-6.79465	4.37327		C1orf127	-6.9765	2.55494
CXCR4	2.35251	4.18418		GUCD1	-2.27927	2.97686		SFXN3	-6.76492	8.57232		AFAP1	-6.9593	2.0963
CYHR1	4.47559	2.32814		CC2D1A	-2.21833	2.81014		VAV3	-6.75228	2.20597		SEPT9	-6.95205	4.09257
CYP4Z2P	1.70667	2.44097		CLUHP3	-2.13704	3.12014		OSBPL3	-6.74655	2.71732		DIAPH1	-6.92167	2.1113
DAG1	1.89913	2.31211		ARL16	-2.13535	4.57911		ZFP91	-6.73656	4.8745		IL17RC	-6.9167	3.22038
DBF4	1.0144	6.94498		USP43	-2.07613	5.7635		FOXP1	-6.729	2.1631		DDX6	-6.87892	4.23284
DBF4B	1.10633	9.63631		NPHP4	-1.96414	3.92995		CXCR4	-6.69026	4.18418		TMUB2	-6.87605	2.06068
DCLK1	2.03479	2.22367		AFAP1	-1.90273	2.0963		DOK1	-6.67991	2.20461		YEATS4	-6.8701	2.2682
DDIAS	1.45442	16.5716		MIR1292	-1.88559	3.53441		RAD51C	-6.67589	2.11172		CCDC150	-6.86373	2.55494
DDX11	3.84074	2.50981		BRF1	-1.87418	2.01647		TMPRSS4	-6.51967	2.88697		MDM4	-6.80336	2.14872
DDX24	6.8171	4.51687		SERF2	-1.74666	2.34936		FAM32A	-6.50813	2.14369		HOPX	-6.8023	2.13136
DDX3X	1.14504	2.53939		YWHAZ	-1.73294	7.57932		HNRNPK	-6.50154	2.32622		HMGCS2	-6.79523	2.68367
DDX42	6.60953	5.32233		CEP192	-1.66751	3.10851		DDX6	-6.49593	4.23284		NRXN1	-6.79465	4.37327
DDX6	5.33354	4.23284		EPB41	-1.66422	5.65875		TARBP2	-6.49289	4.18705		ZFP91	-6.74116	4.8745
DEPDC1	1.19446	15.6528		CDAN1	-1.55223	3.03038		EDNRA	-6.44667	2.58356		DOK1	-6.67991	2.20461
DEPDC1B	1.39239	16.3178		TCOF1	-1.48706	10.3883		PANX1	-6.4355	2.19895		YTHDF3	-6.67313	2.00623
DHRS2	2.17675	24.1819		YTHDF3	-1.47815	2.00623		CILP2	-6.42556	2.91074		UBE2D3	-6.65716	2.34698
DIAPH1	3.50118	2.1113		CHD8	-1.47086	2.17296		CCDC77	-6.34896	3.794		HNRNPK	-6.50154	2.32622
DIAPH3	1.49414	12.5039		RNF182	-1.43821	2.07258		TICRR	-6.16304	3.43721		KRT36	-6.45983	2.24474
DLGAP5	1.50681	18.8718		ZNF638	-1.43548	2.30515		C17orf62	-6.14292	2.50359		EDNRA	-6.44667	2.58356
DNAH10	4.69385	2.30045		SPATA33	-1.38631	2.94035		SNX14	-6.1281	2.16243		CILP2	-6.42537	2.91074
DNAJC7	2.87574	2.15277		SEC24D	-1.37014	5.97146		CXCL16	-6.11322	2.36354		ADD3	-6.32145	5.40125
DNMBP	2.98864	2.30546		CDCA7L	-1.36074	2.05844		MTHFD2	-6.03328	2.08579		DCLK1	-6.2206	2.22367
DOK1	3.53955	2.20461		OGG1	-1.35707	2.90704		TNS4	-5.98571	3.35968		E2F8	-6.20585	8.00706
DRAP1	1.06332	3.11245		PREX1	-1.31892	2.47893		AMIGO2	-5.97719	3.40998		C17orf62	-6.14294	2.50359
DTL	1.32251	3.47863		GHR	-1.29588	4.02282		HDAC11	-5.93294	2.28703		CXCL16	-6.11322	2.36354
E2F2	1.50624	5.07261		TNIP1	-1.25393	2.0517		BRD2	-5.93244	9.72255		TOR2A	-6.08534	2.03807
E2F7	1.3052	11.4231		EPS8L2	-1.24939	2.45873		TMEM45B	-5.92333	2.25755		SSX2IP	-6.07124	3.01436
E2F8	2.4891	8.00706		SLC26A11	-1.22649	3.57466		STMN3	-5.89325	2.92082		THAP10	-6.06662	2.45029
ECT2	1.08081	11.3999		C1QBP	-1.20432	2.27202		MTUS1	-5.81743	2.27846		HDAC11	-5.93293	2.28703
EDN2	1.09606	2.74941		IDH3B	-1.20372	3.09742		ZNF488	-5.65428	5.63395		LLGL1	-5.91578	2.93518
EDNRA	2.89612	2.58356		DDX3X	-1.19113	2.53939		LRRC37A	-5.58676	3.72639		RCL1	-5.91236	3.53361
EFCAB11	1.16674	3.44277		MYB	-1.16163	5.85406		ZFAND6	-5.57028	2.71111		STMN3	-5.89325	2.92082
EIF4G1	9.18579	6.47017		UBE2D3	-1.15907	2.34698		PRDM15	-5.53933	3.21158		ZNF84	-5.85828	4.36294
ELMOD3	3.59628	4.09255		MSL3	-1.10293	2.00566		GRTP1	-5.28054	4.29693		SCP2	-5.69655	3.89265
EME1	1.4807	11.911		FKBP5	-1.09971	9.40055		CCT3	-5.20784	3.15916		MBD1	-5.64783	5.14156
EPB41	2.23462	5.65875		MBD1	-1.076	5.14156		KNL1	-5.07401	7.89016		RPS6KL1	-5.43894	2.97156
EPB41L2	1.15339	3.37606		ARRB2	-1.07022	5.4989		PACRGL	-5.04777	3.70086		RUSC1	-5.42083	4.8461
EPG5	5.84495	2.41909		ARNTL	-1.05736	2.99703		MGP	-5.02245	5.98171		MEST	-5.38612	6.72416
EPHB4	2.46778	4.62862		L3MBTL1	-1.03196	3.69839		MTFR2	-4.92843	6.88823		ANKRD36	-5.36406	5.0431
EPS8	4.91745	3.32543						NUF2	-4.92334	20.6122		RFTN1	-5.34773	2.9403
EPS8L2	2.35747	2.45873						CTRL	-4.88971	3.317		KIF13A	-5.28661	2.28625
ERCC6L	1.12665	5.2943						TMEM106C	-4.66961	5.91765		PIGP	-5.27262	2.95105
ESCO2	1.54203	8.0881						NAT8B	-4.6557	2.01162		CEP112	-5.16756	4.21179
ESPL1	1.47312	10.8854						PCDH11Y	-4.64226	3.08676		WDR7	-5.16016	2.5343
EWSR1	4.19779	2.26592						MASP2	-4.61009	2.22735		LOC440028	-5.07222	2.00949
EXO1	1.01745	5.05657						DHRS2	-4.5533	24.1819		MGP	-5.06628	5.98171
FAAP24	1.08238	2.66411						TACC3	-4.55054	3.78499		SLC26A11	-4.98735	3.57466
FAM111B	1.3462	2.30637						FAM72B	-4.54688	14.8415		BRD2	-4.85779	9.72255
FAM189B	2.88257	7.44721						INIP	-4.50331	5.32936		SH3GL1	-4.85647	2.72621
FAM200B	3.7746	2.10591						HARS	-4.4762	2.49725		PREX1	-4.68627	2.47893
FAM32A	1.77104	2.14369						RUSC1	-4.46339	4.8461		ARG1	-4.66493	2.16393
FAM46A	2.91344	2.87658						KIF14	-4.41464	5.65237		PLA2G2A	-4.64772	6.90286
FAM64A	1.46455	8.73047						SCGN	-4.37901	4.1424		MYB	-4.43434	5.85406
FAM72A	1.61899	12.5896						DLGAP5	-4.3736	18.8718		ITGB8	-4.35508	2.07502
FAM72B	1.5768	14.8415						PSRC1	-4.34887	4.25347		MTFR1	-4.30804	4.59202
FAM72C	1.5457	9.07243						MCU	-4.34446	2.90982		TMEM106C	-4.29651	5.91765
FAM72D	1.28091	7.56853						TOP2A	-4.32082	26.3562		RAB30	-4.20655	2.06112
FAM83D	1.24049	13.7646						CCNA2	-4.30369	2.42974		RNF40	-4.18114	2.66418
FANCA	1.31933	8.83667						LRRC14B	-4.27136	3.53719		CYP4Z2P	-4.08081	2.44097
FAT1	5.99234	4.38874						NUSAP1	-4.24197	21.2993		CORIN	-4.08022	3.65242
FBXL15	6.868	4.71403						SLC17A4	-4.23556	2.45924		STK25	-4.04839	3.06622
FBXO5	1.30344	7.17231						TRMU	-4.22272	7.29698		TRDN	-3.9972	2.78986
FERMT1	5.86679	3.32158						CDCA3	-4.2198	10.0473		NAT8B	-3.96917	2.01162
FHOD3	2.38834	3.63418						MASTL	-4.19767	5.52625		DHRS2	-3.96367	24.1819
FKBP5	3.5414	9.40055						AURKA	-4.17139	4.10113		MTUS1	-3.92466	2.27846
FLNA	6.95059	3.6925						SPC25	-4.16748	8.01664		SLCO3A1	-3.90806	2.92628
FOXM1	1.59148	19.7836						BLM	-4.12668	3.40989		IPO4	-3.82755	2.73631
FOXP1	1.86224	2.1631						UBE2C	-4.09751	16.6271		AOX1	-3.8272	3.71103
FYCO1	3.05092	2.30676						FAM72C	-4.08724	9.07243		EPG5	-3.80311	2.41909
GAL	1.02956	7.03773						KIF20A	-4.06775	17.307		IQGAP1	-3.74961	2.28493
GAS2L3	1.37906	7.5463						ASPM	-4.05561	22.336		SH3BP1	-3.66392	2.75647
GAS6-AS2	2.53267	2.93127						ESCO2	-4.05234	8.0881		GRPR	-3.60197	2.88776
GGH	1.01354	5.10801						PLK1	-4.04714	19.5081		CXCR4	-3.55267	4.18418
GHR	5.01827	4.02282						SERTAD4	-3.97944	6.65559		ATP11C	-3.51579	2.34698
GINS1	1.18009	10.2139						RRM2	-3.95585	7.88415		PTPRR	-3.51085	2.13639
GINS2	1.17548	6.85833						MCM10	-3.94402	10.2544		ZSWIM8	-3.49987	4.6738
GINS4	1.10109	8.06084						NCAPG	-3.93848	17.9985		ARNTL	-3.4826	2.99703
GMNN	1.016	4.90285						CKAP2L	-3.93461	16.6371		ZNF695	-3.46997	2.66458
GNAS	1.5705	3.3064						GTSE1	-3.9202	17.168		HOXA-AS3	-3.44944	2.29993
GNB1L	1.17773	2.46454						PTPRR	-3.9163	2.13639		CD81	-3.43881	3.79788
GPSM2	1.22503	9.05834						DEPDC1B	-3.91226	16.3178		MRPL9	-3.42608	4.0337
GRAMD4	4.03754	2.65983						SLCO3A1	-3.90806	2.92628		PIP5K1A	-3.4156	5.51491
GRPR	1.50968	2.88776						E2F7	-3.90749	11.4231		SERTAD4	-3.37401	6.65559
GRTP1	1.17457	4.29693						FAM72A	-3.89777	12.5896		SLC17A4	-3.30203	2.45924
GSG2	1.13355	7.84764						RAD54L	-3.89047	10.0204		LGR4	-3.22752	2.02655
GTSE1	1.35537	17.168						SHCBP1	-3.88993	12.8683		RRBP1	-3.20729	3.33139
GUCD1	4.79018	2.97686						SGO1	-3.87447	7.30931		PYCR1	-3.1392	2.54661
H6PD	6.07283	2.75468						C1orf127	-3.85973	2.55494		ITGA10	-3.12857	2.4192
HARS	1.89551	2.49725						PBK	-3.84769	13.4255		WRAP73	-3.11611	2.55931
HAUS8	1.10802	3.78107						MCM4	-3.83733	2.6996		ISY1	-3.11505	2.00881
HCFC1	7.37141	4.19484						BCL2L12	-3.82204	2.44952		C12orf60	-3.08346	4.23516
HDAC11	2.61001	2.28703						KIF18B	-3.81534	10.2927		TICRR	-3.0479	3.43721
HELLS	1.23609	4.98584						CLCN2	-3.81244	5.43243		CTRL	-3.0474	3.317
HES1	1.10337	3.03909						DIAPH3	-3.80578	12.5039		HM13	-3.00946	2.66418
HJURP	1.31659	15.7139						ASF1B	-3.79695	12.7002		HARS	-3.00676	2.49725
HM13	1.14123	2.66418						FAM64A	-3.79428	8.73047		IFT74	-2.97163	2.47882
HMGB2	1.01159	11.658						BIRC5	-3.7904	16.6739		ATAD3C	-2.91379	2.54411
HMGCS2	2.09588	2.68367						CDC20	-3.78489	14.7539		FAM189B	-2.86279	7.44721
HMMR	1.01383	6.99612						BRCA2	-3.78345	6.54288		MASP2	-2.82824	2.22735
HNRNPH1	3.30472	5.1602						BUB1	-3.77647	8.99662		FAM111B	-2.77178	2.30637
HNRNPK	2.96153	2.32622						AURKB	-3.77252	10.7796		TMPRSS4	-2.76074	2.88697
HOPX	3.27084	2.13136						NEK2	-3.76406	18.586		PREB	-2.72981	2.19029
HOXA-AS3	1.68537	2.29993						CDCA5	-3.7607	17.932		STC1	-2.7027	3.19139
HYAL3	1.09408	2.20488						CDCA2	-3.74766	3.35766		CKS1B	-2.6381	17.5934
IDH3B	2.3197	3.09742						KIF15	-3.73462	8.24895		ANP32E	-2.6259	3.95194
IFT74	5.67338	2.47882						RNF41	-3.73267	2.30826		E2F2	-2.61596	5.07261
IL17RC	3.40477	3.22038						APOBEC3B	-3.73114	5.93514		MIR1292	-2.53934	3.53441
IL6ST	2.52786	7.26976						FOXM1	-3.72106	19.7836		CTDSP1	-2.52291	2.28795
INCENP	1.04007	8.3465						CDC25C	-3.69986	12.1553		BLM	-2.52207	3.40989
INIP	3.07976	5.32936						OIP5	-3.69134	6.23446		CC2D1A	-2.52119	2.81014
IPO4	1.06979	2.73631						SKA1	-3.68119	11.5657		U2AF1L4	-2.49068	2.1538
IQCE	3.79903	2.68369						ANLN	-3.68014	14.7539		GNB1L	-2.48183	2.46454
IQGAP1	3.90264	2.28493						CENPK	-3.67795	2.85528		PSMC3IP	-2.42842	3.85227
ISOC2	1.09843	2.32378						EME1	-3.65926	11.911		FOXM1	-2.38113	19.7836
ISY1	2.62797	2.00881						CENPI	-3.65633	7.70885		AURKA	-2.37442	4.10113
ITGA10	1.23979	2.4192						CEP55	-3.65333	14.2878		CENPK	-2.3424	2.85528
ITGB8	1.04529	2.07502						CENPA	-3.64342	6.23542		LIN54	-2.33229	3.87278
KANK2	4.91877	2.3113						MYBL2	-3.6383	19.5747		SLC1A3	-2.29333	2.59999
KDM3B	7.88547	4.83058						KIF4A	-3.63182	24.9647		MASTL	-2.29312	5.52625
KDM6A	5.07939	5.46668						KIF2C	-3.62301	24.0368		AADAT	-2.29055	2.66946
KIAA0101	1.0152	3.09742						ZWINT	-3.61124	10.856		KIF14	-2.28496	5.65237
KIAA1524	1.37479	5.27484						MND1	-3.60708	2.90028		APOBEC3B	-2.25319	5.93514
KIF11	1.10061	13.3594						ESPL1	-3.59369	10.8854		C18orf54	-2.24904	2.94565
KIF13A	4.60307	2.28625						E2F8	-3.58624	8.00706		ATAD3B	-2.2453	3.68916
KIF14	1.63921	5.65237						BUB1B	-3.57445	15.057		NUF2	-2.23207	20.6122
KIF15	1.57703	8.24895						DDIAS	-3.56567	16.5716		PRRC2B	-2.22701	2.4677
KIF18A	1.36357	12.7735						CDK1	-3.56445	9.75225		CDC6	-2.21937	9.03766
KIF18B	1.38714	10.2927						NDC80	-3.55768	14.7539		EPB41L2	-2.20862	3.37606
KIF20A	1.47581	17.307						ANKRD36	-3.55375	5.0431		MRPL51	-2.20431	4.89887
KIF22	1.02076	11.0047						KIF18A	-3.54674	12.7735		RBMX	-2.19943	5.18278
KIF23	1.21218	4.04804						SLBP	-3.53323	2.65374		SKA1	-2.17974	11.5657
KIF2C	1.35946	24.0368						TYMS	-3.51766	17.1917		KIF15	-2.17769	8.24895
KIF4A	1.43746	24.9647						SKA3	-3.51337	7.45338		NMU	-2.17168	6.37231
KIFC1	1.15915	11.9964						DRAP1	-3.51196	3.11245		DDIAS	-2.15301	16.5716
KNL1	1.4025	7.89016						PKMYT1	-3.50427	7.93071		AIM1	-2.14995	4.1918
KRT36	1.91665	2.24474						KIAA0101	-3.49403	3.09742		BCL2L12	-2.14983	2.44952
L3MBTL1	4.17898	3.69839						FAM83D	-3.4898	13.7646		HYAL3	-2.1486	2.20488
LANCL3	2.76338	3.05546						KIFC1	-3.48784	11.9964		FAM72A	-2.13953	12.5896
LGR4	2.96625	2.02655						HJURP	-3.48563	15.7139		CHAC2	-2.12619	3.96199
LIMCH1	6.26575	3.38836						MKI67	-3.47402	21.1911		AURKB	-2.12174	10.7796
LIN54	3.28251	3.87278						FANCA	-3.46375	8.83667		DDX3X	-2.121	2.53939
LINC01467	4.28958	9.2427						TMSB15A	-3.46049	8.34191		EWSR1	-2.10219	2.26592
LLGL1	2.24826	2.93518						TROAP	-3.46016	10.1267		MCM10	-2.09733	10.2544
LOC100288637	1.03401	3.34949						KIAA1524	-3.4514	5.27484		CDK1	-2.09633	9.75225
LOC101928143	6.83198	6.18392						IQGAP1	-3.44487	2.28493		TRMU	-2.08339	7.29698
LOC102723728	7.34253	4.52174						RAD51AP1	-3.43016	10.1636		POLD2	-2.06913	2.06608
LOC440028	2.10546	2.00949						TM2D3	-3.42931	2.97984		EME1	-2.05554	11.911
LRRC14B	1.23069	3.53719						ORC1	-3.42668	2.88472		ESPL1	-2.0482	10.8854
LRRC37A	5.01866	3.72639						TPX2	-3.41665	22.1857		DTL	-2.04628	3.47863
MAD2L1	1.1463	13.5466						CDC45	-3.41088	6.02909		MCM4	-2.04005	2.6996
MAEA	1.61717	2.04511						NEIL3	-3.39452	7.01313		DIAPH3	-2.01984	12.5039
MAGEA3	3.80478	2.40256						CLSPN	-3.385	5.96473		HES1	-2.01206	3.03909
MAGED4B	2.37504	2.55383						NRGN	-3.38358	5.59711		FAM46A	-2.01066	2.87658
MAP3K7	1.90303	5.14445						PIF1	-3.36141	2.23142		MYO1B	-2.00934	2.2682
MASP2	1.87202	2.22735						CENPF	-3.35784	21.1911		ISOC2	-2.00771	2.32378
MASTL	1.63388	5.52625						MIR1178	-3.34965	12.4866		ZNF488	-1.99936	5.63395
MBD1	2.29433	5.14156						MYBL1	-3.3383	8.58642		ARHGAP11A	-1.99504	15.7139
MBNL1	6.84162	4.21179						HOXA-AS3	-3.33764	2.29993		ASPM	-1.99403	22.336
MCM10	1.52663	10.2544						EXO1	-3.3283	5.05657		TMSB15A	-1.98733	8.34191
MCM2	1.16503	10.8555						RACGAP1	-3.31955	11.6171		EFCAB11	-1.98373	3.44277
MCM4	1.54271	2.6996						CCNB2	-3.31847	15.7789		KIF4A	-1.9837	24.9647
MCM7	1.04754	10.0975						PDE4DIP	-3.31745	2.64107		CCDC138	-1.97406	2.17843
MCRIP1	3.67629	3.75483						STIL	-3.31534	10.0152		CDC20	-1.97095	14.7539
MCU	5.9238	2.90982						MELK	-3.31364	9.71915		FBXO5	-1.96741	7.17231
MDM4	1.69389	2.14872						SPAG5	-3.30795	20.1948		AHCTF1	-1.96664	3.44192
MELK	1.16752	9.71915						KIF11	-3.30745	13.3594		GAS2L3	-1.95897	7.5463
MEST	1.732	6.72416						GINS1	-3.30346	10.2139		KIF18A	-1.94679	12.7735
METAP2	4.33199	2.04225						LANCL3	-3.29772	3.05546		ZNF93	-1.94016	6.27268
METTL21A	2.13417	3.67815						TTK	-3.28302	11.9295		CDCA7	-1.93701	3.99233
MGAT1	1.03898	4.89928						CCDC138	-3.28286	2.17843		SHCBP1	-1.91441	12.8683
MGAT4A	5.92126	3.37698						TK1	-3.28167	11.9387		ESCO2	-1.91026	8.0881
MGAT5	3.73413	2.68369						PTTG1	-3.2761	13.3223		SKP2	-1.90787	3.11639
MGP	2.71548	5.98171						WDR62	-3.27021	4.61856		RAD51AP1	-1.9063	10.1636
MIR1178	1.18276	12.4866						NCAPH	-3.26953	9.41896		CLSPN	-1.9015	5.96473
MIR1204	2.38072	2.3521						ERCC6L	-3.26566	5.2943		ORC1	-1.89926	2.88472
MIR1292	3.08528	3.53441						GAS2L3	-3.26157	7.5463		CHEK1	-1.89179	6.87181
MIR3917	1.16969	12.603						CKS1B	-3.26113	17.5934		C17orf53	-1.89135	2.41368
MIR4647	2.97904	4.47855						ARHGAP11A	-3.25431	15.7139		CDCA5	-1.88707	17.932
MIR6717	4.36699	3.66217						GINS4	-3.24745	8.06084		C4orf46	-1.88692	6.40564
MKI67	1.19513	21.1911						DEPDC1	-3.24448	15.6528		SNRPB	-1.87914	5.70182
MKL2	4.38457	2.38302						SYCE2	-3.23585	2.48708		TBL1X	-1.86474	5.5253
MND1	1.30077	2.90028						CENPN	-3.21695	5.2479		MTFR2	-1.85477	6.88823
MRPL51	1.24289	4.89887						DTL	-3.19814	3.47863		APOLD1	-1.85064	3.34735
MRPL9	1.4882	4.0337						FAM72D	-3.19359	7.56853		NCAPG	-1.84348	17.9985
MSL3	2.4215	2.00566						GSG2	-3.19139	7.84764		TOP2A	-1.84106	26.3562
MTFR1	6.08212	4.59202						E2F2	-3.18722	5.07261		DNAJC7	-1.84044	2.15277
MTFR2	1.74401	6.88823						SPC24	-3.1814	6.49444		SPSB3	-1.83184	3.11775
MTHFD2	2.68773	2.08579						RAD51	-3.16449	3.59107		EDN2	-1.82949	2.74941
MTMR2	1.74624	2.20851						SYTL2	-3.13604	2.04378		HELLS	-1.82008	4.98584
MTRF1L	3.09245	2.00689						CENPE	-3.12835	13.0281		CENPN	-1.80992	5.2479
MTUS1	4.63353	2.27846						ZNF367	-3.12562	5.39962		NUSAP1	-1.79586	21.2993
MVD	2.09299	3.05952						HELLS	-3.07815	4.98584		KIF18B	-1.79359	10.2927
MXD3	1.3565	2.15834						FBXO5	-3.07203	7.17231		BRIP1	-1.79161	5.58213
MYB	3.81217	5.85406						CYP4Z2P	-3.06541	2.44097		CDCA8	-1.78998	14.5718
MYBL1	1.28922	8.58642						CDCA8	-3.05097	14.5718		CEP120	-1.78147	2.97527
MYBL2	1.40966	19.5747						UEVLD	-3.04995	2.22189		NUDT1	-1.759	3.67386
MYLK	2.53577	5.98268						R3HCC1L	-3.04006	3.74435		CKAP2L	-1.75781	16.6371
MYO1B	2.02129	2.2682						MIR3917	-3.0253	12.603		KIAA1524	-1.75333	5.27484
MYSM1	6.80101	19.0592						HAUS8	-3.02316	3.78107		SPC25	-1.75226	8.01664
MYZAP	1.85388	2.55655						PRRC2B	-3.02296	2.4677		FAM72C	-1.7446	9.07243
NAGK	5.61815	2.4548						RMI2	-3.01395	4.90285		ASF1B	-1.72749	12.7002
NAT8B	2.35911	2.01162						BRIP1	-3.01097	5.58213		DBF4	-1.72389	6.94498
NBPF8	1.00902	2.36893						GPSM2	-3.00814	9.05834		RRM2	-1.72295	7.88415
NCAPG	1.45793	17.9985						MXD3	-3.00774	2.15834		FAM64A	-1.7177	8.73047
NCAPH	1.2693	9.41896						GINS2	-3.00241	6.85833		MXD3	-1.71704	2.15834
NDC80	1.31126	14.7539						CENPU	-2.99767	10.4235		SGO1	-1.71334	7.30931
NEIL3	1.22976	7.01313						CENPW	-2.99352	5.04907		NBPF8	-1.7098	2.36893
NEK2	1.39729	18.586						SGO2	-2.98886	19.7427		GPSM2	-1.70649	9.05834
NET1	1.12134	7.94108						PARPBP	-2.98589	5.99496		KIF2C	-1.7015	24.0368
NMU	1.41152	6.37231						USP43	-2.98556	5.7635		SGO2	-1.70013	19.7427
NPHP4	2.28237	3.92995						AOX1	-2.98256	3.71103		GGH	-1.69472	5.10801
NRGN	1.31282	5.59711						KIF23	-2.98169	4.04804		MYBL2	-1.68943	19.5747
NRM	2.21777	4.03521						BRCA1	-2.97835	12.6881		FAM72D	-1.68274	7.56853
NRXN1	3.32283	4.37327						NMU	-2.97459	6.37231		GMNN	-1.68251	4.90285
NTM	3.78829	3.71018						DBF4B	-2.96927	9.63631		PKMYT1	-1.67767	7.93071
NTMT1	1.79674	2.63072						MAD2L1	-2.96711	13.5466		TMEM237	-1.67605	3.34073
NUDT1	1.29048	3.67386						CKS2	-2.94234	8.21325		BUB1	-1.66984	8.99662
NUF2	1.87222	20.6122						PSMC3IP	-2.93285	3.85227		TACC3	-1.66964	3.78499
NUSAP1	1.54597	21.2993						ECT2	-2.92453	11.3999		MYBL1	-1.66579	8.58642
OGG1	2.83561	2.90704						ATAD2	-2.92156	10.3659		PBK	-1.66186	13.4255
OIP5	1.28156	6.23446						CHEK2	-2.92085	5.69649		GAL	-1.66036	7.03773
ORC1	1.37777	2.88472						CDKN3	-2.88882	5.00872		CENPI	-1.65908	7.70885
OSBPL3	1.17778	2.71732						HMMR	-2.85308	6.99612		CDC25C	-1.65664	12.1553
OSBPL9	2.50137	5.51491						ADD3	-2.85209	5.40125		INCENP	-1.65117	8.3465
PAAF1	2.25838	2.46454						PAX1	-2.84885	3.69494		UNG	-1.64839	4.47075
PACRGL	1.15681	3.70086						TRDN	-2.83814	2.78986		COX6C	-1.64804	3.07723
PALM2	3.41714	2.78783						CENPH	-2.83234	7.79279		KIF20A	-1.64034	17.307
PANX1	3.2117	2.19895						DCLK1	-2.81257	2.22367		APAF1	-1.63966	4.49891
PARP8	3.36052	2.60629						NUDT1	-2.80911	3.67386		YAP1	-1.63883	5.94833
PARPBP	1.02904	5.99496						MCM2	-2.80028	10.8555		ZWINT	-1.63167	10.856
PAX1	1.1084	3.69494						XRCC2	-2.79725	9.71428		CDCA2	-1.62886	3.35766
PBK	1.45056	13.4255						C18orf54	-2.79366	2.94565		PTTG1	-1.62767	13.3223
PCBP2	6.53384	7.42333						NET1	-2.77222	7.94108		RAD54L	-1.62621	10.0204
PCDH11Y	1.32221	3.08676						CCNB1	-2.75911	14.5345		MCM2	-1.62299	10.8555
PDE4DIP	2.79582	2.64107						PRC1	-2.75905	13.1916		NET1	-1.61974	7.94108
PDIK1L	4.11693	2.45439						CDCA7	-2.75373	3.99233		TTK	-1.61779	11.9295
PHF12	2.77481	3.34435						YAP1	-2.75313	5.94833		MKI67	-1.61505	21.1911
PIF1	1.27583	2.23142						ATAD5	-2.73839	5.1043		HJURP	-1.61429	15.7139
PIGP	2.01611	2.95105						CHEK1	-2.73449	6.87181		SKA3	-1.60714	7.45338
PIK3C3	1.69299	3.17928						C21orf58	-2.72471	3.11256		BIRC5	-1.60575	16.6739
PIP5K1A	1.07785	5.51491						CENPL	-2.7196	5.67636		CHEK2	-1.60531	5.69649
PKMYT1	1.35109	7.93071						CEP192	-2.71709	3.10851		BRCA2	-1.60367	6.54288
PLA2G2A	3.68006	6.90286						PRR11	-2.71343	8.40058		XRCC2	-1.59311	9.71428
PLCD1	3.97602	2.5343						MIR1204	-2.69886	2.3521		STIL	-1.59267	10.0152
PLEC	2.06816	2.77536						RTKN2	-2.69871	12.3529		RTKN2	-1.59083	12.3529
PLK1	1.43325	19.5081						SEPT9	-2.66553	4.09257		NCAPH	-1.59004	9.41896
PLK3	2.14257	3.31561						HMGB2	-2.65335	11.658		LOC100288637	-1.58587	3.34949
POLD2	1.08372	2.06608						C4orf46	-2.63916	6.40564		FAM72B	-1.58583	14.8415
PPARD	2.42681	5.75523						CDC6	-2.6317	9.03766		ZBTB40	-1.57534	4.05993
PPT1	4.37282	4.15121						UNG	-2.63033	4.47075		CENPF	-1.55888	21.1911
PRC1	1.09081	13.1916						KIF22	-2.60904	11.0047		FANCA	-1.5527	8.83667
PRDM15	2.00136	3.21158						MRPL51	-2.6074	4.89887		NEK2	-1.54578	18.586
PREB	1.03726	2.19029						C17orf53	-2.5869	2.41368		SPAG5	-1.54529	20.1948
PREX1	2.09086	2.47893						SEC24D	-2.58607	5.97146		NDC80	-1.53429	14.7539
PRR11	1.01595	8.40058						ZNF93	-2.58027	6.27268		ATAD5	-1.52993	5.1043
PRRC2B	4.29746	2.4677						THOC3	-2.54091	5.33637		ZNF367	-1.51544	5.39962
PSMC3IP	1.46874	3.85227						ZNF695	-2.53664	2.66458		MAD2L1	-1.51067	13.5466
PSRC1	1.58038	4.25347						MCM7	-2.50032	10.0975		NRGN	-1.51011	5.59711
PTPRR	1.70647	2.13639						EFCAB11	-2.49983	3.44277		NRM	-1.50909	4.03521
PTPRU	1.36722	2.68638						ARL6	-2.49772	3.06665		RMI2	-1.50748	4.90285
PTTG1	1.3348	13.3223						MBD1	-2.45349	5.14156		CENPW	-1.50542	5.04907
PYCR1	1.37654	2.54661						STC1	-2.44767	3.19139		TK1	-1.50365	11.9387
R3HCC1L	2.96476	3.74435						LOC100288637	-2.44564	3.34949		MCM7	-1.50078	10.0975
RAB30	1.26201	2.06112						CAMK2G	-2.39858	2.52875		DLGAP5	-1.49882	18.8718
RABL3	3.61856	5.54679						GNB1L	-2.39254	2.46454		TYMS	-1.49227	17.1917
RACGAP1	1.25528	11.6171						FAAP24	-2.3772	2.66411		RAD51	-1.46991	3.59107
RAD51	1.2222	3.59107						SSX2IP	-2.3732	3.01436		DRAP1	-1.46247	3.11245
RAD51AP1	1.36635	10.1636						PREX1	-2.35826	2.47893		ZNF827	-1.45646	3.8022
RAD51C	1.44047	2.11172						INCENP	-2.35485	8.3465		KANK2	-1.45641	2.3113
RAD54L	1.4165	10.0204						EDN2	-2.33587	2.74941		TPX2	-1.456	22.1857
RBMX	1.06627	5.18278						SRGAP3	-2.31498	2.36893		KIF23	-1.45317	4.04804
RCL1	2.52642	3.53361						EPB41L2	-2.30109	3.37606		IQCE	-1.45234	2.68369
RFTN1	1.35797	2.9403						CD81	-2.29146	3.79788		ATMIN	-1.44842	2.71732
RMI2	1.1951	4.90285						POLD2	-2.28342	2.06608		ZNF850	-1.44349	2.71742
RMND1	2.66929	2.26877						AHCTF1	-2.27919	3.44192		TCOF1	-1.4386	10.3883
RNF182	2.55227	2.07258						FAM111B	-2.27779	2.30637		ANLN	-1.43677	14.7539
RNF40	5.18379	2.66418						CEP57L1	-2.26662	2.18748		RACGAP1	-1.43644	11.6171
RNF41	2.85474	2.30826						ARG1	-2.26494	2.16393		C21orf58	-1.43484	3.11256
RNFT2	5.50361	4.66197						GRPR	-2.26366	2.88776		SCMH1	-1.43261	2.88994
RPS6KL1	2.9722	2.97156						DBF4	-2.24842	6.94498		PIF1	-1.4292	2.23142
RRBP1	3.05936	3.33139						BRF1	-2.24355	2.01647		SRP19	-1.41929	3.43847
RRM2	1.46064	7.88415						ATAD3C	-2.22084	2.54411		DEPDC1	-1.4191	15.6528
RRP12	4.3064	3.91717						ZNF800	-2.17396	2.1236		PRC1	-1.41298	13.1916
RTKN2	1.08741	12.3529						MYLK	-2.17052	5.98268		CENPL	-1.41286	5.67636
RTN4	5.87768	4.04568						GAL	-2.1333	7.03773		CENPH	-1.4122	7.79279
RUSC1	1.85187	4.8461						TMEM237	-2.12991	3.34073		FAAP24	-1.41155	2.66411
SCGN	2.85951	4.1424						VANGL1	-2.1259	2.56084		CENPA	-1.40462	6.23542
SCMH1	5.19786	2.88994						SNRPB	-2.0614	5.70182		MIR3917	-1.40193	12.603
SCP2	1.71807	3.89265						C1QBP	-2.05628	2.27202		PAX1	-1.40032	3.69494
SEC16A	7.56211	6.04864						GMNN	-2.05543	4.90285		PSRC1	-1.39557	4.25347
SEC24D	3.40351	5.97146						MRPL9	-2.02904	4.0337		MIR1178	-1.39268	12.4866
SEC31A	5.4875	2.86643						HES1	-2.02572	3.03909		UBE2C	-1.39213	16.6271
SELENON	6.8553	6.75282						OGG1	-2.0227	2.90704		DEPDC1B	-1.37752	16.3178
SEPT8	2.08788	2.77282						FKBP5	-1.97619	9.40055		EXO1	-1.3766	5.05657
SEPT9	3.565	4.09257						U2AF1L4	-1.97133	2.1538		GSG2	-1.36827	7.84764
SERF2	4.69366	2.34936						PYCR1	-1.96595	2.54661		ECT2	-1.36608	11.3999
SERTAD4	1.92012	6.65559						GGH	-1.93383	5.10801		GTSE1	-1.36464	17.168
SFXN3	2.69827	8.57232						ZNF227	-1.88406	2.06685		PLK1	-1.36117	19.5081
SGO1	1.41916	7.30931						SKP2	-1.86567	3.11639		NEIL3	-1.34	7.01313
SGO2	1.16037	19.7427						CDAN1	-1.84743	3.03038		TM2D3	-1.33217	2.97984
SH3BP1	1.14035	2.75647						HYAL3	-1.8231	2.20488		E2F7	-1.32096	11.4231
SH3GL1	1.72294	2.72621						ATP13A3	-1.81821	3.01123		MELK	-1.31681	9.71915
SHCBP1	1.52445	12.8683						TBL1X	-1.81017	5.5253		DBF4B	-1.31679	9.63631
SHKBP1	3.40906	3.65405						STK25	-1.78894	3.06622		GINS2	-1.30809	6.85833
SIPA1L2	4.82881	4.18418						RMND1	-1.78195	2.26877		CCNA2	-1.30122	2.42974
SKA1	1.51557	11.5657						WRN	-1.78103	4.99772		FAM83D	-1.29266	13.7646
SKA3	1.33903	7.45338						ISOC2	-1.77008	2.32378		BUB1B	-1.28687	15.057
SKP2	1.00581	3.11639						MAGED4B	-1.75689	2.55383		GINS1	-1.25472	10.2139
SLBP	3.68266	2.65374						PAAF1	-1.75351	2.46454		HMGB2	-1.25297	11.658
SLC17A4	2.07041	2.45924						SLC1A3	-1.73958	2.59999		CCNB1	-1.2517	14.5345
SLC1A3	1.07981	2.59999						KRT36	-1.72231	2.24474		CDCA3	-1.23834	10.0473
SLC22A17	5.90538	3.71103						CHAC2	-1.70875	3.96199		BRCA1	-1.23612	12.6881
SLC26A11	1.75435	3.57466						RBMX	-1.69465	5.18278		DNMBP	-1.23109	2.30546
SLCO3A1	1.09248	2.92628						MKL2	-1.65357	2.38302		ERCC6L	-1.21763	5.2943
SMARCD2	3.05871	3.77706						C12orf60	-1.64757	4.23516		HAUS8	-1.20357	3.78107
SNED1	6.10756	4.11313						DNAH10	-1.63189	2.30045		MND1	-1.20184	2.90028
SNRPB	1.07798	5.70182						AADAT	-1.61627	2.66946		WDR62	-1.18974	4.61856
SNX14	5.06538	2.16243						ITGA10	-1.59567	2.4192		GINS4	-1.18182	8.06084
SPAG5	1.24878	20.1948						ALDOA	-1.5895	2.21262		KIF22	-1.17114	11.0047
SPAG9	5.64832	3.56649						CTNND2	-1.53284	4.54654		FYCO1	-1.16912	2.30676
SPATA33	2.61178	2.94035						ARL4A	-1.5309	3.05848		OIP5	-1.14711	6.23446
SPC24	1.09349	6.49444						WRAP73	-1.52416	2.55931		CDKN3	-1.14085	5.00872
SPC25	1.57754	8.01664						ATAD3B	-1.50043	3.68916		KNL1	-1.12941	7.89016
SPHK2	2.25297	5.0648						NBPF8	-1.4882	2.36893		CCNB2	-1.12919	15.7789
SPSB3	4.28715	3.11775						SH3GL1	-1.43037	2.72621		CCDC77	-1.11295	3.794
SQLE	6.187	4.00709						PREB	-1.39902	2.19029		CKS2	-1.1129	8.21325
SREBF1	1.75568	3.04468						TRIB2	-1.37462	2.05219		KIFC1	-1.10197	11.9964
SRGAP3	4.60346	2.36893						SH3BP1	-1.35212	2.75647		PRR11	-1.09687	8.40058
SRP19	2.30649	3.43847						CPED1	-1.31005	2.10962		CAMK2G	-1.08571	2.52875
SSBP2	5.50971	2.82693						DDX3X	-1.26804	2.53939		ATAD2	-1.06012	10.3659
SSX2	5.88561	3.05864						HM13	-1.26475	2.66418		CENPU	-1.04055	10.4235
SSX2IP	1.66768	3.01436						DNMBP	-1.22975	2.30546		SYCE2	-1.02478	2.48708
STAG1	3.96268	2.5556						PPARD	-1.19416	5.75523
STC1	1.32693	3.19139						THADA	-1.19158	2.86513
STIL	1.24067	10.0152						PIP5K1A	-1.17176	5.51491
STK25	1.38687	3.06622						ARRB2	-1.15875	5.4989
STK33	4.44673	13.874						MTRF1L	-1.14605	2.00689
STMN3	2.43459	2.92082						AQP1	-1.11342	2.87015
SUN1	3.05218	3.34541						HMGCS2	-1.09316	2.68367
SYCE2	1.15914	2.48708						FYCO1	-1.07302	2.30676
SYTL2	4.96208	2.04378						CLPTM1L	-1.03847	5.0431
TACC2	3.46771	3.11107
TACC3	1.67	3.78499
TARBP2	2.13541	4.18705
TBC1D7-LOC100130357	1.59835	3.4702
TBL1X	1.00647	5.5253
TBX5	1.91654	2.03808
TCF3	7.01569	5.48911
TCOF1	2.60395	10.3883
TEAD3	5.53809	4.15913
TEX264	3.2585	2.26808
THADA	2.47511	2.86513
THAP10	2.66837	2.45029
THOC3	3.16922	5.33637
TICRR	2.38732	3.43721
TK1	1.27874	11.9387
TM2D3	3.00033	2.97984
TMEM106C	1.18657	5.91765
TMEM237	1.05174	3.34073
TMEM45B	2.26127	2.25755
TMPRSS4	2.25747	2.88697
TMSB15A	1.45648	8.34191
TMUB2	3.45944	2.06068
TNIP1	3.9856	2.0517
TNS4	1.37355	3.35968
TOP1MT	3.51464	2.45689
TOP2A	1.55315	26.3562
TOR2A	1.97221	2.03807
TPX2	1.25331	22.1857
TRDN	1.76145	2.78986
TRIB2	4.45144	2.05219
TRIM66	6.17265	5.77003
TRMU	1.68478	7.29698
TROAP	1.10177	10.1267
TTK	1.22905	11.9295
TYMS	1.28875	17.1917
U2AF1L4	1.12789	2.1538
UBE2C	1.43506	16.6271
UBE2D3	2.01423	2.34698
UEVLD	2.96668	2.22189
UNG	1.12072	4.47075
USP43	3.61662	5.7635
VANGL1	2.67235	2.56084
VAV3	1.46019	2.20597
WDR62	1.22892	4.61856
WDR7	2.12019	2.5343
WRAP73	1.15055	2.55931
WRN	4.72671	4.99772
XRCC2	1.05112	9.71428
YAP1	1.19221	5.94833
YEATS4	2.02664	2.2682
YTHDF3	4.16053	2.00623
YWHAZ	5.34908	7.57932
ZBTB40	5.04042	4.05993
ZFAND6	2.0032	2.71111
ZFP91	3.26612	4.8745
ZMYM1	2.60176	3.11245
ZNF227	2.65555	2.06685
ZNF367	1.17113	5.39962
ZNF488	1.95957	5.63395
ZNF507	2.08863	12.1585
ZNF638	2.16669	2.30515
ZNF682	5.96838	4.23363
ZNF684	1.7023	4.92068
ZNF695	1.54079	2.66458
ZNF800	4.131	2.1236
ZNF827	3.67396	3.8022
ZNF84	5.75431	4.36294
ZNF850	2.55032	2.71742
ZNF93	1.11729	6.27268
ZSWIM8	5.62702	4.6738
ZWINT	1.38378	10.856

## Sheet: DMSO_DWN (FC<-2,FDR<0.01)
DMSO-_DWN				Genes DE-REPRESSED by enzalutamide				Genes DE-REPRESSED by EPI-002				Genes DE-REPRESSED by BU3-12
(n=775)				ENZA- vs DMSO- (n=282)				EPI-002+ vs DMSO+ (n=683)				BU3-12+ vs DMSO+ (n=689)
Gene	Log2FC	-logFDR		Gene	Log2FC	-logFDR		Gene	Log2FC	-logFDR		Gene	Log2FC	-logFDR
ABHD16A	-5.67434	2.35217		ITM2B	10.7891	2.78633		RPS4Y1	13.2729	4.42025		EPHA3	14.6425	4.68311
ACSS1	-4.92735	2.20822		TBC1D16	10.2341	26.0587		H2AFJ	13.2106	4.36613		RPS4Y1	14.3218	4.42025
ACTR1A	-4.63971	2.20189		SNX11	9.75883	7.5051		EPHA3	12.6743	4.68311		H2AFJ	14.1385	4.36613
AFF1	-4.19597	4.18787		NPIPB5	9.75355	3.04131		TBC1D16	12.1452	26.0587		DDX3Y	13.4427	4.94969
ALDH3A2	-1.72267	6.22137		LARS2	9.75111	2.79356		DDX3Y	11.81	4.94969		EFS	12.8544	4.06634
ALKBH6	-3.78261	2.03119		MICAL3	9.73839	8.17117		EFS	11.7215	4.06634		SLITRK3	12.5725	5.3526
ALOX15	-6.48456	8.88272		FXR1	9.68194	2.29993		NCAM2	11.617	4.28345		SALL2	12.3734	4.06891
ALPK1	-6.4431	4.8884		GPATCH2L	9.60256	3.62384		CALD1	11.5831	5.87392		TBC1D16	12.3521	26.0587
ANAPC5	-4.18014	2.8262		CTNND1	9.54332	2.23118		MIR3620	11.3878	2.44097		EIF1AY	12.2355	3.87421
ANGPT2	-4.62297	4.78402		LOC400927-CSNK1E	9.53991	3.13144		C9orf64	11.3236	3.76382		RLN2	12.1974	5.54893
ANKRD29	-4.305	3.67441		NOL8	9.47139	2.40978		ALPK1	11.2917	4.8884		RLN1	12.1421	5.22039
ANKRD49	-4.6531	2.33275		RNF38	9.41213	2.4548		EIF1AY	11.177	3.87421		EPHA6	12.0274	4.31538
ANKRD6	-5.0766	2.81811		BBS4	9.29626	6.1843		EPHA6	11.1556	4.31538		C9orf64	12.0013	3.76382
ANKRD65	-5.38763	2.88587		ANO6	9.10923	3.01367		ALOX15	10.8973	8.88272		COL12A1	11.9262	5.61137
AP3D1	-6.37817	3.17928		TUBGCP6	9.08583	8.14292		PPP3CA	10.8291	3.17829		MIR718	11.8984	3.72377
API5	-6.37078	5.73278		AMPD2	9.07993	2.75468		DKFZp686K1684	10.6076	4.19537		USP9Y	11.8074	3.89509
ARFIP1	-4.70116	3.90664		RDH11	8.92024	4.84643		FN1	10.597	10.6408		NAV3	11.6808	5.83744
ARID1A	-5.25272	2.22943		CEP78	8.9135	3.71681		SALL2	10.5759	4.06891		ALOX15	11.5889	8.88272
BBS4	-7.0188	6.1843		TCTN3	8.82923	2.24481		MIR718	10.4958	3.72377		LCP1	11.397	3.58764
BBX	-5.62941	3.00572		BMX	8.81213	5.97763		BMPR1B	10.4607	4.59829		BMPR1B	11.3426	4.59829
BCAR1	-5.62925	2.03428		MYO6	8.75893	4.22951		GHDC	10.4409	6.26224		GHDC	11.3339	6.26224
BEAN1	-4.49893	2.16221		MDN1	8.7478	4.53427		ADAM15	10.4159	9.71428		TSPOAP1	11.2717	3.19175
BIN1	-6.52255	3.39947		FAM218A	8.74344	2.09309		MATN2	10.404	3.12191		NPNT	11.1273	3.69458
BMF	-2.77985	3.29122		BIN1	8.55794	3.39947		ANGPT2	10.3997	4.78402		SLC16A7	11.1261	4.30779
C22orf29	-3.78991	4.19731		NBPF26	8.54893	2.00881		TSPOAP1	10.357	3.19175		TTTY15	11.1162	3.93253
C6orf89	-1.84536	2.5863		SORT1	8.51365	2.0336		PFKM	10.304	5.3256		MIPEP	11.0126	5.15363
CAPZA1	-4.90515	3.07434		API5	8.50531	5.73278		SUSD5	10.2754	2.9612		ZFY	10.9778	3.76237
CCDC130	-5.59304	2.13501		VEZT	8.49404	3.00572		AKAP1	10.2729	5.42451		NCAM2	10.9393	4.28345
CCNL1	-5.97667	2.97686		TRPS1	8.48657	3.44672		FXR1	10.254	2.29993		FXR1	10.9166	2.29993
CCT6B	-4.80986	2.57023		EIF4E3	8.47903	2.32233		MIR6843	10.1645	2.85528		ADAM2	10.845	9.91074
CD27-AS1	-5.71194	2.2839		FAM214B	8.47751	2.35765		SYBU	10.1138	5.87044		KDM5D	10.8323	3.85227
CEP78	-6.31294	3.71681		GOLGB1	8.43457	2.34556		SH3BGR	9.99469	9.15171		PTGFR	10.8112	3.07704
CERCAM	-3.26613	2.11794		PSMD2	8.40495	3.88095		LCP1	9.8988	3.58764		NEDD4L	10.7785	7.86707
CIRBP	-5.18343	4.66093		POT1	8.34899	2.26013		RAB39B	9.85505	3.90927		SCOC	10.7267	5.08906
CNTN3	-4.56837	2.25575		CPNE1	8.34258	2.09208		EIF4E3	9.84749	2.32233		ILDR1	10.7221	3.27901
COL8A2	-4.26948	3.96177		PML	8.31923	5.46668		RCAN2	9.71	4.69236		LACC1	10.6196	3.29124
CPEB4	-1.48241	2.46734		AP3D1	8.27934	3.17928		ANKZF1	9.69975	2.47562		MIR3620	10.6101	2.44097
CPNE1	-6.53583	2.09208		MAGED4	8.23798	5.01958		LAMP3	9.69323	4.15192		SUSD5	10.6056	2.9612
CTNND1	-6.32128	2.23118		TTLL3	8.21927	4.71523		MTHFR	9.68195	5.8281		RDH11	10.5145	4.84643
CTSB	-1.42115	2.98916		DCAF12	8.20589	2.16243		NPIPB5	9.67641	3.04131		ADAM15	10.4897	9.71428
CUL5	-5.31616	2.55547		NCOR2	8.19452	3.36417		USP9Y	9.67209	3.89509		AMOTL2	10.4689	3.51254
CYB561	-1.98829	2.92821		FAM210A	8.15856	8.1925		TSPAN1	9.64751	2.15286		GRIK1	10.456	4.79443
CYLD	-6.41025	3.11674		RGMA	8.13812	4.96633		BBS4	9.62903	6.1843		DQX1	10.3998	4.6468
CYP4F11	-6.14028	7.30637		RORC	8.135	2.20995		AGAP4	9.60741	17.309		MATN2	10.3521	3.12191
DCAF12	-6.13951	2.16243		EIF4ENIF1	8.10648	3.05051		CIRBP	9.56773	4.66093		TCTN3	10.3508	2.24481
DCP1A	-6.10921	4.28772		CUL5	8.0949	2.55547		PXN	9.56678	4.04568		GPRIN2	10.3364	3.07149
DCUN1D4	-4.54457	2.08316		DCP1A	8.09254	4.28772		TCTN3	9.55085	2.24481		ACO1	10.3314	6.25976
DDR2	-3.71686	2.10224		FADS2	8.04803	2.91109		PHF11	9.53864	2.78379		RDH12	10.3192	8.13214
DENND2D	-3.78212	3.80579		ZNF658	8.04374	2.78379		PDE2A	9.52453	4.42321		RGMB	10.284	3.99233
DKFZp686K1684	-4.884	4.19537		C16orf58	8.03442	4.21487		KDM5D	9.5184	3.85227		ZMYND8	10.2623	5.87219
DMGDH	-3.61945	4.592		EDC3	7.98556	3.72791		NCOR2	9.46135	3.36417		KCNN2	10.2133	4.11639
EDC3	-5.86412	3.72791		PCYOX1L	7.94374	2.52163		CLUH	9.4581	5.11105		CYLD	10.1863	3.11674
EFS	-6.90807	4.06634		PLEKHG5	7.93922	2.84294		TSC2	9.45061	5.06494		ANKRD65	10.1714	2.88587
EIF4E3	-6.95908	2.32233		ATPAF1	7.92581	2.59868		LINC00886	9.449	2.30045		MYO6	10.0999	4.22951
EML1	-4.18471	2.32418		RDX	7.91756	2.57572		ILDR1	9.41468	3.27901		ZNF608	10.0914	2.94473
EPHA10	-5.49601	2.53232		FASN	7.91168	2.02966		SLITRK3	9.41416	5.3526		LOC400927-CSNK1E	10.0716	3.13144
ESYT3	-3.53248	5.9403		EXPH5	7.90951	2.2292		VEZT	9.41179	3.00572		IFITM2	10.0398	3.58557
FAM218A	-4.82193	2.09309		MIR3620	7.90941	2.44097		GSAP	9.4069	2.88472		SCRN2	9.98839	2.50359
FAM225A	-5.23141	2.35225		ANAPC11	7.85642	2.50582		AGPAT3	9.38021	27.319		RCAN2	9.95533	4.69236
FAM234B	-4.99869	2.92821		IMPDH1	7.8127	2.97865		SCRN2	9.3568	2.50359		GSAP	9.94564	2.88472
FAM63A	-4.62268	4.5773		CCDC130	7.77375	2.13501		PCYOX1L	9.33098	2.52163		OR51E2	9.93925	2.11678
FBXO24	-5.74893	4.93594		HECTD1	7.72917	2.84726		GPRIN2	9.25141	3.07149		ZNF43	9.93171	2.9403
FBXO32	-3.94428	3.09228		PEX11B	7.66268	2.58223		TTTY15	9.24893	3.93253		CD27-AS1	9.86961	2.2839
FCGRT	-4.87486	2.76818		FBXO24	7.62287	4.93594		CYLD	9.2446	3.11674		SI	9.81378	4.29527
FLRT1	-2.86145	5.21343		MIR3064	7.5859	4.97377		ANKRD49	9.23498	2.33275		NCOR2	9.79227	3.36417
FXR1	-7.71316	2.29993		PTPRF	7.58118	2.59854		HSD17B4	9.21139	2.98376		ADGRG6	9.76787	4.74082
GALT	-3.61581	2.58303		ODF2L	7.55815	2.41331		PPARG	9.21055	3.718		AGPAT3	9.74851	27.319
GCNT3	-2.81842	2.96296		RHOT1	7.54133	2.51822		RORC	9.113	2.20995		CIRBP	9.74748	4.66093
GHDC	-5.94719	6.26224		TLK1	7.49722	3.58557		SCOC	9.10908	5.08906		ACSS1	9.66853	2.20822
GLS	-5.37854	3.08495		IKZF2	7.48939	2.1452		ICA1	9.10506	3.35		CDH3	9.65002	3.69458
GNG13	-2.04961	3.76603		MBTD1	7.48447	2.32743		TRPS1	9.10089	3.44672		PHF11	9.64998	2.78379
GOLGA6L4	-4.86316	2.23856		KCTD2	7.484	4.3425		ZNF608	9.08793	2.94473		ZNF714	9.61953	3.27605
GPT	-2.59695	3.11245		UBE2F-SCLY	7.48238	5.43175		TGIF1	9.05426	3.66186		UBE2E1	9.61457	3.44635
GUCY1B3	-3.48244	3.70606		FAM198B	7.46929	3.53504		CD27-AS1	9.05376	2.2839		GREB1	9.59014	8.43193
HDAC7	-5.58819	7.37033		NIPA1	7.46379	5.41255		DIP2B	9.05327	3.61083		FAM50B	9.56142	2.72794
HMG20A	-5.48947	3.85227		MAML1	7.46011	2.94263		MYO6	9.045	4.22951		BCHE	9.54453	5.42487
HOXD8	-3.83221	2.5841		MAPKBP1	7.44234	2.98376		DIXDC1	9.0431	2.05952		EIF4E3	9.50981	2.32233
HSD17B4	-6.13154	2.98376		BCAR1	7.41588	2.03428		MICAL3	9.01582	8.17117		GPS1	9.50059	2.72335
HYLS1	-4.27905	2.22656		YY1AP1	7.40557	2.36244		SNX25	8.97622	2.76215		HMBS	9.41713	7.20142
IFT46	-3.70213	4.68101		TULP4	7.3686	5.10801		GOLGB1	8.97609	2.34556		NPIPB5	9.38327	3.04131
IGFBP3	-3.45626	3.10649		DAXX	7.3242	3.53352		MMP17	8.97167	3.29348		FCGRT	9.37125	2.76818
IPO8	-4.71972	2.92083		PARD3B	7.32365	3.30748		CYP4F11	8.97148	7.30637		NFATC2	9.34933	2.61565
ITM2B	-5.64355	2.78633		BBS9	7.31882	2.00768		MIR628	8.95913	8.96805		STAT5A	9.3477	2.68506
KCP	-4.54929	4.98456		ZMIZ2	7.29047	3.31561		COPS7A	8.95635	3.30018		NLGN4Y	9.34678	2.92781
KLB	-4.73977	2.03755		KIAA2026	7.26346	2.38678		LACC1	8.9305	3.29124		CPNE1	9.29203	2.09208
KTN1	-3.24699	2.07377		NKTR	7.2156	2.20943		PTGFR	8.90086	3.07704		TBL1Y	9.2552	2.55494
LAMTOR4	-4.63382	2.06068		GLS	7.21346	3.08495		DCAF12	8.89679	2.16243		COCH	9.23569	3.20653
LARS2	-6.42271	2.79356		TMEM184B	7.19843	2.65098		SPAG1	8.89326	2.65602		KLF7	9.19603	2.55494
LINC00886	-5.35169	2.30045		FBXL12	7.1896	2.25092		ARSA	8.8804	6.05176		VCY	9.18618	2.50622
LOC102724788	-4.51646	2.38642		ABHD16A	7.1843	2.35217		BAIAP3	8.87839	2.61995		BBS4	9.14992	6.1843
LOC105369205	-4.20096	2.94292		ARID1A	7.17277	2.22943		SNX11	8.86272	7.5051		PSD3	9.10469	5.85226
LOC105372840	-3.03291	2.79269		TMOD1	7.16009	2.22116		GALC	8.85882	3.38547		CNTN3	9.04477	2.25575
LOC400927-CSNK1E	-6.99382	3.13144		ZNF395	7.15003	2.53413		ASMTL	8.84674	3.75469		ARHGAP32	9.01377	2.63773
LPAR3	-2.47166	2.26808		STON2	7.14605	2.00357		BIN1	8.83671	3.39947		NTNG1	9.01363	2.69241
MAMDC4	-5.22153	2.01157		PTPRB	7.14177	2.09407		RDH11	8.81385	4.84643		ZNF395	8.9977	2.53413
MAML1	-5.3392	2.94263		HDAC7	7.13182	7.37033		NPNT	8.79409	3.69458		MAP4K4	8.96705	2.43544
MAPK13	-3.99628	2.3231		ISG20	7.13017	2.19252		CEP78	8.77874	3.71681		LARP4	8.95694	5.14445
MAPKAP1	-5.26484	3.35094		RASA1	7.11837	2.55621		AP3D1	8.76182	3.17928		SLC45A1	8.9486	2.81504
MBTD1	-5.52249	2.32743		EPHA10	7.06584	2.53232		MDN1	8.75332	4.53427		MIR6843	8.91294	2.85528
MED17	-4.09242	3.36664		SCOC	7.04332	5.08906		TYMP	8.74798	12.6881		HSD17B4	8.89071	2.98376
MICAL3	-6.70888	8.17117		WDSUB1	7.01339	2.9636		TMC6	8.73791	2.40906		SNRPN	8.86794	2.56671
MIPEP	-5.42562	5.15363		CCNL1	7.01301	2.97686		PARD3B	8.72437	3.30748		HOXA4	8.84908	2.52397
MIR3620	-7.47684	2.44097		DUS4L	7.01048	2.68245		DQX1	8.70363	4.6468		GALE	8.84585	3.98942
MIR6125	-2.9391	10.3488		TMEM222	6.99557	2.59781		API5	8.68413	5.73278		PMP22	8.84346	2.93997
MIR6822	-5.40475	2.72434		RAPH1	6.98111	2.45346		SERPINA3	8.68208	3.35766		PHGR1	8.84158	2.89781
MIR7108	-4.83841	3.49923		ARFIP1	6.97174	3.90664		NLGN4Y	8.67994	2.92781		NAALAD2	8.80685	2.96886
MIR718	-6.63906	3.72377		TSN	6.95721	2.10962		MAPK8IP2	8.67878	5.5023		CLDN12	8.80177	4.19285
MYO15B	-3.97135	2.88099		CAP1	6.95191	5.75053		ZNF395	8.67119	2.53413		TXLNGY	8.79619	5.21525
MYO6	-6.97596	4.22951		MIR7108	6.94561	3.49923		MFSD4A	8.6592	2.98259		STAG2	8.78791	6.96536
NAA60	-4.91515	3.78399		CYP4F11	6.87402	7.30637		MIR6125	8.64041	10.3488		PALM	8.78566	2.32652
NCAM2	-6.28304	4.28345		DKFZp686K1684	6.8334	4.19537		PNPLA7	8.63419	5.04907		CXCL12	8.76852	3.09169
NCOR2	-6.86203	3.36417		CEP57	6.80155	2.50833		SLC16A7	8.62576	4.30779		RNF207	8.73776	2.00413
NFATC2	-5.79069	2.61565		SYBU	6.77626	5.87044		RGMB	8.61772	3.99233		ANAPC5	8.73325	2.8262
NIPA1	-6.00115	5.41255		LAMTOR4	6.75253	2.06068		ACSS1	8.61195	2.20822		TIGAR	8.72677	2.17446
NOL8	-6.45194	2.40978		ZNF410	6.7418	2.66525		ARHGAP32	8.59675	2.63773		CYP4F11	8.71563	7.30637
NPIPB5	-7.20331	3.04131		SNHG12	6.69607	3.18842		CIZ1	8.51658	2.06733		ECHDC2	8.71371	2.28493
NQO2	-3.28555	4.16832		THAP7	6.68104	2.65374		CPNE1	8.50871	2.09208		KLB	8.70793	2.03755
NR3C2	-4.47862	3.59466		EML1	6.67188	2.32418		LOC107985317	8.50532	2.06062		CSAD	8.69905	2.23131
NRG3	-3.20652	2.34698		MAMDC4	6.64411	2.01157		EXOC3-AS1	8.49392	2.32378		BIN1	8.69555	3.39947
ODF2L	-4.8843	2.41331		MIR6822	6.60677	2.72434		IST1	8.49266	2.73128		TRPM4	8.68693	2.44578
ODF3B	-4.67647	4.01898		TMEM234	6.55388	2.27716		ANKRD65	8.49111	2.88587		ZNF85	8.68104	2.77543
OLAH	-4.50077	3.17378		GOLGA6L4	6.5472	2.23856		TBL1Y	8.48948	2.55494		KLHL3	8.66086	2.5698
OR51E2	-6.07744	2.11678		UQCRC2	6.52471	2.14523		BCAR1	8.48815	2.03428		CCNL1	8.65316	2.97686
OSBPL8	-4.20273	6.40482		HMG20A	6.50882	3.85227		PARK2	8.48579	2.35983		PPP3CA	8.64675	3.17829
PARD3B	-6.12184	3.30748		PARK2	6.50524	2.35983		SCAMP5	8.47126	2.70422		PBX1	8.64406	3.10034
PARK2	-5.7433	2.35983		FAM234B	6.4831	2.92821		GALE	8.4612	3.98942		ROBO1	8.64135	2.44316
PCYOX1L	-6.40439	2.52163		TCF4	6.43909	3.19364		TTC12	8.45647	4.01686		C14orf93	8.63085	2.23128
PDE10A	-3.14997	2.86018		HSD17B4	6.42404	2.98376		ADGRG6	8.45644	4.74082		ZSCAN31	8.63006	4.62311
PHGR1	-4.35403	2.89781		PTGES3L-AARSD1	6.40182	3.34626		RNF38	8.45514	2.4548		HYLS1	8.62843	2.22656
PIGA	-2.42048	3.05769		ARHGEF11	6.36916	2.72621		OR51E2	8.43756	2.11678		TULP4	8.6283	5.10801
PLA2G4F	-4.4779	8.17692		GOLT1B	6.3564	2.34728		KLB	8.42467	2.03755		RAB39B	8.61928	3.90927
PMPCB	-3.64587	5.72745		PMP22	6.33424	2.93997		MAP4K4	8.41548	2.43544		MIR6787	8.59309	2.53282
PPP3CA	-6.39506	3.17829		ARHGAP21	6.30264	3.93253		HHAT	8.39654	5.34278		MYL9	8.5889	3.40831
PTGFR	-5.76448	3.07704		IST1	6.24916	2.73128		ZNF43	8.38053	2.9403		AKAP1	8.58345	5.42451
PTPDC1	-3.29894	5.90085		TSPAN1	6.23635	2.15286		NIPA1	8.37547	5.41255		ANKRD31	8.55452	3.03487
PTPRB	-3.77056	2.09407		RGMB	6.23241	3.99233		TSN	8.36708	2.10962		UTY	8.55232	5.35737
RAB24	-4.82222	2.87726		WHSC1	6.22742	2.39179		LOC400927-CSNK1E	8.36373	3.13144		RGPD8	8.52451	2.25202
RCAN2	-5.73451	4.69236		CYLD	6.21012	3.11674		RGS17	8.36281	5.43363		BBS9	8.51573	2.00768
RDH11	-7.06214	4.84643		MAPKAP1	6.18836	3.35094		RAPH1	8.34883	2.45346		FAM214B	8.50962	2.35765
RFX3	-3.03403	2.99697		ZNFX1	6.16617	2.53718		OLAH	8.34717	3.17378		TUBGCP6	8.50925	8.14292
RGMB	-6.28354	3.99233		TULP3	6.15161	2.15633		RGPD8	8.34456	2.25202		PLEK2	8.49219	2.28795
RNF207	-4.55434	2.00413		ACTR1A	6.11818	2.20189		GNS	8.34114	4.66136		ARSA	8.48853	6.05176
RNF38	-6.58814	2.4548		PPP3CA	6.10438	3.17829		TMEM234	8.33431	2.27716		TBCD	8.48591	2.84294
ROBO1	-5.28489	2.44316		ARHGAP45	6.08568	2.46823		WDSUB1	8.31602	2.9636		RNF38	8.48528	2.4548
RORC	-6.20184	2.20995		BBX	6.08072	3.00572		BBX	8.3082	3.00572		C14orf159	8.47162	9.20936
SCOC	-6.71977	5.08906		ALPK1	6.06241	4.8884		NOL8	8.29742	2.40978		AP3D1	8.47152	3.17928
SCRN2	-6.31936	2.50359		CAPZA1	6.0173	3.07434		EXPH5	8.29276	2.2292		KLHL13	8.44233	2.90998
SH2B1	-5.24018	4.45101		ANKRD6	6.01411	2.81811		ZFY	8.28977	3.76237		PARD3B	8.43935	3.30748
SH3BGR	-5.65224	9.15171		COPG2	6.00356	2.47203		MIR6822	8.27646	2.72434		EDC3	8.43228	3.72791
SH3KBP1	-3.53728	3.1522		ANKRD49	5.99747	2.33275		FAM50B	8.2663	2.72794		DAXX	8.4322	3.53352
SHF	-4.76713	2.3231		RAB24	5.98246	2.87726		CCNL1	8.24049	2.97686		TRPS1	8.42825	3.44672
SLC25A30	-2.89325	3.15995		OR51E2	5.93295	2.11678		FAM225A	8.22893	2.35225		ALPK1	8.41832	4.8884
SLC2A11	-4.15278	2.93997		SCRN2	5.93226	2.50359		NRF1	8.21925	13.7646		DCP1A	8.41815	4.28772
SLIT1	-3.93815	5.38602		TMC6	5.86853	2.40906		LARP4	8.21095	5.14445		ILK	8.38883	2.49958
SNAP91	-2.21383	2.88913		AFF1	5.85669	4.18787		DENR	8.20333	2.3155		USP6NL	8.3709	3.89789
SNHG12	-5.40826	3.18842		NPRL2	5.82096	2.55375		EPHA10	8.1953	2.53232		ZNF568	8.3634	5.17026
SNX11	-6.59646	7.5051		DIXDC1	5.81788	2.05952		ZMIZ2	8.19434	3.31561		TFR2	8.34943	2.1788
SNX21	-2.79557	2.63697		SH3BGR	5.72752	9.15171		CPS1	8.17316	2.54747		SHF	8.34869	2.3231
SORT1	-4.88537	2.0336		IPO8	5.69066	2.92083		PRPF39	8.16482	4.27142		PCYOX1L	8.34283	2.52163
SPX	-2.35869	2.63193		NFATC2	5.66804	2.61565		ACO1	8.15216	6.25976		FBXO24	8.3289	4.93594
SSBP3	-3.47291	3.08303		SH2B1	5.57322	4.45101		B4GALNT1	8.14897	2.9197		PRPF39	8.32449	4.27142
STOX2	-3.96568	2.26044		PPFIBP2	5.53062	2.16243		FBXL16	8.14641	3.09742		API5	8.29366	5.73278
STRN3	-2.26318	2.27202		ESRRG	5.47478	2.01647		NFATC2	8.14539	2.61565		OGDHL	8.28047	2.95618
SUSD5	-5.65512	2.9612		ICA1	5.44272	3.35		IGFBP3	8.13526	3.10649		SYT1	8.26982	2.53582
SYNE2	-2.94617	5.4989		NR3C2	5.26103	3.59466		TCF12	8.12992	4.18624		HENMT1	8.26169	3.29575
SYT1	-4.87385	2.53582		ROBO1	5.19446	2.44316		VCY	8.1114	2.50622		PPRC1	8.24379	4.42888
SYT17	-3.98882	3.87727		NPIPA2	5.18161	2.72915		TMEM184B	8.10822	2.65098		RELN	8.23166	2.20597
TBC1D16	-8.68286	26.0587		LINC00667	5.13862	2.21902		MAGED4	8.08518	5.01958		CNNM1	8.22403	3.5417
TBCD	-4.9621	2.84294		FAM225A	5.0849	2.35225		EIF4ENIF1	8.08292	3.05051		PDE2A	8.22203	4.42321
TCTN3	-7.18271	2.24481		TBCD	5.04322	2.84294		DCUN1D4	8.082	2.08316		GATB	8.20848	3.85227
TIGAR	-5.0418	2.17446		COPS7A	5.03832	3.30018		LARS2	8.06326	2.79356		SH2B1	8.206	4.45101
TMC6	-5.62606	2.40906		AGTRAP	4.89856	2.23464		ZNF714	8.06184	3.27605		NIPAL2	8.20314	4.68101
TMEM184B	-5.67463	2.65098		BRPF3	4.89728	7.95451		ZNFX1	8.05468	2.53718		LOC105369205	8.20018	2.94292
TMEM234	-5.53727	2.27716		NAA60	4.89134	3.78399		SLC30A2	8.04372	2.50684		SMO	8.18843	3.44192
TRAPPC2L	-3.9319	3.07758		DCAF5	4.69385	5.73278		IFITM2	8.04205	3.58557		PLAGL1	8.18335	2.04697
TRPS1	-6.50393	3.44672		MIPEP	4.6544	5.15363		LRRK1	8.02685	4.68101		C14orf80	8.1751	2.13104
TSPAN1	-5.73678	2.15286		DCUN1D4	4.60795	2.08316		AMPD2	8.01351	2.75468		NIPA1	8.16535	5.41255
TSPOAP1	-5.864	3.19175		SYT1	4.56661	2.53582		SFI1	8.0123	3.03038		FBXL16	8.16251	3.09742
TTTY15	-5.50069	3.93253		ADGRL2	4.52164	3.97875		PALM	8.01142	2.32652		CES3	8.15362	4.19677
TUBGCP6	-5.57444	8.14292		SHF	4.45724	2.3231		TACC1	8.00995	2.75385		ASMTL	8.1336	3.75469
TULP3	-5.32601	2.15633		DIP2B	4.43831	3.61083		TUBB6	7.99262	2.49488		BBX	8.12871	3.00572
TULP4	-5.00627	5.10801		CCT6B	4.41946	2.57023		CTNND1	7.98466	2.23118		NICN1	8.11872	3.94719
UBE2E1	-5.26464	3.44635		UBE2E1	4.38313	3.44635		MYL9	7.94312	3.40831		CPS1	8.11669	2.54747
UBE2F-SCLY	-4.04294	5.43175		MYO15B	4.37285	2.88099		TULP3	7.94083	2.15633		HOXB5	8.09433	2.17843
VEGFA	-1.71362	4.65424		C22orf29	4.31846	4.19731		DCP1A	7.92614	4.28772		CACNA1H	8.09226	8.79546
WDSUB1	-5.47853	2.9636		SH3KBP1	4.27189	3.1522		KCNN2	7.9132	4.11639		B4GALNT1	8.08841	2.9197
ZMIZ2	-5.72804	3.31561		MIR718	4.162	3.72377		ODF3B	7.90881	4.01898		MAPK8IP2	8.08314	5.5023
ZNF395	-6.20473	2.53413		TIGAR	4.14751	2.17446		SLC45A1	7.90335	2.81504		MICAL3	8.08132	8.17117
ZNF410	-3.89949	2.66525		TPCN1	4.08327	4.83212		LOC102724788	7.8741	2.38642		LINC00886	8.07542	2.30045
ZNF518B	-2.56107	3.45157		SSBP3	4.06286	3.08303		HOXD8	7.8705	2.5841		ARFIP1	8.07314	3.90664
ZNF658	-5.83482	2.78379		ANO7	3.95322	2.83725		KLF7	7.86679	2.55494		NOL8	8.03894	2.40978
ABCA4	-1.04338	2.25421		CD27-AS1	3.9244	2.2839		HMBS	7.86215	7.20142		ABHD16A	8.03403	2.35217
ABR	-1.04897	2.92082		ODF3B	3.91195	4.01898		MMS19	7.85737	3.15399		SP110	8.02149	2.15286
ACBD4	-1.3037	3.34177		PMPCB	3.89288	5.72745		ARHGAP21	7.82109	3.93253		CCT6B	8.01382	2.57023
ACKR2	-3.85177	7.282		LINC00886	3.88235	2.30045		ZSCAN31	7.81397	4.62311		PCDHGA9	7.99292	6.20624
ACKR3	-1.54459	4.11639		RALGAPA1	3.8036	2.26287		FAM218A	7.81244	2.09309		TUBB6	7.9826	2.49488
ACO1	-4.78897	6.25976		ZNF518B	3.79345	3.45157		NAP1L4	7.8085	2.04378		PARK2	7.98217	2.35983
ACSL1	-1.27798	4.26529		RANGRF	3.7534	4.2794		BEAN1	7.80478	2.16221		BLMH	7.96592	2.63496
ADAM15	-5.22488	9.71428		BEAN1	3.73183	2.16221		AMOTL2	7.78855	3.51254		MED17	7.95605	3.36664
ADAM18	-1.89989	3.08066		DDR2	3.70554	2.10224		MAPKAP1	7.77756	3.35094		HAGHL	7.95021	3.01123
ADAM2	-2.71126	9.91074		RFX3	3.67971	2.99697		HDAC7	7.77224	7.37033		LINC00667	7.94955	2.21902
ADAMTS13	-1.17633	2.78783		FAM63A	3.51664	4.5773		RLN1	7.75569	5.22039		SPAG1	7.94395	2.65602
ADGRG6	-4.68259	4.74082		LOC102724788	3.46222	2.38642		CSF2RB	7.72388	5.0431		SLIT1	7.92677	5.38602
ADGRL2	-2.70813	3.97875		ALOX15	3.45195	8.88272		HMG20A	7.70932	3.85227		KCP	7.92487	4.98456
ADM2	-1.07381	9.38148		ALKBH6	3.40858	2.03119		MIR4750	7.70799	3.08057		ANKRD29	7.92013	3.67441
ADRA2A	-1.20082	5.74031		PTGFR	3.34588	3.07704		CSAD	7.70739	2.23131		ACKR2	7.91927	7.282
AFF3	-2.23092	4.16945		RCAN2	3.27271	4.69236		FAM21A	7.6965	3.00197		FAM63A	7.91373	4.5773
AGAP4	-3.13112	17.309		COL8A2	3.25491	3.96177		NELL2	7.67651	2.06068		DCTN1	7.90828	2.47101
AGPAT3	-4.25425	27.319		OLAH	3.24798	3.17378		ECHDC2	7.67233	2.28493		TMC6	7.89779	2.40906
AGTRAP	-3.00315	2.23464		VEPH1	3.23255	2.8789		C14orf93	7.66649	2.23128		ARHGAP45	7.88426	2.46823
AKAP1	-4.71441	5.42451		LTA4H	3.18862	2.8541		ILK	7.65335	2.49958		PLA2G4F	7.88235	8.17692
AKAP5	-3.59885	5.83586		C14orf159	3.13973	9.20936		FCGRT	7.62947	2.76818		LARS2	7.87647	2.79356
AKR1B10	-1.05573	3.08676		STOX2	3.07195	2.26044		PLAGL1	7.62674	2.04697		ANKZF1	7.8745	2.47562
AKR1C1	-1.04206	5.18797		EFS	3.05633	4.06634		RNF207	7.61958	2.00413		CSF1	7.86553	2.23118
AKR1C2	-1.18123	3.51047		IFT46	2.97357	4.68101		STAT5A	7.61228	2.68506		VCY1B	7.85204	2.33167
ALDH1A3	-2.14587	4.92344		FBXO32	2.95891	3.09228		RELN	7.61139	2.20597		MAGI2	7.84	3.06396
ALDH2	-1.26592	5.6506		OSBPL8	2.89845	6.40482		ANKRD29	7.61079	3.67441		TTLL3	7.83905	4.71523
AMDHD2	-1.07779	2.88472		ANKRD65	2.88805	2.88587		SYNE2	7.60375	5.4989		ZNF658	7.81672	2.78379
AMOTL2	-4.56437	3.51254		NICN1	2.84	3.94719		LRP5L	7.6015	2.72567		FUCA2	7.80559	4.56967
AMPD2	-4.27623	2.75468		GMIP	2.71925	2.20488		KCP	7.58759	4.98456		RASA1	7.80053	2.55621
ANAPC11	-1.96412	2.50582		GALT	2.70799	2.58303		GMPPA	7.57618	3.05804		SNX11	7.7643	7.5051
ANKAR	-3.75441	3.57432		KCP	2.68468	4.98456		CHKB	7.5701	3.95806		CTNND1	7.75715	2.23118
ANKRD31	-3.91727	3.03487		PLA2G4F	2.63622	8.17692		SLC7A2	7.56468	4.10664		CDH26	7.7497	4.5003
ANKRD42	-1.40771	2.2423		HOXD8	2.60765	2.5841		ANKAR	7.56104	3.57432		VEPH1	7.74956	2.8789
ANKZF1	-4.46172	2.47562		PHGR1	2.58132	2.89781		DLGAP4	7.54696	4.31695		HMG20A	7.73973	3.85227
ANO6	-3.95027	3.01367		NCAM2	2.5758	4.28345		ZNF410	7.54335	2.66525		CCDC130	7.73205	2.13501
ANO7	-2.92021	2.83725		ANGPT2	2.53723	4.78402		SLC25A6	7.54029	3.68224		ZNF502	7.7283	2.90245
APOD	-1.43758	5.3525		NOP9	2.5187	2.26287		NLRP11	7.53572	2.45461		MAP3K14	7.72828	3.5046
AQP3	-3.07837	2.00522		STRN3	2.51502	2.27202		LPO	7.52754	4.50308		ANO7	7.72763	2.83725
ARFRP1	-1.04729	6.09995		TRAPPC2L	2.50429	3.07758		AKAP5	7.52533	5.83586		CERS4	7.72418	5.39047
ARHGAP21	-3.53093	3.93253		FCGRT	2.49871	2.76818		SYT17	7.51202	3.87727		DCAF8	7.72162	2.3231
ARHGAP27	-3.64423	3.89732		SLC25A30	2.46189	3.15995		CNTN3	7.48851	2.25575		OPRK1	7.69297	3.32678
ARHGAP32	-4.40263	2.63773		MIR4260	2.32456	2.12627		ACKR2	7.48782	7.282		SLC25A6	7.68082	3.68224
ARHGAP45	-3.49249	2.46823		DMGDH	2.30369	4.592		CPEB1	7.48765	3.71998		LOC102724701	7.67807	3.60285
ARHGAP6	-3.2477	3.58336		SYT17	2.20447	3.87727		ABHD16A	7.47904	2.35217		CAP1	7.67033	5.75053
ARHGDIG	-1.84389	2.46967		SLC2A11	2.10574	2.93997		ZNF658	7.47883	2.78379		TACC1	7.67	2.75385
ARHGEF11	-3.38316	2.72621		SYNE2	2.0345	5.4989		CSF1	7.45936	2.23118		CERCAM	7.6658	2.11794
ARHGEF37	-1.11389	2.92082		BMF	2.01817	3.29122		AGTRAP	7.45418	2.23464		ARHGAP27	7.62956	3.89732
ARHGEF38	-1.45169	3.14843		GHDC	2.01403	6.26224		CLDN12	7.44447	4.19285		MCMDC2	7.6294	3.22402
ARSA	-4.34223	6.05176		LOC105369205	1.99571	2.94292		CUL5	7.43576	2.55547		PTCD2	7.61931	3.12649
ASMTL	-4.24509	3.75469		MAPK13	1.91498	2.3231		CAPZA1	7.42831	3.07434		FAM225A	7.61183	2.35225
ASNS	-1.00701	4.85033		RNF207	1.86003	2.00413		KIAA2026	7.41788	2.38678		SLC2A11	7.60282	2.93997
ATF3	-1.16193	4.21625		TSPOAP1	1.82731	3.19175		NPIPA2	7.4168	2.72915		ADAM18	7.59957	3.08066
ATM	-3.6254	2.57863		KLB	1.82647	2.03755		COL12A1	7.40211	5.61137		KIAA0100	7.59834	3.17985
ATPAF1	-3.63918	2.59868		NRG3	1.81374	2.34698		RLN2	7.39817	5.54893		NRCAM	7.59627	3.08287
ATXN1	-1.26623	5.39047		GPT	1.79877	3.11245		SI	7.39547	4.29527		RGS2	7.59558	2.75266
AZGP1	-2.20189	4.49665		HYLS1	1.76597	2.22656		PLA2G4F	7.39305	8.17692		NAA60	7.58365	3.78399
AZGP1P1	-2.19752	2.66525		C6orf89	1.74463	2.5863		TRPM4	7.39149	2.44578		SNHG12	7.5697	3.18842
B4GALNT1	-4.05935	2.9197		CNTN3	1.74019	2.25575		FASN	7.38995	2.02966		RAB24	7.56695	2.87726
BACE2	-1.13055	5.22039		SUSD5	1.73944	2.9612		GOLT1B	7.37653	2.34728		EDA2R	7.56383	4.05457
BAIAP3	-3.83093	2.61995		KTN1	1.69752	2.07377		FAM196A	7.3711	2.3231		CEP78	7.55954	3.71681
BBS9	-3.92592	2.00768		ANKRD29	1.68906	3.67441		SCEL	7.36748	3.56817		RORC	7.55935	2.20995
BCAM	-1.08693	4.76938		ESYT3	1.68392	5.9403		SNHG12	7.36726	3.18842		MMP17	7.55326	3.29348
BCHE	-3.68662	5.42487		TTTY15	1.63762	3.93253		PGAP2	7.36444	3.07269		MID1	7.54532	2.01345
BCL6	-1.68007	2.54747		FLRT1	1.5767	5.21343		TVP23C	7.34119	5.33637		SLC25A43	7.53748	2.85912
BEX2	-1.02496	5.74955		IGFBP3	1.56625	3.10649		MBTD1	7.33892	2.32743		FRMPD2	7.53485	2.36733
BEX4	-1.39737	7.71627		ANAPC5	1.51718	2.8262		ATM	7.33192	2.57863		ANKAR	7.53339	3.57432
BHLHA15	-1.83843	3.67386		PDE10A	1.48235	2.86018		CAST	7.31077	2.65447		ZNF415	7.51585	2.04378
BICDL2	-1.41917	2.0355		PIGA	1.4691	3.05769		ROBO1	7.30375	2.44316		MAPK13	7.50156	2.3231
BLMH	-2.0475	2.63496		MED17	1.45116	3.36664		TIGAR	7.29293	2.17446		NEDD4	7.49741	2.53189
BMPR1B	-5.45082	4.59829		MIR6125	1.4421	10.3488		NAV3	7.28656	5.83744		RALYL	7.48118	2.83284
BMX	-3.58741	5.97763		NQO2	1.43391	4.16832		ARHGAP27	7.26501	3.89732		DENND2D	7.48001	3.80579
BRPF3	-1.20212	7.95451		ACSS1	1.42894	2.20822		NBPF26	7.22578	2.00881		DCAF12	7.45536	2.16243
C14orf159	-2.85672	9.20936		CIRBP	1.41849	4.66093		MKNK1	7.22228	2.06332		HDAC7	7.4487	7.37033
C14orf80	-3.56754	2.13104		GUCY1B3	1.41295	3.70606		DMGDH	7.2095	4.592		MAMDC4	7.43674	2.01157
C14orf93	-4.07434	2.23128		VEGFA	1.33053	4.65424		FBXL12	7.18918	2.25092		MIR1908	7.42759	2.5422
C15orf52	-1.06082	3.06092		CPEB4	1.30504	2.46734		ZMYM5	7.18864	2.1786		ZMIZ2	7.42736	3.31561
C16orf58	-2.01396	4.21487		CERCAM	1.28307	2.11794		NIPAL2	7.18563	4.68101		DUS4L	7.40296	2.68245
C19orf60	-1.16971	4.07884		SPX	1.27877	2.63193		NAA60	7.18562	3.78399		TMEM184B	7.39188	2.65098
C1orf158	-2.09632	3.5207		CYB561	1.24484	2.92821		GAGE12G	7.18324	2.03265		ANKRD6	7.38691	2.81811
C5	-2.77432	2.47203		ALDH3A2	1.21802	6.22137		GAGE12F	7.18324	2.03239		PTGES3L-AARSD1	7.38673	3.34626
C9orf64	-5.83123	3.76382		LOC105372840	1.18943	2.79269		SH2B1	7.18152	4.45101		TPD52L2	7.37458	3.07651
CACNA1H	-2.02509	8.79546		DENND2D	1.14349	3.80579		ADGRL2	7.17846	3.97875		CIZ1	7.37099	2.06733
CALD1	-2.89576	5.87392		SLIT1	1.13221	5.38602		SORT1	7.17808	2.0336		SLC34A3	7.36761	2.79281
CAMK2B	-2.07243	3.95806		GCNT3	1.12328	2.96296		LAMTOR4	7.14883	2.06068		FBXO32	7.35605	3.09228
CAP1	-3.65556	5.75053		PTPDC1	1.1054	5.90085		ANKRD31	7.11456	3.03487		PARVA	7.31724	3.12011
CARNS1	-1.30259	2.50044		GNG13	1.06238	3.76603		PCDHGA9	7.1089	6.20624		ING4	7.3102	2.4097
CAST	-3.30321	2.65447		CTSB	1.0319	2.98916		OSBPL8	7.08601	6.40482		CNKSR2	7.30734	3.91377
CBS	-1.97095	4.52174		SNAP91	1.02624	2.88913		ZNF415	7.0804	2.04378		MBTD1	7.26658	2.32743
CBSL	-2.09867	2.12968		LPAR3	1.02194	2.26808		RHOT1	7.07866	2.51822		NLRP11	7.26372	2.45461
CCDC159	-1.7203	3.01041		NRIP1	1.01839	5.06762		FAM198B	7.07814	3.53504		TMEM234	7.2609	2.27716
CCDC85A	-2.51007	2.39941		SNX21	1.0032	2.63697		UBE2E1	7.06085	3.44635		GOLGA6L4	7.25348	2.23856
CCNJ	-2.27761	2.03807						FAM63A	7.06034	4.5773		GLS	7.25049	3.08495
CD274	-2.14461	7.41396						GLS	7.05023	3.08495		COL8A2	7.24642	3.96177
CD55	-1.15047	2.58406						PTPDC1	7.04578	5.90085		GUCY1B3	7.23932	3.70606
CD68	-2.08791	3.51938						FBXO24	7.04393	4.93594		CHKB	7.22947	3.95806
CDH26	-3.67692	4.5003						EDC3	7.03864	3.72791		TULP3	7.21159	2.15633
CDH3	-3.8515	3.69458						SLC25A43	7.01008	2.85912		MAML1	7.20771	2.94263
CDIP1	-1.05239	3.1286						NPRL2	6.98572	2.55375		FADS2	7.20135	2.91109
CDPF1	-3.17283	2.03443						PNRC1	6.96932	2.72695		PPARG	7.19431	3.718
CDS1	-1.02623	2.34741						PPFIBP2	6.96434	2.16243		CDPF1	7.17886	2.03443
CEP57	-3.25897	2.50833						MED17	6.96248	3.36664		ATM	7.16974	2.57863
CERS4	-1.93104	5.39047						SMO	6.94877	3.44192		UQCRC2	7.16665	2.14523
CES3	-3.5417	4.19677						FUCA2	6.91014	4.56967		ARHGEF11	7.16346	2.72621
CHKB	-3.69989	3.95806						ANKRD6	6.9054	2.81811		ACTR1A	7.1161	2.20189
CHST1	-1.55648	3.35						SLC2A11	6.90257	2.93997		ARHGAP6	7.11527	3.58336
CHTF18	-1.29205	2.42765						GPATCH2L	6.88972	3.62384		RACK1	7.10347	2.78617
CIZ1	-3.97189	2.06733						TXLNGY	6.87959	5.21525		GGT7	7.10125	4.10951
CKMT2-AS1	-1.41053	2.46891						MID1	6.87039	2.01345		MAPKAP1	7.09343	3.35094
CLDN12	-4.06156	4.19285						CCDC130	6.86637	2.13501		ARID1A	7.06955	2.22943
CLDN7	-1.05171	5.73958						TECPR1	6.86495	2.71123		TSPAN1	7.06327	2.15286
CLUH	-2.36622	5.11105						OGDHL	6.84608	2.95618		CKMT2-AS1	7.02847	2.46891
CNGB3	-1.6927	2.66239						RGS2	6.84291	2.75266		PMEL	7.02297	3.17168
CNKSR2	-2.34058	3.91377						CCT6B	6.80616	2.57023		PDE8A	6.98647	2.29291
CNNM1	-3.65325	3.5417						MAMDC4	6.80526	2.01157		RNPS1	6.9844	2.1626
COCH	-3.73869	3.20653						GPS1	6.79118	2.72335		UBE2F-SCLY	6.97346	5.43175
COL12A1	-4.83208	5.61137						ARID1A	6.76856	2.22943		LRRK1	6.93212	4.68101
COL16A1	-1.32247	3.40323						PARVA	6.76347	3.12011		SH3BGR	6.88675	9.15171
COPG2	-3.1025	2.47203						FAM234B	6.75879	2.92821		ODF3B	6.8851	4.01898
COPS7A	-3.49867	3.30018						STOX2	6.74554	2.26044		AKAP5	6.87005	5.83586
CPEB1	-3.36283	3.71998						HYLS1	6.72182	2.22656		KCNAB2	6.86785	2.2063
CPNE7	-1.45373	3.5736						HOXA4	6.69788	2.52397		OSBPL8	6.82646	6.40482
CPS1	-3.98136	2.54747						SLIT1	6.69363	5.38602		IZUMO4	6.81364	2.24188
CPXM2	-1.66208	2.25514						ZNF85	6.69164	2.77543		NHLRC1	6.80893	2.15617
CSAD	-4.10161	2.23131						MAML1	6.68896	2.94263		TGIF1	6.77532	3.66186
CSF1	-3.83122	2.23118						PTPRB	6.68525	2.09407		FAM234B	6.75288	2.92821
CSF2RB	-3.22374	5.0431						STK32A	6.6706	5.47912		RBM6	6.74895	2.46084
CTIF	-1.07346	2.67533						IFT46	6.66693	4.68101		MIR6822	6.73579	2.72434
CTSF	-1.26555	4.92236						DOCK3	6.66487	3.82314		LOC102724788	6.72953	2.38642
CXCL12	-3.73263	3.09169						TRAPPC2L	6.66043	3.07758		THAP7	6.72749	2.65374
CYP39A1	-1.94549	2.32887						SYT1	6.65896	2.53582		EPHA10	6.7229	2.53232
DAXX	-3.91882	3.53352						PMEL	6.65713	3.17168		POT1	6.70922	2.26013
DCAF5	-1.39127	5.73278						RBM6	6.62135	2.46084		ANO6	6.69788	3.01367
DCAF8	-1.9304	2.3231						PLEK2	6.61528	2.28795		IPO8	6.65151	2.92083
DCTN1	-2.1782	2.47101						LOC105369205	6.60795	2.94292		PIGA	6.64738	3.05769
DDX3Y	-6.31319	4.94969						TFR2	6.58665	2.1788		AQP3	6.63556	2.00522
DENR	-3.64234	2.3155						COL8A2	6.57657	3.96177		ATPAF1	6.63092	2.59868
DIO1	-2.27055	2.58097						MAPK13	6.56859	2.3231		BCAR1	6.61296	2.03428
DIO3	-2.49177	5.69016						SP110	6.55768	2.15286		WDSUB1	6.58473	2.9636
DIP2B	-3.3729	3.61083						SNRPN	6.5467	2.56671		MIR7108	6.56358	3.49923
DIXDC1	-3.71525	2.05952						CNNM1	6.54555	3.5417		TRAPPC2L	6.56289	3.07758
DLGAP4	-3.38532	4.31695						IPO8	6.53672	2.92083		LPO	6.5552	4.50308
DMRT1	-1.8894	2.68905						PCDHAC2	6.53388	3.08495		GLTSCR1L	6.55366	2.13038
DNAH5	-1.23903	2.39225						NTNG1	6.52731	2.69241		BEAN1	6.4591	2.16221
DNAJC12	-2.00208	5.00421						DENND2D	6.50498	3.80579		STON2	6.45841	2.00357
DNMT3A	-1.09076	3.50187						CDH26	6.50023	4.5003		NR3C2	6.4559	3.59466
DNPH1	-1.02269	5.1602						ISG20	6.47635	2.19252		BAIAP3	6.44534	2.61995
DOCK3	-3.44262	3.82314						ANAPC5	6.47013	2.8262		TCF7L2	6.41845	3.45748
DQX1	-4.77585	4.6468						AQP3	6.37794	2.00522		OLAH	6.40791	3.17378
DUS4L	-3.60309	2.68245						EML1	6.37219	2.32418		COPG2	6.40645	2.47203
DVL3	-1.01622	2.03119						C5	6.32144	2.47203		EXOC3-AS1	6.39264	2.32378
DZIP3	-1.57107	2.08638						TBCD	6.31929	2.84294		LOC105373191	6.37533	4.22492
ECHDC2	-4.09651	2.28493						BCHE	6.29681	5.42487		DENR	6.36603	2.3155
EDA2R	-1.89095	4.05457						RNPS1	6.29305	2.1626		ODF2L	6.33087	2.41331
EFCAB12	-1.69856	3.03487						ARHGAP6	6.29073	3.58336		ITM2B	6.29488	2.78633
EFNB3	-1.40154	2.342						GGT7	6.29056	4.10951		GALT	6.28118	2.58303
EHHADH	-1.2761	2.4791						ESYT3	6.27367	5.9403		DIO1	6.26652	2.58097
EIF1AY	-5.85311	3.87421						SHF	6.2626	2.3231		DOCK3	6.2611	3.82314
EIF4ENIF1	-4.04735	3.05051						TLK1	6.2518	3.58557		SYT17	6.23878	3.87727
ELOVL7	-1.01215	3.1223						GPR1	6.23714	6.51357		NELL2	6.22792	2.06068
EML2	-1.45357	8.50302						CEP57	6.23432	2.50833		SCRN1	6.19574	5.31758
EPHA3	-6.82919	4.68311						NR3C2	6.19756	3.59466		CCNJ	6.18197	2.03807
EPHA6	-5.79573	4.31538						YY1AP1	6.17483	2.36244		CAPZA1	6.175	3.07434
EPHX2	-2.11418	4.59179						CXCL12	6.16201	3.09169		ESYT3	6.17233	5.9403
ERICH1	-1.24283	2.11172						THBS1	6.158	2.08686		ALKBH6	6.15225	2.03119
ESRP1	-1.19409	9.2257						MIR1908	6.14736	2.5422		TVP23C	6.12948	5.33637
ESRRG	-2.63128	2.01647						C14orf80	6.09508	2.13104		PFKM	6.10335	5.3256
EVA1B	-1.68458	2.62216						TPD52L2	6.09261	3.07651		STOX2	6.04521	2.26044
EXOC3-AS1	-3.72164	2.32378						FLRT1	6.09056	5.21343		HOXA10	6.01091	2.32652
EXPH5	-4.05057	2.2292						MIPEP	6.03544	5.15363		DLGAP4	5.99434	4.31695
FADS2	-3.81234	2.91109						FIBIN	6.01902	5.90009		SHC2	5.97248	6.98533
FAM102A	-1.08857	6.75282						CES3	6.0132	4.19677		CPEB1	5.96366	3.71998
FAM129A	-2.26882	12.5638						AFF1	6.01095	4.18787		FZD2	5.93421	2.59178
FAM196A	-3.10737	2.3231						NQO2	6.00586	4.16832		MIR7114	5.90813	2.07859
FAM198B	-3.63686	3.53504						DIO3	5.99399	5.69016		CAST	5.90208	2.65447
FAM210A	-1.62273	8.1925						PHGR1	5.99324	2.89781		MYO15B	5.88942	2.88099
FAM214B	-4.18455	2.35765						LOC105372840	5.99145	2.79269		PNRC1	5.84108	2.72695
FAM21A	-2.5274	3.00197						ESRRG	5.98081	2.01647		TECPR1	5.77781	2.71123
FAM50B	-4.45693	2.72794						PTPRF	5.9797	2.59854		SCAMP5	5.76872	2.70422
FASN	-3.82541	2.02966						KCTD2	5.97291	4.3425		HIST1H3E	5.74567	5.84252
FBXL12	-3.59469	2.25092						MIR6787	5.9723	2.53282		CUL5	5.73398	2.55547
FBXL16	-4.07723	3.09742						PDE10A	5.95921	2.86018		TCEA3	5.72977	2.35702
FIBIN	-2.5678	5.90009						PSMD2	5.94812	3.88095		NQO2	5.70242	4.16832
FLJ22447	-1.19265	2.79795						SHC2	5.93317	6.98533		C5	5.67591	2.47203
FN1	-3.03518	10.6408						HAGHL	5.92175	3.01123		CD274	5.67346	7.41396
FOXD1	-1.89779	4.85126						KLHL3	5.89381	2.5698		LARGE1	5.65048	2.262
FRMPD2	-3.30855	2.36733						MIR7108	5.84446	3.49923		PDIA2	5.64458	2.0222
FSCN2	-1.2672	2.14108						MIR497HG	5.81272	2.65683		PIK3R1	5.63237	2.49238
FSTL1	-1.52803	5.98268						NEDD4	5.7966	2.53189		KTN1	5.6061	2.07377
FUCA2	-3.70612	4.56967						CDH3	5.75596	3.69458		THRSP	5.58319	3.58707
FZD2	-2.62092	2.59178						RAB24	5.73946	2.87726		SNX25	5.56528	2.76215
GAGE12F	-1.79598	2.03239						C22orf29	5.73473	4.19731		ANGPT2	5.55495	4.78402
GAGE12G	-1.79598	2.03265						DDR2	5.73382	2.10224		TMEM178A	5.54743	2.57473
GALC	-2.21471	3.38547						COCH	5.71909	3.20653		PEX11B	5.54561	2.58223
GALE	-4.43511	3.98942						FRMPD2	5.6994	2.36733		NRG3	5.53077	2.34698
GATB	-1.91232	3.85227						KTN1	5.68432	2.07377		DCUN1D4	5.48833	2.08316
GDF15	-1.9214	10.6697						NHLRC1	5.67056	2.15617		CNGB3	5.47954	2.66239
GGT7	-3.47137	4.10951						GOLGA6L4	5.65197	2.23856		MIR497HG	5.47247	2.65683
GLTSCR1L	-1.21854	2.13038						ODF2L	5.64818	2.41331		NOP9	5.46338	2.26287
GMIP	-1.33821	2.20488						GCNT3	5.64554	2.96296		SERPINA3	5.43927	3.35766
GMPPA	-1.89404	3.05804						MYO15B	5.62312	2.88099		DDR2	5.42807	2.10224
GNG7	-1.24408	4.04695						GRIK1	5.60587	4.79443		PMPCB	5.41109	5.72745
GNMT	-1.76455	3.6221						TCF7L2	5.58924	3.45748		NUP62	5.36421	3.90321
GNS	-2.08528	4.66136						ALKBH6	5.5696	2.03119		FSTL1	5.35026	5.98268
GOLGB1	-4.35267	2.34556						HOXB5	5.56127	2.17843		PRKY	5.32192	2.41909
GOLPH3L	-1.0188	4.99648						BMX	5.53751	5.97763		CCDC85A	5.29855	2.39941
GOLT1B	-3.43323	2.34728						SCRN1	5.52232	5.31758		PLK2	5.29792	4.07424
GPATCH2L	-4.12587	3.62384						CDPF1	5.51247	2.03443		SNX21	5.29593	2.63697
GPNMB	-1.8268	7.69807						ITM2B	5.49025	2.78633		RFX3	5.22474	2.99697
GPR1	-2.29801	6.51357						NRG3	5.48157	2.34698		AZGP1P1	5.18859	2.66525
GPR158	-1.16243	3.58557						GALT	5.47408	2.58303		THBS1	5.1761	2.08686
GPRIN2	-4.89694	3.07149						ING4	5.46567	2.4097		AZGP1	5.17553	4.49665
GPS1	-4.06984	2.72335						FBXO32	5.46218	3.09228		CSF2RB	5.17108	5.0431
GREB1	-2.39753	8.43193						NAALAD2	5.35348	2.96886		IFT46	5.16803	4.68101
GRIK1	-4.01547	4.79443						LARGE1	5.33614	2.262		NNT	5.16393	2.53939
GSAP	-4.83814	2.88472						ACTR1A	5.32457	2.20189		PDE10A	5.15833	2.86018
H2AFJ	-6.83726	4.36613						PMPCB	5.27953	5.72745		OR7E47P	5.15535	3.48716
HAGHL	-3.46799	3.01123						GUCY1B3	5.27749	3.70606		SLC25A30	5.14564	3.15995
HBEGF	-1.00074	3.10336						LTA4H	5.25908	2.8541		ZBTB16	5.14501	4.07433
HECTD1	-1.93772	2.84726						IZUMO4	5.24956	2.24188		GPT	5.14197	3.11245
HENMT1	-2.96847	3.29575						LCN2	5.24798	10.4643		TTC12	5.1356	4.01686
HHAT	-2.09914	5.34278						ZNF518B	5.23924	3.45157		UPK3A	5.12477	3.32543
HIST1H3E	-2.54804	5.84252						CD68	5.20058	3.51938		C22orf29	5.10645	4.19731
HIST1H4H	-1.04688	2.52482						PTGES2	5.14765	11.6171		FAM196A	5.05836	2.3231
HIST2H4B	-1.8721	4.28772						FZD2	5.14604	2.59178		SH3KBP1	5.05095	3.1522
HMBS	-4.31987	7.20142						PIRT	5.13309	3.32158		PTPDC1	5.04459	5.90085
HOGA1	-1.5195	5.42278						SPX	5.12512	2.63193		AFF3	5.00748	4.16945
HOXA10	-1.97913	2.32652						MIR7114	5.11755	2.07859		CAMK2B	4.97826	3.95806
HOXA4	-3.88674	2.52397						FAM129A	5.09503	12.5638		DMGDH	4.96463	4.592
HOXB5	-3.4139	2.17843						TMEM178A	5.03206	2.57473		ARHGDIG	4.96315	2.46967
HSD17B14	-1.85085	3.95806						CPXM2	5.00484	2.25514		LOC105372840	4.95075	2.79269
HSH2D	-1.32799	2.51822						TCEA3	4.9816	2.35702		BMF	4.93201	3.29122
HTRA1	-1.19126	4.04425						SSBP3	4.94232	3.08303		AFF1	4.91626	4.18787
ICA1	-3.69626	3.35						TAPBPL	4.93143	2.33275		GNG13	4.89683	3.76603
IDH1	-1.80459	6.06521						SNX21	4.88314	2.63697		UNC5A	4.89173	5.14767
IFITM2	-4.52046	3.58557						SV2B	4.84281	2.39028		SSBP3	4.88647	3.08303
IKZF2	-2.83055	2.1452						SH3KBP1	4.82628	3.1522		HOXD8	4.8507	2.5841
IL1RAPL1	-1.61509	2.26515						CCNJ	4.79118	2.03807		LTBP2	4.82699	2.3829
ILDR1	-5.03419	3.27901						TUBGCP6	4.70268	8.14292		LPAR3	4.82346	2.26808
ILK	-4.01054	2.49958						FOXD1	4.67875	4.85126		SLC2A12	4.79565	6.09277
IMPDH1	-1.95349	2.97865						SNUPN	4.65573	3.01409		NAP1L4	4.74126	2.04378
ING4	-3.19397	2.4097						MIR4260	4.59483	2.12627		ALDH1A3	4.72694	4.92344
INTU	-1.33212	3.09169						RANGRF	4.58408	4.2794		MFSD4A	4.67897	2.98259
ISG20	-3.40118	2.19252						PRSS1	4.55836	13.6327		EPHX2	4.63807	4.59179
IST1	-3.68641	2.73128						HIST1H3E	4.54702	5.84252		LAMTOR4	4.63391	2.06068
ITPRIPL2	-1.4003	2.30386						GPNMB	4.5352	7.69807		TNFRSF19	4.63298	4.29475
IZUMO4	-3.0158	2.24188						SYNGR3	4.51203	3.56649		MIR632	4.58718	4.17879
JMJD7	-1.00897	2.37086						C1orf158	4.47137	3.5207		ZNF430	4.56019	2.47508
KCNAB2	-1.71696	2.2063						CHST1	4.46535	3.35		EFCAB12	4.5411	3.03487
KCNG1	-1.92082	7.60436						P4HA2	4.44209	2.42076		PLCB2	4.51176	2.42015
KCNN2	-4.53163	4.11639						TENM4	4.39174	4.39892		GCNT3	4.50487	2.96296
KCTD2	-3.36423	4.3425						WSCD1	4.36007	3.16487		WSCD1	4.48629	3.16487
KDM5D	-4.62425	3.85227						S100P	4.35695	5.99496		BRPF3	4.44611	7.95451
KIAA0100	-1.89959	3.17985						RALGAPA1	4.22837	2.26287		IL1RAPL1	4.43546	2.26515
KIAA2026	-3.67072	2.38678						NUP62	4.21812	3.90321		KLK3	4.43124	9.37141
KLF7	-4.26571	2.55494						CCDC85A	4.18091	2.39941		TENM1	4.39629	2.14951
KLHL13	-2.11058	2.90998						TPCN1	4.16967	4.83212		TSPAN31	4.37464	4.54654
KLHL3	-3.63867	2.5698						BMF	4.16922	3.29122		LOC284825	4.30546	2.0408
KLK3	-1.07484	9.37141						CERCAM	4.11564	2.11794		VWF	4.28849	5.5253
LACC1	-4.88752	3.29124						TSPAN31	4.10622	4.54654		NUP93	4.27009	6.29926
LAMP2	-1.2533	4.02282						BHLHA15	4.09064	3.67386		ACKR3	4.21108	4.11639
LAMP3	-2.42331	4.15192						LOC101929224	4.07285	2.63338		DCAF5	4.17743	5.73278
LAPTM5	-1.63948	2.44203						DMRT1	4.07163	2.68905		PTPRM	4.15999	6.42325
LARGE1	-2.74162	2.262						PML	4.06473	5.46668		TAPBPL	4.14693	2.33275
LARP4	-4.47024	5.14445						LTBP2	4.05426	2.3829		ZMIZ1-AS1	4.13825	2.11576
LARP6	-1.54641	4.73158						LPAR3	4.04123	2.26808		IGFBP3	4.12354	3.10649
LCN2	-1.78007	10.4643						TULP4	4.02816	5.10801		LOC107985317	4.0903	2.06062
LCP1	-5.32395	3.58764						CYP39A1	4.02236	2.32887		GPR1	4.07238	6.51357
LDHD	-1.00246	4.12213						TENM1	4.01117	2.14951		DNAJC12	4.03698	5.00421
LHPP	-1.02006	2.07705						GDF15	4.00124	10.6697		RAB26	4.02317	4.84395
LINC00667	-3.27204	2.21902						DNAJC12	3.98972	5.00421		SLC22A3	4.00743	4.07589
LITAF	-1.2994	3.64215						NGFR	3.98882	2.44817		SNHG19	4.00574	2.64117
LOC100287413	-1.01662	2.79356						SLC25A30	3.96546	3.15995		SYCE3	3.99061	2.66718
LOC101929224	-1.83396	2.63338						PRSS16	3.96517	2.12404		RINL	3.98356	2.59478
LOC102724701	-1.91952	3.60285						MAP2	3.91479	3.51329		TSTD1	3.97315	7.60436
LOC102724908	-1.37871	2.27202						KCNG1	3.90523	7.60436		SNAP91	3.95527	2.88913
LOC105373191	-2.01002	4.22492						SIAH1	3.90517	8.6926		OLFM2	3.93599	5.23786
LOC105377439	-1.43282	2.93154						IDH1	3.88494	6.06521		CBS	3.92852	4.52174
LOC107985317	-3.14891	2.06062						PRKY	3.88436	2.41909		MMP16	3.90606	3.22402
LOC284825	-1.49876	2.0408						SNAP91	3.87381	2.88913		OXR1	3.85839	2.87673
LPO	-3.52069	4.50308						LAPTM5	3.84818	2.44203		SORT1	3.84973	2.0336
LRIG1	-1.00782	3.05626						HOXA10	3.84517	2.32652		GMIP	3.84086	2.20488
LRP5L	-1.90049	2.72567						LOC105377439	3.79464	2.93154		IKZF2	3.83279	2.1452
LRRC24	-1.28599	3.90207						PTPRM	3.79231	6.42325		CBSL	3.83007	2.12968
LRRC75A-AS1	-1.40569	3.10951						OXR1	3.79034	2.87673		OBSL1	3.81534	2.78425
LRRK1	-3.73974	4.68101						ALDH3A2	3.78977	6.22137		STRN3	3.80625	2.27202
LTA4H	-1.7475	2.8541						MIA2	3.76943	13.1938		MTHFR	3.80459	5.8281
LTBP2	-2.38989	2.3829						ALDH1A3	3.76232	4.92344		PDZRN3	3.79901	3.23473
LYRM9	-1.15498	2.02224						ARFIP1	3.75975	3.90664		GNMT	3.79276	3.6221
MAGED4	-4.08079	5.01958						MIR632	3.7307	4.17879		HSD17B14	3.77871	3.95806
MAGI2	-1.95997	3.06396						NEDD4L	3.71076	7.86707		FLRT1	3.77854	5.21343
MAP1B	-1.13906	5.0004						AZGP1P1	3.7097	2.66525		SWAP70	3.77417	2.96721
MAP2	-1.69749	3.51329						CBSL	3.67609	2.12968		PTGES2	3.74209	11.6171
MAP3K14	-1.93207	3.5046						CYB561	3.66829	2.92821		SLC22A31	3.70239	3.69839
MAP4K4	-4.34563	2.43544						NOS3	3.66232	2.38143		EML1	3.69475	2.32418
MAPK11	-1.3767	2.47882						TCEA1	3.64331	3.49609		SYNM	3.66825	2.64679
MAPK8IP2	-4.19049	5.5023						PDIA2	3.63111	2.0222		DIO3	3.63224	5.69016
MAPKBP1	-1.86014	2.98376						CBS	3.62221	4.52174		PDDC1	3.62771	2.0919
MATN2	-5.18901	3.12191						HENMT1	3.61219	3.29575		CYP39A1	3.60967	2.32887
MCMDC2	-1.90735	3.22402						AFF3	3.60958	4.16945		ACBD4	3.60283	3.34177
MDN1	-3.98423	4.53427						TLCD2	3.59691	6.96974		ITPRIPL2	3.60148	2.30386
MFSD4A	-3.33454	2.98259						PLK2	3.55346	4.07424		FLJ22447	3.57904	2.79795
MGLL	-1.1832	2.32592						AZGP1	3.54268	4.49665		CCDC159	3.55883	3.01041
MIA2	-1.71291	13.1938						TGM1	3.53215	3.26579		CD68	3.55703	3.51938
MID1	-3.60352	2.01345						AKR1C1	3.51111	5.18797		NINL	3.54914	2.72794
MIR1248	-1.01694	3.92995						VEGFA	3.48463	4.65424		MMEL1	3.54888	3.3692
MIR1908	-3.39374	2.5422						NEBL	3.48047	10.8828		FAM129A	3.51551	12.5638
MIR3064	-1.89648	4.97377						CNKSR2	3.47994	3.91377		FIBIN	3.51185	5.90009
MIR4260	-1.78061	2.12627						LARP6	3.45505	4.73158		CPNE7	3.50965	3.5736
MIR4750	-1.86404	3.08057						GPT	3.44706	3.11245		HSH2D	3.49958	2.51822
MIR497HG	-2.39195	2.65683						HSD17B14	3.44621	3.95806		TMPRSS2	3.49527	8.00706
MIR628	-2.80415	8.96805						RINL	3.43983	2.59478		N4BP2L2	3.48589	3.56268
MIR632	-2.27435	4.17879						ZNF554	3.4242	2.93819		GPR158	3.47155	3.58557
MIR6787	-3.64135	2.53282						OBSL1	3.41594	2.78425		C1orf158	3.45613	3.5207
MIR6843	-4.76935	2.85528						N4BP2L2	3.40941	3.56268		ARHGEF38	3.4447	3.14843
MIR7114	-1.90783	2.07859						AKR1B10	3.40875	3.08676		EVA1B	3.42419	2.62216
MKNK1	-2.30321	2.06332						PDDC1	3.40138	2.0919		HOGA1	3.42403	5.42278
MKNK2	-1.52534	3.70778						BACE2	3.40101	5.22039		RAD21-AS1	3.39162	3.60923
MLPH	-1.07266	6.00528						ABCA4	3.38667	2.25421		ZNF579	3.39002	4.82799
MMEL1	-1.74957	3.3692						ERICH1	3.37979	2.11172		ANKRD49	3.37993	2.33275
MMP16	-1.90892	3.22402						PIK3R1	3.35165	2.49238		HIST2H4B	3.3734	4.28772
MMP17	-4.13123	3.29348						HIST2H4B	3.29852	4.28772		LOC102724908	3.35093	2.27202
MMP24	-1.2256	2.71425						MRGPRE	3.28303	3.43667		KCNG1	3.34599	7.60436
MMS19	-1.96616	3.15399						UPK3A	3.27604	3.32543		ZDHHC20	3.32849	3.40671
MRGPRE	-1.62003	3.43667						MUC20	3.26471	3.71394		GDF15	3.32814	10.6697
MROH1	-1.35783	5.05273						AKR1C2	3.2442	3.51047		SAR1B	3.29687	2.83248
MST1	-1.43998	2.93809						RFX3	3.23168	2.99697		CHTF18	3.24227	2.42765
MTHFR	-3.42607	5.8281						APOD	3.23132	5.3525		BCL6	3.23227	2.54747
MUC20	-1.11643	3.71394						SYNM	3.22945	2.64679		PRSS1	3.17787	13.6327
MYL9	-4.133	3.40831						ARHGDIG	3.19759	2.46967		LRRC75A-AS1	3.15823	3.10951
N4BP2L2	-1.6686	3.56268						COL16A1	3.17339	3.40323		BCAM	3.15229	4.76938
NAALAD2	-3.54008	2.96886						ITPRIPL2	3.16301	2.30386		NGFR	3.11696	2.44817
NAP1L4	-3.13744	2.04378						EVA1B	3.15283	2.62216		EHHADH	3.10982	2.4791
NATD1	-1.10976	3.46693						PLAC1	3.13112	2.47008		CPXM2	3.08134	2.25514
NAV3	-4.74185	5.83744						TANGO2	3.12029	2.4656		LOC101929224	3.07851	2.63338
NBPF26	-3.94368	2.00881						ELOVL7	3.09422	3.1223		PIRT	3.06057	3.32158
NEAT1	-1.34091	9.2257						SLC9A9	3.08388	3.07651		DZIP3	3.05584	2.08638
NEBL	-1.41651	10.8828						MMEL1	3.07656	3.3692		BHLHA15	3.04608	3.67386
NECAB3	-1.03901	4.34267						HTRA1	3.06142	4.04425		TBC1D4	3.04058	2.66411
NEDD4	-3.3235	2.53189						MMP16	3.05241	3.22402		CYB561	3.04005	2.92821
NEDD4L	-3.59788	7.86707						CD55	3.04975	2.58406		MRGPRE	3.03494	3.43667
NELL2	-3.47611	2.06068						DIO1	3.04887	2.58097		LITAF	3.0337	3.64215
NGFR	-1.97249	2.44817						EPHX2	3.03824	4.59179		MMP24	3.03146	2.71425
NHLRC1	-2.88683	2.15617						RBKS	2.97843	2.69426		SPX	3.03088	2.63193
NICN1	-2.73968	3.94719						ZNF430	2.96073	2.47508		SLC25A30-AS1	3.03074	2.30515
NINL	-1.42565	2.72794						ZBTB16	2.95638	4.07433		EFNB3	3.00362	2.342
NIPAL2	-3.94917	4.68101						TSTD1	2.95063	7.60436		VWA2	2.99051	2.47823
NKTR	-1.80586	2.20943						BCL6	2.93061	2.54747		PDK2	2.98981	2.74891
NLGN4Y	-4.50668	2.92781						ATF3	2.91576	4.21625		TMC4	2.9861	9.20816
NLRP11	-3.69986	2.45461						SLC22A31	2.90805	3.69839		CTSF	2.94892	4.92236
NNT	-1.60741	2.53939						C6orf89	2.9069	2.5863		ALDH2	2.93217	5.6506
NOP9	-1.89089	2.26287						SWAP70	2.89555	2.96721		FOXD1	2.92864	4.85126
NOS3	-1.64186	2.38143						EML2	2.86886	8.50302		AGAP4	2.90985	17.309
NOXA1	-1.29577	3.5112						ESRP1	2.84018	9.2257		GNG7	2.90268	4.04695
NPDC1	-1.04797	5.49009						BEX4	2.83401	7.71627		NRIP1	2.89801	5.06762
NPIPA2	-3.21176	2.72915						SYCE3	2.83308	2.66718		ZNF580	2.88033	7.20848
NPNT	-4.98034	3.69458						ZMIZ1-AS1	2.81614	2.11576		SNUPN	2.88015	3.01409
NPRL2	-3.20136	2.55375						EFNB3	2.80478	2.342		SSPO	2.86807	5.22039
NRCAM	-1.89907	3.08287						MKNK2	2.79648	3.70778		ELOVL7	2.86724	3.1223
NRF1	-2.40737	13.7646						SORBS3	2.79288	2.12968		BEX4	2.85855	7.71627
NRIP1	-1.16169	5.06762						NEAT1	2.77282	9.2257		RAPGEF3	2.84906	2.33296
NTNG1	-3.88524	2.69241						CCDC159	2.77082	3.01041		SLC44A4	2.84634	4.02819
NUP62	-1.89227	3.90321						PACSIN2	2.76601	7.20848		SFTPA2	2.84587	5.14528
NUP93	-1.10173	6.29926						LRRC24	2.76366	3.90207		DNAH5	2.82225	2.39225
OBSL1	-1.78252	2.78425						GNMT	2.76083	3.6221		PLEKHH1	2.82143	3.90987
OGDHL	-3.78164	2.95618						MGLL	2.73543	2.32592		PRKACB	2.8193	4.40041
OLFM2	-1.7337	5.23786						STRN3	2.73144	2.27202		SYNGR1	2.8066	2.36976
OPLAH	-1.38469	6.54288						OPLAH	2.72828	6.54288		RNH1	2.80552	2.16976
OPRK1	-1.92324	3.32678						SEL1L3	2.69005	14.0834		PRSS16	2.78341	2.12404
OR7E47P	-1.31904	3.48716						TMEM59L	2.68631	4.59501		TMEM175	2.77202	2.20281
OXR1	-1.95432	2.87673						MROH1	2.66809	5.05273		EML2	2.76845	8.50302
P4HA2	-1.47821	2.42076						ANKRD42	2.66693	2.2423		ZNF561-AS1	2.75349	2.08437
PABPC1L	-1.00969	4.09381						MST1	2.64811	2.93809		NOXA1	2.74962	3.5112
PACSIN2	-1.28776	7.20848						FAM102A	2.64358	6.75282		PELI2	2.74413	2.36976
PALM	-4.19927	2.32652						ZNF579	2.62824	4.82799		IDH1	2.74152	6.06521
PARVA	-3.49483	3.12011						BICDL2	2.61955	2.0355		LAPTM5	2.73362	2.44203
PBX1	-2.16102	3.10034						CARNS1	2.6085	2.50044		FAM218A	2.73185	2.09309
PCDHAC2	-1.04241	3.08495						TTC39A-AS1	2.60795	2.18938		C6orf89	2.7299	2.5863
PCDHGA9	-3.77545	6.20624						SNHG19	2.60264	2.64117		S100P	2.72803	5.99496
PCK2	-1.22408	11.5019						MAPK11	2.60107	2.47882		OPLAH	2.71312	6.54288
PDDC1	-1.73971	2.0919						PCK2	2.56788	11.5019		LCN2	2.71308	10.4643
PDE2A	-4.43664	4.42321						FSCN2	2.55427	2.14108		NPDC1	2.68784	5.49009
PDE8A	-1.63798	2.29291						WARS	2.53307	3.68916		C19orf60	2.68273	4.07884
PDIA2	-1.78039	2.0222						ATXN1	2.53287	5.39047		RBKS	2.6536	2.69426
PDK2	-1.40575	2.74891						TMEM175	2.5267	2.20281		TMEM59L	2.64687	4.59501
PDZRN3	-1.34228	3.23473						RAB26	2.5237	4.84395		MAPK11	2.64646	2.47882
PELI2	-1.27109	2.36976						ZNF629	2.50733	4.42584		ADAMTS13	2.63895	2.78783
PEX11B	-3.30207	2.58223						LOC102724908	2.50483	2.27202		PLAC1	2.62426	2.47008
PFKM	-4.29375	5.3256						NECAB3	2.49036	4.34267		LARP6	2.61342	4.73158
PGAP2	-1.84162	3.07269						ARHGEF38	2.47283	3.14843		MIA2	2.57165	13.1938
PHF11	-4.79715	2.78379						ADAMTS13	2.47141	2.78783		NOS3	2.56808	2.38143
PIK3R1	-2.19219	2.49238						CAMK2B	2.44717	3.95806		FSCN2	2.56189	2.14108
PIRT	-2.17818	3.32158						CD274	2.44554	7.41396		SORBS3	2.56093	2.12968
PLAC1	-1.45664	2.47008						INTU	2.44477	3.09169		MAP1B	2.54692	5.0004
PLAGL1	-3.95252	2.04697						OLFM2	2.43792	5.23786		MST1	2.5326	2.93809
PLCB2	-1.61739	2.42015						HBEGF	2.43127	3.10336		SV2B	2.53095	2.39028
PLEK2	-3.77687	2.28795						NOXA1	2.42442	3.5112		MIR1248	2.5281	3.92995
PLEKHG5	-1.9848	2.84294						LRRC75A-AS1	2.42389	3.10951		LOC105377439	2.52221	2.93154
PLEKHH1	-1.02526	3.90987						SMAD1	2.4201	2.58305		ZMAT1	2.50531	2.57134
PLK2	-2.21669	4.07424						TTC39A	2.41429	4.48424		DMRT1	2.49907	2.68905
PLXDC2	-1.35667	2.42188						DZIP3	2.40886	2.08638		DNPH1	2.49777	5.1602
PMEL	-3.42002	3.17168						PLXDC2	2.39869	2.42188		STK32A	2.49249	5.47912
PML	-3.09599	5.46668						CPEB4	2.39624	2.46734		ADRA2A	2.48931	5.74031
PMP22	-3.79442	2.93997						TMC4	2.39015	9.20816		RN7SL2	2.48895	2.54299
PNPLA7	-2.16218	5.04907						UNC5A	2.36491	5.14767		CTSB	2.48646	2.98916
PNRC1	-3.23132	2.72695						ACSL1	2.36371	4.26529		ARHGEF37	2.48605	2.92082
POT1	-3.7645	2.26013						RNH1	2.36138	2.16976		CARNS1	2.47782	2.50044
PPARG	-4.10122	3.718						MLPH	2.34574	6.00528		PLXDC2	2.46541	2.42188
PPFIBP2	-3.05428	2.16243						CLDN7	2.33971	5.73958		JMJD7	2.46119	2.37086
PPRC1	-2.061	4.42888						HOGA1	2.33615	5.42278		C15orf52	2.44349	3.06092
PRKACB	-1.04814	4.40041						PDK2	2.33186	2.74891		GPNMB	2.43807	7.69807
PRKY	-2.30422	2.41909						BEX2	2.32926	5.74955		DNMT3A	2.4278	3.50187
PRPF39	-4.12237	4.27142						PABPC1L	2.32325	4.09381		MROH1	2.42405	5.05273
PRSS1	-2.01618	13.6327						CPNE7	2.31771	3.5736		ACSL1	2.42149	4.26529
PRSS16	-1.81903	2.12404						RAPGEF3	2.3161	2.33296		FAM21A	2.41309	3.00197
PSD3	-2.27617	5.85226						ADM2	2.30735	9.38148		BICDL2	2.39656	2.0355
PSMD2	-3.58826	3.88095						LYRM9	2.30313	2.02224		LYRM9	2.38918	2.02224
PTCD2	-1.90483	3.12649						ABR	2.3003	2.92082		TMEM8B	2.37337	2.62615
PTGES2	-1.11131	11.6171						EFCAB12	2.28702	3.03487		CDS1	2.371	2.34741
PTGES3L-AARSD1	-3.44714	3.34626						ACBD4	2.28126	3.34177		INTU	2.36934	3.09169
PTPRF	-3.39022	2.59854						SLC2A12	2.2681	6.09277		TANGO2	2.36556	2.4656
PTPRM	-2.17024	6.42325						GNG13	2.23921	3.76603		MKNK2	2.36179	3.70778
PXN	-2.3917	4.04568						HSH2D	2.23391	2.51822		TTC39A-AS1	2.33795	2.18938
RAB26	-1.61212	4.84395						NATD1	2.22677	3.46693		LDHD	2.33516	4.12213
RAB39B	-4.15312	3.90927						ALDH2	2.1957	5.6506		TCEA1	2.32819	3.49609
RACK1	-1.77587	2.78617						PELI2	2.17788	2.36976		SIAH1	2.31944	8.6926
RAD21-AS1	-1.24418	3.60923						HIST1H4H	2.17679	2.52482		APOD	2.31885	5.3525
RALGAPA1	-1.89769	2.26287						CTSB	2.16622	2.98916		LRIG1	2.31222	3.05626
RALYL	-1.87029	2.83284						SYNGR1	2.14967	2.36976		ZNF629	2.29651	4.42584
RANGRF	-1.25523	4.2794						SH3GLB2	2.14806	5.05273		ARFRP1	2.28385	6.09995
RAPGEF3	-1.27834	2.33296						ZMAT1	2.14307	2.57134		AMDHD2	2.27202	2.88472
RAPH1	-3.83273	2.45346						SSPO	2.13695	5.22039		MIR628	2.25618	8.96805
RASA1	-3.72973	2.55621						IL1RAPL1	2.13525	2.26515		LOC100287413	2.24988	2.79356
RBKS	-1.47961	2.69426						AMDHD2	2.12036	2.88472		UAP1L1	2.24883	6.25788
RBM6	-3.34257	2.46084						DNAH5	2.10658	2.39225		CDIP1	2.23681	3.1286
RDH12	-2.57979	8.13214						CTSF	2.10006	4.92236		ANKRD42	2.23629	2.2423
RDX	-1.97939	2.57572						JMJD7	2.08798	2.37086		TLCD2	2.23383	6.96974
RELN	-3.96076	2.20597						CNGB3	2.08474	2.66239		CPEB4	2.22838	2.46734
RGMA	-2.03453	4.96633						LAMP2	2.07827	4.02282		PACSIN2	2.22668	7.20848
RGPD8	-4.21727	2.25202						GNG7	2.07354	4.04695		SYNGR3	2.22567	3.56649
RGS17	-2.25159	5.43363						LITAF	2.07083	3.64215		NEAT1	2.21476	9.2257
RGS2	-2.94978	2.75266						SFTPA2	2.05932	5.14528		LHPP	2.21462	2.07705
RHOT1	-3.655	2.51822						ARFRP1	2.04708	6.09995		HIST1H4H	2.18354	2.52482
RINL	-1.6015	2.59478						ZNF561-AS1	2.02519	2.08437		PCK2	2.17926	11.5019
RLN1	-4.97445	5.22039						C19orf60	2.0234	4.07884		ZNF554	2.16045	2.93819
RLN2	-4.89889	5.54893						ZNF580	2.00147	7.20848		SYNE2	2.14641	5.4989
RN7SL2	-1.06465	2.54299						PDZRN3	1.97992	3.23473		GOLPH3L	2.09973	4.99648
RNH1	-1.17012	2.16976						EHHADH	1.96193	2.4791		DKFZp686K1684	2.09501	4.19537
RNPS1	-2.71944	2.1626						C15orf52	1.96143	3.06092		LAMP2	2.09473	4.02282
RPS4Y1	-6.89869	4.42025						CDIP1	1.94208	3.1286		SLC2A8	2.09219	2.77536
S100P	-1.6713	5.99496						GOLPH3L	1.93247	4.99648		VEGFA	2.03934	4.65424
SALL2	-5.73734	4.06891						MMP24	1.91864	2.71425		MGLL	2.01659	2.32592
SAR1B	-1.00457	2.83248						DVL3	1.91399	2.03119		SLC9A9	2.00293	3.07651
SCAMP5	-3.56	2.70422						UAP1L1	1.90421	6.25788		MAP2	1.99979	3.51329
SCEL	-1.84187	3.56817						CHTF18	1.89105	2.42765		MKNK1	1.99056	2.06332
SCRN1	-2.94522	5.31758						TBC1D4	1.87528	2.66411		NEBL	1.97361	10.8828
SEL1L3	-1.15841	14.0834						ACKR3	1.85147	4.11639		LRRC24	1.96576	3.90207
SERPINA3	-3.51146	3.35766						TMEM8B	1.85018	2.62615		CTIF	1.95181	2.67533
SFI1	-2.00202	3.03038						ADRA2A	1.84889	5.74031		CHST1	1.95099	3.35
SFTPA2	-1.24671	5.14528						CDS1	1.84797	2.34741		MLPH	1.94308	6.00528
SH3GLB2	-1.0514	5.05273						SLC2A8	1.84008	2.77536		SH3GLB2	1.91629	5.05273
SHC2	-3.19872	6.98533						ASNS	1.83214	4.85033		NATD1	1.90176	3.46693
SI	-3.83834	4.29527						DNMT3A	1.77723	3.50187		ALDH3A2	1.88289	6.22137
SIAH1	-1.55366	8.6926						CTIF	1.7727	2.67533		COL16A1	1.8739	3.40323
SLC16A7	-4.93796	4.30779						NPDC1	1.77214	5.49009		HTRA1	1.85676	4.04425
SLC22A3	-1.19148	4.07589						TMPRSS2	1.76465	8.00706		TENM4	1.84688	4.39892
SLC22A31	-1.64808	3.69839						PRKACB	1.73463	4.40041		ADM2	1.82851	9.38148
SLC25A30-AS1	-1.09305	2.30515						RN7SL2	1.73344	2.54299		ESRP1	1.82281	9.2257
SLC25A43	-2.97576	2.85912						LOC100287413	1.73228	2.79356		NECAB3	1.81247	4.34267
SLC25A6	-3.80528	3.68224						SZT2	1.72867	2.84865		BACE2	1.81231	5.22039
SLC2A12	-1.82201	6.09277						DNPH1	1.72839	5.1602		TTC39A	1.73736	4.48424
SLC2A8	-1.14016	2.77536						MAP1B	1.7199	5.0004		ATXN1	1.68907	5.39047
SLC30A2	-2.01093	2.50684						UBE2F-SCLY	1.71593	5.43175		SEL1L3	1.68842	14.0834
SLC34A3	-1.8419	2.79281						ARHGEF37	1.70372	2.92082		ERICH1	1.68816	2.11172
SLC44A4	-1.02632	4.02819						FSTL1	1.70366	5.98268		BEX2	1.68579	5.74955
SLC45A1	-4.21299	2.81504						LHPP	1.6814	2.07705		MIR6125	1.67389	10.3488
SLC7A2	-1.89112	4.10664						NINL	1.64645	2.72794		ASNS	1.67182	4.85033
SLC9A9	-1.28527	3.07651						LRIG1	1.63643	3.05626		ATF3	1.63181	4.21625
SLITRK3	-5.49666	5.3526						THRSP	1.63511	3.58707		CD55	1.60398	2.58406
SMAD1	-1.03215	2.58305						TNFRSF19	1.6097	4.29475		DVL3	1.58536	2.03119
SMO	-3.82749	3.44192						MIR1248	1.59673	3.92995		HBEGF	1.57267	3.10336
SNHG19	-1.67542	2.64117						PIGA	1.56542	3.05769		SZT2	1.57195	2.84865
SNRPN	-3.85366	2.56671						LDHD	1.53396	4.12213		FN1	1.54459	10.6408
SNUPN	-1.98776	3.01409						PLCB2	1.45899	2.42015		ABR	1.54413	2.92082
SNX25	-3.63538	2.76215						LOC105373191	1.44631	4.22492		FAM102A	1.52192	6.75282
SORBS3	-1.41543	2.12968						BCAM	1.40601	4.76938		AKR1C2	1.51241	3.51047
SP110	-3.64479	2.15286						RAD21-AS1	1.37482	3.60923		CLDN7	1.4875	5.73958
SPAG1	-4.2093	2.65602						SLC44A4	1.36937	4.02819		PABPC1L	1.46915	4.09381
SSPO	-1.30865	5.22039						LOC284825	1.31937	2.0408		TGM1	1.43859	3.26579
STAG2	-2.19665	6.96536						ZDHHC20	1.31341	3.40671		WARS	1.39384	3.68916
STAT5A	-4.24	2.68506						PLEKHH1	1.06859	3.90987		TSC2	1.34335	5.06494
STK32A	-2.27517	5.47912						VWA2	1.05446	2.47823		ZNF410	1.31281	2.66525
STON2	-3.40112	2.00357						NNT	1.02467	2.53939		SMAD1	1.28359	2.58305
SV2B	-1.56968	2.39028										PTPRB	1.25522	2.09407
SWAP70	-1.69287	2.96721										MUC20	1.22977	3.71394
SYBU	-4.2231	5.87044										ABCA4	1.22333	2.25421
SYCE3	-1.75547	2.66718										ZNF518B	1.21161	3.45157
SYNGR1	-1.2499	2.36976										P4HA2	1.19299	2.42076
SYNGR3	-1.78902	3.56649										AKR1C1	1.02323	5.18797
SYNM	-1.77679	2.64679
SZT2	-1.02342	2.84865
TACC1	-3.91999	2.75385
TANGO2	-1.09426	2.4656
TAPBPL	-2.46236	2.33275
TBC1D4	-1.21527	2.66411
TBL1Y	-4.43617	2.55494
TCEA1	-1.58409	3.49609
TCEA3	-2.84698	2.35702
TCF12	-2.02642	4.18624
TCF4	-1.1641	3.19364
TCF7L2	-3.17901	3.45748
TECPR1	-3.16069	2.71123
TENM1	-2.29079	2.14951
TENM4	-1.56524	4.39892
TFR2	-3.73402	2.1788
TGIF1	-4.02131	3.66186
TGM1	-1.32538	3.26579
THAP7	-3.35213	2.65374
THBS1	-3.03187	2.08686
THRSP	-1.36421	3.58707
TLCD2	-1.48091	6.96974
TLK1	-3.43725	3.58557
TMC4	-1.36649	9.20816
TMEM175	-1.34057	2.20281
TMEM178A	-2.1799	2.57473
TMEM222	-1.74889	2.59781
TMEM59L	-1.35796	4.59501
TMEM8B	-1.13144	2.62615
TMOD1	-1.91587	2.22116
TMPRSS2	-1.27704	8.00706
TNFRSF19	-1.70203	4.29475
TPCN1	-1.08058	4.83212
TPD52L2	-3.3668	3.07651
TRPM4	-4.10306	2.44578
TSC2	-2.73798	5.06494
TSN	-3.83107	2.10962
TSPAN31	-2.07792	4.54654
TSTD1	-1.75142	7.60436
TTC12	-3.64749	4.01686
TTC39A	-1.13222	4.48424
TTC39A-AS1	-1.32973	2.18938
TTLL3	-4.01489	4.71523
TUBB6	-4.15242	2.49488
TVP23C	-3.57006	5.33637
TXLNGY	-4.09735	5.21525
TYMP	-2.18621	12.6881
UAP1L1	-1.07202	6.25788
UNC5A	-1.80139	5.14767
UPK3A	-2.1869	3.32543
UQCRC2	-3.42284	2.14523
USP6NL	-2.1068	3.89789
USP9Y	-5.36988	3.89509
UTY	-2.13808	5.35737
VCY	-4.3244	2.50622
VCY1B	-1.96301	2.33167
VEPH1	-2.74553	2.8789
VEZT	-4.47646	3.00572
VWA2	-1.05779	2.47823
VWF	-1.14914	5.5253
WARS	-1.21434	3.68916
WHSC1	-1.19599	2.39179
WSCD1	-2.17147	3.16487
YY1AP1	-3.3951	2.36244
ZBTB16	-1.9486	4.07433
ZDHHC20	-1.38957	3.40671
ZFY	-4.8169	3.76237
ZMAT1	-1.20921	2.57134
ZMIZ1-AS1	-1.92317	2.11576
ZMYM5	-1.79721	2.1786
ZMYND8	-2.56699	5.87219
ZNF415	-3.65192	2.04378
ZNF43	-4.57806	2.9403
ZNF430	-1.99759	2.47508
ZNF502	-1.946	2.90245
ZNF554	-1.58508	2.93819
ZNF561-AS1	-1.37481	2.08437
ZNF568	-2.09212	5.17026
ZNF579	-1.39394	4.82799
ZNF580	-1.23755	7.20848
ZNF608	-4.79483	2.94473
ZNF629	-1.18494	4.42584
ZNF714	-4.42034	3.27605
ZNF85	-3.84317	2.77543
ZNFX1	-3.55521	2.53718
ZSCAN31	-4.11101	4.62311

## Sheet: NES Scores
	DMSO- vs REST			DMSO- vs REST			EPI-002- vs REST			BU3-12- vs REST
	NES	FDR q-val		NES	FDR q-val		NES	FDR q-val		NES	FDR q-val
HALLMARK_ADIPOGENESIS	-1.32945	0.988		-0.834364	1		1.29403	0.535		-1.35423	0.97
HALLMARK_ALLOGRAFT_REJECTION	0.679813	1		1.09613	1		-1.32771	0.979		0.949602	1
HALLMARK_ANDROGEN_RESPONSE	0.945549	1		-1.35374	0.96		-0.611612	1		0.970427	1
HALLMARK_ANGIOGENESIS	0.544028	1		0.888829	1		-0.429829	1		-1.16485	0.999
HALLMARK_APICAL_JUNCTION	-1.00526	1		-0.873337	1		-0.470122	1		-0.782439	1
HALLMARK_APICAL_SURFACE	0.749058	1		-0.659381	1		-1.35068	0.971		1.1978	0.987
HALLMARK_APOPTOSIS	0.77473	1		1.04596	1		-1.27617	0.999		-1.24007	0.998
HALLMARK_BILE_ACID_METABOLISM	-1.39685	0.945		-1.13406	1		0.895014	0.969		-0.892903	1
HALLMARK_CHOLESTEROL_HOMEOSTASIS	-0.821588	1		0.749456	1		0.801882	0.984		-1.69892	0.297
HALLMARK_COAGULATION	-1.47667	0.849		-1.47969	0.781		1.08642	0.804		1.07141	0.999
HALLMARK_COMPLEMENT	-1.57236	0.639		-1.16937	0.999		1.54271	0.213		0.928148	1
HALLMARK_DNA_REPAIR	2.15538	0.012		1.58126	0.535		-1.87244	0.001		-0.987832	1
HALLMARK_E2F_TARGETS	5.3291	0		4.67877	0		-2.43892	0		-3.32383	0
HALLMARK_EPITHELIAL_MESENCHYMAL_TRANSITION	0.575254	1		-1.08229	1		0.926775	0.957		-0.581557	1
HALLMARK_ESTROGEN_RESPONSE_EARLY	-1.13615	1		-0.754186	1		1.15103	0.733		-0.848605	1
HALLMARK_ESTROGEN_RESPONSE_LATE	1.29893	0.915		1.19514	0.99		-1.36948	0.946		-1.36596	0.961
HALLMARK_FATTY_ACID_METABOLISM	-1.19129	1		-0.806106	1		-0.815617	1		-1.30559	0.991
HALLMARK_G2M_CHECKPOINT	4.99475	0		4.36681	0		-2.37993	0		-3.04879	0
HALLMARK_GLYCOLYSIS	0.828216	1		0.895253	1		-0.690319	1		-1.08552	1
HALLMARK_HEDGEHOG_SIGNALING	-1.29427	0.992		-0.915339	1		0.717551	0.991		0.674482	1
HALLMARK_HEME_METABOLISM	-1.62933	0.499		-1.36775	0.947		1.34835	0.454		1.28044	0.942
HALLMARK_HYPOXIA	-1.27019	0.995		-0.628405	1		1.33186	0.477		1.02212	1
HALLMARK_IL2_STAT5_SIGNALING	-0.977401	1		-0.864352	1		-0.622077	1		-1.42697	0.894
HALLMARK_IL6_JAK_STAT3_SIGNALING	1.02167	1		-0.917639	1		-1.15441	1		-1.1519	0.999
HALLMARK_INFLAMMATORY_RESPONSE	-0.374246	1		-0.778645	1		0.773832	0.988		-1.11565	1
HALLMARK_INTERFERON_ALPHA_RESPONSE	-1.27552	0.994		-0.744076	1		-0.861136	1		-0.500403	1
HALLMARK_INTERFERON_GAMMA_RESPONSE	-1.13335	1		-1.39327	0.914		0.821157	0.983		-0.864899	1
HALLMARK_KRAS_SIGNALING_DN	-0.70895	1		-0.762786	1		-0.925126	1		0.648561	1
HALLMARK_KRAS_SIGNALING_UP	-0.778918	1		-0.820482	1		1.03075	0.876		-1.45899	0.836
HALLMARK_MITOTIC_SPINDLE	2.68094	0		2.67645	0		-1.85639	0.002		-2.13645	0
HALLMARK_MTORC1_SIGNALING	1.51243	0.565		1.70218	0.302		-0.901881	1		-1.9658	0.024
HALLMARK_MYC_TARGETS_V1	3.27047	0		2.71031	0		-1.93375	0		-2.1878	0
HALLMARK_MYC_TARGETS_V2	2.36044	0.002		1.80811	0.165		-1.27203	0.999		-1.90259	0.047																						p-val	RANK	AT	MAX	LEADING	EDGE
HALLMARK_MYOGENESIS	-0.882126	1		-1.25824	0.993		-0.633403	1		0.739467	1
HALLMARK_NOTCH_SIGNALING	1.00179	1		0.685836	1		-0.947417	1		-0.961319	1
HALLMARK_OXIDATIVE_PHOSPHORYLATION	-0.956824	1		0.619443	1		-1.03046	1		-0.869216	1
HALLMARK_P53_PATHWAY	-0.894391	1		1.24688	0.983		-1.1655	1		-1.52382	0.685
HALLMARK_PANCREAS_BETA_CELLS	0.916241	1		0.978164	1		-1.22356	1		-1.35791	0.966
HALLMARK_PEROXISOME	-1.23397	0.999		-0.986703	1		-0.681771	1		-0.900792	1
HALLMARK_PI3K_AKT_MTOR_SIGNALING	1.56833	0.453		1.68668	0.326		-1.02571	1		-1.96992	0.021
HALLMARK_PROTEIN_SECRETION	-1.05535	1		0.999121	1		-1.19495	1		-0.850304	1
HALLMARK_REACTIVE_OXYGEN_SPECIES_PATHWAY	-0.741068	1		-0.668376	1		0.808019	0.984		-0.615901	1
HALLMARK_SPERMATOGENESIS	1.80775	0.136		2.03326	0.033		-1.72418	0.024		-1.62663	0.452
HALLMARK_TGF_BETA_SIGNALING	-1.50596	0.801		1.21512	0.989		1.08796	0.804		-1.8256	0.117
HALLMARK_TNFA_SIGNALING_VIA_NFKB	-0.988468	1		-1.4361	0.861		-0.646775	1		0.718984	1
HALLMARK_UNFOLDED_PROTEIN_RESPONSE	-1.67888	0.405		-0.747106	1		1.65694	0.11		-0.913018	1
HALLMARK_UV_RESPONSE_DN	-1.26808	0.995		-1.56451	0.6		1.30241	0.519		0.957938	1
HALLMARK_UV_RESPONSE_UP	1.32075	0.896		1.20958	0.989		-1.23876	1		-1.85993	0.073
HALLMARK_WNT_BETA_CATENIN_SIGNALING	-1.27559	0.994		1.34275	0.936		-0.696197	1		-1.03827	1
HALLMARK_XENOBIOTIC_METABOLISM	-1.4493	0.893		-1.44495	0.85		1.31909	0.492		-0.973402	1

## Sheet: GSEA Leading Edge Genes
E2F_TARGETS (ENZA vs ARTADI)						G2M_CHECKPOINT (ENZA vs ARTADI)						MITOTIC_SPINDLE (ENZA vs ARTADI)						DNA_REPAIR (ENZA vs ARTADI)
SYMBOL	Rank In Gene List	Rank Metric Score	Running ES	Core Enrichment		SYMBOL	Rank In Gene List	Rank Metric Score	Running ES	Core Enrichment		SYMBOL	Rank In Gene List	Rank Metric Score	Running ES	Core Enrichment		SYMBOL	Rank In Gene List	Rank Metric Score	Running ES	Core Enrichment
CKS1B	29	7.00757	0.00328155	Yes		CKS1B	29	7.00757	0.0048222	Yes		KIF4A	37	6.80937	0.00831692	Yes		PCNA	138	5.97268	0.00424804	Yes
MKI67	36	6.82611	0.0135234	Yes		MKI67	36	6.82611	0.0165492	Yes		EPB41L2	47	6.71864	0.0251513	Yes		TYMS	164	5.85286	0.0424434	Yes
KIF4A	37	6.80937	0.0256355	Yes		KIF4A	37	6.80937	0.0301386	Yes		TOP2A	50	6.70345	0.044137	Yes		ZWINT	170	5.81117	0.0864865	Yes
AURKB	40	6.79123	0.0370819	Yes		AURKB	40	6.79123	0.0430599	Yes		CDK1	58	6.5907	0.0612244	Yes		RAD51	210	5.54429	0.117939	Yes
TOP2A	50	6.70345	0.0461556	Yes		TOP2A	50	6.70345	0.0535942	Yes		AURKA	64	6.53883	0.0787874	Yes		FEN1	229	5.46126	0.155223	Yes
DIAPH3	51	6.69094	0.058057	Yes		CDC6	57	6.62967	0.0649292	Yes		KIF15	66	6.51854	0.0975458	Yes		LIG1	276	5.17328	0.181604	Yes
RAD51AP1	55	6.64596	0.0689284	Yes		CDK1	58	6.5907	0.0780822	Yes		FBXO5	68	6.50096	0.116253	Yes		RPA2	309	5.03749	0.211242	Yes
RAD51C	56	6.63339	0.0807274	Yes		CDC20	59	6.58933	0.0912325	Yes		TTK	90	6.37946	0.128331	Yes		RFC5	352	4.81258	0.236028	Yes
CDK1	58	6.5907	0.0921339	Yes		KNL1	62	6.56447	0.103701	Yes		CENPF	93	6.32643	0.146213	Yes		ALYREF	505	4.1263	0.22147	Yes
CDC20	59	6.58933	0.103854	Yes		AURKA	64	6.53883	0.116435	Yes		KIF2C	98	6.27837	0.163328	Yes		PNP	508	4.11616	0.253142	Yes
MCM4	61	6.56618	0.115217	Yes		KIF15	66	6.51854	0.129128	Yes		NET1	123	6.08586	0.173606	Yes		PRIM1	514	4.0776	0.283586	Yes
AURKA	64	6.53883	0.126215	Yes		FBXO5	68	6.50096	0.141786	Yes		NDC80	135	5.98717	0.187673	Yes		RFC2	523	4.04603	0.312856	Yes
POLD2	71	6.46713	0.135818	Yes		CHEK1	79	6.43918	0.151477	Yes		INCENP	145	5.93619	0.202218	Yes		SMAD5	524	4.04449	0.344584	Yes
CHEK1	79	6.43918	0.145055	Yes		TTK	90	6.37946	0.161048	Yes		ANLN	159	5.87633	0.215333	Yes		RFC4	541	3.95826	0.370695	Yes
PSMC3IP	80	6.43667	0.156504	Yes		CENPF	93	6.32643	0.173042	Yes		ECT2	161	5.86792	0.232188	Yes		UPF3B	593	3.67266	0.38376	Yes
HELLS	84	6.42844	0.166989	Yes		EXO1	95	6.30923	0.185317	Yes		TPX2	163	5.85725	0.249011	Yes		POLA2	609	3.55959	0.407053	Yes
DCLRE1B	92	6.3412	0.176051	Yes		KIF2C	98	6.27837	0.197215	Yes		DLGAP5	171	5.80598	0.263803	Yes		DDB2	612	3.54729	0.434263	Yes
ASF1B	97	6.29671	0.185985	Yes		DBF4	116	6.14561	0.204109	Yes		NEK2	182	5.73328	0.27744	Yes		RFC3	629	3.42282	0.456174	Yes
KIF2C	98	6.27837	0.197152	Yes		SMC2	120	6.12342	0.215381	Yes		KNTC1	183	5.71797	0.29417	Yes		POLA1	674	3.10024	0.46691	Yes
CDCA8	102	6.26105	0.207339	Yes		MAD2L1	128	6.04947	0.225242	Yes		BIRC5	186	5.69711	0.310211	Yes		POLD1	772	2.36613	0.455524	No
RRM2	104	6.251	0.218141	Yes		NDC80	135	5.98717	0.235295	Yes		PRC1	192	5.65071	0.325176	Yes		POLR2H	1120	0.56625	0.352834	No
KIF18B	119	6.13349	0.224618	Yes		MYBL2	143	5.94191	0.244942	Yes		LMNB1	193	5.63939	0.341676	Yes		TARBP2	1635	-1.38181	0.204983	No
MAD2L1	128	6.04947	0.232845	Yes		INCENP	145	5.93619	0.256472	Yes		NUSAP1	195	5.6368	0.357854	Yes		REV3L	1704	-1.49774	0.195738	No
SPAG5	129	6.03743	0.243584	Yes		PBK	150	5.91647	0.267016	Yes		SASS6	218	5.50489	0.36706	Yes		BCAM	2105	-2.00931	0.0880057	No
E2F8	134	5.99384	0.252979	Yes		MCM2	151	5.91471	0.27882	Yes		RACGAP1	220	5.50012	0.382838	Yes		AK3	2126	-2.02895	0.0977474	No
PCNA	138	5.97268	0.262653	Yes		TPX2	163	5.85725	0.287034	Yes		BUB1	226	5.47796	0.397297	Yes		NPR2	2151	-2.05151	0.106431	No
MYBL2	143	5.94191	0.271955	Yes		STIL	169	5.82845	0.297086	Yes		KIF1B	230	5.43757	0.412266	Yes		POLL	2153	-2.05418	0.122237	No
MMS22L	146	5.93364	0.281876	Yes		NEK2	182	5.73328	0.304736	Yes		NEDD9	235	5.42281	0.426877	Yes		DUT	2406	-2.28119	0.0623302	No
NCAPD2	149	5.92345	0.291779	Yes		CDC7	184	5.70395	0.315803	Yes		KIF20B	244	5.36311	0.440059	Yes		SUPT5H	2526	-2.45035	0.0448126	No
MCM2	151	5.91471	0.301983	Yes		BIRC5	186	5.69711	0.326857	Yes		PIF1	246	5.35597	0.455416	Yes		CLP1	2659	-2.68146	0.0250945	No
SPC25	154	5.90126	0.311847	Yes		PRC1	192	5.65071	0.336554	Yes		PLK1	315	4.9884	0.448681	Yes		POLR2E	2778	-2.91759	0.011551	No
UNG	157	5.88167	0.321675	Yes		LMNB1	193	5.63939	0.347809	Yes		CCNB2	331	4.90497	0.458327	Yes		NME3	2843	-3.05373	0.0157474	No
DEPDC1	165	5.84186	0.32985	Yes		RAD54L	194	5.63759	0.359059	Yes		CENPE	335	4.88629	0.471682	Yes		EDF1	2914	-3.2379	0.0195361	No
DLGAP5	171	5.80598	0.338594	Yes		NUSAP1	195	5.6368	0.370309	Yes		KIF22	365	4.71611	0.476384	Yes		MPG	2938	-3.31346	0.0384281	No
MCM7	178	5.77573	0.346967	Yes		SUV39H1	198	5.61494	0.380882	Yes		KIF11	374	4.67383	0.48755	Yes		TK2	3101	-4.03131	0.020037	No
BIRC5	186	5.69711	0.354884	Yes		RACGAP1	220	5.50012	0.385224	Yes		BRCA2	378	4.65279	0.500222	Yes		POLD4	3140	-4.21505	0.0413707	No
MELK	188	5.68636	0.364682	Yes		TACC3	224	5.48446	0.395221	Yes		ESPL1	385	4.62651	0.511876	Yes
LMNB1	193	5.63939	0.373446	Yes		BUB1	226	5.47796	0.405838	Yes		CENPJ	395	4.55288	0.522374	Yes
CHEK2	196	5.63211	0.382831	Yes		KIF20B	244	5.36311	0.411169	Yes		KIF23	397	4.55047	0.535374	Yes
SUV39H1	198	5.61494	0.392502	Yes		PLK4	247	5.35172	0.421218	Yes		SMC4	430	4.42192	0.538274	Yes
BRCA1	208	5.54952	0.399523	Yes		UBE2C	261	5.26057	0.427609	Yes		CKAP5	446	4.36691	0.546346	Yes
GINS4	215	5.51794	0.407438	Yes		ORC6	274	5.19629	0.434188	Yes		TLK1	484	4.19437	0.547011	Yes
RACGAP1	220	5.50012	0.415955	Yes		CCNA2	275	5.1817	0.444529	Yes		CDC27	489	4.1695	0.557956	Yes
TACC3	224	5.48446	0.42476	Yes		MCM6	285	5.13754	0.451938	Yes		PREX1	542	3.94714	0.553193	Yes
DNMT1	225	5.47925	0.434506	Yes		CDC25A	291	5.1144	0.460565	Yes		BCL2L11	573	3.7885	0.554867	Yes
TK1	239	5.38847	0.439974	Yes		E2F1	295	5.10832	0.469812	Yes		CNTROB	611	3.55129	0.553652	Yes
BUB1B	245	5.36182	0.447928	Yes		SRSF1	299	5.0775	0.478997	Yes		TIAM1	625	3.4393	0.559637	Yes
PLK4	247	5.35172	0.457131	Yes		PTTG1	304	5.05005	0.487811	Yes		GEMIN4	651	3.25367	0.561315	Yes
TCF19	273	5.19965	0.458463	Yes		RPA2	309	5.03749	0.496601	Yes		ARAP3	735	2.63142	0.542979	No
ORC6	274	5.19629	0.467706	Yes		PLK1	315	4.9884	0.504976	Yes		CEP57	815	2.10727	0.524363	No
LIG1	276	5.17328	0.476591	Yes		E2F2	319	4.9652	0.513937	Yes		CEP192	868	1.83233	0.513413	No
MXD3	277	5.17089	0.485789	Yes		CCNF	321	4.94788	0.523496	Yes		TUBGCP6	922	1.58008	0.501412	No
MCM6	285	5.13754	0.49271	Yes		TRAIP	328	4.92748	0.531434	Yes		TUBGCP2	923	1.57626	0.506023	No
GINS3	287	5.1346	0.501527	Yes		CCNB2	331	4.90497	0.540591	Yes		FLNA	1047	0.999202	0.470365	No
TRIP13	289	5.12228	0.510321	Yes		CENPE	335	4.88629	0.549394	Yes		ALMS1	1075	0.926762	0.464607	No
CDC25A	291	5.1144	0.519102	Yes		CENPA	336	4.8849	0.559143	Yes		NCK2	1076	0.924268	0.467311	No
HMGB2	293	5.11128	0.527877	Yes		NASP	338	4.88131	0.568569	Yes		RASA1	1141	0.465262	0.448597	No
GINS1	297	5.09417	0.535988	Yes		DDX39A	347	4.83435	0.575689	Yes		ARHGEF11	1172	0.29919	0.440062	No
SRSF1	299	5.0775	0.544703	Yes		KIF22	365	4.71611	0.57973	Yes		BIN1	1265	-0.0762101	0.411427	No
PTTG1	304	5.05005	0.552419	Yes		GINS2	367	4.7108	0.588815	Yes		BCAR1	1287	-0.248996	0.405568	No
RPA2	309	5.03749	0.560113	Yes		KIF11	374	4.67383	0.596247	Yes		PXN	1448	-0.999995	0.358306	No
PLK1	315	4.9884	0.567402	Yes		BRCA2	378	4.65279	0.604584	Yes		CCDC88A	1451	-0.999999	0.360604	No
NUP107	317	4.97747	0.575939	Yes		LBR	381	4.64269	0.613218	Yes		EPB41	1493	-1.01104	0.350702	No
CCNB2	331	4.90497	0.580547	Yes		ESPL1	385	4.62651	0.621503	Yes		RAPGEF6	1564	-1.19657	0.332245	No
CENPE	335	4.88629	0.588289	Yes		KIF23	397	4.55047	0.627109	Yes		DLG1	1618	-1.33408	0.319524	No
NASP	338	4.88131	0.596338	Yes		TROAP	398	4.54964	0.636188	Yes		CLIP1	1642	-1.39753	0.316398	No
DDX39A	347	4.83435	0.602404	Yes		PRIM2	399	4.5494	0.645267	Yes		LLGL1	1655	-1.42811	0.316812	No
CDCA3	351	4.81771	0.610023	Yes		HMGB3	402	4.53811	0.653692	Yes		FGD4	1665	-1.44024	0.318203	No
KIF22	365	4.71611	0.614295	Yes		KPNA2	428	4.43097	0.654636	Yes		CDC42BPA	1699	-1.49338	0.312221	No
BRCA2	378	4.65279	0.618772	Yes		SMC4	430	4.42192	0.663145	Yes		RAB3GAP1	1933	-1.81592	0.244448	No
LBR	381	4.64269	0.626396	Yes		CDKN3	431	4.42012	0.671966	Yes		ARHGEF2	1975	-1.86963	0.237057	No
DONSON	383	4.63364	0.634322	Yes		TMPO	448	4.35175	0.675596	Yes		TBCD	2015	-1.91131	0.230416	No
ESPL1	385	4.62651	0.642234	Yes		BUB3	455	4.3329	0.682347	Yes		CNTRL	2075	-1.98781	0.217725	No
ATAD2	393	4.55744	0.648124	Yes		CDC45	459	4.30569	0.689992	Yes		ABR	2158	-2.05758	0.198024	No
PRIM2	399	4.5494	0.654633	Yes		CDC27	489	4.1695	0.68915	Yes		FLNB	2169	-2.06542	0.20093	No
HMGB3	402	4.53811	0.662072	Yes		HMMR	499	4.13766	0.694564	Yes		MID1	2293	-2.18084	0.168728	No
CSE1L	406	4.52858	0.669177	Yes		HMGN2	516	4.07721	0.697646	Yes		PDLIM5	2634	-2.62621	0.0697624	No
KPNA2	428	4.43097	0.670409	Yes		NCL	521	4.04961	0.704464	Yes		ARHGAP27	2812	-2.99317	0.0229991	No
TIMELESS	429	4.42316	0.678276	Yes		UBE2S	543	3.94572	0.705703	Yes		NIN	3047	-3.76596	-0.0393827	No
SMC4	430	4.42192	0.686142	Yes		CKS2	544	3.94255	0.713571	Yes		MID1IP1	3073	-3.88398	-0.0358608	No
CDKN3	431	4.42012	0.694004	Yes		NUP98	549	3.92613	0.720142	Yes		SORBS2	3091	-3.97174	-0.0295727	No
TMPO	448	4.35175	0.696678	Yes		DTYMK	585	3.72788	0.716524	Yes		ARHGAP4	3108	-4.06251	-0.0227054	No
SNRPB	456	4.33147	0.702166	Yes		MCM3	592	3.68238	0.721977	Yes		NUMA1	3119	-4.15995	-0.013671	No
TUBG1	487	4.17964	0.700101	Yes		HMGA1	599	3.61834	0.727302	Yes		KATNB1	3133	-4.19586	-0.00547245	No
HMMR	499	4.13766	0.703977	Yes		POLA2	609	3.55959	0.731562	Yes		SHROOM2	3245	-5.29761	-0.0247907	No
USP1	515	4.07744	0.70648	Yes		PML	610	3.55151	0.73865	Yes		CSNK1D	3247	-5.31542	-0.00955246	No
RFC2	523	4.04603	0.71146	Yes		CHAF1A	619	3.50053	0.743108	Yes		KLC1	3262	-6.0524	0.00376425	No
RAN	534	4.0037	0.715415	Yes		RBL1	648	3.27016	0.740788	Yes
UBE2S	543	3.94572	0.7199	Yes		POLQ	657	3.23413	0.744714	Yes
CKS2	544	3.94255	0.726913	Yes		SNRPD1	659	3.2247	0.750834	Yes
SPC24	555	3.89667	0.730678	Yes		MYC	667	3.149	0.754907	Yes
DSCC1	584	3.73001	0.728446	Yes		MCM5	671	3.1212	0.760188	Yes
RANBP1	586	3.72188	0.734749	Yes		CDKN2C	787	2.27179	0.728387	No
EXOSC8	590	3.68941	0.740362	Yes		STAG1	835	1.9642	0.717457	No
MCM3	592	3.68238	0.746595	Yes		CUL5	960	1.36732	0.681007	No
HMGA1	599	3.61834	0.751131	Yes		SQLE	1044	0.999641	0.656778	No
PAICS	604	3.59025	0.756251	Yes		MTF2	1084	0.8917	0.646235	No
POLA2	609	3.55959	0.761316	Yes		ARID4A	1138	0.480971	0.630449	No
RNASEH2A	622	3.46739	0.763683	Yes		EZH2	1214	0.0670289	0.606886	No
RFC3	629	3.42282	0.767872	Yes		NOLC1	1236	0	0.600251	No
LYAR	652	3.25295	0.766691	Yes		EWSR1	1416	-0.998606	0.545688	No
CENPM	655	3.23985	0.771821	Yes		TLE3	1445	-0.999989	0.538837	No
DCK	662	3.18214	0.775581	Yes		FOXN3	1523	-1.08088	0.516665	No
MYC	667	3.149	0.779916	Yes		MT2A	1541	-1.14485	0.513579	No
MCM5	671	3.1212	0.784518	Yes		PURA	1561	-1.19207	0.509955	No
ANP32E	744	2.55901	0.76627	No		WRN	1692	-1.48407	0.471842	No
POLD1	772	2.36613	0.761929	No		HOXC10	2340	-2.21594	0.271841	No
CDKN2C	787	2.27179	0.761537	No		EFNA5	2699	-2.74776	0.164213	No
TFRC	821	2.08529	0.754796	No		NUMA1	3119	-4.15995	0.040129	No
STAG1	835	1.9642	0.754174	No		SLC7A5	3153	-4.2733	0.0382306	No
SLBP	884	1.78222	0.742144	No
EZH2	1214	0.0670289	0.638084	No
NOLC1	1236	0	0.631434	No
MTHFD2	1603	-1.29646	0.517844	No
MLH1	1677	-1.46074	0.497326	No
NAP1L1	2173	-2.07033	0.344264	No
DUT	2406	-2.28119	0.274857	No
