# Supplementary material for: Drugging the intrinsically disordered transactivation domain of androgen receptor
Source: Signal Transduct Target Ther. 2026 Apr 28;11:157. doi: 10.1038/s41392-026-02642-3 (PMC13121470; doi:10.1038/s41392-026-02642-3)
Supplement: Supplementary file 3 — S3 RNA-Seq LNCaP supplementary data [file 41392_2026_2642_MOESM3_ESM.xls]

## Sheet: DEG (FDR<0.05)
				Log2FC
target_id	Gene	Name	FDR	DMSO-	DMSO+	ENZA+	EPI-002+	BU3-12+
ENST00000354675	FKBP5	FK506 binding protein 5(FKBP5)	0	-2.90939	2.66239	-2.56933	1.57073	1.24561
ENST00000340010	ACSL3	acyl-CoA synthetase long-chain family member 3(ACSL3)	2.58828e-269	-1.9307	2.31747	-1.72543	0.950224	0.388435
ENST00000590671	STEAP4	STEAP4 metalloreductase(STEAP4)	5.42204e-165	-4.39093	4.26707	-4.45726	2.55347	2.02766
ENST00000503765	DHCR24	24-dehydrocholesterol reductase(DHCR24)	4.1535e-160	-1.1335	0.917909	-0.89886	0.667455	0.446995
ENST00000526712	FTH1	ferritin heavy chain 1(FTH1)	3.79474e-155	-0.918526	-1.58139	-0.986603	1.8782	1.60832
ENST00000460472	RHOU	ras homolog family member U(RHOU)	4.67863e-155	-2.39483	1.99208	-1.86852	1.25147	1.0198
ENST00000453981	SLC45A3	solute carrier family 45 member 3(SLC45A3)	1.20368e-152	-2.10378	1.79342	-1.21535	0.950539	0.575176
ENST00000395948	SLC41A1	solute carrier family 41 member 1(SLC41A1)	2.25387e-132	-1.93266	1.8963	-1.52225	1.05638	0.502224
ENST00000570767	PMEPA1	prostate transmembrane protein, androgen induced 1(PMEPA1)	2.37124e-127	-2.28357	1.55311	-1.59329	1.25603	1.06773
ENST00000447411	LRRN1	leucine rich repeat neuronal 1(LRRN1)	1.84652e-122	2.12102	-1.80393	2.09797	-1.3636	-1.05146
ENST00000546743	ABHD2	abhydrolase domain containing 2(ABHD2)	9.71885e-120	-1.14221	0.958156	-0.80548	0.54289	0.446641
ENST00000612035	PAK1IP1	PAK1 interacting protein 1(PAK1IP1)	2.60023e-114	-1.40864	2.54434	-1.34124	0.207992	-0.00245241
ENST00000512991	GPNMB	glycoprotein nmb(GPNMB)	3.67152e-106	-1.64804	-1.67897	-1.69558	2.66314	2.35945
ENST00000075120	NCAPD3	non-SMC condensin II complex subunit D3(NCAPD3)	1.22478e-105	-2.14	1.6468	-1.94404	1.20495	1.2323
ENST00000532251	SORD	sorbitol dehydrogenase(SORD)	1.76671e-94	-1.15304	1.40547	-0.98749	0.484345	0.250714
ENST00000601879	FASN	fatty acid synthase(FASN)	7.41392e-94	-0.910858	1.05172	-0.710711	0.0595011	0.510346
ENST00000297564	F5	coagulation factor V(F5)	1.91431e-90	-3.09485	2.71924	-2.81835	1.65576	1.5382
ENST00000235790	LIFR	leukemia inhibitory factor receptor alpha(LIFR)	1.51147e-89	-1.83339	2.09452	-1.79956	0.96871	0.569719
ENST00000379775	ELOVL5	ELOVL fatty acid elongase 5(ELOVL5)	9.89389e-89	-1.00237	1.10192	-0.730016	0.386762	0.2437
ENST00000367865	SLC38A4	solute carrier family 38 member 4(SLC38A4)	1.54457e-87	-5.23738	4.50157	-3.73419	2.60344	1.86656
ENST00000613405	MICAL1	microtubule associated monooxygenase, calponin and LIM domain containing 1(MICAL1)	2.40335e-87	-1.71906	1.7353	-1.90662	0.748468	1.14192
ENST00000629380	ANKH	ANKH inorganic pyrophosphate transport regulator(ANKH)	1.98508e-86	-1.41533	0.813503	-1.05759	1.00316	0.656253
ENST00000623761	CSGALNACT1	chondroitin sulfate N-acetylgalactosaminyltransferase 1(CSGALNACT1)	1.0541e-85	-2.82575	2.1367	-2.95079	1.86654	1.7733
ENST00000430799	NDRG1	N-myc downstream regulated 1(NDRG1)	1.94918e-85	-1.56387	2.13839	-1.54966	0.629425	0.345719
ENST00000611817	CHRNA2	cholinergic receptor nicotinic alpha 2 subunit(CHRNA2)	4.52547e-84	-4.9345	3.62661	-2.52759	1.96271	1.87277
ENST00000622186	CYP2U1	cytochrome P450 family 2 subfamily U member 1(CYP2U1)	7.22391e-77	-1.47782	1.79851	-1.42568	0.60699	0.497992
ENST00000447245	KLK4	kallikrein related peptidase 4(KLK4)	1.61386e-73	-1.27531	-0.0361228	-0.685196	1.02677	0.969856
ENST00000480628	SLC2A3	solute carrier family 2 member 3(SLC2A3)	7.68798e-73	-5.08491	4.47707	-4.54587	2.84422	2.30949
ENST00000630471	ELL2	elongation factor for RNA polymerase II 2(ELL2)	8.24014e-73	-1.43505	1.52831	-1.19122	0.460826	0.637134
ENST00000591083	STK39	serine/threonine kinase 39(STK39)	3.628e-72	-1.38808	1.39475	-1.22696	0.974403	0.245892
ENST00000482026	SMS	spermine synthase(SMS)	7.8805e-72	-0.930335	1.7654	-0.876098	0.0402129	0.000822598
ENST00000518800	NKX3-1	NK3 homeobox 1(NKX3-1)	1.47383e-69	-1.61151	1.15952	-0.746041	0.559328	0.638709
ENST00000302581	C1orf21	chromosome 1 open reading frame 21(C1orf21)	3.70444e-65	-1.21457	1.45439	-0.880543	0.363047	0.27767
ENST00000358871	RAB3B	RAB3B, member RAS oncogene family(RAB3B)	4.11453e-65	-1.45123	1.29301	-0.777344	0.536025	0.399537
ENST00000468900	ERN1	endoplasmic reticulum to nucleus signaling 1(ERN1)	2.55317e-63	-1.59468	0.895849	-1.20145	0.985881	0.914404
ENST00000380079	PLPP1	phospholipid phosphatase 1(PLPP1)	3.63546e-63	-1.07682	1.57883	-0.9166	0.234048	0.180538
ENST00000316649	GNMT	glycine N-methyltransferase(GNMT)	3.47718e-62	-1.44463	2.09112	-1.49956	0.641574	0.211496
ENST00000590078	TMPRSS2	transmembrane protease, serine 2(TMPRSS2)	9.74659e-62	-1.68968	1.28752	-1.20005	0.777543	0.82466
ENST00000424848	MBOAT2	membrane bound O-acyltransferase domain containing 2(MBOAT2)	1.28425e-61	-1.76207	1.38574	-1.17251	1.05794	0.490905
ENST00000532014	CENPN	centromere protein N(CENPN)	5.3348e-61	-2.16578	1.89713	-1.63014	1.2383	0.6605
ENST00000380924	LONRF1	LON peptidase N-terminal domain and ring finger 1(LONRF1)	1.42597e-60	-1.5852	1.07335	-1.20237	1.13374	0.580476
ENST00000407991	ENDOD1	endonuclease domain containing 1(ENDOD1)	3.42663e-60	-1.20541	0.68986	-0.552539	0.635328	0.432766
ENST00000369221	KLK3	kallikrein related peptidase 3(KLK3)	1.45939e-59	-1.3192	1.83102	-0.542199	0.0795415	-0.0491691
ENST00000216080	SEC24D	SEC24 homolog D, COPII coat complex component(SEC24D)	2.14844e-59	-1.43333	0.854879	-1.16253	0.935174	0.805809
ENST00000371566	KLK2	kallikrein related peptidase 2(KLK2)	3.56231e-59	-2.10731	2.26048	-1.01335	0.594361	0.265823
ENST00000432498	SLC35F2	solute carrier family 35 member F2(SLC35F2)	1.33042e-58	-1.31212	1.48558	-1.12366	0.616399	0.333795
ENST00000617869	ST6GALNAC1	ST6 N-acetylgalactosaminide alpha-2,6-sialyltransferase 1(ST6GALNAC1)	2.44131e-57	-2.62166	2.1141	-1.96573	1.3885	1.08479
ENST00000373760	AIDA	axin interactor, dorsalization associated(AIDA)	6.39941e-57	1.10966	-0.939716	1.33618	-1.09908	-0.407046
ENST00000559974	MAPK6	mitogen-activated protein kinase 6(MAPK6)	7.01972e-57	-1.16027	0.84244	-0.80437	0.639686	0.48251
ENST00000580191	ERRFI1	ERBB receptor feedback inhibitor 1(ERRFI1)	8.29898e-57	-1.39393	1.34822	-1.40362	0.858388	0.590948
ENST00000610997	EDEM3	ER degradation enhancing alpha-mannosidase like protein 3(EDEM3)	4.64847e-56	-1.26553	1.268	-0.922235	0.553548	0.366215
ENST00000222792	LCN2	lipocalin 2(LCN2)	2.74347e-55	-2.84815	-2.79333	-1.92953	3.93474	3.63628
ENST00000296522	TPD52	tumor protein D52(TPD52)	7.79233e-55	-1.42628	1.32862	-1.20549	0.699516	0.603637
ENST00000523756	PTPRM	protein tyrosine phosphatase, receptor type M(PTPRM)	1.205e-54	-1.71876	1.51635	-1.26588	0.774789	0.693505
ENST00000375530	TMEM79	transmembrane protein 79(TMEM79)	5.72612e-54	-2.18566	1.9153	-1.60167	0.950077	0.921952
ENST00000406921	CYB561A3	cytochrome b561 family member A3(CYB561A3)	8.39466e-53	2.01686	-0.695614	1.83751	-1.91258	-1.24618
ENST00000382892	MAF	MAF bZIP transcription factor(MAF)	1.33698e-52	-1.3429	2.07605	-1.43011	0.405438	0.291516
ENST00000503238	MIR7844	microRNA 7844(MIR7844)	5.31601e-52	-3.96248	3.46218	-2.67949	1.94698	1.23281
ENST00000417045	HMGXB3	HMG-box containing 3(HMGXB3)	1.82701e-50	-1.00732	0.970696	-0.803544	0.409096	0.431073
ENST00000242375	FZD5	frizzled class receptor 5(FZD5)	6.6847e-50	-1.44828	1.71634	-1.19993	0.580117	0.351761
ENST00000373224	SLC26A3	solute carrier family 26 member 3(SLC26A3)	1.21515e-49	-5.61954	6.15122	-3.07678	1.28005	1.26505
ENST00000618427	LMAN1	lectin, mannose binding 1(LMAN1)	1.21515e-49	-0.935173	0.710388	-0.62582	0.583799	0.266807
ENST00000322224	IDH1	isocitrate dehydrogenase (NADP(+)) 1, cytosolic(IDH1)	2.16947e-49	-1.83538	-1.61511	-1.22743	2.64589	2.03203
ENST00000534641	ALDH1A3	aldehyde dehydrogenase 1 family member A3(ALDH1A3)	4.90892e-48	-1.11127	0.97732	-0.799795	0.262178	0.671568
ENST00000430767	DNAJB9	DnaJ heat shock protein family (Hsp40) member B9(DNAJB9)	1.11355e-47	-1.44749	0.904092	-1.18711	0.904304	0.826206
ENST00000498275	ABCC1	ATP binding cassette subfamily C member 1(ABCC1)	2.59873e-47	-1.03733	1.13698	-0.984708	0.458441	0.42662
ENST00000536176	C3orf58	chromosome 3 open reading frame 58(C3orf58)	5.07226e-47	-1.84814	2.37941	-1.53402	0.899461	0.103298
ENST00000522398	NIPSNAP3A	nipsnap homolog 3A(NIPSNAP3A)	6.93643e-47	1.12112	-1.8557	1.19757	-0.354148	-0.108839
ENST00000397707	TRIM49D2	tripartite motif containing 49D2(TRIM49D2)	3.0202e-46	-3.41574	4.32249	-2.86751	1.56809	0.392667
ENST00000548316	TRIM49D1	tripartite motif containing 49D1(TRIM49D1)	3.0202e-46	-3.41574	4.32249	-2.86751	1.56809	0.392667
ENST00000518672	TUBA3D	tubulin alpha 3d(TUBA3D)	5.54627e-46	-3.63334	3.70718	-5.17771	2.93297	2.1709
ENST00000217961	C1orf116	chromosome 1 open reading frame 116(C1orf116)	7.8124e-45	-0.998606	0.90132	-0.522244	0.297566	0.321965
ENST00000370162	HECTD2	HECT domain E3 ubiquitin protein ligase 2(HECTD2)	8.9883e-45	1.24706	-1.06458	1.51793	-1.01555	-0.684863
ENST00000533324	NUP93	nucleoporin 93(NUP93)	4.21717e-44	1.17059	-1.01775	0.899873	-0.583328	-0.469378
ENST00000607838	SGK1	serum/glucocorticoid regulated kinase 1(SGK1)	9.09566e-44	-2.3005	2.67725	-2.51296	0.921605	1.2146
ENST00000393810	DNAJC10	DnaJ heat shock protein family (Hsp40) member C10(DNAJC10)	2.10288e-43	-1.17431	0.527944	-0.934827	0.827091	0.754105
ENST00000319084	CLGN	calmegin(CLGN)	3.71248e-43	-1.15072	-0.186324	-0.846568	1.29015	0.893465
ENST00000582770	KRT8	keratin 8(KRT8)	3.89449e-43	-0.917347	1.14383	-1.16434	0.497086	0.440771
ENST00000546244	PLK1	polo like kinase 1(PLK1)	1.14768e-42	2.26198	1.40025	2.14426	-2.95276	-2.85373
ENST00000397621	LRIG1	leucine rich repeats and immunoglobulin like domains 1(LRIG1)	1.29352e-42	-1.02671	1.01438	-0.911377	0.217589	0.706118
ENST00000369571	SLC39A10	solute carrier family 39 member 10(SLC39A10)	1.43703e-41	-0.536437	1.96012	-0.183788	-0.652868	-0.587025
ENST00000335568	LCP1	lymphocyte cytosolic protein 1(LCP1)	2.11638e-41	-0.707903	1.07102	-0.614541	0.179619	0.0718084
ENST00000574640	FADS2	fatty acid desaturase 2(FADS2)	5.67139e-41	-0.662758	1.08057	-0.74827	0.266244	0.0642121
ENST00000586866	ATP1A1	ATPase Na+/K+ transporting subunit alpha 1(ATP1A1)	3.3246e-40	-0.479017	0.769794	-0.496005	0.186317	0.0189102
ENST00000550856	SPDEF	SAM pointed domain containing ETS transcription factor(SPDEF)	4.66263e-40	-1.10637	0.965966	-1.09862	0.447038	0.791994
ENST00000426344	HPGD	hydroxyprostaglandin dehydrogenase 15-(NAD)(HPGD)	1.01695e-39	-5.29067	3.12546	-1.41026	1.93301	1.64246
ENST00000458292	CCDC141	coiled-coil domain containing 141(CCDC141)	1.38321e-39	-3.0098	4.48636	-4.20642	1.87885	0.851
ENST00000396923	SASH1	SAM and SH3 domain containing 1(SASH1)	1.45665e-39	-1.16083	1.03478	-0.865861	0.503348	0.48856
ENST00000450115	DAB1	DAB1, reelin adaptor protein(DAB1)	1.45665e-39	2.02512	-2.86758	2.13139	-0.673	-0.615929
ENST00000584650	SAT1	spermidine/spermine N1-acetyltransferase 1(SAT1)	3.33019e-39	-1.12164	1.11464	-1.13521	0.544758	0.59745
ENST00000572639	NETO1	neuropilin and tolloid like 1(NETO1)	5.15576e-39	0.870666	0.267587	0.964384	-1.16579	-0.936849
ENST00000630255	GREB1	growth regulation by estrogen in breast cancer 1(GREB1)	2.81258e-38	-1.38064	1.19127	-0.713174	0.424859	0.477688
ENST00000368053	LOC101929134	uncharacterized LOC101929134(LOC101929134)	3.75813e-38	-1.67626	2.00676	-1.18439	0.556694	0.297197
ENST00000426604	BHLHA15	basic helix-loop-helix family member a15(BHLHA15)	8.02983e-38	-1.60906	1.76695	-1.30622	0.531896	0.616432
ENST00000587985	CHKA	choline kinase alpha(CHKA)	1.56937e-37	-0.946891	1.31496	-0.890841	0.197207	0.32557
ENST00000463546	GLUD1	glutamate dehydrogenase 1(GLUD1)	1.56937e-37	-0.811493	0.593036	-0.59849	0.454956	0.36199
ENST00000525658	ADAM2	ADAM metallopeptidase domain 2(ADAM2)	2.63389e-37	1.09166	-0.465257	0.911421	-0.878577	-0.659251
ENST00000505019	SCD	stearoyl-CoA desaturase(SCD)	3.16505e-37	-0.902209	0.649374	-0.644319	0.935176	-0.0380215
ENST00000259396	TK1	thymidine kinase 1(TK1)	1.84399e-36	1.74371	0.952374	1.55818	-2.11622	-2.13805
ENST00000488810	DIO3	deiodinase, iodothyronine type III(DIO3)	2.41274e-36	-2.43592	-3.21245	-2.35287	4.22967	3.77157
ENST00000443868	CRISPLD2	cysteine rich secretory protein LCCL domain containing 2(CRISPLD2)	3.27549e-36	-2.42241	4.00599	-2.2591	-0.0147463	0.690259
ENST00000488932	P4HB	prolyl 4-hydroxylase subunit beta(P4HB)	3.77706e-36	-0.595017	0.412251	-0.508618	0.54263	0.148753
ENST00000613990	PGC	progastricsin(PGC)	5.96302e-36	-1.58174	3.80583	-1.38145	-0.422082	-0.420563
ENST00000409904	DLGAP5	DLG associated protein 5(DLGAP5)	9.71865e-36	2.10203	1.72575	2.17199	-2.55739	-3.44239
ENST00000623787	HOMER2	homer scaffolding protein 2(HOMER2)	9.87295e-36	-1.44718	0.760425	-0.996077	0.937465	0.745364
ENST00000420869	KIF2C	kinesin family member 2C(KIF2C)	1.23892e-35	1.9222	1.25027	1.81817	-2.47208	-2.51855
ENST00000617470	MYNN	myoneurin(MYNN)	1.69115e-35	1.21587	-0.737514	0.855964	-0.635401	-0.698919
ENST00000525284	KLF15	Kruppel like factor 15(KLF15)	2.71677e-35	-1.17054	0.939449	-0.942291	0.419373	0.754008
ENST00000488064	ADAMTS1	ADAM metallopeptidase with thrombospondin type 1 motif 1(ADAMTS1)	2.93841e-35	-0.467545	0.913008	-0.375283	0.109992	-0.180173
ENST00000368330	SI	sucrase-isomaltase(SI)	2.93841e-35	2.19693	-1.92161	2.41335	-2.10628	-0.582392
ENST00000355774	SURF4	surfeit 4(SURF4)	6.16682e-35	-0.61084	0.614937	-0.529316	0.40767	0.117548
ENST00000415833	CCNB2	cyclin B2(CCNB2)	8.15342e-35	1.77451	0.996123	1.70379	-2.17614	-2.29827
ENST00000336890	GDF15	growth differentiation factor 15(GDF15)	8.57872e-35	-0.713461	0.207432	-0.998646	0.948377	0.556298
ENST00000544829	ECI2	enoyl-CoA delta isomerase 2(ECI2)	1.78128e-34	-1.00375	1.07086	-0.935958	0.527253	0.341594
ENST00000489044	NAV3	neuron navigator 3(NAV3)	2.84006e-34	1.81399	0.506175	1.52619	-2.39985	-1.4465
ENST00000309902	SH3D21	SH3 domain containing 21(SH3D21)	4.1157e-34	-1.63135	0.785986	-1.75078	1.26553	1.33061
ENST00000424398	CTNNA2	catenin alpha 2(CTNNA2)	5.30694e-34	-2.59955	2.37626	-6.08174	3.3611	2.94393
ENST00000539742	UBE2J1	ubiquitin conjugating enzyme E2 J1(UBE2J1)	1.28381e-33	-1.24625	1.3512	-0.913984	0.466913	0.342122
ENST00000565831	KIFC1	kinesin family member C1(KIFC1)	1.45928e-33	1.75658	1.29576	1.75948	-2.43197	-2.37985
ENST00000424694	TPX2	TPX2, microtubule nucleation factor(TPX2)	3.00372e-33	1.41228	0.926417	1.41624	-1.89815	-1.85679
ENST00000502041	KCNMA1	potassium calcium-activated channel subfamily M alpha 1(KCNMA1)	3.11677e-33	-1.69925	1.24139	-1.30083	0.740078	1.01862
ENST00000361676	PRKCH	protein kinase C eta(PRKCH)	6.7607e-33	-1.35357	1.21641	-1.17973	0.794819	0.522066
ENST00000447133	SNAI2	snail family transcriptional repressor 2(SNAI2)	7.5035e-33	-4.18707	2.96166	-3.02713	2.38021	1.87232
ENST00000611517	RFX3	regulatory factor X3(RFX3)	7.6453e-33	1.71349	-1.11507	1.57549	-1.50464	-0.669268
ENST00000356218	MIR7110	microRNA 7110(MIR7110)	8.83485e-33	-1.21999	1.02815	-0.957969	0.725825	0.423987
ENST00000379727	TMTC2	transmembrane and tetratricopeptide repeat containing 2(TMTC2)	9.18872e-33	-1.30852	1.19101	-1.03347	0.740327	0.410651
ENST00000412471	VWF	von Willebrand factor(VWF)	1.01675e-32	1.40106	-0.375268	1.265	-1.31214	-0.978658
ENST00000295605	DDC	dopa decarboxylase(DDC)	1.22918e-32	1.67709	-1.46776	1.60148	-1.25922	-0.551606
ENST00000434452	LOC101929572	uncharacterized LOC101929572(LOC101929572)	1.47334e-32	-2.50417	2.80263	-1.67439	0.882786	0.493143
ENST00000443758	SPAG5	sperm associated antigen 5(SPAG5)	1.48279e-32	1.47894	1.20632	1.40388	-2.16187	-1.92727
ENST00000411934	SESN1	sestrin 1(SESN1)	1.76297e-32	0.697588	-0.667107	0.784203	-0.558865	-0.25582
ENST00000368870	LPAR3	lysophosphatidic acid receptor 3(LPAR3)	2.10713e-32	-1.24535	1.23959	-1.16436	0.955531	0.214583
ENST00000441054	UAP1	UDP-N-acetylglucosamine pyrophosphorylase 1(UAP1)	9.70557e-32	-1.10399	0.731733	-0.810354	0.677684	0.504924
ENST00000427217	SERP1	stress associated endoplasmic reticulum protein 1(SERP1)	9.80538e-32	-0.813126	0.577912	-0.561007	0.378524	0.417698
ENST00000506777	SERINC2	serine incorporator 2(SERINC2)	1.0605e-31	-0.868619	-0.226145	-1.00495	1.10697	0.992744
ENST00000333027	FICD	FIC domain containing(FICD)	1.10697e-31	-1.16582	0.854353	-0.952859	0.617242	0.647089
ENST00000551457	APPBP2	amyloid beta precursor protein binding protein 2(APPBP2)	1.82701e-31	-0.951713	0.933214	-0.819371	0.448508	0.389362
ENST00000392124	SERPINI1	serpin family I member 1(SERPINI1)	3.08408e-31	1.6277	-2.26553	1.43018	-0.592988	-0.199369
ENST00000375383	PPFIBP2	PPFIA binding protein 2(PPFIBP2)	5.26373e-31	-1.15014	0.842456	-0.711415	0.577587	0.441517
ENST00000378540	MTMR9	myotubularin related protein 9(MTMR9)	5.32872e-31	-1.29315	1.12918	-0.996351	0.557094	0.603224
ENST00000433060	VSIG10L	V-set and immunoglobulin domain containing 10 like(VSIG10L)	5.55969e-31	-1.46818	3.15307	-1.37726	-0.129069	-0.178561
ENST00000559925	CAMKK2	calcium/calmodulin dependent protein kinase kinase 2(CAMKK2)	8.66252e-31	-1.09255	0.814617	-0.795118	0.500753	0.5723
ENST00000575314	MAP7D1	MAP7 domain containing 1(MAP7D1)	9.07184e-31	-0.847627	0.525743	-0.893128	0.634114	0.580898
ENST00000421556	KDELR2	KDEL endoplasmic reticulum protein retention receptor 2(KDELR2)	1.29787e-30	-0.640638	0.721532	-0.525375	0.331024	0.113457
ENST00000353796	COL16A1	collagen type XVI alpha 1 chain(COL16A1)	1.77809e-30	-0.412137	-3.79837	-0.389951	2.3566	2.24385
ENST00000476767	BIRC5	baculoviral IAP repeat containing 5(BIRC5)	2.24522e-30	1.83739	1.33468	1.77017	-2.42846	-2.51378
ENST00000409544	RASSF3	Ras association domain family member 3(RASSF3)	2.89177e-30	-0.781506	0.689111	-0.531236	0.379489	0.244141
ENST00000393308	ANGPT2	angiopoietin 2(ANGPT2)	2.96438e-30	-1.31213	3.62625	-7.56205	2.9269	2.32103
ENST00000321253	COPG1	coatomer protein complex subunit gamma 1(COPG1)	4.59958e-30	-0.635689	0.465955	-0.611958	0.476934	0.304757
ENST00000382874	KRT18	keratin 18(KRT18)	8.93873e-30	-0.599072	0.874024	-0.753329	0.254896	0.223483
ENST00000527383	TRPM8	transient receptor potential cation channel subfamily M member 8(TRPM8)	1.06251e-29	-1.78184	1.92053	-0.748415	0.0936398	0.516083
ENST00000534502	WWC1	WW and C2 domain containing 1(WWC1)	1.0888e-29	-0.96484	0.976696	-0.719599	0.261275	0.446468
ENST00000589620	NEK2	NIMA related kinase 2(NEK2)	1.24711e-29	2.34088	1.65918	2.20009	-3.17535	-3.0248
ENST00000370018	ACKR3	atypical chemokine receptor 3(ACKR3)	1.29489e-29	1.41426	-1.54735	1.28184	-0.699621	-0.449136
ENST00000361507	SLC43A1	solute carrier family 43 member 1(SLC43A1)	1.36956e-29	-1.46941	1.07915	-1.21046	1.03063	0.570085
ENST00000569548	AOC1	amine oxidase, copper containing 1(AOC1)	1.39537e-29	5.21259	0.0809719	4.60758	-6.53576	-3.36538
ENST00000431067	PACS1	phosphofurin acidic cluster sorting protein 1(PACS1)	1.64592e-29	-0.985799	0.730786	-0.80444	0.481205	0.578248
ENST00000564377	FOXM1	forkhead box M1(FOXM1)	1.80679e-29	1.38365	0.955376	1.34568	-2.21097	-1.47373
ENST00000559994	GTSE1	G2 and S-phase expressed 1(GTSE1)	1.97482e-29	1.83513	1.74726	1.81353	-2.56089	-2.83502
ENST00000357071	NDUFAF4	NADH:ubiquinone oxidoreductase complex assembly factor 4(NDUFAF4)	2.74389e-29	1.43409	-1.3232	1.31914	-0.807235	-0.622793
ENST00000307849	TOP2A	topoisomerase (DNA) II alpha(TOP2A)	2.88294e-29	1.98331	1.56857	2.07808	-2.5929	-3.03705
ENST00000444354	TBC1D8	TBC1 domain family member 8(TBC1D8)	4.58443e-29	-1.03713	1.38459	-1.16797	0.207793	0.612712
ENST00000584531	TBX15	T-box 15(TBX15)	4.58853e-29	-3.07209	3.01196	-3.53324	1.78414	1.80923
ENST00000553142	TSKU	tsukushi, small leucine rich proteoglycan(TSKU)	6.42249e-29	-1.17021	0.96162	-0.88991	0.575485	0.523012
ENST00000634844	MYBL2	MYB proto-oncogene like 2(MYBL2)	1.29007e-28	1.61	1.32066	1.57246	-2.01024	-2.49288
ENST00000261653	FAM83D	family with sequence similarity 83 member D(FAM83D)	1.39836e-28	1.64346	1.36742	1.63602	-2.50514	-2.14176
ENST00000379344	SLC15A2	solute carrier family 15 member 2(SLC15A2)	1.76853e-28	-2.52283	4.99365	-6.01796	1.961	1.58614
ENST00000612692	SESN3	sestrin 3(SESN3)	2.09122e-28	0.629714	-0.913242	0.938104	-0.41036	-0.244216
ENST00000620197	PCSK1N	proprotein convertase subtilisin/kexin type 1 inhibitor(PCSK1N)	2.92619e-28	-0.402792	-1.06721	-0.538198	1.06717	0.941032
ENST00000020945	NEBL	nebulette(NEBL)	3.48593e-28	-0.91047	-0.746754	-0.626402	1.24262	1.04101
ENST00000561166	ZBTB43	zinc finger and BTB domain containing 43(ZBTB43)	3.94661e-28	0.900271	-0.629721	0.983883	-0.7074	-0.547033
ENST00000400309	LDHA	lactate dehydrogenase A(LDHA)	4.11768e-28	-0.00822216	1.12713	0.16297	-0.229646	-1.05224
ENST00000421687	MANEA	mannosidase endo-alpha(MANEA)	4.44005e-28	1.30234	-1.2327	1.24017	-0.891166	-0.418646
ENST00000556807	SLC22A10	solute carrier family 22 member 10(SLC22A10)	5.29458e-28	3.63804	-0.92975	3.18657	-2.5342	-3.36066
ENST00000399807	PTGER4	prostaglandin E receptor 4(PTGER4)	5.60668e-28	-1.72483	1.81937	-1.03766	0.536676	0.406448
ENST00000446507	ACACA	acetyl-CoA carboxylase alpha(ACACA)	5.86286e-28	-0.976118	0.632314	-0.454943	0.366046	0.432701
ENST00000482829	SSR3	signal sequence receptor subunit 3(SSR3)	6.27971e-28	-0.829588	0.892295	-0.652988	0.357455	0.232825
ENST00000371825	B4GALT1	beta-1,4-galactosyltransferase 1(B4GALT1)	7.73107e-28	-0.878514	0.695288	-0.739583	0.566495	0.356314
ENST00000432458	KIF20A	kinesin family member 20A(KIF20A)	1.314e-27	1.8178	1.46596	1.75303	-2.47906	-2.55773
ENST00000430635	ADM2	adrenomedullin 2(ADM2)	1.33092e-27	-0.883097	-0.0740579	-0.711965	0.839939	0.829181
ENST00000446765	HERPUD1	homocysteine inducible ER protein with ubiquitin like domain 1(HERPUD1)	1.87873e-27	-0.926112	0.346462	-0.759861	0.721528	0.617982
ENST00000321531	DOCK8	dedicator of cytokinesis 8(DOCK8)	2.22499e-27	-5.62115	5.17562	-5.62115	3.0317	3.03499
ENST00000338037	SLITRK3	SLIT and NTRK like family member 3(SLITRK3)	2.25091e-27	2.00502	-1.72755	2.01282	-2.11617	-0.174126
ENST00000584024	PCK2	phosphoenolpyruvate carboxykinase 2, mitochondrial(PCK2)	2.59573e-27	-0.704713	-0.940837	-0.554852	1.30351	0.896897
ENST00000589785	AKAP12	A-kinase anchoring protein 12(AKAP12)	2.64854e-27	-6.49077	6.17155	-6.49077	4.72197	2.08802
ENST00000435036	KIF4A	kinesin family member 4A(KIF4A)	2.75514e-27	1.39506	1.31344	1.41475	-1.89875	-2.2245
ENST00000561725	MTOR	mechanistic target of rapamycin(MTOR)	3.01499e-27	-0.830374	1.01101	-0.523445	0.245134	0.0976738
ENST00000559742	PTTG1	pituitary tumor-transforming 1(PTTG1)	4.35143e-27	2.11332	1.26108	1.85456	-2.72841	-2.50055
ENST00000216520	ERO1A	endoplasmic reticulum oxidoreductase 1 alpha(ERO1A)	4.87503e-27	-1.2104	0.923229	-0.759843	0.650877	0.396142
ENST00000611957	TBRG1	transforming growth factor beta regulator 1(TBRG1)	5.08138e-27	-0.886946	1.21753	-0.676917	0.216984	0.129346
ENST00000253506	CKAP2L	cytoskeleton associated protein 2 like(CKAP2L)	6.19094e-27	1.72023	1.38155	1.92676	-2.49587	-2.53267
ENST00000523687	DSEL	dermatan sulfate epimerase-like(DSEL)	6.99233e-27	1.03596	-0.867885	1.18672	-0.66808	-0.686717
ENST00000372802	PYGB	phosphorylase, glycogen; brain(PYGB)	7.26635e-27	-0.63762	0.634984	-0.584063	0.329288	0.25741
ENST00000446045	MKI67	marker of proliferation Ki-67(MKI67)	1.68759e-26	1.08141	1.02645	1.22538	-1.57828	-1.75496
ENST00000590161	LOC100508046	uncharacterized LOC100508046(LOC100508046)	1.84669e-26	-4.30576	3.43945	-1.22931	1.05991	1.03571
ENST00000374220	LIMCH1	LIM and calponin homology domains 1(LIMCH1)	1.9808e-26	-1.9416	2.45213	-1.7235	1.11605	0.0969207
ENST00000616066	CEP55	centrosomal protein 55(CEP55)	2.09007e-26	1.95098	1.6222	2.00164	-2.60795	-2.96687
ENST00000483118	DNAJC3	DnaJ heat shock protein family (Hsp40) member C3(DNAJC3)	2.65742e-26	-0.857333	0.924419	-0.594919	0.291678	0.236155
ENST00000621987	TXNIP	thioredoxin interacting protein(TXNIP)	4.6051e-26	1.1216	0.341823	1.05025	-1.65604	-0.857625
ENST00000434833	TULP4	tubby like protein 4(TULP4)	5.9023e-26	0.910325	-0.608397	0.963653	-0.602889	-0.662692
ENST00000540918	CDC20	cell division cycle 20(CDC20)	6.34059e-26	2.03847	1.38456	1.91237	-2.83623	-2.49917
ENST00000324385	SLC3A2	solute carrier family 3 member 2(SLC3A2)	6.70004e-26	-0.677568	-0.523431	-0.64299	1.30554	0.538446
ENST00000503293	FAM129A	family with sequence similarity 129 member A(FAM129A)	7.60886e-26	-1.75905	0.437299	-1.15182	1.54338	0.930193
ENST00000509475	ODC1	ornithine decarboxylase 1(ODC1)	7.70155e-26	-1.11041	1.58594	-1.10932	0.0173369	0.61645
ENST00000611833	BARD1	BRCA1 associated RING domain 1(BARD1)	8.05582e-26	1.05011	-1.28743	1.21251	-0.6628	-0.312392
ENST00000468861	TFRC	transferrin receptor(TFRC)	9.43262e-26	-0.0536035	0.622284	0.175593	-0.280142	-0.464131
ENST00000415995	HTRA1	HtrA serine peptidase 1(HTRA1)	9.43262e-26	0.179302	-1.98629	0.0835604	1.10515	0.618276
ENST00000593587	MIR6886	microRNA 6886(MIR6886)	1.0332e-25	-0.861695	0.985634	-0.814376	0.304116	0.38632
ENST00000484197	NDC80	NDC80, kinetochore complex component(NDC80)	1.53206e-25	1.8437	1.1928	1.95744	-2.23761	-2.75633
ENST00000350881	MYBPC1	myosin binding protein C, slow type(MYBPC1)	1.67981e-25	-1.69488	3.01364	-4.01978	1.43944	1.26157
ENST00000586757	TRIM53AP	tripartite motif containing 53A, pseudogene(TRIM53AP)	1.7373e-25	-4.31336	4.26175	-1.59925	1.33099	0.31987
ENST00000413381	HMMR	hyaluronan mediated motility receptor(HMMR)	1.7838e-25	1.53417	1.56669	1.67794	-2.16534	-2.61346
ENST00000480071	TMEM138	transmembrane protein 138(TMEM138)	2.12506e-25	1.07353	-0.370017	0.761445	-0.762156	-0.702803
ENST00000526350	ARRDC4	arrestin domain containing 4(ARRDC4)	2.311e-25	0.633474	0.659215	0.543387	-0.888517	-0.947559
ENST00000356362	INSIG1	insulin induced gene 1(INSIG1)	2.77146e-25	-0.911235	1.10473	-0.669588	0.400236	0.075859
ENST00000391911	DDIT3	DNA damage inducible transcript 3(DDIT3)	3.01308e-25	-0.67753	-1.18495	-0.729196	1.51746	1.07421
ENST00000622456	ORM1	orosomucoid 1(ORM1)	3.22852e-25	-3.13116	4.64288	-6.12016	2.66227	1.94617
ENST00000468536	BUB1B	BUB1 mitotic checkpoint serine/threonine kinase B(BUB1B)	3.54887e-25	1.65146	1.0017	1.7771	-2.32478	-2.10549
ENST00000635023	NUSAP1	nucleolar and spindle associated protein 1(NUSAP1)	4.61777e-25	1.78462	1.411	1.94621	-2.79224	-2.3496
ENST00000356637	ACSM1	acyl-CoA synthetase medium-chain family member 1(ACSM1)	5.67098e-25	-2.27526	2.42378	-1.63348	0.840174	0.644789
ENST00000524792	CAMK2N1	calcium/calmodulin dependent protein kinase II inhibitor 1(CAMK2N1)	7.56317e-25	1.71072	-0.856238	1.60336	-1.96918	-0.488659
ENST00000275635	F2RL1	F2R like trypsin receptor 1(F2RL1)	7.69736e-25	-0.648382	1.14662	-0.584497	0.21826	-0.132
ENST00000453401	TGM3	transglutaminase 3(TGM3)	9.99173e-25	1.60195	-1.8888	1.39142	-0.978463	-0.126105
ENST00000411677	SND1	staphylococcal nuclease and tudor domain containing 1(SND1)	1.10178e-24	-0.616963	0.447967	-0.487513	0.312262	0.344248
ENST00000199936	TEX2	testis expressed 2(TEX2)	1.14333e-24	-0.957749	0.79643	-0.545819	0.479522	0.227616
ENST00000361035	HID1	HID1 domain containing(HID1)	1.35577e-24	-0.509051	0.736131	-0.618683	0.158561	0.233041
ENST00000360046	CENPF	centromere protein F(CENPF)	1.51902e-24	1.54526	1.37357	1.75636	-2.38272	-2.29246
ENST00000475322	CDCA3	cell division cycle associated 3(CDCA3)	1.51902e-24	1.96465	1.35382	1.94137	-2.89664	-2.36321
ENST00000421037	GPR63	G protein-coupled receptor 63(GPR63)	1.67323e-24	1.33424	-0.990822	1.34791	-1.02636	-0.664969
ENST00000406775	INPP4B	inositol polyphosphate-4-phosphatase type II B(INPP4B)	2.37843e-24	-2.07419	1.70603	-1.24303	0.94413	0.667056
ENST00000542192	CHPF	chondroitin polymerizing factor(CHPF)	2.40668e-24	-0.715379	0.629875	-0.756537	0.459123	0.382917
ENST00000409279	TMEM38B	transmembrane protein 38B(TMEM38B)	3.54372e-24	1.38093	-1.13349	1.31951	-1.26779	-0.299158
ENST00000566851	ORM2	orosomucoid 2(ORM2)	3.60834e-24	-3.44107	3.81269	-3.58569	1.91421	1.29987
ENST00000424712	APOD	apolipoprotein D(APOD)	4.26902e-24	-0.821385	-0.565995	-0.987677	1.21209	1.16297
ENST00000592293	PRC1	protein regulator of cytokinesis 1(PRC1)	5.99e-24	1.17125	0.707725	1.19574	-1.69957	-1.37515
ENST00000296783	PLD1	phospholipase D1(PLD1)	6.18601e-24	2.37979	-3.37208	2.1897	-1.49363	0.296212
ENST00000312988	SELENOP	selenoprotein P(SELENOP)	7.58582e-24	-0.992359	0.851343	-0.84501	0.304883	0.681143
ENST00000372923	SH3RF1	SH3 domain containing ring finger 1(SH3RF1)	8.88085e-24	0.865861	-0.222214	0.787836	-0.899356	-0.532128
ENST00000380789	CDYL2	chromodomain Y-like 2(CDYL2)	1.27037e-23	-0.974779	0.783856	-0.718204	0.544343	0.364785
ENST00000435050	KNL1	kinetochore scaffold 1(KNL1)	1.66267e-23	3.24116	2.54326	3.37455	-1.68021	-7.47876
ENST00000527820	HMGCS1	3-hydroxy-3-methylglutaryl-CoA synthase 1(HMGCS1)	2.10647e-23	-0.798831	1.12243	-0.622233	0.34597	-0.0473334
ENST00000262424	VCL	vinculin(VCL)	2.13462e-23	-0.61039	0.724115	-0.442816	0.351856	-0.0227651
ENST00000566877	SARS	seryl-tRNA synthetase(SARS)	2.2135e-23	-0.372388	-0.582559	-0.43653	0.806679	0.584799
ENST00000274532	CDCA5	cell division cycle associated 5(CDCA5)	2.37648e-23	1.3865	1.04303	1.32974	-1.85273	-1.90655
ENST00000305454	STK17B	serine/threonine kinase 17b(STK17B)	2.49937e-23	-1.32953	1.23603	-1.3159	0.83186	0.577534
ENST00000539493	TNFRSF10B	TNF receptor superfamily member 10b(TNFRSF10B)	2.53882e-23	-0.53768	0.803372	-0.602562	0.219716	0.117154
ENST00000393533	AK4	adenylate kinase 4(AK4)	2.66207e-23	-0.646041	1.12524	-0.231222	-0.0339035	-0.214076
ENST00000626191	SLC44A1	solute carrier family 44 member 1(SLC44A1)	3.44567e-23	1.19584	-1.01748	1.05551	-0.802681	-0.431193
ENST00000601488	NSMAF	neutral sphingomyelinase activation associated factor(NSMAF)	3.49467e-23	-1.09669	0.705077	-0.795483	0.655316	0.531781
ENST00000565728	NR4A1	nuclear receptor subfamily 4 group A member 1(NR4A1)	4.32963e-23	-1.40755	1.15814	-1.29932	0.483837	1.06489
ENST00000538030	STK32A	serine/threonine kinase 32A(STK32A)	4.68814e-23	-1.27194	-3.12094	-0.648441	2.99576	2.04555
ENST00000398870	TCAF2	TRPM8 channel associated factor 2(TCAF2)	6.35237e-23	-2.00394	2.30354	-1.45875	0.998788	0.160362
ENST00000547930	ELOVL7	ELOVL fatty acid elongase 7(ELOVL7)	6.51019e-23	-1.47544	1.27209	-0.942952	0.610527	0.535777
ENST00000535295	PRUNE2	prune homolog 2(PRUNE2)	8.25923e-23	-0.8104	-0.0562604	-0.362384	0.700436	0.528609
ENST00000307864	HSPA13	heat shock protein family A (Hsp70) member 13(HSPA13)	1.28474e-22	-0.976519	0.521664	-0.652299	0.71305	0.394103
ENST00000357552	NOV	nephroblastoma overexpressed(NOV)	1.43115e-22	2.68602	-3.30403	3.22695	-1.70876	-0.900185
ENST00000426628	SOCS2	suppressor of cytokine signaling 2(SOCS2)	1.47605e-22	-1.3791	1.86392	-1.64275	0.577307	0.580634
ENST00000409852	ACTRT3	actin related protein T3(ACTRT3)	1.64308e-22	2.09609	-0.714438	1.58982	-1.54863	-1.42285
ENST00000518255	ATF4	activating transcription factor 4(ATF4)	1.6621e-22	-0.4137	-0.460215	-0.442394	0.78368	0.532629
ENST00000631589	CARMIL1	capping protein regulator and myosin 1 linker 1(CARMIL1)	1.99282e-22	-0.990464	0.599357	-0.833147	0.79432	0.429934
ENST00000326019	DDIT4	DNA damage inducible transcript 4(DDIT4)	2.29217e-22	-0.49205	-0.531494	-0.453893	1.04712	0.430319
ENST00000530061	KIF5C	kinesin family member 5C(KIF5C)	2.41715e-22	-1.01368	1.12911	-0.793639	0.740653	-0.0624451
ENST00000449873	CAP2	CAP, adenylate cyclase-associated protein, 2 (yeast)(CAP2)	2.52406e-22	-0.524185	1.26949	-0.380498	0.0107049	-0.37551
ENST00000434391	PBK	PDZ binding kinase(PBK)	2.69869e-22	1.81282	1.2885	1.84052	-2.64985	-2.29199
ENST00000597151	NCAPG	non-SMC condensin I complex subunit G(NCAPG)	3.2245e-22	1.35828	1.40403	1.6849	-2.11847	-2.32873
ENST00000394181	CALU	calumenin(CALU)	3.28191e-22	-0.950064	0.806518	-0.510902	0.523908	0.130541
ENST00000633531	TYMS	thymidylate synthetase(TYMS)	3.50485e-22	1.16349	0.760407	1.11324	-1.49534	-1.5418
ENST00000218328	NPPC	natriuretic peptide C(NPPC)	3.55092e-22	-3.6693	2.49797	-3.72269	1.79874	3.09528
ENST00000293502	TMEM144	transmembrane protein 144(TMEM144)	3.82975e-22	1.09992	-1.3453	0.965573	-0.549214	-0.170979
ENST00000341060	TRIB3	tribbles pseudokinase 3(TRIB3)	3.87731e-22	-0.965591	-0.382335	-0.88236	1.35292	0.877369
ENST00000461838	CDK1	cyclin dependent kinase 1(CDK1)	3.97316e-22	1.1175	0.901021	1.10689	-1.56373	-1.56168
ENST00000287538	FAM174B	family with sequence similarity 174 member B(FAM174B)	4.42721e-22	-0.913804	0.736629	-0.648571	0.388469	0.437277
ENST00000528667	RAB4A	RAB4A, member RAS oncogene family(RAB4A)	4.86905e-22	-0.936068	0.89887	-0.680232	0.358659	0.358771
ENST00000508573	TENM1	teneurin transmembrane protein 1(TENM1)	6.49197e-22	-1.41415	1.47454	-0.877056	0.868659	-0.0519966
ENST00000367796	CTBP1	C-terminal binding protein 1(CTBP1)	7.45315e-22	1.10975	-1.22638	0.788569	-0.433636	-0.23831
ENST00000622845	ASF1B	anti-silencing function 1B histone chaperone(ASF1B)	9.66504e-22	1.47963	1.16888	1.51054	-2.04518	-2.11387
ENST00000510375	TACC2	transforming acidic coiled-coil containing protein 2(TACC2)	1.02558e-21	-0.869894	0.743834	-1.08752	0.677353	0.536228
ENST00000510878	FCRLB	Fc receptor like B(FCRLB)	1.04468e-21	3.5483	3.77219	3.4575	-5.37373	-5.40426
ENST00000443402	MPC2	mitochondrial pyruvate carrier 2(MPC2)	1.27838e-21	-0.640695	0.64699	-0.608804	0.426352	0.176157
ENST00000511071	PEX10	peroxisomal biogenesis factor 10(PEX10)	1.49389e-21	-0.999077	1.07619	-1.40868	0.976293	0.355273
ENST00000354560	ASPM	abnormal spindle microtubule assembly(ASPM)	2.70345e-21	1.96148	1.7164	2.15448	-2.37811	-3.45425
ENST00000528906	SLC10A7	solute carrier family 10 member 7(SLC10A7)	3.3893e-21	-0.65257	1.75402	-0.654828	-0.222313	-0.224305
ENST00000381298	PICALM	phosphatidylinositol binding clathrin assembly protein(PICALM)	3.60999e-21	-0.74384	0.854885	-0.599325	0.222378	0.265902
ENST00000396997	GRB10	growth factor receptor bound protein 10(GRB10)	3.61975e-21	1.17954	-1.87571	1.07832	-0.491075	0.108933
ENST00000438874	C19orf48	chromosome 19 open reading frame 48(C19orf48)	3.77112e-21	-0.825127	-0.128951	-0.576207	0.647298	0.882987
ENST00000434582	TRIM36	tripartite motif containing 36(TRIM36)	4.14782e-21	-1.34573	0.976249	-0.686939	0.367848	0.688573
ENST00000393434	ALDH4A1	aldehyde dehydrogenase 4 family member A1(ALDH4A1)	7.94645e-21	-0.611076	1.17078	-0.624524	-0.0774243	0.142248
ENST00000357266	MID1	midline 1(MID1)	9.57603e-21	2.68034	-2.7685	2.65886	-1.95112	-0.619583
ENST00000231004	STXBP5L	syntaxin binding protein 5 like(STXBP5L)	9.77394e-21	1.18433	-1.50943	1.40479	-0.552528	-0.527163
ENST00000361673	OSR2	odd-skipped related transciption factor 2(OSR2)	1.33238e-20	1.69414	-1.26526	1.42219	-1.09138	-0.759694
ENST00000324134	LAMP3	lysosomal associated membrane protein 3(LAMP3)	1.52212e-20	-1.59556	-2.56582	-2.96367	3.77367	3.35138
ENST00000536256	TNFAIP8	TNF alpha induced protein 8(TNFAIP8)	1.80463e-20	-1.28689	0.546566	-1.22682	1.09608	0.871058
ENST00000358356	PLPP6	phospholipid phosphatase 6(PLPP6)	1.82051e-20	-0.702464	0.816306	-0.614073	0.343179	0.157052
ENST00000360478	PRKACB	protein kinase cAMP-activated catalytic subunit beta(PRKACB)	2.14778e-20	1.78556	-0.371858	1.60294	-1.36297	-1.65368
ENST00000369230	OR51E1	olfactory receptor family 51 subfamily E member 1(OR51E1)	2.23054e-20	1.84762	0.386024	1.6569	-2.83433	-1.05621
ENST00000632434	ZNF736	zinc finger protein 736(ZNF736)	2.23054e-20	0.949607	-0.584324	0.955284	-0.859114	-0.461452
ENST00000222812	CREB3L4	cAMP responsive element binding protein 3 like 4(CREB3L4)	2.3329e-20	-0.585468	1.09619	-0.729912	-0.123102	0.342292
ENST00000373025	PPFIBP1	PPFIA binding protein 1(PPFIBP1)	2.55037e-20	-0.984344	1.06677	-0.83223	0.483119	0.266683
ENST00000538413	EGFR	epidermal growth factor receptor(EGFR)	2.6333e-20	-1.08018	0.818779	-0.715856	0.478167	0.499094
ENST00000634586	NET1	neuroepithelial cell transforming 1(NET1)	2.88948e-20	0.865994	-0.347126	0.729809	-0.745489	-0.503188
ENST00000570387	SPC25	SPC25, NDC80 kinetochore complex component(SPC25)	3.15702e-20	2.11854	1.47768	2.16843	-2.98958	-2.77507
ENST00000621705	TTN	titin(TTN)	5.04033e-20	-5.19758	5.68978	-5.19758	2.74115	1.96422
ENST00000407071	TM4SF1	transmembrane 4 L six family member 1(TM4SF1)	7.29359e-20	0.786075	2.19621	0.798504	-1.85952	-1.92126
ENST00000514505	G6PD	glucose-6-phosphate dehydrogenase(G6PD)	7.49747e-20	-0.558503	-0.335751	-0.653151	1.05405	0.493353
ENST00000535170	CDKN2C	cyclin dependent kinase inhibitor 2C(CDKN2C)	7.88305e-20	1.22842	0.916709	1.15356	-1.52173	-1.77696
ENST00000302287	ANKRD37	ankyrin repeat domain 37(ANKRD37)	8.46362e-20	-1.29082	1.39089	-1.3299	0.7057	0.52413
ENST00000372115	FAM198B	family with sequence similarity 198 member B(FAM198B)	8.77327e-20	1.51774	-2.48262	1.3695	-0.74143	0.336811
ENST00000423527	IQGAP2	IQ motif containing GTPase activating protein 2(IQGAP2)	8.88105e-20	-1.98194	1.67591	-1.46563	0.982065	0.789594
ENST00000375136	SPC24	SPC24, NDC80 kinetochore complex component(SPC24)	9.14862e-20	1.47136	0.82591	1.50474	-2.03895	-1.76307
ENST00000543737	PCYT2	phosphate cytidylyltransferase 2, ethanolamine(PCYT2)	1.0065e-19	-1.03491	0.381195	-0.743773	0.653228	0.744261
ENST00000609060	TMCO3	transmembrane and coiled-coil domains 3(TMCO3)	1.01119e-19	-0.622796	0.00611967	-0.65089	0.764631	0.502936
ENST00000264870	LOC284825	uncharacterized LOC284825(LOC284825)	1.04449e-19	0.553057	2.21431	0.284232	-1.4681	-1.5835
ENST00000262138	MPHOSPH9	M-phase phosphoprotein 9(MPHOSPH9)	1.23446e-19	-0.996895	0.92872	-0.7869	0.454765	0.40031
ENST00000473157	SHROOM3	shroom family member 3(SHROOM3)	1.3365e-19	-0.816187	0.91952	-0.736538	0.256903	0.376302
ENST00000373982	MT1F	metallothionein 1F(MT1F)	1.36178e-19	-0.222033	-3.40097	-0.615132	3.25794	0.980196
ENST00000358367	GOLPH3	golgi phosphoprotein 3(GOLPH3)	1.39808e-19	-0.558085	0.766488	-0.431497	0.0297531	0.193341
ENST00000483656	PTPRR	protein tyrosine phosphatase, receptor type R(PTPRR)	1.41166e-19	1.80178	-0.760569	1.45923	-1.06362	-1.43683
ENST00000237305	FANCI	Fanconi anemia complementation group I(FANCI)	1.44233e-19	0.93728	0.814314	0.932219	-1.36913	-1.31468
ENST00000541047	PLPP5	phospholipid phosphatase 5(PLPP5)	1.51128e-19	-0.848914	0.541728	-0.623353	0.615519	0.31502
ENST00000332246	HYOU1	hypoxia up-regulated 1(HYOU1)	1.77967e-19	-0.599849	0.344446	-0.484793	0.438738	0.301457
ENST00000392380	DIO1	deiodinase, iodothyronine type I(DIO1)	1.77967e-19	1.7712	-0.880014	1.51889	-1.5183	-0.891772
ENST00000629816	ANLN	anillin actin binding protein(ANLN)	1.80339e-19	1.45907	1.49678	1.60338	-1.96541	-2.59382
ENST00000529604	NAP1L1	nucleosome assembly protein 1 like 1(NAP1L1)	2.54416e-19	0.472835	-0.734125	0.545762	-0.168927	-0.115544
ENST00000422409	KCNN2	potassium calcium-activated channel subfamily N member 2(KCNN2)	2.91591e-19	-0.886073	0.500181	-0.548629	0.615372	0.319149
ENST00000302572	SC5D	sterol-C5-desaturase(SC5D)	2.94844e-19	-0.725394	0.748834	-0.616562	0.534753	0.0583684
ENST00000371802	CALD1	caldesmon 1(CALD1)	3.22576e-19	3.37524	-2.381	4.75503	-3.69456	-2.05471
ENST00000560322	ABCA1	ATP binding cassette subfamily A member 1(ABCA1)	3.47587e-19	2.03749	-1.34403	1.80485	-1.54862	-0.949686
ENST00000621630	NCAPH	non-SMC condensin I complex subunit H(NCAPH)	3.92843e-19	1.36153	1.31758	1.51017	-1.91843	-2.27084
ENST00000369643	AKAP5	A-kinase anchoring protein 5(AKAP5)	4.62365e-19	-1.21916	-0.769162	-0.39095	1.0735	1.30577
ENST00000447527	MIR6132	microRNA 6132(MIR6132)	4.79751e-19	0.733114	-1.81448	0.942949	-0.0894331	0.227852
ENST00000622241	ECT2	epithelial cell transforming 2(ECT2)	5.44501e-19	0.678349	1.06761	0.95836	-1.43543	-1.26889
ENST00000268053	UBE2C	ubiquitin conjugating enzyme E2 C(UBE2C)	7.5912e-19	1.81188	1.19728	1.8102	-2.39689	-2.42246
ENST00000296059	SHMT2	serine hydroxymethyltransferase 2(SHMT2)	8.51085e-19	-0.94776	0.0892955	-0.71903	0.962122	0.615373
ENST00000581725	LSS	lanosterol synthase (2,3-oxidosqualene-lanosterol cyclase)(LSS)	1.02218e-18	-0.571358	0.704715	-0.55416	0.261785	0.159018
ENST00000156626	PPP1CB	protein phosphatase 1 catalytic subunit beta(PPP1CB)	1.12676e-18	-0.689914	0.468316	-0.562068	0.484528	0.299138
ENST00000451732	ADGRG6	adhesion G protein-coupled receptor G6(ADGRG6)	1.34378e-18	0.678211	-0.616339	0.848023	-0.645035	-0.26486
ENST00000485046	C5orf30	chromosome 5 open reading frame 30(C5orf30)	1.35746e-18	1.0654	-0.839882	1.05696	-0.855282	-0.427197
ENST00000392934	FOLH1	folate hydrolase 1(FOLH1)	1.37281e-18	0.501402	-0.320945	0.489171	-0.124083	-0.545546
ENST00000307493	ZCCHC6	zinc finger CCHC-type containing 6(ZCCHC6)	1.46064e-18	-0.733038	1.00655	-0.511841	0.202089	0.0362416
ENST00000615541	FGD4	FYVE, RhoGEF and PH domain containing 4(FGD4)	1.60462e-18	-1.12496	0.8155	-0.823042	0.53368	0.598819
ENST00000344592	MLPH	melanophilin(MLPH)	1.68485e-18	-1.09955	0.60631	-1.23166	0.854546	0.870346
ENST00000380099	ZDHHC9	zinc finger DHHC-type containing 9(ZDHHC9)	2.08402e-18	-0.624574	0.943485	-0.451264	0.210332	-0.0779786
ENST00000508895	SHCBP1	SHC binding and spindle associated 1(SHCBP1)	2.15345e-18	1.37794	1.63276	1.53207	-2.34376	-2.19901
ENST00000335624	SPTLC3	serine palmitoyltransferase long chain base subunit 3(SPTLC3)	2.18266e-18	1.17902	-1.34696	1.07197	-0.371448	-0.532579
ENST00000444834	MOGAT2	monoacylglycerol O-acyltransferase 2(MOGAT2)	2.18643e-18	-6.9827	4.08486	-0.986882	1.88166	2.00306
ENST00000361625	TRAM1	translocation associated membrane protein 1(TRAM1)	2.23844e-18	-0.687786	0.751675	-0.412878	0.276545	0.0724451
ENST00000331437	ZNF680	zinc finger protein 680(ZNF680)	2.23844e-18	0.984937	-0.632067	0.996632	-0.84123	-0.508271
ENST00000395731	SLC22A3	solute carrier family 22 member 3(SLC22A3)	2.48905e-18	0.473841	0.616283	0.273723	-0.659965	-0.703883
ENST00000284674	PRR11	proline rich 11(PRR11)	3.05104e-18	1.34133	0.96366	1.27772	-1.97691	-1.6058
ENST00000522968	KCTD1	potassium channel tetramerization domain containing 1(KCTD1)	3.83853e-18	-5.18171	3.245	-5.17648	3.37842	3.73477
ENST00000260777	CLDN12	claudin 12(CLDN12)	3.96945e-18	-0.784504	0.779043	-0.603334	0.52685	0.0819445
ENST00000389722	TMEM87B	transmembrane protein 87B(TMEM87B)	4.22468e-18	-0.752971	0.945568	-0.478123	0.165623	0.119903
ENST00000374954	MT2A	metallothionein 2A(MT2A)	4.37702e-18	-0.343559	-3.13502	-0.478077	2.71603	1.24062
ENST00000296525	SLC6A9	solute carrier family 6 member 9(SLC6A9)	4.41622e-18	-0.494595	-1.58224	-0.361983	1.37245	1.06637
ENST00000513024	GARS	glycyl-tRNA synthetase(GARS)	4.46952e-18	-0.568326	-0.543746	-0.457004	1.05623	0.512848
ENST00000361475	SSR1	signal sequence receptor subunit 1(SSR1)	4.70845e-18	-0.777894	0.736032	-0.487227	0.473314	0.0557753
ENST00000314664	HMGN5	high mobility group nucleosome binding domain 5(HMGN5)	4.8133e-18	1.00043	-0.493983	1.05673	-0.958033	-0.605139
ENST00000366691	HES6	hes family bHLH transcription factor 6(HES6)	4.89602e-18	-0.669806	1.25464	-0.557109	0.328566	-0.356288
ENST00000600755	ADGRG1	adhesion G protein-coupled receptor G1(ADGRG1)	4.89602e-18	-1.7808	-1.47093	-1.78081	-1.78074	6.81328
ENST00000342295	VLDLR	very low density lipoprotein receptor(VLDLR)	5.04904e-18	-1.03101	0.646627	-0.679164	0.749692	0.313853
ENST00000404826	CCNB1	cyclin B1(CCNB1)	5.33271e-18	1.13844	0.467236	1.08805	-1.34668	-1.34704
ENST00000441159	NUP58	nucleoporin 58(NUP58)	5.3578e-18	-0.86414	1.04093	-0.605116	0.117427	0.310896
ENST00000270349	IDI1	isopentenyl-diphosphate delta isomerase 1(IDI1)	5.48736e-18	-0.611143	0.954024	-0.549149	0.127553	0.0787137
ENST00000488961	FAM69A	family with sequence similarity 69 member A(FAM69A)	6.21062e-18	-0.682997	1.59483	-0.448179	-0.0592243	-0.404432
ENST00000392066	SPCS3	signal peptidase complex subunit 3(SPCS3)	6.96733e-18	-0.871915	1.03572	-0.605516	0.283635	0.158076
ENST00000310791	LUZP2	leucine zipper protein 2(LUZP2)	7.29947e-18	0.797157	-1.00104	0.883348	-0.394619	-0.284844
ENST00000315691	CERK	ceramide kinase(CERK)	7.68503e-18	0.628462	-1.68307	0.642356	0.00229398	0.409957
ENST00000401547	NQO1	NAD(P)H quinone dehydrogenase 1(NQO1)	8.04968e-18	-0.585244	-0.53436	-0.48308	0.74746	0.855225
ENST00000395160	MAP2K4	mitogen-activated protein kinase kinase 4(MAP2K4)	8.6629e-18	-0.644926	0.743405	-0.540087	0.21294	0.228669
ENST00000343410	DTL	denticleless E3 ubiquitin protein ligase homolog(DTL)	9.24097e-18	1.17347	1.28314	1.57033	-1.78185	-2.2451
ENST00000405535	PNKD	paroxysmal nonkinesigenic dyskinesia(PNKD)	9.48908e-18	-1.2904	1.23504	-0.779548	0.332609	0.502294
ENST00000305208	MIA2	melanoma inhibitory activity 2(MIA2)	1.11984e-17	-0.822835	-0.842975	-0.476401	1.36232	0.779893
ENST00000506273	CREB3L2	cAMP responsive element binding protein 3 like 2(CREB3L2)	1.22418e-17	-0.958405	0.61266	-0.575154	0.495496	0.425403
ENST00000305850	GLYATL3	glycine-N-acyltransferase like 3(GLYATL3)	1.24308e-17	4.86789	-4.08507	4.21362	-4.08507	-0.911364
ENST00000544914	MCM7	minichromosome maintenance complex component 7(MCM7)	1.24325e-17	0.773829	0.436968	0.810708	-0.983341	-1.03816
ENST00000356608	BICD2	BICD cargo adaptor 2(BICD2)	1.26641e-17	-0.830986	1.2922	-0.544013	0.0391036	0.0437002
ENST00000555815	RHOB	ras homolog family member B(RHOB)	1.34722e-17	-0.326626	0.654593	-0.468475	0.328728	-0.18822
ENST00000486351	GSR	glutathione-disulfide reductase(GSR)	1.36662e-17	-0.393079	0.847937	-0.387912	-0.0814788	0.0145327
ENST00000282223	CHST2	carbohydrate sulfotransferase 2(CHST2)	1.70739e-17	-1.55274	1.49374	-1.92446	1.41184	0.571621
ENST00000553975	TTK	TTK protein kinase(TTK)	1.83331e-17	1.68188	1.48862	1.74059	-2.21868	-2.69241
ENST00000433933	COLEC12	collectin subfamily member 12(COLEC12)	1.87048e-17	0.717003	-0.907986	0.617192	-0.425266	-0.000942565
ENST00000379568	RNF187	ring finger protein 187(RNF187)	2.04104e-17	-0.388912	-0.291567	-0.334793	0.617018	0.398255
ENST00000555612	TLCD2	TLC domain containing 2(TLCD2)	2.20621e-17	-0.772549	-0.533051	-0.75221	1.00517	1.05264
ENST00000530393	MAP2K1	mitogen-activated protein kinase kinase 1(MAP2K1)	2.41017e-17	-0.558749	0.669109	-0.422063	0.200484	0.11122
ENST00000434453	PPP2CB	protein phosphatase 2 catalytic subunit beta(PPP2CB)	2.51662e-17	-0.67248	0.46441	-0.584228	0.518719	0.273578
ENST00000293648	KCTD3	potassium channel tetramerization domain containing 3(KCTD3)	2.55096e-17	-0.652892	0.737161	-0.549343	0.253986	0.211088
ENST00000263409	SLC7A8	solute carrier family 7 member 8(SLC7A8)	2.61598e-17	-0.370956	0.96458	-0.303792	-0.519484	0.229651
ENST00000486277	HIPK2	homeodomain interacting protein kinase 2(HIPK2)	2.71055e-17	-0.789249	0.884408	-0.453898	0.280289	0.0784497
ENST00000367145	KIF11	kinesin family member 11(KIF11)	2.91309e-17	1.0098	0.69635	1.19585	-1.50375	-1.39824
ENST00000503059	KLHL1	kelch like family member 1(KLHL1)	3.00582e-17	2.03458	0.0847201	1.32203	-2.16329	-1.27804
ENST00000241393	RRBP1	ribosome binding protein 1(RRBP1)	3.13042e-17	-0.608708	0.638634	-0.558193	0.249282	0.278985
ENST00000328880	LMNB1	lamin B1(LMNB1)	3.1826e-17	0.916325	0.308258	1.04082	-1.30995	-0.955455
ENST00000341744	ATF3	activating transcription factor 3(ATF3)	3.49168e-17	-1.18495	0.216314	-1.08333	1.34491	0.707049
ENST00000367137	STT3A	STT3A, catalytic subunit of the oligosaccharyltransferase complex(STT3A)	3.70402e-17	-0.664564	0.411671	-0.512306	0.551683	0.213516
ENST00000545939	APOBEC3B	apolipoprotein B mRNA editing enzyme catalytic subunit 3B(APOBEC3B)	3.76726e-17	1.61389	0.597858	1.25896	-1.60906	-1.86164
ENST00000528746	TRIB1	tribbles pseudokinase 1(TRIB1)	4.46493e-17	0.686548	-0.879517	0.882551	-0.490589	-0.198993
ENST00000438574	TG	thyroglobulin(TG)	4.63182e-17	-4.69662	3.7099	-2.80854	1.87766	1.9176
ENST00000534532	PPP1R15B	protein phosphatase 1 regulatory subunit 15B(PPP1R15B)	5.0967e-17	-0.541691	0.872854	-0.42651	0.0339442	0.0614017
ENST00000513000	H2AFX	H2A histone family member X(H2AFX)	5.93567e-17	0.87229	0.483487	0.884782	-1.16495	-1.07561
ENST00000560585	E2F1	E2F transcription factor 1(E2F1)	6.15915e-17	0.919276	0.777662	0.971823	-1.44615	-1.22261
ENST00000360719	ACLY	ATP citrate lyase(ACLY)	6.52797e-17	-0.43025	0.764491	-0.336113	-0.00820686	0.0100798
ENST00000570103	DEPDC1B	DEP domain containing 1B(DEPDC1B)	6.8457e-17	1.65661	1.16113	1.68562	-2.3296	-2.17376
ENST00000584004	ALPK3	alpha kinase 3(ALPK3)	7.00052e-17	-0.355269	1.47126	-0.519213	-0.332109	-0.264666
ENST00000475012	TRIP13	thyroid hormone receptor interactor 13(TRIP13)	7.00941e-17	0.786839	0.777187	0.925134	-1.35437	-1.13479
ENST00000620992	TARS	threonyl-tRNA synthetase(TARS)	7.32516e-17	-0.498297	0.158824	-0.485193	0.512578	0.312088
ENST00000500765	TSC22D1	TSC22 domain family member 1(TSC22D1)	7.65359e-17	-0.909216	0.741036	-0.756595	0.334292	0.590483
ENST00000493829	FDFT1	farnesyl-diphosphate farnesyltransferase 1(FDFT1)	7.89843e-17	-0.570184	0.854153	-0.641895	0.460156	-0.10223
ENST00000446444	AURKB	aurora kinase B(AURKB)	8.18381e-17	2.80763	2.18903	2.76484	-3.00178	-4.75973
ENST00000352904	SDC4	syndecan 4(SDC4)	8.51846e-17	0.617437	-1.441	0.582183	-0.0902799	0.331661
ENST00000233710	MERTK	MER proto-oncogene, tyrosine kinase(MERTK)	8.55549e-17	-1.05309	1.39285	-1.10595	0.596221	0.16997
ENST00000324695	F2R	coagulation factor II thrombin receptor(F2R)	8.55549e-17	0.993735	-0.493178	0.883436	-0.617743	-0.766251
ENST00000323851	KCNAB2	potassium voltage-gated channel subfamily A regulatory beta subunit 2(KCNAB2)	9.60172e-17	5.34739	-3.70038	5.14565	-3.09228	-3.70038
ENST00000615178	GMPPB	GDP-mannose pyrophosphorylase B(GMPPB)	1.01779e-16	-0.657895	0.622996	-0.66391	0.338227	0.360583
ENST00000354666	EDEM1	ER degradation enhancing alpha-mannosidase like protein 1(EDEM1)	1.01919e-16	-0.734814	0.629065	-0.636195	0.440582	0.301363
ENST00000522543	HACL1	2-hydroxyacyl-CoA lyase 1(HACL1)	1.0531e-16	0.820249	0.168668	0.594542	-0.691178	-0.89228
ENST00000512194	SELENBP1	selenium binding protein 1(SELENBP1)	1.05953e-16	0.665787	-0.689124	0.436693	-0.228203	-0.185154
ENST00000555833	CDCA2	cell division cycle associated 2(CDCA2)	1.19089e-16	1.49086	1.11669	1.56001	-2.29407	-1.8735
ENST00000419304	LRRC59	leucine rich repeat containing 59(LRRC59)	1.23819e-16	-0.710335	0.63107	-0.605203	0.418737	0.265731
ENST00000422491	ARFGEF3	ARFGEF family member 3(ARFGEF3)	1.41359e-16	-0.80552	0.179957	-0.563634	0.724985	0.464213
ENST00000468996	KIAA0101	KIAA0101(KIAA0101)	1.48695e-16	1.83201	1.13437	1.86041	-2.62291	-2.20387
ENST00000274364	SCAP	SREBF chaperone(SCAP)	1.69138e-16	-0.609036	0.872262	-0.84768	0.128297	0.456157
ENST00000320578	CHP1	calcineurin like EF-hand protein 1(CHP1)	1.75341e-16	-0.520712	0.510269	-0.449426	0.326388	0.133482
ENST00000423778	OIP5	Opa interacting protein 5(OIP5)	1.76455e-16	1.59763	0.851596	1.69318	-2.11091	-2.03149
ENST00000412507	RAB3D	RAB3D, member RAS oncogene family(RAB3D)	1.99838e-16	-0.418921	0.8591	-0.466007	0.0299321	-0.00410409
ENST00000381132	CTBP1-AS	CTBP1 antisense RNA(CTBP1-AS)	2.3852e-16	-1.17443	0.29509	-0.687293	0.711863	0.854773
ENST00000312527	PLA2G4E	phospholipase A2 group IVE(PLA2G4E)	2.39226e-16	-3.16857	3.05571	-2.70496	1.61407	1.20375
ENST00000523513	PREPL	prolyl endopeptidase-like(PREPL)	2.40314e-16	2.33024	2.94457	0.954196	-7.73676	1.50775
ENST00000311160	RBM47	RNA binding motif protein 47(RBM47)	2.47177e-16	-0.441834	0.924865	-0.328451	-0.0791314	-0.0754491
ENST00000252252	MIPEP	mitochondrial intermediate peptidase(MIPEP)	2.49717e-16	1.82302	1.52054	1.31303	-2.82024	-1.83635
ENST00000393923	HMGB2	high mobility group box 2(HMGB2)	2.59151e-16	0.90145	0.194123	0.982162	-0.97053	-1.10721
ENST00000614088	TERC	telomerase RNA component(TERC)	2.59151e-16	3.10356	-1.57128	2.8768	-3.37199	-1.0371
ENST00000302472	CECR6	cat eye syndrome chromosome region, candidate 6(CECR6)	2.65113e-16	-2.47306	2.07785	-1.68277	1.01913	1.05886
ENST00000445148	PNMA1	paraneoplastic Ma antigen 1(PNMA1)	2.96334e-16	-0.960951	0.242356	-0.747539	0.603329	0.862804
ENST00000440137	MCFD2	multiple coagulation factor deficiency 2(MCFD2)	3.04279e-16	-0.69598	0.461362	-0.546485	0.482481	0.298623
ENST00000372808	ANKRD28	ankyrin repeat domain 28(ANKRD28)	3.17531e-16	6.10971	-6.8282	5.95228	-6.85821	1.62442
ENST00000370809	GINS1	GINS complex subunit 1(GINS1)	3.17801e-16	0.955985	0.768752	1.15307	-1.52236	-1.35545
ENST00000618742	BCHE	butyrylcholinesterase(BCHE)	3.43238e-16	1.36388	-1.31506	1.35938	-1.45138	0.0431721
ENST00000528064	DEGS1	delta 4-desaturase, sphingolipid 1(DEGS1)	3.71429e-16	-0.658227	0.841854	-0.477148	0.135148	0.158374
ENST00000305363	ACPP	acid phosphatase, prostate(ACPP)	3.99563e-16	0.891053	0.0713305	0.814775	-0.951038	-0.826121
ENST00000515683	TIPARP	TCDD inducible poly(ADP-ribose) polymerase(TIPARP)	4.07635e-16	-0.945788	1.19145	-0.947987	0.427328	0.274999
ENST00000358807	SLC7A11	solute carrier family 7 member 11(SLC7A11)	4.28128e-16	-0.931759	-0.944051	-0.490334	1.56402	0.802119
ENST00000619580	ME1	malic enzyme 1(ME1)	4.30024e-16	-0.768025	0.11246	-0.721235	1.05194	0.324859
ENST00000550171	FAM102A	family with sequence similarity 102 member A(FAM102A)	4.88197e-16	0.0533229	-0.861411	0.0349909	1.08053	-0.307436
ENST00000579458	RRM2	ribonucleotide reductase regulatory subunit M2(RRM2)	5.19474e-16	1.29845	1.71059	1.46014	-1.88319	-2.58599
ENST00000393350	CBLL1	Cbl proto-oncogene like 1(CBLL1)	5.32204e-16	-0.775971	1.01438	-0.71616	0.164114	0.313632
ENST00000548347	MCM2	minichromosome maintenance complex component 2(MCM2)	5.779e-16	0.811684	0.29973	0.946448	-1.23095	-0.826911
ENST00000306353	LINC00161	long intergenic non-protein coding RNA 161(LINC00161)	5.81511e-16	0.852815	1.54682	0.602022	-1.60588	-1.39577
ENST00000482843	PLEKHA6	pleckstrin homology domain containing A6(PLEKHA6)	5.83748e-16	-0.892752	1.16237	-0.711174	0.176524	0.265031
ENST00000287652	LOC154761	family with sequence similarity 115, member C pseudogene(LOC154761)	5.92052e-16	-0.0515698	3.25607	-6.50574	2.30362	0.99763
ENST00000609256	NCAM2	neural cell adhesion molecule 2(NCAM2)	6.15752e-16	1.01425	0.457941	0.855832	-1.03413	-1.2939
ENST00000512114	ZWINT	ZW10 interacting kinetochore protein(ZWINT)	6.377e-16	1.16345	0.944179	1.24358	-1.73407	-1.61715
ENST00000380553	SYNJ1	synaptojanin 1(SYNJ1)	6.48711e-16	-0.692327	1.0828	-0.40787	-0.0383429	0.0557447
ENST00000367225	PCAT1	prostate cancer associated transcript 1 (non-protein coding)(PCAT1)	7.25192e-16	0.781511	1.86878	0.667846	-1.54941	-1.76873
ENST00000407622	NCAPD2	non-SMC condensin I complex subunit D2(NCAPD2)	7.25192e-16	0.575618	0.383082	0.586471	-0.781084	-0.764088
ENST00000481651	MUC20	mucin 20, cell surface associated(MUC20)	7.28952e-16	-1.4543	-0.914317	-1.40391	1.62575	2.14678
ENST00000332884	SERPINA3	serpin family A member 3(SERPINA3)	7.29817e-16	-4.58235	-4.65007	0.7281	4.38306	4.12125
ENST00000549206	CEBPB	CCAAT/enhancer binding protein beta(CEBPB)	8.06954e-16	-0.492251	-0.599182	-0.461283	0.911563	0.641153
ENST00000332175	CENPU	centromere protein U(CENPU)	9.28164e-16	1.10873	0.921958	1.25707	-1.68263	-1.60512
ENST00000479141	ZNF462	zinc finger protein 462(ZNF462)	9.78556e-16	0.730194	-0.380784	0.846131	-0.596035	-0.599507
ENST00000590751	SDC2	syndecan 2(SDC2)	1.00191e-15	0.924368	-0.727025	0.891441	-0.793241	-0.295544
ENST00000440052	ZBTB24	zinc finger and BTB domain containing 24(ZBTB24)	1.14563e-15	-0.962207	0.912397	-0.741217	0.252415	0.538614
ENST00000348225	RAD51AP1	RAD51 associated protein 1(RAD51AP1)	1.22172e-15	1.4227	1.10065	1.28459	-2.09591	-1.71203
ENST00000412584	ARID5B	AT-rich interaction domain 5B(ARID5B)	1.34416e-15	-0.780535	0.873694	-0.498638	0.20219	0.203288
ENST00000545335	GPT2	glutamic--pyruvic transaminase 2(GPT2)	1.38662e-15	-0.770758	0.129802	-0.57975	0.717588	0.503118
ENST00000519909	PBX1	PBX homeobox 1(PBX1)	1.45369e-15	0.826181	-1.4818	0.779828	0.00253951	-0.12675
ENST00000506761	SEL1L3	SEL1L family member 3(SEL1L3)	1.50993e-15	-0.674301	-0.306302	-0.61305	0.950331	0.643323
ENST00000554806	SREBF2	sterol regulatory element binding transcription factor 2(SREBF2)	1.63029e-15	-0.526068	0.477071	-0.361668	0.316328	0.0943372
ENST00000295417	MAST4	microtubule associated serine/threonine kinase family member 4(MAST4)	1.80733e-15	0.869025	-0.338193	0.861171	-0.986377	-0.405625
ENST00000326003	KLF5	Kruppel like factor 5(KLF5)	1.90243e-15	-1.44655	0.800678	-1.42639	0.958255	1.114
ENST00000486484	ESCO2	establishment of sister chromatid cohesion N-acetyltransferase 2(ESCO2)	1.90465e-15	1.61336	1.2195	1.82412	-2.25679	-2.40019
ENST00000423689	SLC25A33	solute carrier family 25 member 33(SLC25A33)	1.90723e-15	-0.738952	0.434413	-0.59485	0.527936	0.371454
ENST00000602297	IQGAP3	IQ motif containing GTPase activating protein 3(IQGAP3)	2.09524e-15	1.52351	1.32939	1.51027	-2.30659	-2.05657
ENST00000499137	SPATA13	spermatogenesis associated 13(SPATA13)	2.19587e-15	-0.797739	1.02933	-0.481147	0.18427	0.0652889
ENST00000573651	S100P	S100 calcium binding protein P(S100P)	2.21019e-15	-1.82302	-0.913027	-1.90582	2.41049	2.23138
ENST00000169298	BRCA1	BRCA1, DNA repair associated(BRCA1)	2.27153e-15	1.05696	0.818012	1.29062	-1.71595	-1.44965
ENST00000374102	GOT2	glutamic-oxaloacetic transaminase 2(GOT2)	2.36427e-15	-0.12119	0.696935	-0.231928	-0.0206949	-0.323122
ENST00000409914	KIF18A	kinesin family member 18A(KIF18A)	2.72821e-15	1.88571	1.11338	1.87222	-2.30303	-2.56827
ENST00000381655	ENTPD3	ectonucleoside triphosphate diphosphohydrolase 3(ENTPD3)	2.8681e-15	-1.22714	-0.657167	-1.46577	1.89506	1.45501
ENST00000496977	ACAD8	acyl-CoA dehydrogenase family member 8(ACAD8)	2.91354e-15	-0.695889	0.496012	-0.719817	0.524087	0.395607
ENST00000383699	FAM43A	family with sequence similarity 43 member A(FAM43A)	3.21685e-15	-0.710546	0.85405	-0.620173	0.0546923	0.421976
ENST00000359865	POLQ	DNA polymerase theta(POLQ)	3.24086e-15	1.07698	0.953384	1.40693	-1.72766	-1.70963
ENST00000373177	CBWD1	COBW domain containing 1(CBWD1)	3.32015e-15	-0.836944	1.04262	-0.780688	0.355448	0.219565
ENST00000566206	LINC01003	long intergenic non-protein coding RNA 1003(LINC01003)	3.46168e-15	0.839101	-1.04437	0.638684	-0.398189	-0.0352255
ENST00000361566	AMIGO2	adhesion molecule with Ig like domain 2(AMIGO2)	3.60422e-15	3.08231	-4.2325	2.43318	-0.258404	-1.02459
ENST00000309575	TGM2	transglutaminase 2(TGM2)	3.74528e-15	-3.03454	1.35761	-1.9276	0.904732	2.69979
ENST00000445633	SPIRE1	spire type actin nucleation factor 1(SPIRE1)	3.76054e-15	-0.453008	-0.862384	-0.248877	0.821807	0.742461
ENST00000536876	ESPL1	extra spindle pole bodies like 1, separase(ESPL1)	4.0641e-15	1.51924	1.33267	1.7765	-2.34333	-2.28508
ENST00000503725	FAM105A	family with sequence similarity 105 member A(FAM105A)	4.28575e-15	-1.26066	0.672647	-0.965345	0.702473	0.850886
ENST00000431614	RACGAP1	Rac GTPase activating protein 1(RACGAP1)	4.37229e-15	1.18227	0.417692	1.11844	-1.84085	-0.877555
ENST00000288065	AZGP1	alpha-2-glycoprotein 1, zinc-binding(AZGP1)	4.52752e-15	-0.71362	1.26704	-0.590868	0.0377301	-0.000287066
ENST00000492207	PIK3IP1	phosphoinositide-3-kinase interacting protein 1(PIK3IP1)	5.37287e-15	0.883935	-1.65424	0.852895	-0.138918	0.0563281
ENST00000368087	SLC50A1	solute carrier family 50 member 1(SLC50A1)	5.90831e-15	-0.590242	0.669296	-0.641349	0.432556	0.129739
ENST00000332149	SEC11C	SEC11 homolog C, signal peptidase complex subunit(SEC11C)	5.91541e-15	-0.865708	0.318452	-0.768226	0.724293	0.591188
ENST00000237853	LOC102724250	neuroblastoma breakpoint family member 1(LOC102724250)	6.26679e-15	-0.510656	-0.720183	-0.630847	1.27569	0.585992
ENST00000264350	CORO2A	coronin 2A(CORO2A)	6.38978e-15	-0.938604	0.563737	-0.813061	0.624492	0.563436
ENST00000275072	TOX3	TOX high mobility group box family member 3(TOX3)	6.78795e-15	0.57323	-0.975036	0.529949	-0.144147	0.0160044
ENST00000286627	XBP1	X-box binding protein 1(XBP1)	7.32731e-15	-1.80799	0.965952	-1.23344	1.13538	0.940103
ENST00000328736	FIBIN	fin bud initiation factor homolog (zebrafish)(FIBIN)	7.59579e-15	-2.80212	-1.26228	-2.40875	3.85817	2.61498
ENST00000546946	CDK8	cyclin dependent kinase 8(CDK8)	7.87957e-15	0.860325	-0.440749	0.826505	-0.728436	-0.517645
ENST00000465804	WIPI1	WD repeat domain, phosphoinositide interacting 1(WIPI1)	9.38199e-15	-1.57891	1.10973	-1.4241	1.1045	0.788774
ENST00000257198	SLC39A7	solute carrier family 39 member 7(SLC39A7)	1.21404e-14	-0.592158	0.749341	-0.528291	0.251985	0.119123
ENST00000349238	HES1	hes family bHLH transcription factor 1(HES1)	1.31519e-14	-0.215191	2.0519	-0.416768	-1.32228	-0.0976669
ENST00000439162	MGAT1	mannosyl (alpha-1,3-)-glycoprotein beta-1,2-N-acetylglucosaminyltransferase(MGAT1)	1.40676e-14	-0.734861	1.1231	-0.756683	0.166436	0.202007
ENST00000371130	ERLEC1	endoplasmic reticulum lectin 1(ERLEC1)	1.48701e-14	-0.710409	0.644025	-0.643316	0.449471	0.260229
ENST00000582163	FAM64A	family with sequence similarity 64 member A(FAM64A)	1.51232e-14	3.23121	2.45262	3.23233	-2.51085	-6.40531
ENST00000416266	SRPRA	SRP receptor alpha subunit(SRPRA)	1.7476e-14	-0.558419	0.527345	-0.49979	0.30504	0.225824
ENST00000303965	DNM1L	dynamin 1 like(DNM1L)	1.86059e-14	-0.934166	0.907198	-0.457006	0.450163	0.0338111
ENST00000416572	CDC25B	cell division cycle 25B(CDC25B)	1.86783e-14	3.12402	2.56767	3.22128	-2.99757	-5.9154
ENST00000369295	PSAT1	phosphoserine aminotransferase 1(PSAT1)	1.96872e-14	-0.362375	-0.896354	-0.14653	0.992065	0.413194
ENST00000560854	PTCRA	pre T-cell antigen receptor alpha(PTCRA)	2.12771e-14	-4.661	2.44536	-1.81726	2.34382	1.68908
ENST00000332958	ARAP2	ArfGAP with RhoGAP domain, ankyrin repeat and PH domain 2(ARAP2)	2.31354e-14	-1.57167	1.28685	-1.09137	0.957629	0.418568
ENST00000381214	PRKCA	protein kinase C alpha(PRKCA)	2.39364e-14	-0.799971	0.248187	-0.932411	0.640633	0.843563
ENST00000445132	NBPF1	neuroblastoma breakpoint family member 1(NBPF1)	2.59127e-14	-0.732308	-0.369682	-0.511906	1.19631	0.417591
ENST00000454215	CKS2	CDC28 protein kinase regulatory subunit 2(CKS2)	3.19405e-14	1.13892	0.533306	0.930843	-1.39616	-1.20692
ENST00000341772	MIR6883	microRNA 6883(MIR6883)	3.28e-14	-0.903085	0.883245	-0.734484	0.154808	0.599516
ENST00000370473	MYLK	myosin light chain kinase(MYLK)	3.43589e-14	2.38016	-3.91196	2.31557	-1.05358	0.269801
ENST00000249330	MIR628	microRNA 628(MIR628)	3.56404e-14	-0.978219	0.411475	-0.525624	0.905635	0.186733
ENST00000397174	SLC2A12	solute carrier family 2 member 12(SLC2A12)	3.75905e-14	-0.632792	0.64419	-0.360698	0.285489	0.0638118
ENST00000480968	SLC1A5	solute carrier family 1 member 5(SLC1A5)	4.17829e-14	-1.0066	0.396424	-0.735201	0.812075	0.533304
ENST00000525815	RNF43	ring finger protein 43(RNF43)	4.47295e-14	1.04366	-0.945548	1.04653	-0.578675	-0.565975
ENST00000339364	GPR1	G protein-coupled receptor 1(GPR1)	4.51908e-14	-2.67529	-1.45342	-1.22518	3.2782	2.07568
ENST00000355999	HM13	histocompatibility minor 13(HM13)	5.58235e-14	-0.532357	0.586001	-0.535878	0.388227	0.0940062
ENST00000405384	TTC21B	tetratricopeptide repeat domain 21B(TTC21B)	5.70754e-14	-0.903231	0.942528	-0.44519	0.237068	0.168826
ENST00000252250	SKA3	spindle and kinetochore associated complex subunit 3(SKA3)	5.87478e-14	1.46238	0.865222	1.36254	-2.33642	-1.35372
ENST00000344347	DBI	diazepam binding inhibitor, acyl-CoA binding protein(DBI)	7.92519e-14	-0.777396	0.764823	-0.887732	0.530751	0.369554
ENST00000380871	PIK3R3	phosphoinositide-3-kinase regulatory subunit 3(PIK3R3)	8.20765e-14	0.592668	-0.265436	0.610196	-0.511456	-0.425973
ENST00000546966	ACSS2	acyl-CoA synthetase short-chain family member 2(ACSS2)	8.54243e-14	-0.547265	0.859432	-0.537679	0.175583	0.0499293
ENST00000379097	NXF2B	nuclear RNA export factor 2B(NXF2B)	8.5596e-14	-0.807499	0.361981	-0.961721	0.828821	0.578418
ENST00000508821	HNRNPA1	heterogeneous nuclear ribonucleoprotein A1(HNRNPA1)	8.57071e-14	0.676052	-0.222233	0.548959	-0.394213	-0.608566
ENST00000261726	NXF2	nuclear RNA export factor 2(NXF2)	8.58002e-14	-0.807499	0.361981	-0.961721	0.828821	0.578418
ENST00000377087	SETD7	SET domain containing lysine methyltransferase 7(SETD7)	1.00506e-13	-0.560271	0.463331	-0.268839	0.255625	0.110153
ENST00000371655	DEPDC1	DEP domain containing 1(DEPDC1)	1.06699e-13	0.658123	1.00054	1.04543	-1.45762	-1.24646
ENST00000421515	DCAF6	DDB1 and CUL4 associated factor 6(DCAF6)	1.17155e-13	-0.396532	0.701897	-0.36197	0.0866008	-0.0299957
ENST00000377482	HMGCR	3-hydroxy-3-methylglutaryl-CoA reductase(HMGCR)	1.43791e-13	-1.06151	0.7043	-0.575381	0.771317	0.161276
ENST00000409296	SOGA3	SOGA family member 3(SOGA3)	1.46252e-13	3.76801	0.98632	3.23593	-4.93923	-3.05103
ENST00000482936	FANCD2	Fanconi anemia complementation group D2(FANCD2)	1.61629e-13	0.767196	0.38687	0.905198	-1.06842	-0.990848
ENST00000405333	ASZ1	ankyrin repeat, SAM and basic leucine zipper domain containing 1(ASZ1)	1.67203e-13	4.78215	-4.25855	4.16993	-4.25855	-0.434981
ENST00000404933	ASNS	asparagine synthetase (glutamine-hydrolyzing)(ASNS)	1.72768e-13	-0.564106	-1.25695	-0.464202	1.37733	0.907924
ENST00000359979	ORC6	origin recognition complex subunit 6(ORC6)	1.77189e-13	1.25862	0.896515	1.26426	-1.42265	-1.99674
ENST00000262139	LAMC1	laminin subunit gamma 1(LAMC1)	1.77271e-13	-0.513853	0.106433	-0.437541	0.496298	0.348663
ENST00000335174	NUF2	NUF2, NDC80 kinetochore complex component(NUF2)	1.77271e-13	1.4976	1.05342	1.66025	-1.72163	-2.48964
ENST00000368270	SGO2	shugoshin 2(SGO2)	1.80996e-13	0.778483	0.746355	0.923952	-1.32623	-1.12256
ENST00000370113	E2F7	E2F transcription factor 7(E2F7)	1.88959e-13	1.04945	1.28026	1.30562	-2.04463	-1.5907
ENST00000235307	USO1	USO1 vesicle transport factor(USO1)	1.89786e-13	-0.577761	0.535803	-0.367352	0.296211	0.1131
ENST00000398246	PTGFR	prostaglandin F receptor(PTGFR)	2.10258e-13	-0.589031	-1.68634	0.495313	0.925412	0.85464
ENST00000307259	SHROOM2	shroom family member 2(SHROOM2)	2.12493e-13	-0.679858	0.833866	-0.437473	0.23763	0.0458336
ENST00000019317	FKBP11	FK506 binding protein 11(FKBP11)	2.12954e-13	-0.980916	0.570098	-1.07722	1.11331	0.374734
ENST00000597183	CADPS2	calcium dependent secretion activator 2(CADPS2)	2.18349e-13	-1.58694	1.62245	-1.26216	1.06733	0.159323
ENST00000567994	SRGAP3	SLIT-ROBO Rho GTPase activating protein 3(SRGAP3)	2.18349e-13	0.750778	-1.10208	0.81909	-0.7426	0.27481
ENST00000566231	HJURP	Holliday junction recognition protein(HJURP)	2.22967e-13	1.28811	1.35297	1.62095	-2.24511	-2.01692
ENST00000273668	CDC45	cell division cycle 45(CDC45)	2.31057e-13	1.27229	1.08345	1.4681	-1.7104	-2.11343
ENST00000480436	ALPK2	alpha kinase 2(ALPK2)	2.33783e-13	-2.48083	3.0781	-1.13326	-0.000619286	0.536608
ENST00000435041	CPNE3	copine 3(CPNE3)	2.42388e-13	0.406008	-0.0908936	0.578017	-0.477995	-0.415136
ENST00000360997	EIF4A1	eukaryotic translation initiation factor 4A1(EIF4A1)	2.90448e-13	-3.83003	-3.6798	5.82974	5.51012	-3.83003
ENST00000234142	UBE2G1	ubiquitin conjugating enzyme E2 G1(UBE2G1)	3.02062e-13	-0.708841	0.509477	-0.53762	0.329046	0.407937
ENST00000332981	MAP2K6	mitogen-activated protein kinase kinase 6(MAP2K6)	3.3212e-13	6.16304	-2.2617	0.504219	-2.25246	-2.15309
ENST00000394825	THUMPD1	THUMP domain containing 1(THUMPD1)	3.44674e-13	-0.657713	0.635872	-0.458313	0.293548	0.186607
ENST00000263955	NRP1	neuropilin 1(NRP1)	3.45495e-13	0.695352	-0.282064	0.818658	-0.967282	-0.264664
ENST00000558580	SEC24B	SEC24 homolog B, COPII coat complex component(SEC24B)	3.64778e-13	-0.867059	0.858483	-0.572325	0.435026	0.145875
ENST00000298649	ARCN1	archain 1(ARCN1)	3.68167e-13	-0.520986	0.541907	-0.304744	0.146701	0.137123
ENST00000360534	VEGFA	vascular endothelial growth factor A(VEGFA)	3.99797e-13	-1.15042	0.223187	-1.22167	1.31056	0.838344
ENST00000528450	NCKAP1	NCK associated protein 1(NCKAP1)	4.31405e-13	-0.5669	0.229798	-0.356573	0.47245	0.221225
ENST00000511601	EME1	essential meiotic structure-specific endonuclease 1(EME1)	4.413e-13	1.34751	0.957756	1.41566	-1.71863	-2.0023
ENST00000417982	GADD45G	growth arrest and DNA damage inducible gamma(GADD45G)	4.8065e-13	-0.635455	0.72421	-1.0315	0.474081	0.468665
ENST00000318130	LONP1	lon peptidase 1, mitochondrial(LONP1)	5.62263e-13	-0.471014	-0.163144	-0.417764	0.663679	0.388243
ENST00000258362	MCM3	minichromosome maintenance complex component 3(MCM3)	5.68374e-13	0.608616	0.223113	0.787866	-0.86593	-0.753665
ENST00000290573	SLC7A1	solute carrier family 7 member 1(SLC7A1)	5.86398e-13	-0.799564	0.143924	-0.396735	0.664584	0.38779
ENST00000610432	NKILA	NF-kappaB interacting long non-coding RNA(NKILA)	6.35637e-13	-1.17767	0.694336	-0.960956	0.702668	0.741621
ENST00000546981	DUXAP10	double homeobox A pseudogene 10(DUXAP10)	7.05121e-13	-1.03993	1.06679	-0.283395	0.449465	-0.192933
ENST00000325390	TCF19	transcription factor 19(TCF19)	7.19775e-13	0.923907	0.858051	1.00963	-1.61858	-1.17301
ENST00000484080	FUS	FUS RNA binding protein(FUS)	8.08303e-13	0.836569	-0.31405	0.655458	-0.642666	-0.53531
ENST00000436553	CD2AP	CD2 associated protein(CD2AP)	8.13708e-13	-0.627925	0.654092	-0.364463	0.208808	0.129488
ENST00000463592	ZBTB16	zinc finger and BTB domain containing 16(ZBTB16)	9.53691e-13	-0.746962	0.342322	-0.369192	0.368526	0.405307
ENST00000321196	PGM1	phosphoglucomutase 1(PGM1)	9.8866e-13	-0.725674	-0.182105	-0.490744	0.924074	0.47445
ENST00000359634	GALNT7	polypeptide N-acetylgalactosaminyltransferase 7(GALNT7)	1.078e-12	-0.668043	0.597217	-0.356599	0.295707	0.131718
ENST00000433197	PARK2	parkin RBR E3 ubiquitin protein ligase(PARK2)	1.11301e-12	0.897028	-4.08665	0.991299	1.00471	1.19361
ENST00000370611	CANT1	calcium activated nucleotidase 1(CANT1)	1.12247e-12	-0.563913	0.62297	-0.464852	-0.0236116	0.429407
ENST00000535185	UGT2B17	UDP glucuronosyltransferase family 2 member B17(UGT2B17)	1.34198e-12	2.21945	-1.58593	1.77369	-1.14782	-1.25938
ENST00000593945	B2M	beta-2-microglobulin(B2M)	1.52242e-12	-0.745314	0.592536	-0.671447	0.457752	0.366472
ENST00000260356	MIR3917	microRNA 3917(MIR3917)	1.60408e-12	0.94512	0.407787	0.910108	-1.35501	-0.908003
ENST00000250092	KIF15	kinesin family member 15(KIF15)	1.66737e-12	1.14826	1.13763	1.82134	-2.02182	-2.08541
ENST00000421804	PKMYT1	protein kinase, membrane associated tyrosine/threonine 1(PKMYT1)	1.88018e-12	1.87851	1.45489	1.86559	-2.84322	-2.35577
ENST00000576565	PLEKHH2	pleckstrin homology, MyTH4 and FERM domain containing H2(PLEKHH2)	1.94913e-12	-1.90338	-2.60573	-1.04245	3.13319	2.41837
ENST00000566197	GGT1	gamma-glutamyltransferase 1(GGT1)	1.95939e-12	-0.0886213	1.42514	-0.569189	-0.336463	-0.430863
ENST00000221086	TDP1	tyrosyl-DNA phosphodiesterase 1(TDP1)	2.02309e-12	0.878933	-0.162122	0.866074	-1.11912	-0.463764
ENST00000376840	LMO4	LIM domain only 4(LMO4)	2.02309e-12	0.587478	-1.18663	0.332445	0.266437	0.000274356
ENST00000505871	FOXD4	forkhead box D4(FOXD4)	2.026e-12	-0.987804	1.34427	-1.23016	0.305559	0.568136
ENST00000489291	CNGB3	cyclic nucleotide gated channel beta 3(CNGB3)	2.07723e-12	-0.335489	2.072	0.195193	-1.15409	-0.777616
ENST00000619456	NLRX1	NLR family member X1(NLRX1)	2.19923e-12	4.47369	-6.79362	4.09559	-3.88987	2.11421
ENST00000320005	TP53INP1	tumor protein p53 inducible nuclear protein 1(TP53INP1)	2.2042e-12	0.57906	-0.63014	0.497333	-0.257052	-0.1892
ENST00000335472	PSMD8	proteasome 26S subunit, non-ATPase 8(PSMD8)	2.2231e-12	-0.467035	0.353113	-0.624138	0.527856	0.210204
ENST00000615385	ADCY1	adenylate cyclase 1(ADCY1)	2.24866e-12	0.474559	-0.454021	0.800091	-0.451551	-0.369078
ENST00000425474	AP2S1	adaptor related protein complex 2 sigma 1 subunit(AP2S1)	2.26517e-12	-0.755337	0.936987	-1.01903	0.361575	0.475808
ENST00000375011	SEMA3C	semaphorin 3C(SEMA3C)	2.29352e-12	-1.16499	0.581677	-0.878342	0.169366	1.29229
ENST00000334528	G3BP2	G3BP stress granule assembly factor 2(G3BP2)	2.32106e-12	-0.562479	0.817216	-0.258903	0.0786658	-0.0744996
ENST00000394170	MELK	maternal embryonic leucine zipper kinase(MELK)	2.39661e-12	1.27956	0.908299	1.2263	-1.64018	-1.77398
ENST00000304218	FN1	fibronectin 1(FN1)	2.56881e-12	1.02529	-1.49512	1.07562	-0.477506	-0.128273
ENST00000476581	TXNDC11	thioredoxin domain containing 11(TXNDC11)	2.59169e-12	-0.600616	0.584384	-0.497146	0.308446	0.204932
ENST00000482962	IRS2	insulin receptor substrate 2(IRS2)	2.6248e-12	-1.46807	0.400239	-0.904236	0.835458	1.13661
ENST00000535468	GRHL2	grainyhead like transcription factor 2(GRHL2)	2.93995e-12	-1.20796	1.0241	-0.721608	0.628398	0.277068
ENST00000474524	ACBD7	acyl-CoA binding domain containing 7(ACBD7)	3.12196e-12	1.20431	0.596139	1.19678	-1.88493	-1.1123
ENST00000416826	CHAC1	ChaC glutathione specific gamma-glutamylcyclotransferase 1(CHAC1)	3.16588e-12	-1.19996	-0.977301	-0.766578	1.73842	1.20542
ENST00000249356	INSL5	insulin like 5(INSL5)	3.2333e-12	2.99828	0.0872547	2.65848	-2.89381	-2.8502
ENST00000272845	PFKFB2	6-phosphofructo-2-kinase/fructose-2,6-biphosphatase 2(PFKFB2)	3.33201e-12	-1.09233	0.754131	-0.769656	0.685414	0.422444
ENST00000578477	IL6R	interleukin 6 receptor(IL6R)	3.68595e-12	-0.672365	0.628858	-0.689244	0.514973	0.217778
ENST00000382500	PGM3	phosphoglucomutase 3(PGM3)	3.7333e-12	-0.878432	0.665499	-0.611592	0.289555	0.53497
ENST00000513154	HK2	hexokinase 2(HK2)	4.14843e-12	-1.2886	1.22974	-0.460325	0.461385	0.0578012
ENST00000380289	TMED9	transmembrane p24 trafficking protein 9(TMED9)	4.25751e-12	-0.539057	0.613469	-0.577589	0.404597	0.0985797
ENST00000515734	NOS3	nitric oxide synthase 3(NOS3)	4.27366e-12	-1.46481	0.0885117	-2.52943	2.2834	1.62233
ENST00000388866	SQLE	squalene epoxidase(SQLE)	4.64458e-12	-0.612862	0.914661	-0.471622	0.198683	-0.0288605
ENST00000630056	ZBTB10	zinc finger and BTB domain containing 10(ZBTB10)	4.71204e-12	-1.02643	0.503558	-0.838398	0.572994	0.788276
ENST00000280551	NT5C3A	5'-nucleotidase, cytosolic IIIA(NT5C3A)	4.71204e-12	-3.19416	-3.19435	-3.10667	3.62347	5.8717
ENST00000543425	OAS3	2'-5'-oligoadenylate synthetase 3(OAS3)	4.74337e-12	0.695521	0.621281	0.937582	-1.18421	-1.07017
ENST00000370310	RNF103	ring finger protein 103(RNF103)	4.92734e-12	-0.481802	0.318637	-0.651974	0.479049	0.336091
ENST00000232424	NPC1	NPC intracellular cholesterol transporter 1(NPC1)	4.95004e-12	-0.690088	0.90324	-0.573677	0.428518	-0.067993
ENST00000555835	CENPE	centromere protein E(CENPE)	4.95741e-12	1.29917	0.986279	1.22626	-1.93016	-1.58155
ENST00000265689	CLDN7	claudin 7(CLDN7)	5.62369e-12	-0.612372	-0.112619	-0.560295	0.846594	0.438691
ENST00000313071	CHD9	chromodomain helicase DNA binding protein 9(CHD9)	5.6959e-12	3.07503	-1.18406	2.47803	-7.0331	2.66411
ENST00000218436	RALBP1	ralA binding protein 1(RALBP1)	5.72236e-12	-1.08142	1.57241	-0.903225	0.235611	0.176631
ENST00000374524	LPIN1	lipin 1(LPIN1)	5.81973e-12	-0.893192	0.852019	-0.634041	0.562054	0.113161
ENST00000316218	MED23	mediator complex subunit 23(MED23)	6.27326e-12	-3.40472	4.43969	5.48584	-3.39919	-3.12162
ENST00000377687	MAD2L1	MAD2 mitotic arrest deficient-like 1 (yeast)(MAD2L1)	6.27915e-12	0.912521	0.670982	1.08756	-1.37021	-1.30085
ENST00000360060	SGK223	homolog of rat pragma of Rnd2(SGK223)	6.34445e-12	-2.81631	1.95045	-1.06009	1.01073	0.915227
ENST00000453551	SEPHS2	selenophosphate synthetase 2(SEPHS2)	6.40589e-12	-0.408568	-0.0549709	-0.514501	0.599427	0.378613
ENST00000379270	DCDC2	doublecortin domain containing 2(DCDC2)	6.40589e-12	3.79414	-1.37822	3.18478	-5.97472	0.374023
ENST00000395927	ARRDC1	arrestin domain containing 1(ARRDC1)	6.87267e-12	-0.377054	0.798642	-0.487952	0.0766646	-0.0103003
ENST00000503498	INTS10	integrator complex subunit 10(INTS10)	7.8269e-12	-0.516484	0.669643	-0.438104	0.18888	0.096065
ENST00000309668	PNLIP	pancreatic lipase(PNLIP)	8.03621e-12	-4.64202	3.88596	-2.84853	2.10249	1.5021
ENST00000284268	RAB3GAP1	RAB3 GTPase activating protein catalytic subunit 1(RAB3GAP1)	8.84847e-12	-3.71806	2.65563	-4.59481	3.03963	2.61761
ENST00000392595	LRP4	LDL receptor related protein 4(LRP4)	9.32901e-12	-1.44159	3.46883	-5.78755	1.83011	1.9302
ENST00000262626	GUSBP1	glucuronidase, beta pseudogene 1(GUSBP1)	9.57644e-12	1.04259	-0.738723	0.993306	-0.78724	-0.509938
ENST00000450735	KPNA2	karyopherin subunit alpha 2(KPNA2)	9.79326e-12	0.670981	0.40996	0.522684	-0.733872	-0.869753
ENST00000367511	ARHGAP11A	Rho GTPase activating protein 11A(ARHGAP11A)	9.93404e-12	1.46974	0.701166	1.50298	-1.81703	-1.85686
ENST00000367467	MME	membrane metalloendopeptidase(MME)	9.98196e-12	0.00439083	0.648877	0.379135	-0.542931	-0.489471
ENST00000609571	AP2B1	adaptor related protein complex 2 beta 1 subunit(AP2B1)	1.04789e-11	-4.00696	5.65468	6.35642	-3.99713	-4.00701
ENST00000280758	XPOT	exportin for tRNA(XPOT)	1.05008e-11	-0.560125	-0.0532385	-0.304911	0.593582	0.324693
ENST00000334049	OSBPL1A	oxysterol binding protein like 1A(OSBPL1A)	1.06182e-11	-1.04461	0.167654	-1.32421	1.41345	0.787713
ENST00000520164	RPL10	ribosomal protein L10(RPL10)	1.14357e-11	0.0211613	-1.49356	-0.0828138	0.848498	0.706712
ENST00000399410	AFF4	AF4/FMR2 family member 4(AFF4)	1.21681e-11	-0.491629	0.560376	-0.332702	0.194577	0.0693791
ENST00000399413	NDFIP2	Nedd4 family interacting protein 2(NDFIP2)	1.28671e-11	-0.782105	1.10212	-0.633176	0.126167	0.186991
ENST00000272879	UGT1A6	UDP glucuronosyltransferase family 1 member A6(UGT1A6)	1.29781e-11	-4.29425	4.54142	-2.51275	1.11357	1.15202
ENST00000533256	ABHD3	abhydrolase domain containing 3(ABHD3)	1.29868e-11	-0.689039	0.594255	-0.586611	0.515744	0.16565
ENST00000504360	DUX4	double homeobox 4(DUX4)	1.30638e-11	-3.24116	-2.2817	-3.24116	5.71712	3.04691
ENST00000504739	PIF1	PIF1 5'-to-3' DNA helicase(PIF1)	1.37816e-11	2.87713	1.60899	2.54079	-4.12965	-2.89726
ENST00000435030	KIF20B	kinesin family member 20B(KIF20B)	1.41158e-11	0.96203	0.527096	1.10664	-1.50175	-1.09401
ENST00000280904	PIK3AP1	phosphoinositide-3-kinase adaptor protein 1(PIK3AP1)	1.4128e-11	-1.13215	1.66053	-0.674098	-0.280358	0.426078
ENST00000295924	LINC01297	long intergenic non-protein coding RNA 1297(LINC01297)	1.41419e-11	-2.10738	1.69008	-0.920623	0.995564	0.342358
ENST00000395686	PIK3R1	phosphoinositide-3-kinase regulatory subunit 1(PIK3R1)	1.5832e-11	0.589086	-0.878071	0.722553	-0.4104	-0.0231675
ENST00000333090	MED12L	mediator complex subunit 12 like(MED12L)	1.59723e-11	-0.857868	1.50855	-0.71887	0.0674456	0.000743032
ENST00000356884	RIPK4	receptor interacting serine/threonine kinase 4(RIPK4)	1.59723e-11	-0.770301	0.556618	-0.492271	0.252865	0.453088
ENST00000429719	FEN1	flap structure-specific endonuclease 1(FEN1)	1.62333e-11	0.595674	0.707669	0.693333	-1.08129	-0.915387
ENST00000357613	TMEM214	transmembrane protein 214(TMEM214)	1.66941e-11	-0.548486	0.545028	-0.462763	0.332749	0.133472
ENST00000296233	LAT2	linker for activation of T-cells family member 2(LAT2)	1.7269e-11	-3.62248	3.03304	-2.62982	1.27687	1.94239
ENST00000621361	EFCAB11	EF-hand calcium binding domain 11(EFCAB11)	1.75923e-11	1.38453	-0.424259	1.38414	-1.30385	-1.04056
ENST00000441174	OGDH	oxoglutarate dehydrogenase(OGDH)	1.78351e-11	-0.577032	0.842075	-0.455323	0.153253	0.0370269
ENST00000304434	ITGA3	integrin subunit alpha 3(ITGA3)	1.84812e-11	-0.425114	-1.18541	-0.13447	0.775161	0.969835
ENST00000352732	HERC5	HECT and RLD domain containing E3 ubiquitin protein ligase 5(HERC5)	1.87289e-11	-2.06712	0.894065	-1.25379	1.2631	1.16374
ENST00000345724	TES	testin LIM domain protein(TES)	1.91479e-11	-0.529345	-0.0711675	-0.423226	0.736298	0.287441
ENST00000445705	SLC31A1	solute carrier family 31 member 1(SLC31A1)	1.99248e-11	-0.668722	0.0386538	-0.45406	0.787896	0.296232
ENST00000367500	BCAP29	B-cell receptor associated protein 29(BCAP29)	2.02812e-11	-0.669595	1.23341	-0.756491	0.0445783	0.148096
ENST00000329841	PPFIA2	PTPRF interacting protein alpha 2(PPFIA2)	2.02992e-11	1.24654	-0.960495	1.04741	-0.538901	-0.794557
ENST00000220244	MATN2	matrilin 2(MATN2)	2.03405e-11	1.29945	-3.78032	1.25617	0.702276	0.522434
ENST00000523843	TUBA3E	tubulin alpha 3e(TUBA3E)	2.10712e-11	-3.32907	3.13545	-3.44212	2.46461	1.17113
ENST00000378069	SNX25	sorting nexin 25(SNX25)	2.11666e-11	-1.12405	0.65591	-0.867832	0.65789	0.678081
ENST00000361488	STC2	stanniocalcin 2(STC2)	2.1404e-11	-0.598631	-0.535005	-0.335734	1.00502	0.464355
ENST00000288774	CNTNAP2	contactin associated protein-like 2(CNTNAP2)	2.15446e-11	-1.27124	1.23163	-0.575143	0.456376	0.158379
ENST00000361538	ALDH3A2	aldehyde dehydrogenase 3 family member A2(ALDH3A2)	2.24843e-11	-0.439039	-0.548133	-0.681493	0.966308	0.702358
ENST00000374037	SYTL2	synaptotagmin like 2(SYTL2)	2.36731e-11	5.30061	-3.087	4.13689	-3.17525	-3.17525
ENST00000622567	AZGP1P1	alpha-2-glycoprotein 1, zinc-binding pseudogene 1(AZGP1P1)	2.4156e-11	-1.20349	1.19879	-0.69218	0.286361	0.410525
ENST00000357582	SV2B	synaptic vesicle glycoprotein 2B(SV2B)	2.50572e-11	-3.19765	-3.82564	-2.02161	4.82702	4.21789
ENST00000293308	ADRB1	adrenoceptor beta 1(ADRB1)	2.52646e-11	-1.20242	1.63744	-1.0989	0.352701	0.31118
ENST00000580666	SIAH1	siah E3 ubiquitin protein ligase 1(SIAH1)	2.60035e-11	-0.942188	-0.307145	-1.22677	1.53937	0.936729
ENST00000414478	FGFRL1	fibroblast growth factor receptor-like 1(FGFRL1)	2.66481e-11	-0.52215	-0.123876	-0.269315	0.403984	0.511357
ENST00000371269	EEF2K	eukaryotic elongation factor 2 kinase(EEF2K)	2.68878e-11	-0.363208	0.890406	-0.226321	-0.273023	-0.027855
ENST00000228425	RIMS4	regulating synaptic membrane exocytosis 4(RIMS4)	2.73477e-11	0.927491	-1.34892	0.983646	-0.177439	-0.384778
ENST00000614585	PPM1K	protein phosphatase, Mg2+/Mn2+ dependent 1K(PPM1K)	2.90247e-11	-0.822446	1.04332	-0.588379	0.0468466	0.320661
ENST00000273261	MIR21	microRNA 21(MIR21)	2.92881e-11	-0.522755	0.534631	-0.474394	0.313235	0.149283
ENST00000232603	LOX	lysyl oxidase(LOX)	2.97508e-11	-2.4683	3.09696	-1.24019	0.927972	-0.316437
ENST00000503233	DUOX1	dual oxidase 1(DUOX1)	2.97718e-11	-3.78706	3.35278	-2.1262	1.24907	1.3114
ENST00000529301	ARHGEF37	Rho guanine nucleotide exchange factor 37(ARHGEF37)	3.18349e-11	-0.22044	0.931935	-0.311605	-0.0987243	-0.301167
ENST00000339514	TRMU	tRNA 5-methylaminomethyl-2-thiouridylate methyltransferase(TRMU)	3.19523e-11	1.82414	1.56212	1.452	-2.4451	-2.39315
ENST00000435432	SH3PXD2A	SH3 and PX domains 2A(SH3PXD2A)	3.34071e-11	-0.774751	-2.75709	-0.539021	2.43997	1.63089
ENST00000361609	SLC26A1	solute carrier family 26 member 1(SLC26A1)	3.43994e-11	-0.503779	1.02905	-0.46135	0.0940732	-0.157996
ENST00000279249	KMT2C	lysine methyltransferase 2C(KMT2C)	3.53721e-11	0.802534	-0.517888	0.699996	-0.714133	-0.270509
ENST00000552695	SYNE2	spectrin repeat containing nuclear envelope protein 2(SYNE2)	4.07333e-11	-2.9279	1.02062	-0.248581	1.26034	0.895516
ENST00000340368	DMGDH	dimethylglycine dehydrogenase(DMGDH)	4.29597e-11	-1.09141	-3.66697	-0.365779	2.71852	2.40564
ENST00000232564	TRPS1	transcriptional repressor GATA binding 1(TRPS1)	4.81751e-11	1.05669	-1.18702	1.16984	-0.421254	-0.618258
ENST00000530481	CARNS1	carnosine synthase 1(CARNS1)	4.86411e-11	-3.50666	-3.49759	5.43735	-3.55142	5.11831
ENST00000301776	MIR1908	microRNA 1908(MIR1908)	5.12543e-11	-0.609465	0.765756	-0.428885	0.300502	-0.027909
ENST00000393310	MAP2	microtubule associated protein 2(MAP2)	5.33688e-11	-1.16585	0.520494	-0.662998	0.682048	0.626307
ENST00000399351	PLA2G2A	phospholipase A2 group IIA(PLA2G2A)	5.70058e-11	2.00192	-0.625548	1.71227	-2.65598	-0.432649
ENST00000261845	NAT1	N-acetyltransferase 1(NAT1)	6.08207e-11	-0.802473	1.02889	-0.896229	0.14904	0.520774
ENST00000393066	EFCAB12	EF-hand calcium binding domain 12(EFCAB12)	6.31199e-11	-1.28046	0.95094	-0.789509	0.387091	0.731943
ENST00000326080	BUB1	BUB1 mitotic checkpoint serine/threonine kinase(BUB1)	6.6171e-11	1.91866	2.06397	2.17034	-2.3054	-3.84756
ENST00000503569	SOWAHB	sosondowah ankyrin repeat domain family member B(SOWAHB)	6.6204e-11	0.53885	-0.884495	0.430447	-0.135074	0.050272
ENST00000299492	REP15	RAB15 effector protein(REP15)	6.67806e-11	-1.77433	2.4709	-2.54777	1.25866	0.592548
ENST00000344642	CD55	CD55 molecule (Cromer blood group)(CD55)	6.75864e-11	-1.72311	-2.29375	-0.985206	2.768	2.23407
ENST00000412366	AMD1	adenosylmethionine decarboxylase 1(AMD1)	6.81652e-11	-0.659011	0.721058	-0.426534	0.314171	0.0503158
ENST00000434837	AFF3	AF4/FMR2 family member 3(AFF3)	6.98829e-11	-0.74198	0.757741	-0.627473	0.403926	0.207787
ENST00000411734	SH3GLB2	SH3 domain containing GRB2 like endophilin B2(SH3GLB2)	7.04343e-11	-0.226106	-0.777202	-0.131081	0.509973	0.624416
ENST00000502717	ORC5	origin recognition complex subunit 5(ORC5)	7.04783e-11	-0.712573	0.694126	-0.422754	0.378556	0.0626452
ENST00000303921	KIF14	kinesin family member 14(KIF14)	7.04783e-11	2.21273	0.778917	2.27892	-3.05333	-2.21723
ENST00000533636	LRRC14B	leucine rich repeat containing 14B(LRRC14B)	7.28761e-11	2.31561	2.15777	2.15434	-4.31044	-2.31729
ENST00000573542	SDR9C7	short chain dehydrogenase/reductase family 9C, member 7(SDR9C7)	7.46279e-11	-3.83368	2.1602	-1.83678	1.5095	2.00077
ENST00000312428	TLE3	transducin like enhancer of split 3(TLE3)	8.1008e-11	0.727355	-0.70301	0.637173	-0.533195	-0.128323
ENST00000306749	BNIP3	BCL2 interacting protein 3(BNIP3)	8.24782e-11	-0.41794	0.874601	-0.300109	0.101415	-0.257966
ENST00000512218	PURA	purine rich element binding protein A(PURA)	9.00375e-11	0.430242	-0.153118	0.723161	-0.536395	-0.463889
ENST00000374694	RLN2	relaxin 2(RLN2)	9.33735e-11	0.86281	-0.58472	0.90328	-0.754983	-0.426387
ENST00000446896	PTPN21	protein tyrosine phosphatase, non-receptor type 21(PTPN21)	9.5803e-11	-1.22652	1.7048	-1.7922	0.849063	0.464855
ENST00000383472	NINL	ninein like(NINL)	9.88587e-11	1.21671	-1.14087	0.997054	-0.635711	-0.437184
ENST00000521089	BRIP1	BRCA1 interacting protein C-terminal helicase 1(BRIP1)	9.93648e-11	1.16169	0.995538	1.24681	-1.73627	-1.66777
ENST00000612955	MAPRE2	microtubule associated protein RP/EB family member 2(MAPRE2)	1.05558e-10	0.778473	-0.664892	0.782558	-0.616976	-0.279162
ENST00000427716	GRIK1	glutamate ionotropic receptor kainate type subunit 1(GRIK1)	1.06901e-10	2.43438	-0.876603	2.55449	-2.87693	-1.23533
ENST00000353231	PRKAR2A	protein kinase cAMP-dependent type II regulatory subunit alpha(PRKAR2A)	1.12287e-10	-0.381461	0.721389	-0.270106	0.0609068	-0.130729
ENST00000274217	KCNU1	potassium calcium-activated channel subfamily U member 1(KCNU1)	1.2037e-10	1.62154	-3.24056	1.14868	0.35556	0.114779
ENST00000434507	ZPLD1	zona pellucida like domain containing 1(ZPLD1)	1.21419e-10	1.02465	-1.50537	0.995836	-0.192143	-0.322972
ENST00000489090	POU2F1	POU class 2 homeobox 1(POU2F1)	1.21922e-10	-7.28433	1.84172	1.00959	2.06277	2.37025
ENST00000606320	HSPA6	heat shock protein family A (Hsp70) member 6(HSPA6)	1.33959e-10	-1.6344	-1.07467	-1.20872	0.928612	2.98917
ENST00000409160	PRRC2A	proline rich coiled-coil 2A(PRRC2A)	1.33967e-10	0.104537	0.586363	0.0738569	-0.58107	-0.183688
ENST00000433297	LARP6	La ribonucleoprotein domain family member 6(LARP6)	1.33967e-10	-0.159322	-1.15147	-0.318686	0.985499	0.643978
ENST00000455450	SMC4	structural maintenance of chromosomes 4(SMC4)	1.35834e-10	0.828841	0.102614	0.742002	-0.964702	-0.708755
ENST00000533954	CAND1	cullin associated and neddylation dissociated 1(CAND1)	1.40227e-10	0.6988	-0.124477	0.475378	-0.573513	-0.476188
ENST00000614063	ORC1	origin recognition complex subunit 1(ORC1)	1.40718e-10	-3.55638	4.91928	5.78745	-3.57518	-3.57516
ENST00000503362	SMIM14	small integral membrane protein 14(SMIM14)	1.42442e-10	-0.57659	0.438951	-0.545589	0.337193	0.346034
ENST00000404169	TMPO	thymopoietin(TMPO)	1.47117e-10	0.670236	0.425297	0.79473	-0.989312	-0.900951
ENST00000463407	ANP32E	acidic nuclear phosphoprotein 32 family member E(ANP32E)	1.48824e-10	0.778001	-0.670784	0.810154	-0.31368	-0.603692
ENST00000369066	TMEM268	transmembrane protein 268(TMEM268)	1.52294e-10	-0.601571	0.66482	-0.524657	0.387147	0.074261
ENST00000379119	KLF10	Kruppel like factor 10(KLF10)	1.54559e-10	0.673362	0.105601	0.555057	-0.737138	-0.596882
ENST00000461135	MB	myoglobin(MB)	1.55797e-10	0.359376	-1.28197	0.325321	0.233439	0.363834
ENST00000275493	BHLHE40	basic helix-loop-helix family member e40(BHLHE40)	1.64544e-10	-0.662263	0.858989	-0.446353	-0.00387256	0.2535
ENST00000523787	VWA2	von Willebrand factor A domain containing 2(VWA2)	1.68141e-10	2.02083	-2.08233	1.85523	-1.63239	-0.161341
ENST00000278505	ATG101	autophagy related 101(ATG101)	1.70723e-10	-0.648274	0.383397	-0.745596	0.54764	0.462834
ENST00000545641	SPECC1L	sperm antigen with calponin homology and coiled-coil domains 1 like(SPECC1L)	1.76997e-10	-0.509495	0.966111	-0.853414	0.0545764	0.342222
ENST00000551374	TROAP	trophinin associated protein(TROAP)	1.81212e-10	2.1547	1.81513	2.23567	-2.94652	-3.25898
ENST00000083182	SLC2A1	solute carrier family 2 member 1(SLC2A1)	1.96426e-10	-0.657564	0.80767	-0.472412	0.301167	0.0211378
ENST00000620924	TAOK3	TAO kinase 3(TAOK3)	2.03094e-10	-0.696852	0.486693	-0.473526	0.207423	0.476262
ENST00000396627	PKIB	protein kinase (cAMP-dependent, catalytic) inhibitor beta(PKIB)	2.11923e-10	1.10328	-1.2207	1.11394	-0.326204	-0.670313
ENST00000361820	SEPT11	septin 11(SEPT11)	2.13456e-10	0.250621	-0.684435	0.344707	0.0853336	0.00377386
ENST00000366630	NEK1	NIMA related kinase 1(NEK1)	2.36468e-10	0.812039	-0.823693	1.08811	-0.27508	-0.801381
ENST00000356521	DNMT1	DNA methyltransferase 1(DNMT1)	2.38044e-10	0.398275	0.39306	0.5431	-0.687923	-0.646512
ENST00000230122	ZNF571	zinc finger protein 571(ZNF571)	2.41598e-10	-0.75259	2.47332	-0.99011	-0.129698	-0.600918
ENST00000614771	AHNAK	AHNAK nucleoprotein(AHNAK)	2.44558e-10	-1.02407	0.617438	-0.624212	0.613653	0.417194
ENST00000375856	KNTC1	kinetochore associated 1(KNTC1)	2.54716e-10	0.460599	0.581025	0.896082	-0.978958	-0.958748
ENST00000608933	UGT1A3	UDP glucuronosyltransferase family 1 member A3(UGT1A3)	2.85816e-10	-3.0838	5.65536	-3.0838	0.536499	-0.0242597
ENST00000611847	CYTH1	cytohesin 1(CYTH1)	2.9353e-10	-0.707307	1.05493	-1.03514	0.408813	0.278701
ENST00000398056	GATA2	GATA binding protein 2(GATA2)	2.99384e-10	0.796105	-0.638718	0.603218	-0.760659	5.44086e-05
ENST00000307826	ZNF367	zinc finger protein 367(ZNF367)	3.02901e-10	0.924033	1.06	1.27874	-1.56997	-1.69281
ENST00000397206	SAR1B	secretion associated Ras related GTPase 1B(SAR1B)	3.14128e-10	-0.401013	0.786616	-0.404186	0.115246	-0.0966635
ENST00000270722	SLC19A2	solute carrier family 19 member 2(SLC19A2)	3.21219e-10	-0.893282	-0.00345707	-0.456248	0.880626	0.47236
ENST00000558518	MALT1	MALT1 paracaspase(MALT1)	3.25037e-10	-1.09294	1.00702	-0.846275	0.69716	0.235034
ENST00000367079	PHLDA2	pleckstrin homology like domain family A member 2(PHLDA2)	3.28509e-10	-0.596509	1.08712	-0.756785	0.358607	-0.0924358
ENST00000243344	NEIL3	nei like DNA glycosylase 3(NEIL3)	3.68288e-10	1.0305	1.11753	1.36662	-1.39575	-2.1189
ENST00000448599	MITF	melanogenesis associated transcription factor(MITF)	3.74124e-10	6.88773	-2.1528	-0.539835	-2.15415	-2.04095
ENST00000514985	CHST1	carbohydrate sulfotransferase 1(CHST1)	3.8899e-10	-1.92166	-1.99773	-1.85933	3.29116	2.48756
ENST00000513574	IGFBP3	insulin like growth factor binding protein 3(IGFBP3)	4.20079e-10	-1.10979	-1.02127	-0.648542	2.16289	0.616709
ENST00000361445	ABTB2	ankyrin repeat and BTB domain containing 2(ABTB2)	4.21072e-10	0.893457	-0.544587	0.634923	-0.660794	-0.322999
ENST00000266481	EPHX1	epoxide hydrolase 1(EPHX1)	4.68059e-10	-0.324017	-0.600424	-0.553751	0.83327	0.644923
ENST00000367925	ANKZF1	ankyrin repeat and zinc finger domain containing 1(ANKZF1)	4.82262e-10	-1.76122	-1.76125	-1.76127	-1.75756	7.04129
ENST00000366690	CBLN2	cerebellin 2 precursor(CBLN2)	4.93083e-10	2.98585	-2.73966	2.53492	-2.13914	-0.641962
ENST00000415806	PNLIPRP3	pancreatic lipase related protein 3(PNLIPRP3)	5.04277e-10	-2.87831	2.56476	-1.79359	1.64144	0.465705
ENST00000520546	SMPD2	sphingomyelin phosphodiesterase 2(SMPD2)	5.07655e-10	-0.576178	0.599648	-0.713098	0.32938	0.360248
ENST00000370905	MIR1247	microRNA 1247(MIR1247)	5.44192e-10	-3.55903	-3.55903	-1.75373	4.71641	4.15537
ENST00000533544	C7orf50	chromosome 7 open reading frame 50(C7orf50)	5.45336e-10	-0.0281266	-1.06727	-0.0720325	0.538446	0.628985
ENST00000382108	TCEA1	transcription elongation factor A1(TCEA1)	5.46165e-10	-0.302411	-0.517956	-0.13155	0.581976	0.369942
ENST00000258888	OTULIN	OTU deubiquitinase with linear linkage specificity(OTULIN)	5.50845e-10	-0.700523	0.867954	-0.499671	0.184314	0.147926
ENST00000415570	NIPSNAP3B	nipsnap homolog 3B(NIPSNAP3B)	5.65038e-10	1.60942	-2.3137	1.44926	-0.831112	0.0861369
ENST00000486442	FAM134B	family with sequence similarity 134 member B(FAM134B)	5.76359e-10	0.443106	-1.23757	0.539523	0.109062	0.145877
ENST00000379643	SEC24A	SEC24 homolog A, COPII coat complex component(SEC24A)	6.09607e-10	-0.52662	0.657158	-0.404638	0.15414	0.119959
ENST00000373640	THRSP	thyroid hormone responsive(THRSP)	6.14213e-10	1.36521	2.31199	0.426667	-2.63165	-1.47222
ENST00000561171	PMS2	PMS1 homolog 2, mismatch repair system component(PMS2)	6.25577e-10	0.726189	-0.458494	0.587804	-0.749039	-0.10646
ENST00000381730	IL20RA	interleukin 20 receptor subunit alpha(IL20RA)	6.27517e-10	-2.97936	5.66216	0.040545	-2.97936	0.256016
ENST00000415192	SLAIN2	SLAIN motif family member 2(SLAIN2)	6.51732e-10	-0.62701	0.522547	-0.373281	0.312968	0.164776
ENST00000038176	PLEKHG5	pleckstrin homology and RhoGEF domain containing G5(PLEKHG5)	6.66706e-10	1.99411	-5.04347	4.16239	3.93045	-5.04347
ENST00000296677	TAPBPL	TAP binding protein like(TAPBPL)	7.00838e-10	-0.550688	-0.841642	-0.466615	0.983945	0.875
ENST00000229922	IRX3	iroquois homeobox 3(IRX3)	7.06393e-10	0.881931	-0.635311	0.605448	-0.719773	-0.132295
ENST00000519124	ATMIN	ATM interactor(ATMIN)	7.42694e-10	-0.970377	0.701667	-0.572037	0.621745	0.219002
ENST00000440859	ULK3	unc-51 like kinase 3(ULK3)	7.5271e-10	-4.85759	2.12091	4.41394	3.24157	-4.91884
ENST00000317276	DHCR7	7-dehydrocholesterol reductase(DHCR7)	7.7321e-10	-0.492987	0.660524	-0.371469	0.260664	-0.0567312
ENST00000375341	ARID2	AT-rich interaction domain 2(ARID2)	7.84645e-10	5.18517	-6.16429	2.42261	-5.65576	4.21227
ENST00000602402	FAM216A	family with sequence similarity 216 member A(FAM216A)	7.91328e-10	0.393004	0.661691	0.508438	-0.737413	-0.825721
ENST00000264694	CENPP	centromere protein P(CENPP)	7.96638e-10	1.03644	-0.0147866	0.89989	-1.51193	-0.409618
ENST00000323076	SMCO3	single-pass membrane protein with coiled-coil domains 3(SMCO3)	8.20054e-10	2.74211	0.573158	2.61103	-3.63418	-2.29211
ENST00000630077	FAM110B	family with sequence similarity 110 member B(FAM110B)	8.72117e-10	-1.21196	0.870423	-0.826922	0.559968	0.608489
ENST00000377420	GHR	growth hormone receptor(GHR)	8.78313e-10	-0.742169	0.736532	-0.676799	0.477976	0.20446
ENST00000409190	SLC1A4	solute carrier family 1 member 4(SLC1A4)	9.27295e-10	-0.966493	-0.141047	-0.588051	1.02854	0.667054
ENST00000327299	ELOVL2	ELOVL fatty acid elongase 2(ELOVL2)	9.32412e-10	-1.85084	1.83788	-1.45658	0.67369	0.795843
ENST00000264668	STK40	serine/threonine kinase 40(STK40)	9.68464e-10	-0.605305	0.300832	-0.530567	0.594024	0.241015
ENST00000343975	CORO1B	coronin 1B(CORO1B)	9.74233e-10	-0.405958	0.541878	-0.526892	0.0739109	0.317061
ENST00000342101	P4HA1	prolyl 4-hydroxylase subunit alpha 1(P4HA1)	1.0067e-09	-0.341562	1.00791	-0.171207	0.010526	-0.505668
ENST00000446868	EZH2	enhancer of zeste 2 polycomb repressive complex 2 subunit(EZH2)	1.04654e-09	-1.61178	-1.61178	-1.61178	6.44711	-1.61178
ENST00000570137	PCDH1	protocadherin 1(PCDH1)	1.06488e-09	-0.862556	0.72464	-0.580023	0.287652	0.430286
ENST00000449187	DGKH	diacylglycerol kinase eta(DGKH)	1.0672e-09	0.55486	-0.904861	0.683373	-0.202012	-0.13136
ENST00000584379	NANS	N-acetylneuraminate synthase(NANS)	1.07326e-09	-0.562887	0.577132	-0.564062	0.279603	0.270214
ENST00000606080	SELENOS	selenoprotein S(SELENOS)	1.07626e-09	-0.622291	0.54276	-0.576939	0.421584	0.234886
ENST00000348127	WARS	tryptophanyl-tRNA synthetase(WARS)	1.07773e-09	-0.557154	0.0227673	-0.438714	0.612265	0.360835
ENST00000265361	LTBP2	latent transforming growth factor beta binding protein 2(LTBP2)	1.0996e-09	-0.161177	-1.42868	-0.0247104	0.739164	0.875406
ENST00000256720	NBL1	neuroblastoma 1, DAN family BMP antagonist(NBL1)	1.14823e-09	-2.24987	2.88238	-2.28472	0.518157	1.13405
ENST00000278840	NFKBIA	NFKB inhibitor alpha(NFKBIA)	1.16669e-09	-0.643489	0.642572	-0.667865	0.19717	0.471612
ENST00000591280	TFEB	transcription factor EB(TFEB)	1.22609e-09	-1.75042	6.93274	-1.72427	-1.75034	-1.70772
ENST00000375963	RNASEH2A	ribonuclease H2 subunit A(RNASEH2A)	1.31661e-09	0.837657	0.384749	0.750819	-1.10426	-0.868968
ENST00000423902	ZNF703	zinc finger protein 703(ZNF703)	1.33144e-09	0.829325	-1.12265	0.441018	-0.213493	0.0657981
ENST00000296043	BAIAP2	BAI1 associated protein 2(BAIAP2)	1.3453e-09	-0.299628	0.803705	-0.361821	-0.162153	0.0198969
ENST00000569683	MYDGF	myeloid derived growth factor(MYDGF)	1.39222e-09	-0.518471	0.372122	-0.637672	0.526779	0.257243
ENST00000338154	TMPRSS11E	transmembrane protease, serine 11E(TMPRSS11E)	1.53463e-09	-1.7974	1.69066	-1.18399	1.23392	0.0568071
ENST00000399100	BEX2	brain expressed X-linked 2(BEX2)	1.6112e-09	-0.19359	-0.763349	-0.320546	0.804566	0.472919
ENST00000553379	PHF8	PHD finger protein 8(PHF8)	1.61646e-09	-0.850056	0.877292	-0.579795	0.142655	0.409904
ENST00000265044	CDCA8	cell division cycle associated 8(CDCA8)	1.62727e-09	1.23969	0.952793	1.17983	-1.72994	-1.64237
ENST00000348433	IMPDH1	inosine monophosphate dehydrogenase 1(IMPDH1)	1.79439e-09	-0.64812	1.10101	-0.49002	-0.189715	0.226843
ENST00000369967	MOCOS	molybdenum cofactor sulfurase(MOCOS)	1.81787e-09	-0.768477	-0.250566	-0.629088	1.0802	0.567926
ENST00000320580	FAM72A	family with sequence similarity 72 member A(FAM72A)	1.82216e-09	1.76128	1.47692	1.5995	-2.31405	-2.52365
ENST00000570984	SSR2	signal sequence receptor subunit 2(SSR2)	1.87123e-09	-0.519316	0.346966	-0.506291	0.491662	0.186979
ENST00000511843	MARCH5	membrane associated ring-CH-type finger 5(MARCH5)	1.87343e-09	-0.548932	0.596401	-0.484781	0.170486	0.266826
ENST00000468178	SPON2	spondin 2(SPON2)	2.03502e-09	-4.2302	6.92897	5.7583	-4.22688	-4.2302
ENST00000616986	MCM10	minichromosome maintenance 10 replication initiation factor(MCM10)	2.17062e-09	1.2495	1.18889	1.53653	-1.73412	-2.2408
ENST00000283206	RPS6KA2	ribosomal protein S6 kinase A2(RPS6KA2)	2.19917e-09	-0.577254	-0.0103693	-0.382102	0.580815	0.38891
ENST00000537706	CENPM	centromere protein M(CENPM)	2.19917e-09	1.25432	0.893867	1.17533	-1.69852	-1.625
ENST00000601498	ATAD2	ATPase family, AAA domain containing 2(ATAD2)	2.38836e-09	-0.844544	0.946994	-0.289103	0.321559	-0.134906
ENST00000485303	LOC107987205	uncharacterized LOC107987205(LOC107987205)	2.41326e-09	-0.560644	0.588587	-0.520051	0.342293	0.149816
ENST00000585494	BROX	BRO1 domain and CAAX motif containing(BROX)	2.43058e-09	1.18522	-0.881112	1.1716	-1.34006	-0.135651
ENST00000257766	CCNF	cyclin F(CCNF)	2.60471e-09	0.612055	0.603856	0.650587	-0.969754	-0.896743
ENST00000392194	SLC38A1	solute carrier family 38 member 1(SLC38A1)	2.79095e-09	-0.569684	0.110854	-0.323205	0.509428	0.272607
ENST00000595125	ANTXR1	anthrax toxin receptor 1(ANTXR1)	2.8614e-09	0.900327	-0.889358	0.960676	-0.799265	-0.17238
ENST00000557008	DUSP27	dual specificity phosphatase 27 (putative)(DUSP27)	2.99628e-09	-0.968655	-0.826854	-0.71733	1.66274	0.850104
ENST00000314222	TTF2	transcription termination factor 2(TTF2)	3.07695e-09	0.559454	0.234756	0.612712	-0.695983	-0.710938
ENST00000368603	TBC1D4	TBC1 domain family member 4(TBC1D4)	3.67895e-09	-0.556823	0.878729	-0.517051	0.12542	0.0697249
ENST00000382099	STK3	serine/threonine kinase 3(STK3)	3.71082e-09	0.744455	-0.390699	0.656777	-0.775882	-0.234651
ENST00000526202	PRSS1	protease, serine 1(PRSS1)	3.75056e-09	-0.483909	-1.97713	-0.46354	1.42489	1.49968
ENST00000291688	LDLRAD3	low density lipoprotein receptor class A domain containing 3(LDLRAD3)	3.75433e-09	-0.770093	0.817505	-0.716974	0.543912	0.125649
ENST00000406875	PSME4	proteasome activator subunit 4(PSME4)	3.75433e-09	-0.630213	0.534395	-0.42471	0.525565	-0.00503581
ENST00000539819	FGF13	fibroblast growth factor 13(FGF13)	4.17591e-09	-0.0249463	-2.65634	-0.151178	1.60723	1.22524
ENST00000370792	GNPNAT1	glucosamine-phosphate N-acetyltransferase 1(GNPNAT1)	4.19129e-09	-0.288676	0.854075	-0.32839	-0.178761	-0.0582479
ENST00000453085	SESN2	sestrin 2(SESN2)	4.33063e-09	-0.156383	-0.750296	-0.194681	0.873176	0.228183
ENST00000426534	MCU	mitochondrial calcium uniporter(MCU)	4.45651e-09	0.567985	-0.330092	0.600189	-0.455361	-0.38272
ENST00000285199	MMP17	matrix metallopeptidase 17(MMP17)	4.45929e-09	-3.45541	-3.45541	-0.93787	4.37658	3.47212
ENST00000388738	GOLGA4	golgin A4(GOLGA4)	4.47754e-09	-0.703447	0.665256	-0.608819	0.328185	0.318825
ENST00000279873	TUBB2A	tubulin beta 2A class IIa(TUBB2A)	4.47754e-09	0.751285	-0.418022	0.37525	-0.260747	-0.447766
ENST00000464052	CEP290	centrosomal protein 290(CEP290)	4.53041e-09	4.44592	3.89688	-3.59615	-2.32286	-2.42378
ENST00000327355	MT1G	metallothionein 1G(MT1G)	4.67712e-09	-1.73462	-3.21652	-1.44153	4.20148	2.1912
ENST00000458659	CENPH	centromere protein H(CENPH)	4.75318e-09	1.03723	0.331715	1.03105	-1.40269	-0.997304
ENST00000622264	SKAP2	src kinase associated phosphoprotein 2(SKAP2)	4.86796e-09	0.530315	-0.550093	0.675717	-0.444602	-0.211337
ENST00000372584	MIR6751	microRNA 6751(MIR6751)	5.00352e-09	-0.527948	0.546906	-0.582587	0.31113	0.252499
ENST00000251047	NUPR1	nuclear protein 1, transcriptional regulator(NUPR1)	5.19769e-09	-0.171767	-0.783678	-0.342452	0.675573	0.622324
ENST00000508040	FLJ22447	uncharacterized LOC400221(FLJ22447)	5.28828e-09	1.70746	-0.556448	1.46057	-1.24284	-1.36874
ENST00000378024	KCNG1	potassium voltage-gated channel modifier subfamily G member 1(KCNG1)	5.3754e-09	0.167561	-1.67976	0.0127612	0.857976	0.641461
ENST00000418602	NAAA	N-acylethanolamine acid amidase(NAAA)	5.66173e-09	0.0413854	0.811278	0.0212978	-0.53185	-0.342111
ENST00000560741	GLYATL2	glycine-N-acyltransferase like 2(GLYATL2)	5.75791e-09	-1.4526	0.522416	-1.28244	1.44286	0.769763
ENST00000389574	APLN	apelin(APLN)	5.93563e-09	0.112685	1.27988	0.534043	-0.615165	-1.31144
ENST00000368132	KCTD9	potassium channel tetramerization domain containing 9(KCTD9)	6.08876e-09	-0.642145	0.447937	-0.579011	0.529378	0.24384
ENST00000246841	ISG20	interferon stimulated exonuclease gene 20(ISG20)	6.28992e-09	-0.776815	0.859873	-1.11478	0.713443	0.318275
ENST00000527096	TNS4	tensin 4(TNS4)	6.28992e-09	2.62681	1.53424	0.599514	-1.75271	-3.00784
ENST00000369001	MTMR2	myotubularin related protein 2(MTMR2)	6.29663e-09	-0.667813	0.61564	-0.457876	0.261743	0.248306
ENST00000371225	GAB2	GRB2 associated binding protein 2(GAB2)	6.31736e-09	-5.25965	2.02122	-5.25926	4.36403	4.13366
ENST00000614428	BBX	BBX, HMG-box containing(BBX)	6.87846e-09	-0.632488	0.459069	-0.264302	0.340564	0.097156
ENST00000466734	INCENP	inner centromere protein(INCENP)	7.18941e-09	0.605517	0.585325	0.792113	-1.2145	-0.76846
ENST00000453904	RANBP2	RAN binding protein 2(RANBP2)	7.38348e-09	-0.498537	0.748337	-0.233664	-0.0638397	0.0477042
ENST00000589147	DDX6	DEAD-box helicase 6(DDX6)	7.53643e-09	5.32494	-4.32005	-2.87551	-2.24624	4.11687
ENST00000295569	USP46	ubiquitin specific peptidase 46(USP46)	7.60733e-09	4.068	-3.45909	-3.45347	6.062	-3.21745
ENST00000532317	MIR22	microRNA 22(MIR22)	7.67879e-09	-0.672234	0.231952	-0.928238	0.699081	0.669439
ENST00000409980	ADD3	adducin 3(ADD3)	7.78973e-09	-0.564765	-1.5543	-0.589171	0.825485	1.88275
ENST00000347849	NAMPT	nicotinamide phosphoribosyltransferase(NAMPT)	7.88081e-09	-0.255861	0.845808	-0.265075	0.150794	-0.475665
ENST00000455202	PLK4	polo like kinase 4(PLK4)	7.94442e-09	0.91584	0.940717	1.23844	-1.94643	-1.14856
ENST00000269228	MIR1248	microRNA 1248(MIR1248)	8.128e-09	-0.035337	-0.707294	0.199544	0.161347	0.38174
ENST00000011653	MPZL1	myelin protein zero like 1(MPZL1)	8.14246e-09	-0.466212	0.574969	-0.423783	0.20763	0.107396
ENST00000344041	EIF4G1	eukaryotic translation initiation factor 4 gamma 1(EIF4G1)	8.17444e-09	8.01465	-5.67886	-4.02884	-5.67886	7.37192
ENST00000215727	TUBA1B	tubulin alpha 1b(TUBA1B)	8.23216e-09	0.527478	0.374888	0.321443	-0.361453	-0.862356
ENST00000444328	TP53I11	tumor protein p53 inducible protein 11(TP53I11)	8.40676e-09	-0.0606865	-0.777617	-0.275042	0.385614	0.727731
ENST00000329474	OR5B2	olfactory receptor family 5 subfamily B member 2(OR5B2)	8.48045e-09	-4.65305	4.04473	-1.61728	1.17707	1.04854
ENST00000315571	MYC	v-myc avian myelocytomatosis viral oncogene homolog(MYC)	8.56026e-09	0.454006	0.352307	0.539312	-0.623651	-0.721974
ENST00000287008	PABPC1L	poly(A) binding protein cytoplasmic 1 like(PABPC1L)	8.77831e-09	-0.431195	-0.901283	-0.472724	0.821283	0.983919
ENST00000336811	C9orf152	chromosome 9 open reading frame 152(C9orf152)	8.78618e-09	-0.342746	0.749607	-0.341438	-0.129891	0.064468
ENST00000379731	RAD54L	RAD54-like (S. cerevisiae)(RAD54L)	8.85164e-09	1.25477	1.19023	1.50415	-1.78269	-2.16646
ENST00000267889	SLC26A2	solute carrier family 26 member 2(SLC26A2)	9.00834e-09	-0.851465	0.469203	-0.427634	0.395822	0.414074
ENST00000330387	SLIT1	slit guidance ligand 1(SLIT1)	9.71785e-09	0.918949	-1.84835	0.917938	-0.540808	0.552268
ENST00000623824	SIPA1L2	signal induced proliferation associated 1 like 2(SIPA1L2)	9.7457e-09	-1.09122	0.789482	-1.2761	1.20795	0.369886
ENST00000284274	GSG2	germ cell associated 2, haspin(GSG2)	1.05146e-08	1.33511	1.06459	1.3368	-1.76004	-1.97647
ENST00000327505	KL	klotho(KL)	1.05854e-08	-1.91279	2.71237	-1.45134	0.600997	0.0507595
ENST00000441194	RELN	reelin(RELN)	1.07052e-08	-0.00791262	-2.1967	-0.0877519	1.60836	0.684004
ENST00000371064	KLHL29	kelch like family member 29(KLHL29)	1.07672e-08	-1.11304	0.704139	-0.995647	0.702421	0.702131
ENST00000565468	OPRK1	opioid receptor kappa 1(OPRK1)	1.07868e-08	3.47704	-4.03065	2.239	-1.65065	-0.0347393
ENST00000590479	MDC1	mediator of DNA damage checkpoint 1(MDC1)	1.0855e-08	0.294331	0.461881	0.438386	-0.720794	-0.473804
ENST00000354379	SLC25A36	solute carrier family 25 member 36(SLC25A36)	1.08922e-08	-0.740014	0.255102	-0.574294	0.725954	0.333252
ENST00000381344	PRDX5	peroxiredoxin 5(PRDX5)	1.11968e-08	-0.165355	-0.713282	-0.271843	0.615356	0.535124
ENST00000329759	CCNY	cyclin Y(CCNY)	1.13473e-08	5.65525	-0.766404	-4.72683	-4.72731	4.56529
ENST00000287916	SLC6A20	solute carrier family 6 member 20(SLC6A20)	1.16049e-08	4.42596	-3.99637	2.45352	1.11325	-3.99637
ENST00000339750	LINC01296	long intergenic non-protein coding RNA 1296(LINC01296)	1.17334e-08	-0.632428	0.871683	-0.358567	0.133425	-0.0141121
ENST00000412425	ZMAT1	zinc finger matrin-type 1(ZMAT1)	1.19468e-08	0.312448	-1.57744	0.626127	0.223879	0.414986
ENST00000370489	ANXA9	annexin A9(ANXA9)	1.22913e-08	0.215847	-1.27848	0.208586	0.542578	0.311472
ENST00000432538	FANCA	Fanconi anemia complementation group A(FANCA)	1.2401e-08	1.30379	0.870251	1.34075	-2.28702	-1.22777
ENST00000297494	APOL1	apolipoprotein L1(APOL1)	1.26213e-08	0.582866	-3.13697	-3.13697	0.74187	4.94921
ENST00000215061	DHRS13	dehydrogenase/reductase 13(DHRS13)	1.36449e-08	6.8709	-4.22999	-2.54662	-4.22999	4.13569
ENST00000370355	NUDT9	nudix hydrolase 9(NUDT9)	1.37642e-08	-0.261963	0.926036	-0.418882	-0.208093	-0.0370982
ENST00000550765	C16orf45	chromosome 16 open reading frame 45(C16orf45)	1.40089e-08	0.764378	-1.94779	0.70512	0.0546622	0.42363
ENST00000450723	KIF18B	kinesin family member 18B(KIF18B)	1.40795e-08	1.95832	1.17453	1.72439	-2.52647	-2.33078
ENST00000468843	KCNK5	potassium two pore domain channel subfamily K member 5(KCNK5)	1.44423e-08	1.37527	-0.786547	1.11909	-1.00665	-0.701176
ENST00000336708	CARS	cysteinyl-tRNA synthetase(CARS)	1.46902e-08	-0.43626	-0.323377	-0.413731	0.716378	0.456991
ENST00000409386	AKR1C1	aldo-keto reductase family 1 member C1(AKR1C1)	1.50739e-08	-1.24104	-3.34684	-1.15928	2.97407	2.77309
ENST00000513973	F13A1	coagulation factor XIII A chain(F13A1)	1.53275e-08	0.0412596	5.16638	-2.62469	-2.62469	0.0417378
ENST00000355857	HPCAL1	hippocalcin like 1(HPCAL1)	1.57507e-08	3.83793	0.0441308	3.54598	-2.36765	-5.06039
ENST00000522677	ARHGEF2	Rho/Rac guanine nucleotide exchange factor 2(ARHGEF2)	1.58866e-08	-0.743886	-0.830314	-0.535591	1.29791	0.811881
ENST00000318627	PDZRN4	PDZ domain containing ring finger 4(PDZRN4)	1.60742e-08	-4.3722	3.74144	-2.59086	1.42861	1.79301
ENST00000379052	USP10	ubiquitin specific peptidase 10(USP10)	1.67515e-08	-0.385661	0.72495	-0.270988	-0.0136725	-0.0546288
ENST00000506030	PFKFB3	6-phosphofructo-2-kinase/fructose-2,6-biphosphatase 3(PFKFB3)	1.7061e-08	-1.83376	7.33506	-1.83376	-1.83376	-1.83376
ENST00000297423	PAX1	paired box 1(PAX1)	1.81595e-08	1.74587	-2.18055	1.61387	-0.872452	-0.306736
ENST00000491833	KIF24	kinesin family member 24(KIF24)	1.8415e-08	0.863015	0.829477	1.14552	-1.58331	-1.2547
ENST00000367635	ELMO2	engulfment and cell motility 2(ELMO2)	1.87581e-08	-0.507539	0.981676	-0.76085	-0.0287154	0.315429
ENST00000580613	PIRT	phosphoinositide interacting regulator of transient receptor potential channels(PIRT)	1.97806e-08	-1.84791	-3.73927	-1.93571	4.1684	3.3545
ENST00000398516	PLA2G2F	phospholipase A2 group IIF(PLA2G2F)	2.03596e-08	3.44589	-2.03516	2.83654	-2.14124	-2.10603
ENST00000428369	BACE2	beta-site APP-cleaving enzyme 2(BACE2)	2.03675e-08	-0.97088	-1.41259	-0.540448	1.60777	1.31615
ENST00000455036	C1QTNF6	C1q and tumor necrosis factor related protein 6(C1QTNF6)	2.07363e-08	1.20114	-0.961431	0.77192	-0.911714	-0.0999168
ENST00000452196	HHIPL2	HHIP like 2(HHIPL2)	2.19962e-08	-1.7126	2.39992	-1.72513	0.801938	0.235881
ENST00000417758	SMC2	structural maintenance of chromosomes 2(SMC2)	2.22814e-08	0.816454	0.376947	0.891912	-1.52653	-0.55878
ENST00000267215	ACADL	acyl-CoA dehydrogenase, long chain(ACADL)	2.2491e-08	-2.33477	1.3755	-2.48849	2.08081	1.36696
ENST00000265896	SQSTM1	sequestosome 1(SQSTM1)	2.29551e-08	-0.455757	-0.191985	-0.445982	0.655008	0.438716
ENST00000336934	S100A11	S100 calcium binding protein A11(S100A11)	2.41349e-08	-0.621585	-0.230887	-0.76196	0.961595	0.652836
ENST00000370803	SACS	sacsin molecular chaperone(SACS)	2.41771e-08	-0.247555	0.994652	0.134508	-0.746302	-0.135302
ENST00000324698	GCNT2	glucosaminyl (N-acetyl) transferase 2, I-branching enzyme (I blood group)(GCNT2)	2.45152e-08	-0.266599	1.00114	-0.266711	-0.202702	-0.265132
ENST00000256495	PHYH	phytanoyl-CoA 2-hydroxylase(PHYH)	2.45639e-08	-0.00403329	-0.767598	0.028871	0.199966	0.542794
ENST00000381883	COG5	component of oligomeric golgi complex 5(COG5)	2.47849e-08	-0.679288	0.608708	-0.458144	0.353551	0.175173
ENST00000490303	AURKA	aurora kinase A(AURKA)	2.48007e-08	1.10925	1.08573	1.13695	-2.40197	-0.929955
ENST00000489567	ST3GAL4	ST3 beta-galactoside alpha-2,3-sialyltransferase 4(ST3GAL4)	2.48017e-08	-0.670338	0.919923	-0.729577	-0.126761	0.606753
ENST00000248923	GOLGB1	golgin B1(GOLGB1)	2.48198e-08	-0.896713	0.467497	-0.277764	0.441571	0.265408
ENST00000380913	RBMX	RNA binding motif protein, X-linked(RBMX)	2.71813e-08	0.410265	0.0542418	0.545746	-0.459227	-0.551026
ENST00000306390	PIK3CD	phosphatidylinositol-4,5-bisphosphate 3-kinase catalytic subunit delta(PIK3CD)	2.76131e-08	0.44141	0.0872422	0.368562	-0.597566	-0.299649
ENST00000536461	SYCE2	synaptonemal complex central element protein 2(SYCE2)	2.77146e-08	2.4361	1.32279	1.89757	-1.96796	-3.6885
ENST00000612696	FECH	ferrochelatase(FECH)	2.82306e-08	-1.00153	0.688424	-0.410511	0.334712	0.3889
ENST00000375077	TMED10	transmembrane p24 trafficking protein 10(TMED10)	2.85657e-08	-0.669582	0.32865	-0.321122	0.59807	0.0639836
ENST00000323699	COASY	Coenzyme A synthase(COASY)	2.94785e-08	-0.170445	1.01001	-0.365601	-0.217288	-0.256677
ENST00000317233	GGH	gamma-glutamyl hydrolase(GGH)	2.99134e-08	0.834105	0.450125	0.806865	-0.9623	-1.12879
ENST00000264346	LOC101928168	uncharacterized LOC101928168(LOC101928168)	3.01394e-08	-6.01608	2.40099	-0.911546	2.26935	2.25729
ENST00000285667	FAM13C	family with sequence similarity 13 member C(FAM13C)	3.01945e-08	-3.74566	4.50885	0.322257	-3.50562	2.42017
ENST00000361717	ISCU	iron-sulfur cluster assembly enzyme(ISCU)	3.18152e-08	0.104085	-0.871157	-0.0527005	0.438271	0.381501
ENST00000438100	PKP4	plakophilin 4(PKP4)	3.19784e-08	0.643213	-0.467785	0.625113	-0.68184	-0.118701
ENST00000479953	CYFIP2	cytoplasmic FMR1 interacting protein 2(CYFIP2)	3.19784e-08	0.468207	-0.831945	0.490467	-0.234905	0.108175
ENST00000359479	FAM72C	family with sequence similarity 72 member C(FAM72C)	3.39405e-08	1.37726	1.00328	1.83278	-2.38269	-1.83064
ENST00000531526	COL6A2	collagen type VI alpha 2 chain(COL6A2)	3.4154e-08	-0.335754	-0.725551	-0.501202	0.725553	0.836954
ENST00000392876	BRCA2	BRCA2, DNA repair associated(BRCA2)	3.51866e-08	1.1786	1.07999	1.48139	-1.99868	-1.74131
ENST00000290246	PGAP2	post-GPI attachment to proteins 2(PGAP2)	3.55517e-08	-1.65144	-1.65138	6.60502	-1.65109	-1.65111
ENST00000357650	ZWILCH	zwilch kinetochore protein(ZWILCH)	3.57215e-08	0.370565	0.899761	0.432041	-1.05445	-0.647914
ENST00000261507	LRRFIP2	LRR binding FLII interacting protein 2(LRRFIP2)	3.64567e-08	-0.766587	0.800175	-0.565699	0.221343	0.310769
ENST00000313654	FLRT1	fibronectin leucine rich transmembrane protein 1(FLRT1)	3.68032e-08	-2.60732	-0.976006	-1.31583	2.72722	2.17194
ENST00000265565	GINS4	GINS complex subunit 4(GINS4)	3.72198e-08	0.98989	0.761143	0.962715	-1.48974	-1.22401
ENST00000374672	RFC5	replication factor C subunit 5(RFC5)	3.8127e-08	0.563831	0.309969	0.699438	-0.89831	-0.674929
ENST00000230882	ZNF503	zinc finger protein 503(ZNF503)	3.89157e-08	0.848739	-0.539015	0.712333	-0.652778	-0.369279
ENST00000534234	MIR6773	microRNA 6773(MIR6773)	3.92525e-08	-0.218882	0.72823	-0.141145	-0.27514	-0.0930635
ENST00000523234	OLAH	oleoyl-ACP hydrolase(OLAH)	3.95026e-08	-1.26817	-0.161964	-5.33388	3.88882	2.8752
ENST00000437398	MIR4640	microRNA 4640(MIR4640)	4.04387e-08	-2.21304	-2.12841	0.173059	-2.21312	6.38152
ENST00000319018	HEPACAM	hepatic and glial cell adhesion molecule(HEPACAM)	4.13626e-08	2.11689	-3.44802	2.59222	-0.427394	-0.833701
ENST00000392789	BEND4	BEN domain containing 4(BEND4)	4.25773e-08	0.77247	2.92086	1.51355	2.26081	-7.4677
ENST00000388835	PRDM4	PR/SET domain 4(PRDM4)	4.38925e-08	-0.549893	0.573428	-0.487951	0.373492	0.0909237
ENST00000542104	MSMO1	methylsterol monooxygenase 1(MSMO1)	4.56692e-08	-0.579249	0.904718	-0.407424	0.248083	-0.166128
ENST00000625256	NCLN	nicalin(NCLN)	4.58469e-08	-8.2081	3.16005	0.81301	2.47378	1.76125
ENST00000426263	VWA5A	von Willebrand factor A domain containing 5A(VWA5A)	4.64261e-08	-0.0804284	-1.8984	-0.303109	1.19478	1.08716
ENST00000440890	ERAP1	endoplasmic reticulum aminopeptidase 1(ERAP1)	4.69646e-08	-0.546564	-0.414391	-0.269204	0.716173	0.513986
ENST00000509793	LIMS1	LIM zinc finger domain containing 1(LIMS1)	4.75152e-08	-0.53184	1.47437	-0.218514	-0.658791	-0.0652213
ENST00000354698	CDC42EP3	CDC42 effector protein 3(CDC42EP3)	4.78226e-08	-0.900264	0.552895	-0.688268	0.591971	0.443665
ENST00000554943	FAM21A	family with sequence similarity 21 member A(FAM21A)	4.78903e-08	-3.08124	1.30789	-0.251417	5.23628	-3.21151
ENST00000307533	ST6GAL1	ST6 beta-galactoside alpha-2,6-sialyltransferase 1(ST6GAL1)	4.85728e-08	-1.49904	1.61064	-0.571112	0.119966	0.339539
ENST00000216014	MGLL	monoglyceride lipase(MGLL)	4.933e-08	-0.792782	0.336434	-0.610098	0.718396	0.34805
ENST00000295324	CACNG4	calcium voltage-gated channel auxiliary subunit gamma 4(CACNG4)	5.00449e-08	-3.1057	1.99281	-3.27071	2.44551	1.9381
ENST00000261842	WFS1	wolframin ER transmembrane glycoprotein(WFS1)	5.05311e-08	-1.13884	0.856973	-0.0500536	0.195552	0.136365
ENST00000442747	NUP54	nucleoporin 54(NUP54)	5.08048e-08	0.502215	-0.459726	0.632531	-0.404756	-0.270265
ENST00000461304	ABR	active BCR-related(ABR)	5.1033e-08	-0.193801	-0.551365	-0.148585	0.310127	0.583624
ENST00000577589	FLJ31104	uncharacterized LOC441072(FLJ31104)	5.38179e-08	1.38886	-0.899552	1.32275	-1.24073	-0.571341
ENST00000262213	FAM218A	family with sequence similarity 218 member A(FAM218A)	5.38969e-08	-1.14696	-1.9222	-1.95999	6.95851	-1.92937
ENST00000202917	WNT7B	Wnt family member 7B(WNT7B)	5.53826e-08	-0.704171	0.307041	-0.369948	0.331124	0.435954
ENST00000367012	SLC33A1	solute carrier family 33 member 1(SLC33A1)	5.58445e-08	-0.864264	0.629374	-0.362324	0.43874	0.158474
ENST00000377625	RFC3	replication factor C subunit 3(RFC3)	5.61954e-08	0.358069	0.450565	0.684073	-0.965915	-0.526792
ENST00000389534	NDUFB4	NADH:ubiquinone oxidoreductase subunit B4(NDUFB4)	5.89986e-08	1.19565	-0.786302	0.826879	-0.787608	-0.448619
ENST00000265990	ASAP2	ArfGAP with SH3 domain, ankyrin repeat and PH domain 2(ASAP2)	5.94403e-08	0.378183	-1.26315	0.370212	0.34482	0.169935
ENST00000397985	PLK2	polo like kinase 2(PLK2)	6.19017e-08	0.681612	-0.106568	0.680475	-1.097	-0.158523
ENST00000220584	TICRR	TOPBP1 interacting checkpoint and replication regulator(TICRR)	6.55537e-08	1.24721	1.20287	1.65163	-2.46494	-1.63677
ENST00000346329	MXD3	MAX dimerization protein 3(MXD3)	6.62071e-08	3.43443	1.969	3.27969	-5.42661	-3.25651
ENST00000282077	LOC105377439	uncharacterized LOC105377439(LOC105377439)	6.65378e-08	-2.69048	-1.80867	-1.12868	3.11512	2.51271
ENST00000373064	FYCO1	FYVE and coiled-coil domain containing 1(FYCO1)	6.66496e-08	2.99786	-7.51216	1.11836	0.849306	2.54664
ENST00000449767	CLSPN	claspin(CLSPN)	6.84378e-08	0.983962	1.07473	1.16359	-1.33488	-1.8874
ENST00000366675	PSD3	pleckstrin and Sec7 domain containing 3(PSD3)	6.88909e-08	-0.829219	0.539341	-0.46698	0.502887	0.253971
ENST00000226319	KIF23	kinesin family member 23(KIF23)	6.91835e-08	1.75999	1.32224	1.41716	-3.0522	-1.44719
ENST00000538721	FGFR2	fibroblast growth factor receptor 2(FGFR2)	7.10729e-08	-3.40729	-3.40729	-0.688354	3.40345	4.09948
ENST00000367188	MYCBP2	MYC binding protein 2, E3 ubiquitin protein ligase(MYCBP2)	7.25533e-08	-0.934881	0.247887	-0.285471	0.703825	0.268639
ENST00000614785	ANK1	ankyrin 1(ANK1)	7.43026e-08	-1.4993	2.18411	-2.11467	0.731756	0.698102
ENST00000305366	SLC7A5	solute carrier family 7 member 5(SLC7A5)	7.47901e-08	-0.61753	-1.11014	-0.170121	1.08804	0.809754
ENST00000450460	PARPBP	PARP1 binding protein(PARPBP)	7.95567e-08	1.21017	0.228766	1.08829	-1.62004	-0.907181
ENST00000399899	LOC100506403	uncharacterized LOC100506403(LOC100506403)	8.04311e-08	-2.27558	3.20028	-2.16033	0.683725	0.551897
ENST00000297431	TMSB4X	thymosin beta 4, X-linked(TMSB4X)	8.49284e-08	0.467023	-1.50036	0.208936	0.390751	0.433646
ENST00000360596	LOC101927480	uncharacterized LOC101927480(LOC101927480)	8.68713e-08	0.518973	-1.18665	0.68321	-0.0699682	0.0544341
ENST00000464839	EFNA5	ephrin A5(EFNA5)	8.86058e-08	-0.685102	0.285869	-0.52706	0.297902	0.628391
ENST00000277865	KCND3	potassium voltage-gated channel subfamily D member 3(KCND3)	8.86789e-08	-0.30774	-0.847926	0.0420015	0.495261	0.618403
ENST00000428386	SLC30A1	solute carrier family 30 member 1(SLC30A1)	8.88555e-08	-0.400258	-0.616322	-0.437608	1.19023	0.263953
ENST00000542575	MICALL1	MICAL like 1(MICALL1)	9.37395e-08	-0.56993	0.151129	-0.527525	0.531562	0.414764
ENST00000341491	SLC30A10	solute carrier family 30 member 10(SLC30A10)	9.37395e-08	1.56281	-1.83809	1.8376	-0.862238	-0.700084
ENST00000301998	ARHGAP28	Rho GTPase activating protein 28(ARHGAP28)	9.49359e-08	-0.356472	1.58929	-0.216045	-0.618149	-0.398621
ENST00000333590	KLF6	Kruppel like factor 6(KLF6)	9.67961e-08	-0.835907	0.549487	-0.59879	0.747493	0.137717
ENST00000369543	IARS	isoleucyl-tRNA synthetase(IARS)	9.73669e-08	-0.490115	-0.217029	-0.292537	0.678259	0.321422
ENST00000239944	POC1A	POC1 centriolar protein A(POC1A)	9.75139e-08	1.16836	0.962693	0.788622	-1.23086	-1.68881
ENST00000424479	MIR6758	microRNA 6758(MIR6758)	1.00989e-07	-0.430745	-0.0843423	-0.400172	0.62081	0.294449
ENST00000259154	PLPPR1	phospholipid phosphatase related 1(PLPPR1)	1.01223e-07	2.38208	-3.19634	2.42605	-1.05415	-0.557638
ENST00000569205	BCAM	basal cell adhesion molecule (Lutheran blood group)(BCAM)	1.04707e-07	0.681044	-0.919306	0.639471	-0.866081	0.464871
ENST00000450074	SGO1	shugoshin 1(SGO1)	1.06908e-07	1.93069	1.58863	1.74895	-1.76679	-3.50148
ENST00000353533	TMED7	transmembrane p24 trafficking protein 7(TMED7)	1.08978e-07	-0.570162	0.496086	-0.356534	0.2686	0.16201
ENST00000421812	MIR4683	microRNA 4683(MIR4683)	1.13809e-07	-1.17384	0.778093	-1.21963	1.0536	0.56177
ENST00000264773	NMU	neuromedin U(NMU)	1.17013e-07	2.11316	1.28043	1.78872	-2.2514	-2.93091
ENST00000395827	PCGF3	polycomb group ring finger 3(PCGF3)	1.19282e-07	6.94484	-2.70645	-2.70645	-2.70645	1.17451
ENST00000497571	DALRD3	DALR anticodon binding domain containing 3(DALRD3)	1.20042e-07	1.97788	1.95949	1.63774	-6.20941	0.634311
ENST00000601382	C6orf48	chromosome 6 open reading frame 48(C6orf48)	1.20723e-07	5.90663e-05	-1.04707	-0.143684	0.757688	0.433008
ENST00000284984	FAM72D	family with sequence similarity 72 member D(FAM72D)	1.21477e-07	1.03825	0.983672	1.1295	-1.58819	-1.56324
ENST00000368885	PKNOX2	PBX/knotted 1 homeobox 2(PKNOX2)	1.2261e-07	1.18341	-2.44744	1.53356	-0.753372	0.483835
ENST00000357854	COPB1	coatomer protein complex subunit beta 1(COPB1)	1.27109e-07	-0.145292	1.33327	0.28163	-0.709379	-0.760228
ENST00000339365	ESRP1	epithelial splicing regulatory protein 1(ESRP1)	1.28049e-07	-0.782088	-0.142335	-0.459737	0.884339	0.49982
ENST00000539242	C4orf46	chromosome 4 open reading frame 46(C4orf46)	1.28387e-07	1.05021	0.631573	1.18216	-1.42949	-1.43446
ENST00000350997	CERS6	ceramide synthase 6(CERS6)	1.28791e-07	-0.729563	0.574018	-0.348175	0.505578	-0.00185824
ENST00000266263	OPLAH	5-oxoprolinase (ATP-hydrolysing)(OPLAH)	1.30851e-07	-0.272116	-0.475722	-0.296865	0.467416	0.577288
ENST00000393687	MRPS18A	mitochondrial ribosomal protein S18A(MRPS18A)	1.34325e-07	-0.545964	0.547957	-0.664355	0.46216	0.200202
ENST00000425836	MIR6843	microRNA 6843(MIR6843)	1.3527e-07	-0.937249	-1.18625	-1.22442	1.59476	1.75315
ENST00000359692	LGI2	leucine rich repeat LGI family member 2(LGI2)	1.35574e-07	0.982088	0.21428	1.25936	-1.10814	-1.34759
ENST00000373150	GPSM2	G-protein signaling modulator 2(GPSM2)	1.40642e-07	1.19273	0.38825	1.15241	-1.27264	-1.46074
ENST00000229447	CYP11A1	cytochrome P450 family 11 subfamily A member 1(CYP11A1)	1.48749e-07	-1.32408	3.42484	-1.31116	-1.17598	0.386385
ENST00000376723	PTPN13	protein tyrosine phosphatase, non-receptor type 13(PTPN13)	1.49368e-07	-0.530143	-0.166759	-0.213407	0.637824	0.272486
ENST00000361924	KDM4B	lysine demethylase 4B(KDM4B)	1.53269e-07	-0.619941	0.884598	-0.239798	0.204253	-0.229112
ENST00000368258	SPDL1	spindle apparatus coiled-coil protein 1(SPDL1)	1.53309e-07	0.591603	0.384416	0.644031	-0.854507	-0.765543
ENST00000327040	CCR2	C-C motif chemokine receptor 2(CCR2)	1.53619e-07	-3.41696	-0.59475	-3.41696	4.22417	3.2045
ENST00000295971	DENND1B	DENN domain containing 1B(DENND1B)	1.55475e-07	0.567209	-0.660235	0.542953	-0.400327	-0.0495997
ENST00000394684	CROT	carnitine O-octanoyltransferase(CROT)	1.56163e-07	-0.858071	0.485515	-0.520478	0.246075	0.646959
ENST00000372599	TXNDC16	thioredoxin domain containing 16(TXNDC16)	1.58494e-07	-0.669645	0.470285	-0.44532	0.177789	0.466892
ENST00000334223	TDRG1	testis development related 1 (non-protein coding)(TDRG1)	1.59823e-07	1.94877	2.92532	1.65123	-4.86269	-1.66263
ENST00000393473	WWP1	WW domain containing E3 ubiquitin protein ligase 1(WWP1)	1.60327e-07	-0.626389	0.222487	-0.268331	0.550972	0.12126
ENST00000482512	TSPYL2	TSPY like 2(TSPYL2)	1.60712e-07	-0.316143	-0.316017	-0.352403	0.32195	0.662613
ENST00000256497	SQRDL	sulfide quinone reductase-like (yeast)(SQRDL)	1.61546e-07	0.27636	-0.827864	0.205202	0.120691	0.225611
ENST00000258739	CDT1	chromatin licensing and DNA replication factor 1(CDT1)	1.6484e-07	0.754121	0.370401	0.794043	-0.937571	-0.980994
ENST00000252506	LOC101927482	uncharacterized LOC101927482(LOC101927482)	1.66194e-07	-1.8409	2.11279	-1.46252	0.669145	0.521481
ENST00000199448	CCDC83	coiled-coil domain containing 83(CCDC83)	1.75505e-07	3.18593	-1.24957	2.9706	-0.728486	-4.17848
ENST00000185150	PCED1B	PC-esterase domain containing 1B(PCED1B)	1.76165e-07	2.47912	-5.92582	2.71621	0.0187568	0.711736
ENST00000456883	CDCA7L	cell division cycle associated 7 like(CDCA7L)	1.79763e-07	0.628562	-0.244933	0.737325	-0.440258	-0.680695
ENST00000373008	VEGFB	vascular endothelial growth factor B(VEGFB)	1.83698e-07	-0.265596	-0.792462	-0.166109	0.488603	0.735563
ENST00000412285	GPER1	G protein-coupled estrogen receptor 1(GPER1)	1.8392e-07	1.34829	-1.23392	1.38547	-1.08035	-0.419477
ENST00000621439	LOC100652999	uncharacterized LOC100652999(LOC100652999)	1.8675e-07	-1.11415	2.30402	-1.00972	-0.218311	0.0381617
ENST00000528288	FDPS	farnesyl diphosphate synthase(FDPS)	1.92988e-07	-0.247679	0.873378	-0.254773	0.0797413	-0.450667
ENST00000243776	TENM4	teneurin transmembrane protein 4(TENM4)	1.95118e-07	-1.12005	-1.71565	-0.557214	1.90009	1.49283
ENST00000445635	FAM135A	family with sequence similarity 135 member A(FAM135A)	1.97255e-07	2.02997	0.56369	-6.9193	1.9173	2.40833
ENST00000331536	KIF1A	kinesin family member 1A(KIF1A)	1.97255e-07	6.58981	-3.48491	-4.61973	-4.61597	6.1308
ENST00000490323	MAK	male germ cell associated kinase(MAK)	1.99047e-07	-3.81128	2.44671	-0.891775	1.06601	1.19033
ENST00000374677	PRSS23	protease, serine 23(PRSS23)	1.99609e-07	0.171767	-2.50805	0.184214	1.34807	0.804001
ENST00000225972	CLDN8	claudin 8(CLDN8)	2.06351e-07	-0.693457	0.713769	-0.471791	0.234945	0.216534
ENST00000276431	MFN1	mitofusin 1(MFN1)	2.10417e-07	-0.587536	0.570762	-0.330825	0.291702	0.0558973
ENST00000594442	MTMR6	myotubularin related protein 6(MTMR6)	2.23001e-07	-0.650171	0.497737	-0.386097	0.257409	0.281122
ENST00000389609	GLYR1	glyoxylate reductase 1 homolog(GLYR1)	2.23001e-07	0.360652	0.462294	0.539124	-0.800286	-0.561784
ENST00000310974	ALDOC	aldolase, fructose-bisphosphate C(ALDOC)	2.28105e-07	-0.142785	0.843958	-0.100215	-0.0844947	-0.516463
ENST00000349264	GCNT3	glucosaminyl (N-acetyl) transferase 3, mucin type(GCNT3)	2.28735e-07	-4.13419	-0.354683	-2.18732	3.8446	2.83159
ENST00000362063	ZNF589	zinc finger protein 589(ZNF589)	2.35094e-07	-0.623149	0.834212	-0.476059	-0.0650035	0.33
ENST00000422941	OSBPL8	oxysterol binding protein like 8(OSBPL8)	2.3554e-07	-1.56242	1.35637	-0.842778	1.06098	-0.0121447
ENST00000211998	RAB6C-AS1	RAB6C antisense RNA 1(RAB6C-AS1)	2.37731e-07	-0.874911	0.686401	-0.685154	0.596762	0.276902
ENST00000416682	MIR6778	microRNA 6778(MIR6778)	2.39427e-07	0.352061	0.49317	0.233961	-0.720697	-0.358495
ENST00000612932	DEPTOR	DEP domain containing MTOR-interacting protein(DEPTOR)	2.39889e-07	0.776617	-0.78751	0.71103	-0.259024	-0.441114
ENST00000358334	MT1X	metallothionein 1X(MT1X)	2.40273e-07	0.242678	-2.12656	-0.0204574	1.63906	0.265285
ENST00000374761	C1orf158	chromosome 1 open reading frame 158(C1orf158)	2.40402e-07	0.0913488	-5.34657	-0.70314	3.03814	2.92023
ENST00000332512	TONSL	tonsoku-like, DNA repair protein(TONSL)	2.46278e-07	0.566152	0.25402	0.722895	-0.901725	-0.641341
ENST00000277570	SLC30A7	solute carrier family 30 member 7(SLC30A7)	2.51834e-07	-0.529605	0.95783	-0.414593	0.0712926	-0.084924
ENST00000265070	ZBTB48	zinc finger and BTB domain containing 48(ZBTB48)	2.59029e-07	-6.31201	1.67966	1.74803	1.66453	1.21978
ENST00000416957	FBXL16	F-box and leucine rich repeat protein 16(FBXL16)	2.6617e-07	-7.2145	0.753795	0.938394	2.63918	2.88313
ENST00000266070	DHTKD1	dehydrogenase E1 and transketolase domain containing 1(DHTKD1)	2.73907e-07	-0.535121	0.527878	-0.390215	0.127017	0.270441
ENST00000286298	EAF2	ELL associated factor 2(EAF2)	2.87349e-07	-1.26728	1.34764	-1.13687	0.521529	0.534981
ENST00000377834	NEAT1	nuclear paraspeckle assembly transcript 1 (non-protein coding)(NEAT1)	2.94207e-07	-0.0784931	-0.626835	-0.452056	0.475814	0.68157
ENST00000518340	HPS1	HPS1, biogenesis of lysosomal organelles complex 3 subunit 1(HPS1)	2.99889e-07	0.907306	-7.78824	2.35826	2.28895	2.23372
ENST00000358738	EXO1	exonuclease 1(EXO1)	3.01712e-07	1.7241	1.35044	2.29824	-1.93007	-3.44271
ENST00000466642	RBCK1	RANBP2-type and C3HC4-type zinc finger containing 1(RBCK1)	3.14667e-07	-0.356377	-0.335295	-0.520477	0.765518	0.446631
ENST00000507828	IGF2R	insulin like growth factor 2 receptor(IGF2R)	3.24327e-07	-0.223679	0.666286	-0.0374313	-0.0224187	-0.382757
ENST00000286523	ARHGAP19	Rho GTPase activating protein 19(ARHGAP19)	3.2438e-07	6.60297	-1.88725	-1.88725	-1.88725	-0.94122
ENST00000400590	CCDC18	coiled-coil domain containing 18(CCDC18)	3.37203e-07	2.48673	1.50363	2.10664	-2.35925	-3.73775
ENST00000550655	PLGRKT	plasminogen receptor with a C-terminal lysine(PLGRKT)	3.3733e-07	0.699944	-0.478945	0.530894	-0.510276	-0.241616
ENST00000504639	PAICS	phosphoribosylaminoimidazole carboxylase; phosphoribosylaminoimidazolesuccinocarboxamide synthase(PAICS)	3.38165e-07	0.13129	0.728577	0.269325	-0.530993	-0.598198
ENST00000409788	TERF1	telomeric repeat binding factor 1(TERF1)	3.42912e-07	0.201283	1.02019	0.114113	-0.734831	-0.600751
ENST00000322507	PHTF2	putative homeodomain transcription factor 2(PHTF2)	3.47455e-07	0.464967	0.264262	0.577525	-0.726268	-0.580486
ENST00000305747	TP53BP1	tumor protein p53 binding protein 1(TP53BP1)	3.48619e-07	-3.49714	4.38093	-2.98895	-3.51458	5.61973
ENST00000416247	CEBPD	CCAAT/enhancer binding protein delta(CEBPD)	3.49762e-07	-0.463935	0.0630969	-0.678113	0.758143	0.320808
ENST00000368485	GOLM1	golgi membrane protein 1(GOLM1)	3.49762e-07	-5.73457	-5.72669	4.48976	4.04514	2.92636
ENST00000432792	HOPX	HOP homeobox(HOPX)	3.50862e-07	-1.60635	0.118168	-3.26654	3.54465	1.21007
ENST00000345851	BTAF1	B-TFIID TATA-box binding protein associated factor 1(BTAF1)	3.52356e-07	-0.776992	0.650945	-0.549031	0.460835	0.214243
ENST00000510377	ZNF629	zinc finger protein 629(ZNF629)	3.55433e-07	0.138167	-1.08407	0.513764	0.146771	0.285373
ENST00000367439	MAP3K6	mitogen-activated protein kinase kinase kinase 6(MAP3K6)	3.66494e-07	-1.41422	0.648555	-1.00538	0.803346	0.967698
ENST00000372037	NLGN4X	neuroligin 4, X-linked(NLGN4X)	3.67284e-07	1.53957	1.91813	1.44612	-7.007	2.10319
ENST00000396083	MND1	meiotic nuclear divisions 1(MND1)	3.79218e-07	1.36639	0.953761	1.56637	-1.63899	-2.24753
ENST00000075503	UBAP2	ubiquitin associated protein 2(UBAP2)	3.81287e-07	-5.42227	-4.89703	3.57642	4.43002	2.31286
ENST00000368636	IL1R1	interleukin 1 receptor type 1(IL1R1)	3.97831e-07	-0.685668	0.349056	-0.400036	0.295474	0.441173
ENST00000627550	TARP	TCR gamma alternate reading frame protein(TARP)	4.02954e-07	-3.73775	1.98237	-1.06827	1.8681	0.955563
ENST00000440541	CTNND1	catenin delta 1(CTNND1)	4.08076e-07	-0.485665	0.539464	-0.60441	0.422683	0.127929
ENST00000297135	ARHGEF39	Rho guanine nucleotide exchange factor 39(ARHGEF39)	4.24449e-07	1.01505	0.714249	1.14233	-1.11942	-1.75221
ENST00000423294	WLS	wntless Wnt ligand secretion mediator(WLS)	4.27912e-07	0.463659	-0.87311	0.509638	-0.154069	0.0538822
ENST00000367846	PART1	prostate androgen-regulated transcript 1 (non-protein coding)(PART1)	4.3838e-07	-0.966425	1.33941	-0.933314	0.284713	0.275617
ENST00000361840	LCK	LCK proto-oncogene, Src family tyrosine kinase(LCK)	4.48365e-07	-4.88172	2.82184	-1.80238	1.43919	2.42306
ENST00000216797	HMGB1	high mobility group box 1(HMGB1)	4.53723e-07	0.476339	-0.103561	0.541962	-0.615172	-0.299568
ENST00000488858	USP3	ubiquitin specific peptidase 3(USP3)	4.5493e-07	-3.38859	-3.38859	5.23694	-3.38859	4.92883
ENST00000352297	KCNQ1	potassium voltage-gated channel subfamily Q member 1(KCNQ1)	4.59878e-07	-0.088337	-1.67491	0.147219	0.591753	1.02427
ENST00000289119	TGM1	transglutaminase 1(TGM1)	4.68082e-07	-0.82964	-1.33293	-1.14218	1.95941	1.34535
ENST00000346128	MCM8	minichromosome maintenance 8 homologous recombination repair factor(MCM8)	4.80377e-07	0.567055	0.678458	0.827859	-1.41943	-0.653943
ENST00000359314	CDKN3	cyclin dependent kinase inhibitor 3(CDKN3)	4.80377e-07	1.38607	0.597701	1.07243	-1.30321	-1.75299
ENST00000308388	VSTM2A	V-set and transmembrane domain containing 2A(VSTM2A)	4.87867e-07	-1.39603	3.80429	-4.7968	1.36015	1.02839
ENST00000222120	SVIP	small VCP interacting protein(SVIP)	5.02024e-07	0.653449	-0.477745	0.60678	-0.650061	-0.132423
ENST00000397560	NDUFA4L2	NDUFA4, mitochondrial complex associated like 2(NDUFA4L2)	5.23436e-07	1.28262	-8.00125	1.84915	2.77659	2.09289
ENST00000275230	SUGP2	SURP and G-patch domain containing 2(SUGP2)	5.24365e-07	-4.12995	5.34736	2.42689	0.384165	-4.02846
ENST00000334192	DAB2IP	DAB2 interacting protein(DAB2IP)	5.33843e-07	0.547056	-1.18386	0.559511	-0.153616	0.230913
ENST00000457828	PANK3	pantothenate kinase 3(PANK3)	5.56416e-07	-0.494385	0.556934	-0.208733	0.167138	-0.0209535
ENST00000216962	GSE1	Gse1 coiled-coil protein(GSE1)	5.62855e-07	-0.11072	0.670401	0.18996	-0.285688	-0.463954
ENST00000300302	PECR	peroxisomal trans-2-enoyl-CoA reductase(PECR)	5.68582e-07	-0.133875	-0.820763	-0.302589	0.683824	0.573404
ENST00000467766	SVIL	supervillin(SVIL)	5.86125e-07	-0.372971	-1.10089	-0.0498454	1.02073	0.502986
ENST00000557881	PLXNB2	plexin B2(PLXNB2)	5.87406e-07	-0.0460171	0.666123	-0.189468	-0.399782	-0.0308559
ENST00000309446	TMEM8A	transmembrane protein 8A(TMEM8A)	5.91109e-07	-0.607783	0.39	-0.490163	0.484864	0.223081
ENST00000397117	EDEM2	ER degradation enhancing alpha-mannosidase like protein 2(EDEM2)	5.9233e-07	-0.492873	0.201996	-0.58439	0.633202	0.242065
ENST00000379597	USP33	ubiquitin specific peptidase 33(USP33)	6.15066e-07	-0.895085	0.773243	-0.585717	0.649174	0.0583837
ENST00000607933	SKA1	spindle and kinetochore associated complex subunit 1(SKA1)	6.16678e-07	1.09324	1.0675	1.35573	-2.01021	-1.50626
ENST00000264444	RPL31	ribosomal protein L31(RPL31)	6.1868e-07	0.579958	-0.407476	0.644776	-0.446373	-0.370884
ENST00000288502	NEDD4L	neural precursor cell expressed, developmentally down-regulated 4-like, E3 ubiquitin protein ligase(NEDD4L)	6.19805e-07	-1.12924	0.905939	-0.0952515	0.202554	0.115995
ENST00000265000	C1orf122	chromosome 1 open reading frame 122(C1orf122)	6.22792e-07	-0.657806	0.0705188	-0.724151	0.797853	0.513585
ENST00000372492	SARM1	sterile alpha and TIR motif containing 1(SARM1)	6.22827e-07	-0.547933	0.483655	-0.37923	0.19464	0.248869
ENST00000382072	MGAT2	mannosyl (alpha-1,6-)-glycoprotein beta-1,2-N-acetylglucosaminyltransferase(MGAT2)	6.27264e-07	-0.405252	0.606908	-0.350348	0.0537775	0.0949142
ENST00000368404	HCFC1	host cell factor C1(HCFC1)	6.43974e-07	6.22256	-3.4962	-3.4962	-3.4962	4.26604
ENST00000263026	CDC25C	cell division cycle 25C(CDC25C)	6.51068e-07	1.67018	1.32668	1.47624	-1.94544	-2.52765
ENST00000433961	HSD17B2	hydroxysteroid 17-beta dehydrogenase 2(HSD17B2)	6.52869e-07	-2.33751	4.27204	-3.42149	1.25911	0.227845
ENST00000295598	RBM24	RNA binding motif protein 24(RBM24)	6.53761e-07	-0.774951	0.762159	-0.897142	0.550283	0.359651
ENST00000542120	LAMA1	laminin subunit alpha 1(LAMA1)	6.55215e-07	-3.58848	4.14336	-0.332438	-0.0062739	-0.216171
ENST00000569256	C6orf132	chromosome 6 open reading frame 132(C6orf132)	6.55736e-07	-0.761814	0.37154	-0.37005	0.401391	0.358933
ENST00000246043	CGN	cingulin(CGN)	6.85176e-07	0.246925	0.538521	0.273111	-0.56477	-0.493786
ENST00000283195	GNAZ	G protein subunit alpha z(GNAZ)	6.92021e-07	0.395029	-1.20421	0.535221	0.0912665	0.182698
ENST00000625964	SLC4A1AP	solute carrier family 4 member 1 adaptor protein(SLC4A1AP)	6.93017e-07	-4.88848	1.20923	4.20596	4.3771	-4.9038
ENST00000437519	FUT3	fucosyltransferase 3 (Lewis blood group)(FUT3)	6.94961e-07	-6.20431	1.11655	-0.75212	3.55437	2.28551
ENST00000361971	HIP1R	huntingtin interacting protein 1 related(HIP1R)	7.02017e-07	1.55465	3.08425	-2.94174	-3.18546	1.48829
ENST00000425042	CASP7	caspase 7(CASP7)	7.02017e-07	5.67296	-3.41332	-2.92316	-2.47135	3.13487
ENST00000429168	MCTP2	multiple C2 and transmembrane domain containing 2(MCTP2)	7.41436e-07	-0.806224	0.232829	-0.410441	0.364481	0.619355
ENST00000424542	NCOA7	nuclear receptor coactivator 7(NCOA7)	7.49376e-07	0.45013	-1.0902	0.446979	0.296948	-0.103861
ENST00000402364	FTL	ferritin light chain(FTL)	7.57138e-07	0.0670852	-0.743571	-0.103004	0.242286	0.537204
ENST00000221130	TSPAN13	tetraspanin 13(TSPAN13)	7.71883e-07	-0.459332	0.58686	-0.443591	0.33654	-0.0204778
ENST00000324041	NREP	neuronal regeneration related protein(NREP)	7.78812e-07	0.632741	-0.119645	0.41839	-0.327477	-0.604009
ENST00000470521	GPR89A	G protein-coupled receptor 89A(GPR89A)	7.81763e-07	-6.3444	0.977641	1.75725	1.51825	2.09126
ENST00000440482	UNC5A	unc-5 netrin receptor A(UNC5A)	7.86813e-07	0.503083	1.25593	0.0499016	-1.30402	-0.504896
ENST00000610051	SEPT2	septin 2(SEPT2)	7.91547e-07	0.33791	0.729432	0.143943	-0.637443	-0.573841
ENST00000267984	KRT75	keratin 75(KRT75)	8.00522e-07	-1.11157	-3.40515	-0.824632	2.37853	2.96282
ENST00000440284	UGT2B28	UDP glucuronosyltransferase family 2 member B28(UGT2B28)	8.02e-07	-2.88074	5.05876	-2.88074	-0.248056	0.950775
ENST00000589050	RECQL4	RecQ like helicase 4(RECQL4)	8.11695e-07	1.93289	1.41269	1.81999	-2.26685	-2.89873
ENST00000315927	PRMT9	protein arginine methyltransferase 9(PRMT9)	8.21126e-07	0.61338	-0.252459	0.582588	-0.362649	-0.58086
ENST00000295750	ZNF518B	zinc finger protein 518B(ZNF518B)	8.262e-07	-0.629014	0.468036	-0.376426	0.406201	0.131204
ENST00000319172	CAPN2	calpain 2(CAPN2)	8.29329e-07	-0.500635	-0.0157838	-0.399904	0.547228	0.369095
ENST00000307102	SLC16A1	solute carrier family 16 member 1(SLC16A1)	8.34307e-07	-0.680431	-0.035928	-0.435364	0.783082	0.36864
ENST00000371989	ATXN1	ataxin 1(ATXN1)	8.3986e-07	-0.766083	0.0526168	-0.578065	1.08834	0.203188
ENST00000268489	IRX5	iroquois homeobox 5(IRX5)	8.45796e-07	1.00411	-0.485962	0.768008	-0.915679	-0.370482
ENST00000621141	MMP16	matrix metallopeptidase 16(MMP16)	8.76937e-07	0.399252	-0.472301	0.692424	-0.3133	-0.306075
ENST00000330342	TMEM97	transmembrane protein 97(TMEM97)	8.81827e-07	0.332402	0.621806	0.429868	-0.781863	-0.602213
ENST00000539869	SYT17	synaptotagmin 17(SYT17)	8.95025e-07	-0.197814	-2.35157	-0.218921	1.1687	1.59961
ENST00000396981	MIR6887	microRNA 6887(MIR6887)	9.09067e-07	-0.612166	0.269559	-0.926039	0.66353	0.605117
ENST00000488010	CHEK2	checkpoint kinase 2(CHEK2)	9.15203e-07	0.713182	0.687613	0.984856	-1.11898	-1.26667
ENST00000543354	RALGPS2	Ral GEF with PH domain and SH3 binding motif 2(RALGPS2)	9.42685e-07	-0.792312	0.741818	-0.430841	0.443129	0.038206
ENST00000625761	CD274	CD274 molecule(CD274)	9.48032e-07	0.765513	-0.0555311	1.02849	-1.0377	-0.700773
ENST00000399443	MTERF4	mitochondrial transcription termination factor 4(MTERF4)	9.98962e-07	-0.660081	0.93377	-0.704911	0.22882	0.202402
ENST00000406360	SRCIN1	SRC kinase signaling inhibitor 1(SRCIN1)	1.00872e-06	1.28724	-1.24266	0.777415	-0.846196	0.0242034
ENST00000311635	PHGR1	proline, histidine and glycine rich 1(PHGR1)	1.03931e-06	0.199597	2.04455	0.113719	-1.93106	-0.426807
ENST00000429001	TIMELESS	timeless circadian clock(TIMELESS)	1.04339e-06	0.377801	0.379082	0.404135	-0.724169	-0.436848
ENST00000613449	PRR29	proline rich 29(PRR29)	1.05718e-06	1.58304	-5.16605	1.27235	1.17641	1.13425
ENST00000316836	MROH1	maestro heat like repeat family member 1(MROH1)	1.05896e-06	-0.64777	0.103238	-0.556174	0.596374	0.504332
ENST00000451531	FAM72B	family with sequence similarity 72 member B(FAM72B)	1.07965e-06	1.671	1.06834	1.58924	-2.40624	-1.92234
ENST00000286091	ALG2	ALG2, alpha-1,3/1,6-mannosyltransferase(ALG2)	1.07994e-06	-0.514773	0.584134	-0.355023	0.0813697	0.204293
ENST00000376958	DSC2	desmocollin 2(DSC2)	1.12479e-06	0.427536	2.56682	5.74749	-4.37087	-4.37098
ENST00000418681	ARHGAP20	Rho GTPase activating protein 20(ARHGAP20)	1.19782e-06	3.02769	-6.63204	1.89328	0.60741	1.10366
ENST00000352035	MCCC2	methylcrotonoyl-CoA carboxylase 2(MCCC2)	1.22057e-06	-0.442243	1.51761	-0.676277	-0.197201	-0.201883
ENST00000360150	SPTBN2	spectrin beta, non-erythrocytic 2(SPTBN2)	1.22619e-06	-3.37744	5.55723	-3.36933	4.56698	-3.37744
ENST00000499077	GRINA	glutamate ionotropic receptor NMDA type subunit associated protein 1(GRINA)	1.22778e-06	-2.35839	-0.323048	7.25604	-2.15957	-2.41503
ENST00000507089	SLFN5	schlafen family member 5(SLFN5)	1.22876e-06	0.0506372	-0.982362	0.135388	0.606479	0.189858
ENST00000281182	PNPLA8	patatin like phospholipase domain containing 8(PNPLA8)	1.27099e-06	-0.853543	0.812199	-0.337386	0.373175	0.00555447
ENST00000627680	PDS5B	PDS5 cohesin associated factor B(PDS5B)	1.27271e-06	-0.79108	0.61872	-0.329507	0.325342	0.176525
ENST00000302174	FAM111B	family with sequence similarity 111 member B(FAM111B)	1.284e-06	0.134892	1.19515	0.456045	-1.05354	-0.732542
ENST00000402673	OSBPL2	oxysterol binding protein like 2(OSBPL2)	1.29904e-06	1.23873	-6.56006	1.36813	1.84961	2.1036
ENST00000392446	LOC107985317	uncharacterized LOC107985317(LOC107985317)	1.29985e-06	-1.7281	-3.37608	0.0170003	2.5202	2.56698
ENST00000442614	CALML4	calmodulin like 4(CALML4)	1.31038e-06	1.13623	0.338619	0.86103	-2.3168	-0.0190825
ENST00000397977	DDX10	DEAD-box helicase 10(DDX10)	1.32862e-06	-3.47817	-3.47817	-0.712705	4.26916	3.39987
ENST00000376351	MIR6872	microRNA 6872(MIR6872)	1.34227e-06	2.00869	-6.42516	1.4435	1.27698	1.69598
ENST00000283033	FEZ1	fasciculation and elongation protein zeta 1(FEZ1)	1.37084e-06	-1.39519	-4.13535	-0.409396	3.03889	2.90105
ENST00000562855	C5orf34	chromosome 5 open reading frame 34(C5orf34)	1.38339e-06	1.09202	0.676729	0.972586	-1.33073	-1.41061
ENST00000587834	SLC35B4	solute carrier family 35 member B4(SLC35B4)	1.38355e-06	-0.11654	0.731138	0.0331179	-0.366643	-0.281074
ENST00000398844	UBXN1	UBX domain protein 1(UBXN1)	1.39042e-06	-3.75389	-4.72916	3.27763	3.07651	2.12891
ENST00000351354	KIF22	kinesin family member 22(KIF22)	1.39792e-06	0.575136	0.219203	0.493294	-1.00368	-0.283949
ENST00000392533	DDX60	DExD/H-box helicase 60(DDX60)	1.42398e-06	-0.760947	-0.650572	-0.285966	0.930696	0.76679
ENST00000329143	NAIP	NLR family apoptosis inhibitory protein(NAIP)	1.45525e-06	0.86447	-0.126198	0.755478	-1.22532	-0.268425
ENST00000372273	CCNG2	cyclin G2(CCNG2)	1.51232e-06	0.666512	-0.802451	0.529084	-0.44609	0.0529447
ENST00000544440	TACC3	transforming acidic coiled-coil containing protein 3(TACC3)	1.52022e-06	1.89131	1.30633	1.7298	-2.50503	-2.4224
ENST00000393818	DHFR	dihydrofolate reductase(DHFR)	1.52214e-06	0.294163	0.62381	0.848304	-0.583856	-1.18242
ENST00000402563	RAP1GAP	RAP1 GTPase activating protein(RAP1GAP)	1.55346e-06	-0.525378	0.801735	-1.15804	0.149165	0.732519
ENST00000355260	PCAT29	prostate cancer associated transcript 29 (non-protein coding)(PCAT29)	1.55346e-06	1.74485	-1.0645	1.31517	-1.02742	-0.968098
ENST00000427836	CENPW	centromere protein W(CENPW)	1.5787e-06	1.52091	0.822578	1.20766	-1.85702	-1.69413
ENST00000258052	CAMK2B	calcium/calmodulin dependent protein kinase II beta(CAMK2B)	1.60265e-06	0.655732	-0.449487	0.567775	-0.576416	-0.197605
ENST00000371421	C1QTNF3-AMACR	C1QTNF3-AMACR readthrough (NMD candidate)(C1QTNF3-AMACR)	1.7181e-06	1.05595	-0.987331	0.743093	-0.841502	0.0297916
ENST00000296632	SLC43A2	solute carrier family 43 member 2(SLC43A2)	1.72832e-06	0.445777	0.536079	0.173877	-0.742545	-0.413189
ENST00000530004	SHISA5	shisa family member 5(SHISA5)	1.7457e-06	-0.197092	1.24909	-0.169513	-0.681538	-0.200947
ENST00000302692	NUAK2	NUAK family kinase 2(NUAK2)	1.7998e-06	0.794206	-0.201536	0.969333	-1.0235	-0.538503
ENST00000481490	XKR5	XK related 5(XKR5)	1.80587e-06	-0.840382	2.66174	-0.376819	-0.736763	-0.707779
ENST00000357992	CCNE2	cyclin E2(CCNE2)	1.82544e-06	0.60377	0.290669	0.98764	-0.879443	-1.00264
ENST00000295727	CCDC86	coiled-coil domain containing 86(CCDC86)	1.8255e-06	0.0106022	0.800346	-0.0982628	-0.398623	-0.314062
ENST00000299267	RARRES3	retinoic acid receptor responder 3(RARRES3)	1.83468e-06	-0.427971	-2.03765	-0.27987	1.25079	1.49469
ENST00000442287	STC1	stanniocalcin 1(STC1)	1.85707e-06	1.91997	0.0806922	1.76489	-1.50901	-2.25655
ENST00000360909	SLMAP	sarcolemma associated protein(SLMAP)	1.8713e-06	6.31112	-0.863838	-1.81575	-1.81576	-1.81576
ENST00000604395	MVD	mevalonate diphosphate decarboxylase(MVD)	1.87413e-06	-0.170955	0.764502	-0.374919	-0.0498323	-0.168795
ENST00000604790	BZW1	basic leucine zipper and W2 domains 1(BZW1)	1.87599e-06	1.55945	1.9487	-7.61234	2.62258	1.4816
ENST00000259746	CDC14B	cell division cycle 14B(CDC14B)	1.90462e-06	-1.08703	0.25949	-0.781298	0.608316	1.00052
ENST00000429967	IFT46	intraflagellar transport 46(IFT46)	1.92995e-06	-0.193234	-1.71535	0.366491	0.880965	0.661128
ENST00000526049	ABCA4	ATP binding cassette subfamily A member 4(ABCA4)	1.93008e-06	-0.500969	-0.96692	-4.07129	2.81226	2.72692
ENST00000404125	LINC00575	long intergenic non-protein coding RNA 575(LINC00575)	1.94638e-06	1.32406	-1.32431	1.1647	-0.469592	-0.694869
ENST00000526097	NKTR	natural killer cell triggering receptor(NKTR)	2.02203e-06	4.37114	-4.02026	4.94323	-1.28298	-4.01113
ENST00000621208	PLXNB3	plexin B3(PLXNB3)	2.02912e-06	-0.473475	0.771915	-0.544052	0.154769	0.0908424
ENST00000263969	DMBX1	diencephalon/mesencephalon homeobox 1(DMBX1)	2.03555e-06	2.3011	0.950746	2.51229	-3.1936	-2.57054
ENST00000296122	MED15	mediator complex subunit 15(MED15)	2.04172e-06	-2.8607	4.4899	-2.87622	-2.87622	4.12325
ENST00000359373	NEURL1B	neuralized E3 ubiquitin protein ligase 1B(NEURL1B)	2.04412e-06	0.64146	0.635928	0.57819	-0.782142	-1.07344
ENST00000319466	RCC1	regulator of chromosome condensation 1(RCC1)	2.04643e-06	0.448326	0.32781	0.489619	-0.595325	-0.67043
ENST00000346806	LOC101927056	uncharacterized LOC101927056(LOC101927056)	2.13117e-06	1.35	-1.87982	0.9605	-0.491267	0.06059
ENST00000355527	ATRNL1	attractin like 1(ATRNL1)	2.15115e-06	-1.30688	0.882585	-1.47933	1.36349	0.540142
ENST00000332598	TNPO2	transportin 2(TNPO2)	2.222e-06	0.109856	0.688998	0.123863	-0.564936	-0.357781
ENST00000333677	CHD7	chromodomain helicase DNA binding protein 7(CHD7)	2.22517e-06	-0.858766	0.879446	-0.521901	0.333149	0.168072
ENST00000482405	ARMC12	armadillo repeat containing 12(ARMC12)	2.23506e-06	-1.27177	1.74017	-0.978725	0.347442	0.162881
ENST00000612671	PGR	progesterone receptor(PGR)	2.24853e-06	2.12558	-1.15863	1.82367	-1.15581	-1.63481
ENST00000374843	SMIM13	small integral membrane protein 13(SMIM13)	2.26159e-06	-0.637288	0.665602	-0.442455	0.277935	0.136207
ENST00000264313	TMPO-AS1	TMPO antisense RNA 1(TMPO-AS1)	2.26874e-06	0.980981	0.594506	1.04432	-1.53018	-1.08962
ENST00000624585	ERCC6L	ERCC excision repair 6 like, spindle assembly checkpoint helicase(ERCC6L)	2.28546e-06	0.823791	1.40742	1.15376	-1.05715	-2.32782
ENST00000593726	MACROD1	MACRO domain containing 1(MACROD1)	2.31839e-06	-0.0164479	-1.23106	0.0598721	0.477935	0.709701
ENST00000463027	GNAL	G protein subunit alpha L(GNAL)	2.35655e-06	-1.42851	0.751069	-1.34797	1.46643	0.558984
ENST00000381801	DBF4B	DBF4 zinc finger B(DBF4B)	2.39622e-06	0.990557	0.635198	0.85507	-1.61527	-0.865558
ENST00000380003	MRAS	muscle RAS oncogene homolog(MRAS)	2.39683e-06	-0.237015	-1.32948	-0.152708	0.84715	0.872054
ENST00000358935	GUCY1A3	guanylate cyclase 1 soluble subunit alpha(GUCY1A3)	2.40699e-06	-1.20818	0.63433	-1.06212	1.05943	0.576535
ENST00000414057	PYCR1	pyrroline-5-carboxylate reductase 1(PYCR1)	2.44362e-06	-0.569289	0.383853	-0.492495	0.596849	0.0810822
ENST00000216410	GSPT1	G1 to S phase transition 1(GSPT1)	2.46342e-06	-0.428488	0.608457	-0.260655	-0.0363808	0.117067
ENST00000620015	EXPH5	exophilin 5(EXPH5)	2.54523e-06	0.637479	-1.09334	0.482334	0.000961745	-0.0274335
ENST00000210444	LAPTM5	lysosomal protein transmembrane 5(LAPTM5)	2.61752e-06	-1.58553	-0.465382	-1.73641	2.36499	1.42234
ENST00000281741	SLC35D2	solute carrier family 35 member D2(SLC35D2)	2.64805e-06	-0.328111	-0.550618	-0.210734	0.734035	0.355427
ENST00000597584	TJP1	tight junction protein 1(TJP1)	2.64989e-06	-0.493732	0.789474	-0.0268162	-0.323008	0.054082
ENST00000536224	TARSL2	threonyl-tRNA synthetase like 2(TARSL2)	2.65977e-06	0.839036	-0.547007	0.635516	-0.879832	-0.0477121
ENST00000221138	SCMH1	sex comb on midleg homolog 1 (Drosophila)(SCMH1)	2.71654e-06	2.15548	4.95398	-5.5313	-5.58746	4.0093
ENST00000534398	NRAP	nebulin related anchoring protein(NRAP)	2.7325e-06	-2.36237	3.10473	-1.59789	0.188877	0.66665
ENST00000393629	EFHC2	EF-hand domain containing 2(EFHC2)	2.77744e-06	1.35511	-0.887441	1.41441	-0.936596	-0.945487
ENST00000379412	IQCE	IQ motif containing E(IQCE)	2.80653e-06	-1.68029	-1.67974	-1.30932	6.34963	-1.68029
ENST00000341865	ATXN2	ataxin 2(ATXN2)	2.87223e-06	1.54426	2.30078	-0.337423	-0.542658	-2.96496
ENST00000370331	SMAP1	small ArfGAP 1(SMAP1)	2.95942e-06	-0.534311	0.53423	-0.447102	0.317577	0.129606
ENST00000398104	CYTH3	cytohesin 3(CYTH3)	2.97543e-06	0.406548	-0.0224511	0.501011	-0.557016	-0.328092
ENST00000438543	KLF4	Kruppel like factor 4(KLF4)	2.98033e-06	-0.810552	0.669994	-0.695285	0.333261	0.502582
ENST00000297273	DSCC1	DNA replication and sister chromatid cohesion 1(DSCC1)	3.01416e-06	0.724928	0.351818	0.885484	-1.12064	-0.84159
ENST00000372841	KDM7A	lysine demethylase 7A(KDM7A)	3.04862e-06	-0.567941	0.709949	-0.355127	0.218976	-0.00585785
ENST00000311191	RAB3IL1	RAB3A interacting protein like 1(RAB3IL1)	3.17736e-06	-0.326553	-0.817708	-0.288582	0.689034	0.743808
ENST00000359560	LAMA3	laminin subunit alpha 3(LAMA3)	3.17774e-06	-0.880995	0.602472	-0.735682	0.718384	0.295822
ENST00000228437	MYH10	myosin heavy chain 10(MYH10)	3.22873e-06	0.507009	-0.660255	0.821398	-0.399252	-0.268901
ENST00000371250	APBB2	amyloid beta precursor protein binding family B member 2(APBB2)	3.31789e-06	-4.52858	2.30639	-4.51799	3.17765	3.56252
ENST00000335512	TRIM3	tripartite motif containing 3(TRIM3)	3.32106e-06	-0.570266	0.727799	-0.513617	-0.0326397	0.388724
ENST00000467076	PCNA	proliferating cell nuclear antigen(PCNA)	3.32475e-06	0.51543	0.271393	0.57785	-0.672934	-0.691739
ENST00000294507	PARP4	poly(ADP-ribose) polymerase family member 4(PARP4)	3.33752e-06	-0.526175	-0.0890017	-0.258807	0.52343	0.350554
ENST00000340852	ANXA5	annexin A5(ANXA5)	3.43329e-06	-2.90608	-2.90608	4.79223	3.92601	-2.90608
ENST00000554501	FBXW11	F-box and WD repeat domain containing 11(FBXW11)	3.51553e-06	-0.944861	1.14141	-0.296296	0.424926	-0.325184
ENST00000329516	ERBB3	erb-b2 receptor tyrosine kinase 3(ERBB3)	3.5454e-06	5.08479	2.95958	-5.38929	-5.38876	2.73367
ENST00000355773	SDCCAG3	serologically defined colon cancer antigen 3(SDCCAG3)	3.55857e-06	0.343888	0.895388	0.170306	-0.560116	-0.849467
ENST00000599417	ARNT	aryl hydrocarbon receptor nuclear translocator(ARNT)	3.56559e-06	0.6552	-0.402942	0.463065	-0.402057	-0.313266
ENST00000611712	SLC4A4	solute carrier family 4 member 4(SLC4A4)	3.6954e-06	0.606457	-0.466491	0.876087	-0.875188	-0.140865
ENST00000514213	RFX6	regulatory factor X6(RFX6)	3.69953e-06	-0.571412	2.26114	-0.454894	-1.68011	0.445273
ENST00000367033	CYP51A1	cytochrome P450 family 51 subfamily A member 1(CYP51A1)	3.7171e-06	-0.744316	0.805698	-0.241021	0.408463	-0.228824
ENST00000334816	EYS	eyes shut homolog (Drosophila)(EYS)	3.79129e-06	2.08843	1.73382	2.13611	-5.82073	-0.137641
ENST00000391975	RLN1	relaxin 1(RLN1)	3.83309e-06	0.754053	-0.528943	0.769656	-0.605124	-0.389641
ENST00000219473	ITPKC	inositol-trisphosphate 3-kinase C(ITPKC)	3.84417e-06	-0.504214	0.355632	-0.630757	0.391596	0.387742
ENST00000622669	MTHFD2	methylenetetrahydrofolate dehydrogenase (NADP+ dependent) 2, methenyltetrahydrofolate cyclohydrolase(MTHFD2)	3.87513e-06	-0.752458	-0.0942994	-0.339382	0.901914	0.284224
ENST00000378217	AKR1D1	aldo-keto reductase family 1 member D1(AKR1D1)	3.95469e-06	-4.12767	4.17089	-1.72657	0.923818	0.759534
ENST00000569691	RET	ret proto-oncogene(RET)	3.96118e-06	1.84132	0.747704	1.40732	-1.48862	-2.50772
ENST00000435091	SSBP3	single stranded DNA binding protein 3(SSBP3)	3.97149e-06	0.553954	-0.53372	0.422849	-0.425402	-0.0176813
ENST00000265563	ANKRD29	ankyrin repeat domain 29(ANKRD29)	3.9809e-06	-1.14032	0.602953	-0.990395	0.994248	0.533513
ENST00000612598	CFAP36	cilia and flagella associated protein 36(CFAP36)	4.0341e-06	-0.290926	-0.550341	-0.259663	0.673223	0.427707
ENST00000354289	GSTK1	glutathione S-transferase kappa 1(GSTK1)	4.05906e-06	-0.0447412	-0.779373	-0.136057	0.582145	0.378027
ENST00000314797	LOC102546299	uncharacterized LOC102546299(LOC102546299)	4.16521e-06	2.11977	-0.471056	1.57139	-1.91852	-1.30159
ENST00000446803	TSPAN7	tetraspanin 7(TSPAN7)	4.18657e-06	-1.60332	-2.63277	-0.875254	3.02888	2.08247
ENST00000381125	TAF6	TATA-box binding protein associated factor 6(TAF6)	4.21322e-06	1.8302	2.04405	-0.289695	-5.96245	2.37789
ENST00000590008	PACSIN2	protein kinase C and casein kinase substrate in neurons 2(PACSIN2)	4.28344e-06	-0.628501	0.285381	-0.459363	0.598745	0.203738
ENST00000319033	MAN1A1	mannosidase alpha class 1A member 1(MAN1A1)	4.28344e-06	0.988089	-2.54986	0.256578	1.11493	0.190266
ENST00000292254	HOXC4	homeobox C4(HOXC4)	4.36517e-06	0.673807	-1.96073	0.524661	0.157689	0.604577
ENST00000312263	ITGAV	integrin subunit alpha V(ITGAV)	4.37421e-06	-0.518994	0.539593	-0.376694	0.135973	0.220122
ENST00000326756	PSPC1	paraspeckle component 1(PSPC1)	4.41954e-06	0.6411	-0.113249	0.49059	-0.61622	-0.402222
ENST00000520302	TMEM229B	transmembrane protein 229B(TMEM229B)	4.42211e-06	1.03772	-2.68814	1.17794	0.1099	0.362591
ENST00000308664	MCM6	minichromosome maintenance complex component 6(MCM6)	4.47281e-06	0.381587	0.158705	0.605559	-0.573835	-0.572015
ENST00000256646	QKI	QKI, KH domain containing RNA binding(QKI)	4.48203e-06	6.76537	-1.69134	-1.69134	-1.69134	-1.69134
ENST00000372133	GEMIN4	gem nuclear organelle associated protein 4(GEMIN4)	4.6765e-06	0.280572	0.461056	0.299045	-0.697305	-0.343367
ENST00000238788	MCM5	minichromosome maintenance complex component 5(MCM5)	4.77949e-06	0.748983	0.354165	0.767287	-0.930384	-0.94005
ENST00000413687	LINC01024	long intergenic non-protein coding RNA 1024(LINC01024)	4.8441e-06	0.588621	-0.559911	1.09797	-0.970495	-0.156186
ENST00000400613	ELK4	ELK4, ETS transcription factor(ELK4)	4.84628e-06	-0.61418	0.557837	-0.292001	0.196274	0.15207
ENST00000370290	CEBPG	CCAAT/enhancer binding protein gamma(CEBPG)	4.86507e-06	-0.745951	-0.0493486	-0.304062	0.715001	0.38436
ENST00000325805	MAD1L1	MAD1 mitotic arrest deficient like 1(MAD1L1)	4.91173e-06	5.61011	-2.97267	3.30616	-2.97267	-2.97093
ENST00000221200	EBP	emopamil binding protein (sterol isomerase)(EBP)	4.92891e-06	0.0382141	0.888345	-0.175574	-0.252635	-0.498349
ENST00000335953	CCDC80	coiled-coil domain containing 80(CCDC80)	4.96884e-06	-1.82173	-4.24123	0.570742	3.20798	2.28424
ENST00000522655	RNH1	ribonuclease/angiogenin inhibitor 1(RNH1)	5.13654e-06	-0.416191	0.478956	-0.679075	0.177549	0.438761
ENST00000561978	PFN2	profilin 2(PFN2)	5.16534e-06	0.0131777	-0.769155	-0.0708194	0.595179	0.231618
ENST00000325823	FRYL	FRY like transcription coactivator(FRYL)	5.35743e-06	-3.07242	5.25096	-3.07241	-3.07242	3.96629
ENST00000535754	SNRNP25	small nuclear ribonucleoprotein U11/U12 subunit 25(SNRNP25)	5.3859e-06	-4.18128	-4.43912	-0.292709	5.59751	3.3156
ENST00000332118	PIK3R2	phosphoinositide-3-kinase regulatory subunit 2(PIK3R2)	5.42732e-06	0.437639	-0.0257197	0.279238	-0.698717	0.0075593
ENST00000376730	CDH26	cadherin 26(CDH26)	5.44484e-06	0.602536	-1.04281	0.535056	-0.45216	0.357381
ENST00000366645	MGAT4A	mannosyl (alpha-1,3-)-glycoprotein beta-1,4-N-acetylglucosaminyltransferase, isozyme A(MGAT4A)	5.54052e-06	-1.80389	-1.53256	-1.56302	6.09673	-1.19726
ENST00000449821	RAPGEF1	Rap guanine nucleotide exchange factor 1(RAPGEF1)	5.56283e-06	5.30717	1.16283	-1.81931	-2.95997	-1.69071
ENST00000531491	LOC101927178	uncharacterized LOC101927178(LOC101927178)	5.59009e-06	-0.574725	0.166102	-0.526024	0.65885	0.275797
ENST00000294256	LOC442028	uncharacterized LOC442028(LOC442028)	5.61151e-06	2.23584	-3.81992	1.89989	0.0344544	-0.35026
ENST00000393512	BMPR1A	bone morphogenetic protein receptor type 1A(BMPR1A)	5.67665e-06	-0.675554	0.620558	-0.611696	0.174505	0.492188
ENST00000373836	SLC12A2	solute carrier family 12 member 2(SLC12A2)	5.72186e-06	0.746822	-0.487596	0.517247	-0.814154	0.0376805
ENST00000316999	DENND1A	DENN domain containing 1A(DENND1A)	5.7389e-06	0.39002	-0.67363	0.45974	-0.0481905	-0.12794
ENST00000323205	NKIRAS1	NFKB inhibitor interacting Ras like 1(NKIRAS1)	5.99378e-06	-1.40791	1.3353	-0.765609	0.995424	-0.157207
ENST00000456936	ICA1L	islet cell autoantigen 1 like(ICA1L)	6.018e-06	0.128674	-2.737	0.186119	1.2402	1.18201
ENST00000343776	RPA2	replication protein A2(RPA2)	6.07337e-06	0.415423	0.0182396	0.47879	-0.622237	-0.290215
ENST00000506606	BLM	Bloom syndrome RecQ like helicase(BLM)	6.12998e-06	2.59192	2.22714	3.07205	-2.50796	-5.38315
ENST00000354725	FBXL19-AS1	FBXL19 antisense RNA 1 (head to head)(FBXL19-AS1)	6.1488e-06	0.166285	0.876655	0.0815866	-0.631025	-0.493501
ENST00000282276	TP53BP2	tumor protein p53 binding protein 2(TP53BP2)	6.25898e-06	6.6761	-1.66902	-1.66902	-1.66902	-1.66902
ENST00000263035	TUBB4A	tubulin beta 4A class IVa(TUBB4A)	6.26055e-06	0.753265	-0.60974	0.72216	-0.664555	-0.20113
ENST00000264028	IFRD1	interferon related developmental regulator 1(IFRD1)	6.26298e-06	-0.510501	-0.503812	-0.423207	0.822864	0.614656
ENST00000432325	SLC38A9	solute carrier family 38 member 9(SLC38A9)	6.27716e-06	1.22736	-0.886401	1.00957	-0.774373	-0.576159
ENST00000187830	RNF121	ring finger protein 121(RNF121)	6.29104e-06	2.3707	1.01222	2.15551	0.843938	-6.38238
ENST00000300557	CS	citrate synthase(CS)	6.34633e-06	1.37559	2.68381	-6.03584	1.55439	0.422049
ENST00000376350	FANCG	Fanconi anemia complementation group G(FANCG)	6.35203e-06	0.4685	0.297056	0.612918	-0.739427	-0.639048
ENST00000261530	NWD1	NACHT and WD repeat domain containing 1(NWD1)	6.35594e-06	6.04777	-1.51194	-1.51194	-1.51194	-1.51194
ENST00000343597	DNAH17	dynein axonemal heavy chain 17(DNAH17)	6.36859e-06	-1.17837	-3.0692	-3.0692	3.8196	3.49717
ENST00000228510	ZNF542P	zinc finger protein 542, pseudogene(ZNF542P)	6.43559e-06	0.229441	0.547912	0.56314	-0.806719	-0.533775
ENST00000515673	RAB39A	RAB39A, member RAS oncogene family(RAB39A)	6.45933e-06	-1.16549	2.48901	-2.42495	0.809871	0.29155
ENST00000369415	FAM138E	family with sequence similarity 138 member E(FAM138E)	6.49953e-06	3.89293	-0.827134	3.25182	-3.15881	-3.15881
ENST00000261023	TNRC6B	trinucleotide repeat containing 6B(TNRC6B)	6.55353e-06	0.495442	-0.105826	0.421833	-0.301038	-0.51041
ENST00000373930	FTO	FTO, alpha-ketoglutarate dependent dioxygenase(FTO)	6.57094e-06	6.89038	-1.72812	-1.72816	-1.72803	-1.70608
ENST00000393038	ACSF2	acyl-CoA synthetase family member 2(ACSF2)	6.71813e-06	-2.72248	-2.72248	-2.72248	4.31643	3.85102
ENST00000262291	TAZ	tafazzin(TAZ)	6.76554e-06	3.05027	-4.16685	4.13496	-4.16685	1.14846
ENST00000336430	HOXC13-AS	HOXC13 antisense RNA(HOXC13-AS)	7.19972e-06	1.07313	-1.34201	0.706122	-0.369621	-0.0676209
ENST00000533560	HERC6	HECT and RLD domain containing E3 ubiquitin protein ligase family member 6(HERC6)	7.21191e-06	-0.614574	0.884315	-0.379386	0.0586504	0.0509952
ENST00000265343	FIGNL1	fidgetin like 1(FIGNL1)	7.25044e-06	0.671078	0.423135	1.05538	-1.13939	-1.0102
ENST00000239231	ITGB1BP1	integrin subunit beta 1 binding protein 1(ITGB1BP1)	7.25399e-06	0.451673	-0.763679	0.367535	-0.119687	0.0641581
ENST00000344683	MORF4L1	mortality factor 4 like 1(MORF4L1)	7.31616e-06	0.183418	1.98678	3.01011	2.13339	-7.3137
ENST00000341998	ERGIC2	ERGIC and golgi 2(ERGIC2)	7.6974e-06	-0.513912	0.678751	-0.389491	0.0968311	0.127821
ENST00000413366	ATP1B1	ATPase Na+/K+ transporting subunit beta 1(ATP1B1)	7.70589e-06	0.83245	-0.467015	0.378448	-0.641371	-0.102513
ENST00000379565	WDHD1	WD repeat and HMG-box DNA binding protein 1(WDHD1)	7.7366e-06	0.517265	0.24047	0.884883	-0.768388	-0.874231
ENST00000544884	MCIDAS	multiciliate differentiation and DNA synthesis associated cell cycle protein(MCIDAS)	7.80331e-06	3.08962	-0.669049	2.72046	-5.04943	-0.0915943
ENST00000262067	EXOC8	exocyst complex component 8(EXOC8)	7.91547e-06	-0.347035	0.731993	-0.26061	-0.120341	-0.00400735
ENST00000314574	NFATC1	nuclear factor of activated T-cells 1(NFATC1)	7.934e-06	-4.23154	2.73164	-4.23154	2.70294	3.02849
ENST00000409068	PLA2G4F	phospholipase A2 group IVF(PLA2G4F)	7.94373e-06	0.0581394	0.571747	-0.0688684	-0.747783	0.186765
ENST00000328089	TTC6	tetratricopeptide repeat domain 6(TTC6)	7.96928e-06	0.145745	0.642605	0.187385	-0.454598	-0.521137
ENST00000405018	C15orf59	chromosome 15 open reading frame 59(C15orf59)	7.98685e-06	-0.788394	-2.59872	-0.286429	1.98345	1.69009
ENST00000346162	THBS1	thrombospondin 1(THBS1)	8.13591e-06	-1.32922	1.12948	-0.884768	0.544976	0.539524
ENST00000392121	KIAA0100	KIAA0100(KIAA0100)	8.21092e-06	-0.47271	0.573917	-0.125488	0.103745	-0.0794635
ENST00000393229	ZAK	sterile alpha motif and leucine zipper containing kinase AZK(ZAK)	8.2394e-06	0.926588	-0.544889	0.822621	-0.831911	-0.372409
ENST00000366910	CENPA	centromere protein A(CENPA)	8.29467e-06	1.94112	1.49246	1.9795	-3.35621	-2.05687
ENST00000357742	GLMP	glycosylated lysosomal membrane protein(GLMP)	8.38966e-06	-1.60728	1.19081	-1.18429	0.745825	0.854939
ENST00000349384	CYP1A1	cytochrome P450 family 1 subfamily A member 1(CYP1A1)	8.51802e-06	-5.06297	2.45367	-2.0177	1.28247	3.34452
ENST00000496903	TIMM10B	translocase of inner mitochondrial membrane 10B(TIMM10B)	8.74469e-06	-0.490042	0.529389	-0.313647	0.163746	0.110554
ENST00000414700	FBXO5	F-box protein 5(FBXO5)	8.74469e-06	1.0081	0.362311	1.11523	-1.27169	-1.21395
ENST00000434724	WWOX	WW domain containing oxidoreductase(WWOX)	8.96016e-06	-0.15409	-1.16341	-0.0676515	0.698486	0.686668
ENST00000317368	ZFP36L1	ZFP36 ring finger protein like 1(ZFP36L1)	8.98593e-06	0.421786	-0.578821	0.28839	-0.0878298	-0.0435249
ENST00000410023	PITX1	paired like homeodomain 1(PITX1)	9.1498e-06	0.557834	-0.649496	0.332027	-0.351809	0.111444
ENST00000518881	LRIG3	leucine rich repeats and immunoglobulin like domains 3(LRIG3)	9.25844e-06	1.50555	-0.718569	0.521289	-0.65646	-0.651809
ENST00000423656	CLEC7A	C-type lectin domain family 7 member A(CLEC7A)	9.45574e-06	-0.400838	1.53292	-1.0029	-0.278201	0.149021
ENST00000269499	KLHL32	kelch like family member 32(KLHL32)	9.56537e-06	1.6397	-1.22602	1.55933	-0.982933	-0.990075
ENST00000336854	PLA2G5	phospholipase A2 group V(PLA2G5)	9.61406e-06	-3.72465	0.182023	0.293675	1.63066	1.61829
ENST00000585453	GINS2	GINS complex subunit 2(GINS2)	9.77128e-06	0.88574	0.37097	0.915159	-1.1725	-0.999365
ENST00000543318	HNRNPC	heterogeneous nuclear ribonucleoprotein C (C1/C2)(HNRNPC)	9.8072e-06	0.292353	0.480095	0.294227	-0.51776	-0.548915
ENST00000334660	DMTN	dematin actin binding protein(DMTN)	9.94608e-06	-1.73053	-1.56403	-1.73052	6.75561	-1.73053
ENST00000275015	SNAPC2	small nuclear RNA activating complex polypeptide 2(SNAPC2)	1.00235e-05	-0.449111	0.689754	-0.495189	0.00874742	0.245797
ENST00000446306	STYK1	serine/threonine/tyrosine kinase 1(STYK1)	1.00931e-05	-0.740776	0.552363	-0.468664	0.521869	0.135208
ENST00000396475	EPN2	epsin 2(EPN2)	1.00931e-05	1.66132	0.206063	-5.37474	1.69022	1.81713
ENST00000456182	P4HA2	prolyl 4-hydroxylase subunit alpha 2(P4HA2)	1.0258e-05	-1.85571	-0.324649	-1.85217	2.22222	1.81032
ENST00000298966	PTPA	protein phosphatase 2 phosphatase activator(PTPA)	1.02909e-05	0.513117	0.681678	0.411011	-0.890565	-0.715241
ENST00000530094	MIR4260	microRNA 4260(MIR4260)	1.0467e-05	-4.35674	2.34482	-4.35674	3.86683	2.50184
ENST00000265333	STX4	syntaxin 4(STX4)	1.05249e-05	-1.38687	1.67466	2.72472	-5.67371	2.6612
ENST00000274031	RFWD3	ring finger and WD repeat domain 3(RFWD3)	1.07121e-05	0.342965	0.208138	0.536047	-0.697239	-0.389911
ENST00000466490	RBP5	retinol binding protein 5(RBP5)	1.0874e-05	1.37293	-0.597442	1.0549	-1.48122	-0.349166
ENST00000435722	PRKD1	protein kinase D1(PRKD1)	1.08817e-05	1.98367	-0.983567	1.81447	-3.0324	0.217823
ENST00000483956	EMILIN1	elastin microfibril interfacer 1(EMILIN1)	1.10304e-05	-0.587959	-4.41974	0.797875	2.40264	1.80718
ENST00000373313	SELENON	selenoprotein N(SELENON)	1.10592e-05	5.32548	-3.48057	-3.48057	-3.33978	4.97544
ENST00000546799	YES1	YES proto-oncogene 1, Src family tyrosine kinase(YES1)	1.10604e-05	-0.5109	0.534727	-0.377856	0.381656	-0.027627
ENST00000360540	PLEKHM3	pleckstrin homology domain containing M3(PLEKHM3)	1.10629e-05	-0.687098	0.490829	-0.317545	0.456918	0.0568964
ENST00000254616	COQ8A	coenzyme Q8A(COQ8A)	1.11106e-05	-4.20325	3.44445	-4.20325	2.346	2.61606
ENST00000459894	KDM6A	lysine demethylase 6A(KDM6A)	1.11356e-05	-2.9888	-2.9888	-2.9888	5.57296	3.39344
ENST00000233969	SRPRB	SRP receptor beta subunit(SRPRB)	1.11944e-05	-0.454755	0.568186	-0.373954	0.244085	0.0164375
ENST00000289175	CDHR1	cadherin related family member 1(CDHR1)	1.12782e-05	3.74805	-4.03918	2.946	-4.03918	1.3843
ENST00000340967	HMGB3	high mobility group box 3(HMGB3)	1.13724e-05	0.505691	-0.173838	0.526886	-0.570368	-0.288372
ENST00000295958	GAS2L1	growth arrest specific 2 like 1(GAS2L1)	1.13829e-05	1.61441	0.856497	-3.00035	-2.4213	2.95073
ENST00000493111	LINC00940	long intergenic non-protein coding RNA 940(LINC00940)	1.13863e-05	1.22581	-1.92749	1.11629	-0.300021	-0.114583
ENST00000357440	RAD21-AS1	RAD21 antisense RNA 1(RAD21-AS1)	1.16464e-05	0.246134	0.619947	0.38588	-0.365596	-0.886364
ENST00000290037	DNAH14	dynein axonemal heavy chain 14(DNAH14)	1.16546e-05	-1.38413	-2.81038	-1.92673	1.74935	4.37188
ENST00000369155	LOC93622	Morf4 family associated protein 1 like 1 pseudogene(LOC93622)	1.16956e-05	-0.390009	1.06687	-0.383801	-0.0953328	-0.197733
ENST00000305386	ATP11C	ATPase phospholipid transporting 11C(ATP11C)	1.19399e-05	5.67219	-3.16854	-3.16854	-3.16854	3.83342
ENST00000339464	CYP39A1	cytochrome P450 family 39 subfamily A member 1(CYP39A1)	1.24085e-05	0.0711533	-1.28419	0.117082	0.75157	0.344389
ENST00000303296	CMC2	C-X9-C motif containing 2(CMC2)	1.25125e-05	-1.37986	1.24165	-0.451799	0.171753	0.418258
ENST00000331483	COL5A1	collagen type V alpha 1 chain(COL5A1)	1.27684e-05	-0.0736768	-3.61209	-0.26213	1.92464	2.02326
ENST00000361204	FBXO7	F-box protein 7(FBXO7)	1.2917e-05	0.78477	-0.658506	0.598885	-0.49631	-0.228838
ENST00000559454	PKIG	protein kinase (cAMP-dependent, catalytic) inhibitor gamma(PKIG)	1.3001e-05	0.279179	-1.27564	0.0915086	0.405085	0.499873
ENST00000556969	NSG1	neuron specific gene family member 1(NSG1)	1.31596e-05	1.8802	-6.37206	1.46885	1.71602	1.30699
ENST00000250930	ATP2C2	ATPase secretory pathway Ca2+ transporting 2(ATP2C2)	1.32039e-05	-0.223236	-0.554335	-0.152706	0.544802	0.385475
ENST00000438490	HSPA4L	heat shock protein family A (Hsp70) member 4 like(HSPA4L)	1.32773e-05	0.593504	0.0342613	0.616171	-0.726719	-0.517217
ENST00000446041	IPO11-LRRC70	IPO11-LRRC70 readthrough(IPO11-LRRC70)	1.3337e-05	-1.75124	0.985834	0.382334	0.346867	0.0362072
ENST00000252322	SOCS2-AS1	SOCS2 antisense RNA 1(SOCS2-AS1)	1.34656e-05	-1.42528	1.69291	-1.25604	0.477353	0.511059
ENST00000379982	CLIC4	chloride intracellular channel 4(CLIC4)	1.3611e-05	-0.485926	-0.248648	-0.213691	0.702545	0.24572
ENST00000381077	GPI	glucose-6-phosphate isomerase(GPI)	1.37144e-05	0.0389247	0.657095	0.0238322	-0.411719	-0.308133
ENST00000288602	TRIM5	tripartite motif containing 5(TRIM5)	1.3795e-05	-0.647961	0.603481	-0.452508	0.373487	0.1235
ENST00000397712	CENPI	centromere protein I(CENPI)	1.42526e-05	1.07864	1.10205	1.36679	-1.67716	-1.87033
ENST00000620767	YWHAZ	tyrosine 3-monooxygenase/tryptophan 5-monooxygenase activation protein zeta(YWHAZ)	1.48236e-05	-7.616	2.65107	0.876856	2.85681	1.23126
ENST00000395321	KIAA0408	KIAA0408(KIAA0408)	1.48293e-05	3.66452	0.606038	3.94033	-4.10544	-4.10544
ENST00000251691	TRIM16	tripartite motif containing 16(TRIM16)	1.48812e-05	-1.0722	0.474536	-0.625617	0.91572	0.307557
ENST00000504367	AMBRA1	autophagy and beclin 1 regulator 1(AMBRA1)	1.49224e-05	5.63348	-2.51512	-2.66033	-2.6603	2.20227
ENST00000272233	LINC01019	long intergenic non-protein coding RNA 1019(LINC01019)	1.49578e-05	2.41404	-2.07785	2.19457	-2.11542	-0.415339
ENST00000313401	TMOD1	tropomodulin 1(TMOD1)	1.50393e-05	5.87718	-3.36715	-3.36714	-1.81658	2.67369
ENST00000373170	ATP8B2	ATPase phospholipid transporting 8B2(ATP8B2)	1.50838e-05	-5.52601	-5.40537	4.7881	2.56963	3.57364
ENST00000629555	FAR2P1	fatty acyl-CoA reductase 2 pseudogene 1(FAR2P1)	1.5289e-05	-1.47958	1.03544	-1.47163	1.45855	0.457216
ENST00000333274	RHBDD1	rhomboid domain containing 1(RHBDD1)	1.54363e-05	-0.766455	-0.513225	-0.598242	0.682721	1.1952
ENST00000325617	USP28	ubiquitin specific peptidase 28(USP28)	1.54752e-05	0.98458	2.67836	2.24487	0.932383	-6.84019
ENST00000600104	DNAJC7	DnaJ heat shock protein family (Hsp40) member C7(DNAJC7)	1.55521e-05	5.06308	5.54019	-3.61825	-3.41331	-3.57171
ENST00000319017	CDK14	cyclin dependent kinase 14(CDK14)	1.56153e-05	5.9364	-3.93199	-3.85488	-3.93194	5.78241
ENST00000570263	AP1B1	adaptor related protein complex 1 beta 1 subunit(AP1B1)	1.63994e-05	-0.370256	0.666186	-0.759357	0.036787	0.426641
ENST00000515406	SMIM10L2A	small integral membrane protein 10 like 2A(SMIM10L2A)	1.66397e-05	0.297454	-0.974139	0.304862	0.0671911	0.304631
ENST00000417368	LINC01132	long intergenic non-protein coding RNA 1132(LINC01132)	1.66502e-05	2.05499	-0.540073	1.9036	-1.01525	-2.40328
ENST00000381174	RTKN2	rhotekin 2(RTKN2)	1.67118e-05	0.531284	0.809395	0.751487	-1.28973	-0.802438
ENST00000402252	LOC100287413	uncharacterized LOC100287413(LOC100287413)	1.67981e-05	-0.364853	0.503308	-0.540536	0.557111	-0.155031
ENST00000360319	SERPINB5	serpin family B member 5(SERPINB5)	1.68786e-05	0.685633	-0.806278	0.559181	-0.218148	-0.220388
ENST00000304952	CHD1L	chromodomain helicase DNA binding protein 1 like(CHD1L)	1.7101e-05	-1.59181	-1.59181	6.36692	-1.59148	-1.59181
ENST00000418331	ALDH5A1	aldehyde dehydrogenase 5 family member A1(ALDH5A1)	1.71332e-05	0.0936753	-0.896623	0.302834	0.143044	0.35707
ENST00000360453	PPARD	peroxisome proliferator activated receptor delta(PPARD)	1.71625e-05	1.59846	-1.58174	1.51407	-0.478041	-1.05275
ENST00000352861	AKT1S1	AKT1 substrate 1(AKT1S1)	1.7491e-05	0.305135	0.732379	0.251957	-0.887393	-0.402079
ENST00000393893	TFDP2	transcription factor Dp-2(TFDP2)	1.7491e-05	3.06371	0.859117	2.88966	-6.99754	0.185052
ENST00000298125	PHF6	PHD finger protein 6(PHF6)	1.7872e-05	-0.957645	0.568216	-0.225311	0.454041	0.160699
ENST00000473183	APH1B	aph-1 homolog B, gamma-secretase subunit(APH1B)	1.8237e-05	-2.67249	-2.67519	2.76497	5.25842	-2.67571
ENST00000281030	ENC1	ectodermal-neural cortex 1(ENC1)	1.82954e-05	-0.205873	-1.07328	-0.153962	1.00238	0.430736
ENST00000219343	SHISA3	shisa family member 3(SHISA3)	1.8351e-05	1.26034	-0.150099	1.39724	-1.60999	-0.89749
ENST00000370408	PLCB2	phospholipase C beta 2(PLCB2)	1.84793e-05	1.31556	-3.36785	1.3602	-0.344086	1.03617
ENST00000501744	UPP1	uridine phosphorylase 1(UPP1)	1.86256e-05	-1.0657	-2.21161	-0.420927	1.59375	2.1045
ENST00000518125	UBE2N	ubiquitin conjugating enzyme E2 N(UBE2N)	1.86845e-05	-0.127411	0.675414	-0.0834569	-0.11386	-0.350687
ENST00000617285	WDR62	WD repeat domain 62(WDR62)	1.87167e-05	1.34053	1.5235	0.9421	-1.43026	-2.37587
ENST00000380752	LOC100499484-C9ORF174	LOC100499484-C9orf174 readthrough(LOC100499484-C9ORF174)	1.87277e-05	1.16061	-4.06848	1.37079	0.960418	0.576667
ENST00000528157	GIMAP6	GTPase, IMAP family member 6(GIMAP6)	1.87806e-05	1.83164	-1.05691	1.7	-1.59878	-0.87596
ENST00000545920	ENSA	endosulfine alpha(ENSA)	1.88676e-05	0.913365	-0.844217	0.748273	-0.47918	-0.338239
ENST00000493793	COL12A1	collagen type XII alpha 1 chain(COL12A1)	1.94765e-05	-0.125551	1.17858	-0.110694	-1.09607	0.153737
ENST00000546215	HOXC13	homeobox C13(HOXC13)	1.97262e-05	0.752811	-0.58511	0.479782	-0.497665	-0.149818
ENST00000301012	HOXD8	homeobox D8(HOXD8)	2.00368e-05	-1.26857	-2.15016	-1.35955	2.83319	1.94509
ENST00000404484	PCDH11Y	protocadherin 11 Y-linked(PCDH11Y)	2.00628e-05	2.50907	-2.08415	2.65098	-2.40082	-0.675074
ENST00000378868	COL4A4	collagen type IV alpha 4 chain(COL4A4)	2.05772e-05	-0.948687	-1.32206	-0.551607	1.68109	1.14127
ENST00000545035	DBET	D4Z4 binding element transcript (non-protein coding)(DBET)	2.08072e-05	-0.63426	-1.36901	-1.42584	2.07915	1.34996
ENST00000559836	MEGF9	multiple EGF like domains 9(MEGF9)	2.09423e-05	-0.599081	0.45903	-0.332329	0.336866	0.135515
ENST00000527985	GPR27	G protein-coupled receptor 27(GPR27)	2.13976e-05	0.018041	-0.928535	0.0929736	0.412573	0.404948
ENST00000252809	SLC4A7	solute carrier family 4 member 7(SLC4A7)	2.19237e-05	-0.300618	1.10254	-0.0786149	-0.429104	-0.294201
ENST00000448666	EHMT2	euchromatic histone lysine methyltransferase 2(EHMT2)	2.21378e-05	-1.99774	6.39214	-1.59784	-1.15821	-1.63835
ENST00000405944	CENPQ	centromere protein Q(CENPQ)	2.24832e-05	0.573584	0.145389	0.701303	-0.86499	-0.555286
ENST00000407585	SEC61G	Sec61 translocon gamma subunit(SEC61G)	2.2526e-05	-0.44293	0.505104	-0.603663	0.424033	0.117455
ENST00000551923	EIF1	eukaryotic translation initiation factor 1(EIF1)	2.2623e-05	-0.00323954	-0.615556	-0.17622	0.454097	0.340919
ENST00000313597	SYNGR2	synaptogyrin 2(SYNGR2)	2.27141e-05	0.458914	0.799475	-0.844009	-0.795108	0.380727
ENST00000374029	LURAP1L	leucine rich adaptor protein 1 like(LURAP1L)	2.27823e-05	-1.10409	-1.88542	-2.00428	2.85355	2.14023
ENST00000483530	SIRT1	sirtuin 1(SIRT1)	2.27823e-05	3.53956	1.92483	3.30091	-4.38264	-4.38265
ENST00000296370	MKL2	MKL1/myocardin like 2(MKL2)	2.30126e-05	4.59161	-6.19872	3.7736	-6.19878	4.03229
ENST00000370203	ADH1C	alcohol dehydrogenase 1C (class I), gamma polypeptide(ADH1C)	2.31996e-05	-2.17809	1.28421	-0.10648	0.175731	0.824634
ENST00000358600	MCRS1	microspherule protein 1(MCRS1)	2.32582e-05	-1.68001	6.2894	-1.92804	-1.16906	-1.51228
ENST00000373132	SHC2	SHC adaptor protein 2(SHC2)	2.32725e-05	0.0790005	-1.35552	-0.0608411	0.419672	0.917686
ENST00000574306	CNBD1	cyclic nucleotide binding domain containing 1(CNBD1)	2.32725e-05	2.466	-1.06849	1.94898	-0.729171	-2.61731
ENST00000389347	SMARCE1	SWI/SNF related, matrix associated, actin dependent regulator of chromatin, subfamily e, member 1(SMARCE1)	2.32985e-05	0.532445	-0.671023	0.534108	-0.393683	-0.00184627
ENST00000367378	CCNA2	cyclin A2(CCNA2)	2.33803e-05	1.93243	1.46883	1.96011	-2.35244	-3.00894
ENST00000340124	TBXAS1	thromboxane A synthase 1(TBXAS1)	2.33832e-05	1.21818	0.708408	-4.3194	1.84099	0.551824
ENST00000356187	TMEM154	transmembrane protein 154(TMEM154)	2.34057e-05	-0.637221	-0.522598	-0.824166	1.49521	0.488778
ENST00000463851	ZNF652	zinc finger protein 652(ZNF652)	2.34701e-05	-0.542998	0.792826	-0.25824	0.176172	-0.167759
ENST00000262947	POLA2	DNA polymerase alpha 2, accessory subunit(POLA2)	2.35679e-05	0.87661	0.323093	0.846868	-1.13232	-0.914255
ENST00000356956	RGS3	regulator of G-protein signaling 3(RGS3)	2.36071e-05	-0.482157	-0.298137	-0.856513	1.11829	0.518517
ENST00000393283	SNRPA1	small nuclear ribonucleoprotein polypeptide A'(SNRPA1)	2.36147e-05	0.13392	0.718886	-0.0131831	-0.427156	-0.412467
ENST00000236137	PCDHGC3	protocadherin gamma subfamily C, 3(PCDHGC3)	2.36699e-05	0.342374	0.510398	0.437134	-0.772475	-0.517432
ENST00000361762	ASPH	aspartate beta-hydroxylase(ASPH)	2.37095e-05	-0.39429	-0.637153	-0.193549	0.677792	0.547201
ENST00000427895	EIF2AK3	eukaryotic translation initiation factor 2 alpha kinase 3(EIF2AK3)	2.40099e-05	-0.899716	0.924452	-0.35025	0.588426	-0.262912
ENST00000468176	TENM2	teneurin transmembrane protein 2(TENM2)	2.4072e-05	0.633887	0.427975	0.814571	-1.59342	-0.283016
ENST00000511899	STS	steroid sulfatase (microsomal), isozyme S(STS)	2.41037e-05	-1.61047	6.44188	-1.61047	-1.61047	-1.61047
ENST00000604404	C14orf80	chromosome 14 open reading frame 80(C14orf80)	2.42108e-05	-0.63226	5.04768	1.31986	-2.86764	-2.86764
ENST00000369705	ZFAT	zinc finger and AT-hook domain containing(ZFAT)	2.47233e-05	-3.05043	-3.05101	4.93211	-3.0511	4.22044
ENST00000441406	THRAP3	thyroid hormone receptor associated protein 3(THRAP3)	2.48528e-05	-0.630517	0.134014	-0.263572	0.57514	0.184936
ENST00000367048	TMEM39A	transmembrane protein 39A(TMEM39A)	2.51287e-05	-0.679686	0.54974	-0.410853	0.18986	0.350939
ENST00000510663	REV3L	REV3 like, DNA directed polymerase zeta catalytic subunit(REV3L)	2.59133e-05	3.53933	-7.96014	2.3004	1.18382	0.936577
ENST00000357878	FMNL3	formin like 3(FMNL3)	2.59137e-05	1.13433	-0.499236	1.49172	-1.79643	-0.33039
ENST00000437570	GCH1	GTP cyclohydrolase 1(GCH1)	2.61207e-05	1.24467	2.38197	1.16776	-5.75354	0.959134
ENST00000278853	HMGN3	high mobility group nucleosomal binding domain 3(HMGN3)	2.62371e-05	0.535041	-0.596035	0.485835	-0.207726	-0.217115
ENST00000527708	CPEB3	cytoplasmic polyadenylation element binding protein 3(CPEB3)	2.62471e-05	-0.936089	1.10999	-0.69522	0.360965	0.16035
ENST00000559147	C14orf159	chromosome 14 open reading frame 159(C14orf159)	2.63061e-05	-0.148762	-0.925013	0.0152875	0.435871	0.622617
ENST00000423351	TMEM164	transmembrane protein 164(TMEM164)	2.64743e-05	-2.98395	-2.98395	-2.98395	5.44956	3.5023
ENST00000295702	ZMIZ1	zinc finger MIZ-type containing 1(ZMIZ1)	2.6712e-05	-0.650385	0.130396	0.034069	0.0578888	0.428032
ENST00000540401	ANKRD2	ankyrin repeat domain 2(ANKRD2)	2.69764e-05	2.37391	-1.02536	2.58493	0.80329	-4.73677
ENST00000471840	HSPA9	heat shock protein family A (Hsp70) member 9(HSPA9)	2.70074e-05	-0.495661	-0.129197	-0.282557	0.610562	0.296853
ENST00000072644	UBE2S	ubiquitin conjugating enzyme E2 S(UBE2S)	2.72933e-05	0.588338	0.161947	0.339337	-0.567963	-0.521659
ENST00000263370	CASP4	caspase 4(CASP4)	2.74728e-05	-0.279336	-0.58455	-0.563562	1.0015	0.425949
ENST00000377819	ZNF213	zinc finger protein 213(ZNF213)	2.79321e-05	3.66823	-6.38611	3.40316	-0.706756	0.0214814
ENST00000350249	CCDC14	coiled-coil domain containing 14(CCDC14)	2.85751e-05	0.506543	-0.536421	0.788008	-0.609648	-0.148482
ENST00000539244	SLPI	secretory leukocyte peptidase inhibitor(SLPI)	2.87496e-05	-0.539793	-1.16676	-1.16908	1.67883	1.1968
ENST00000240100	AMPD2	adenosine monophosphate deaminase 2(AMPD2)	2.88434e-05	-1.20875	4.68003	4.48984	-3.98056	-3.98057
ENST00000367879	IGIP	IgA inducing protein(IGIP)	2.94283e-05	0.460793	-0.277567	0.5512	-0.456848	-0.277578
ENST00000495186	POLR3E	RNA polymerase III subunit E(POLR3E)	2.98211e-05	1.99432	2.64241	1.5268	-1.03308	-5.13045
ENST00000265428	KRT19	keratin 19(KRT19)	2.98783e-05	-1.09314	1.9543	-1.13788	0.140987	0.135736
ENST00000378509	FRK	fyn related Src family tyrosine kinase(FRK)	3.03505e-05	-0.876856	0.873362	-0.546552	0.427984	0.122063
ENST00000254325	ZNF638	zinc finger protein 638(ZNF638)	3.04367e-05	-4.9001	2.44944	-4.9001	3.60469	3.74607
ENST00000234256	LRBA	LPS responsive beige-like anchor protein(LRBA)	3.05576e-05	0.501169	-0.646038	0.412419	-0.203989	-0.0635605
ENST00000394353	VRK3	vaccinia related kinase 3(VRK3)	3.10562e-05	1.36483	-5.85855	0.945374	1.86138	1.68697
ENST00000602911	NOTCH2	notch 2(NOTCH2)	3.15101e-05	-0.457001	0.636964	-0.237479	0.106201	-0.0486846
ENST00000276602	ZP1	zona pellucida glycoprotein 1(ZP1)	3.16938e-05	0.51252	1.38111	0.125228	-1.39815	-0.620706
ENST00000436367	EML2	echinoderm microtubule associated protein like 2(EML2)	3.17657e-05	-0.446888	-0.164255	-0.433975	0.396506	0.648613
ENST00000245206	SWT1	SWT1, RNA endoribonuclease homolog(SWT1)	3.18858e-05	-1.05773	1.03804	-0.877608	0.46041	0.43688
ENST00000485275	KDELR3	KDEL endoplasmic reticulum protein retention receptor 3(KDELR3)	3.20212e-05	-0.912294	0.542066	-0.977787	0.911208	0.436807
ENST00000395738	LIMA1	LIM domain and actin binding 1(LIMA1)	3.2046e-05	4.94464	-5.08665	-0.701722	-4.57032	5.41406
ENST00000549833	ZNF518A	zinc finger protein 518A(ZNF518A)	3.20851e-05	4.36354	-5.28163	2.02077	-5.28167	4.17899
ENST00000422380	ENTPD7	ectonucleoside triphosphate diphosphohydrolase 7(ENTPD7)	3.21324e-05	-0.742401	0.817672	-0.54202	0.341264	0.125486
ENST00000237455	SGMS2	sphingomyelin synthase 2(SGMS2)	3.21343e-05	-0.729737	0.636878	-0.441582	0.36385	0.17059
ENST00000305988	LINC00365	long intergenic non-protein coding RNA 365(LINC00365)	3.24955e-05	0.181428	-5.12093	0.632521	2.28793	2.01905
ENST00000360982	AMACR	alpha-methylacyl-CoA racemase(AMACR)	3.27855e-05	-0.637551	0.626333	-0.473882	-0.156825	0.641924
ENST00000359644	GJC1	gap junction protein gamma 1(GJC1)	3.28206e-05	1.94721	1.98769	2.4252	0.501358	-6.86146
ENST00000227520	SEC61A2	Sec61 translocon alpha 2 subunit(SEC61A2)	3.29392e-05	5.10068	-4.80037	-4.79767	2.00043	2.49693
ENST00000494282	PPP2R5D	protein phosphatase 2 regulatory subunit B'delta(PPP2R5D)	3.32495e-05	3.8425	-5.21335	2.84492	-5.21335	3.73929
ENST00000616558	NOLC1	nucleolar and coiled-body phosphoprotein 1(NOLC1)	3.32861e-05	0.103323	0.855176	0.0624168	-0.493142	-0.527773
ENST00000409631	VGF	VGF nerve growth factor inducible(VGF)	3.3343e-05	0.276097	3.07832	-7.03451	1.30272	2.37737
ENST00000253458	ATP6V0A2	ATPase H+ transporting V0 subunit a2(ATP6V0A2)	3.3343e-05	-0.648303	0.572551	-0.356252	0.227268	0.204735
ENST00000334512	MEGF10	multiple EGF like domains 10(MEGF10)	3.33823e-05	2.86765	-1.31753	3.12884	-3.89451	-0.784445
ENST00000612582	KRT6C	keratin 6C(KRT6C)	3.3739e-05	-1.81066	0.969228	-1.29394	1.48137	0.654002
ENST00000217159	MAP3K7CL	MAP3K7 C-terminal like(MAP3K7CL)	3.4077e-05	-0.807345	3.0208	-0.704822	-0.543524	-0.965104
ENST00000222567	TPM1	tropomyosin 1 (alpha)(TPM1)	3.54246e-05	-0.403312	0.529485	-0.583948	0.302135	0.15564
ENST00000395347	MYOZ1	myozenin 1(MYOZ1)	3.59937e-05	1.95757	-2.46666	1.98303	-1.18608	-0.287867
ENST00000628915	DDX39A	DExD-box helicase 39A(DDX39A)	3.61486e-05	0.489519	0.50995	0.324018	-0.834465	-0.489022
ENST00000286733	CAST	calpastatin(CAST)	3.63449e-05	-0.421952	-0.113663	-0.557743	0.528951	0.564407
ENST00000469141	MCM3AP	minichromosome maintenance complex component 3 associated protein(MCM3AP)	3.68003e-05	-0.667092	1.00657	0.13435	0.477711	-0.951544
ENST00000308158	NANOS1	nanos C2HC-type zinc finger 1(NANOS1)	3.68533e-05	-0.111517	-1.53726	-0.0456572	0.869248	0.825187
ENST00000445167	MARCKSL1	MARCKS like 1(MARCKSL1)	3.69283e-05	0.445827	-0.0284585	0.37102	-0.606816	-0.181573
ENST00000550104	SPOCK1	SPARC/osteonectin, cwcv and kazal like domains proteoglycan 1(SPOCK1)	3.72773e-05	-1.15421	2.83149	-0.925365	-0.952798	0.200884
ENST00000378628	UGGT1	UDP-glucose glycoprotein glucosyltransferase 1(UGGT1)	3.74268e-05	-0.779199	0.591634	-0.239682	0.524875	-0.0976277
ENST00000554439	SEC14L1	SEC14 like lipid binding 1(SEC14L1)	3.82775e-05	-2.9369	5.26879	1.43931	-2.82261	-0.948594
ENST00000306704	STXBP6	syntaxin binding protein 6(STXBP6)	3.86592e-05	1.9712	1.64359	2.46911	-0.21002	-5.87388
ENST00000443509	SYNE3	spectrin repeat containing nuclear envelope family member 3(SYNE3)	3.87491e-05	-0.769006	-1.13157	-0.227099	0.99146	1.13621
ENST00000329542	SLC17A5	solute carrier family 17 member 5(SLC17A5)	3.89092e-05	-0.56989	0.547405	-0.343436	0.22064	0.145282
ENST00000370007	E2F8	E2F transcription factor 8(E2F8)	3.89861e-05	1.6309	1.62627	1.69568	-2.04676	-2.90609
ENST00000534366	ERICH2	glutamate rich 2(ERICH2)	3.92599e-05	-0.297665	-3.63592	-0.633663	2.63796	1.92929
ENST00000409567	HMG20B	high mobility group 20B(HMG20B)	3.9322e-05	0.0195591	0.560792	-0.0994322	-0.685543	0.204623
ENST00000334696	MIR3064	microRNA 3064(MIR3064)	4.02217e-05	-1.76367	7.05471	-1.76368	-1.76368	-1.76368
ENST00000522447	SLC38A2	solute carrier family 38 member 2(SLC38A2)	4.02841e-05	-1.06418	0.824222	-0.309894	0.69055	-0.140698
ENST00000405883	HARS	histidyl-tRNA synthetase(HARS)	4.09821e-05	1.44469	3.24646	1.02604	-0.871733	-4.84546
ENST00000392347	AIFM1	apoptosis inducing factor, mitochondria associated 1(AIFM1)	4.10205e-05	4.33515	-2.82746	4.06539	-2.7456	-2.82746
ENST00000382406	FBXO31	F-box protein 31(FBXO31)	4.11682e-05	-0.349051	0.861076	-0.414428	-0.16481	0.0672125
ENST00000397628	ADAM15	ADAM metallopeptidase domain 15(ADAM15)	4.13695e-05	4.04496	-3.40118	-3.40118	-0.108612	2.86602
ENST00000430490	SPAG1	sperm associated antigen 1(SPAG1)	4.13695e-05	1.37114	-7.05101	0.77018	1.53189	3.3778
ENST00000361060	NFE2L1	nuclear factor, erythroid 2 like 1(NFE2L1)	4.14798e-05	-0.359395	-0.127356	-0.455024	0.615453	0.326322
ENST00000373042	DTYMK	deoxythymidylate kinase(DTYMK)	4.25163e-05	0.653535	0.302456	0.424061	-0.679403	-0.700649
ENST00000215957	ZMYND8	zinc finger MYND-type containing 8(ZMYND8)	4.30077e-05	-2.36827	-3.40221	3.57676	5.59501	-3.4013
ENST00000223641	GNB4	G protein subunit beta 4(GNB4)	4.34615e-05	-1.10427	0.908568	-0.69237	0.518921	0.369151
ENST00000614189	CHAF1A	chromatin assembly factor 1 subunit A(CHAF1A)	4.35763e-05	0.374144	0.17147	0.533229	-0.620663	-0.458179
ENST00000359337	CCNO	cyclin O(CCNO)	4.38105e-05	1.33194	-1.21971	0.80452	-1.16239	0.245651
ENST00000563777	UGT2B15	UDP glucuronosyltransferase family 2 member B15(UGT2B15)	4.38541e-05	1.98738	-1.42005	1.04508	-0.452788	-1.15963
ENST00000318129	LOC101927822	uncharacterized LOC101927822(LOC101927822)	4.42375e-05	2.92413	-2.15585	2.05091	-0.599957	-2.21923
ENST00000601482	TIGD6	tigger transposable element derived 6(TIGD6)	4.4592e-05	-0.629227	0.330086	-0.619517	0.427547	0.491112
ENST00000374212	APEH	acylaminoacyl-peptide hydrolase(APEH)	4.48785e-05	-2.48818	-2.4883	-2.4883	5.8663	1.59848
ENST00000615724	ZBBX	zinc finger B-box domain containing(ZBBX)	4.52876e-05	3.32391	-1.85087	3.12989	-5.34208	0.739153
ENST00000598543	PDK1	pyruvate dehydrogenase kinase 1(PDK1)	4.53271e-05	-0.535986	0.888315	-0.00711727	0.106967	-0.452179
ENST00000615637	SYT1	synaptotagmin 1(SYT1)	4.57437e-05	2.20659	-3.83779	2.12639	-0.912386	0.417202
ENST00000377044	CFAP69	cilia and flagella associated protein 69(CFAP69)	4.61583e-05	0.168636	-1.00442	0.234515	0.419822	0.181449
ENST00000614237	EPS15L1	epidermal growth factor receptor pathway substrate 15 like 1(EPS15L1)	4.70929e-05	2.06171	-2.60135	5.49478	-2.35228	-2.60286
ENST00000498165	PRAC1	prostate cancer susceptibility candidate 1(PRAC1)	4.73075e-05	0.997046	-0.493007	0.748801	-0.665418	-0.587422
ENST00000234040	MIR1178	microRNA 1178(MIR1178)	4.78057e-05	-2.73207	-2.9872	-2.98764	4.23029	4.47662
ENST00000399120	LOC107985075	uncharacterized LOC107985075(LOC107985075)	4.78414e-05	0.20337	2.37684	-0.960605	-1.15543	-0.464177
ENST00000394576	PATZ1	POZ/BTB and AT hook containing zinc finger 1(PATZ1)	4.7961e-05	0.342935	-0.91703	0.322761	0.0183645	0.232969
ENST00000563110	CAMK1D	calcium/calmodulin dependent protein kinase ID(CAMK1D)	4.82655e-05	-0.321506	-1.37892	-0.0906212	0.807771	0.983276
ENST00000531178	STARD4	StAR related lipid transfer domain containing 4(STARD4)	4.86662e-05	-0.466744	0.70881	-0.501038	0.175068	0.0839032
ENST00000284000	JAKMIP1	janus kinase and microtubule interacting protein 1(JAKMIP1)	4.86662e-05	1.03892	-1.3096	1.20613	-0.825931	-0.109514
ENST00000431138	NEMP1	nuclear envelope integral membrane protein 1(NEMP1)	4.936e-05	0.358686	0.469158	0.523178	-0.691857	-0.659164
ENST00000345523	LOC105373191	uncharacterized LOC105373191(LOC105373191)	5.02181e-05	1.06055	0.564102	0.672838	-1.04326	-1.25424
ENST00000337526	KY	kyphoscoliosis peptidase(KY)	5.06904e-05	-1.28684	2.36632	-1.73968	0.581491	0.0787109
ENST00000374492	STAC	SH3 and cysteine rich domain(STAC)	5.16362e-05	2.65052	-4.72542	2.42985	-0.565231	0.21028
ENST00000412526	SLC16A6	solute carrier family 16 member 6(SLC16A6)	5.16628e-05	-0.899094	1.16072	-0.25181	0.262333	-0.272147
ENST00000289361	IFI35	interferon induced protein 35(IFI35)	5.16628e-05	-0.166797	-1.0111	-0.0634541	0.687944	0.553405
ENST00000299421	ATP1A2	ATPase Na+/K+ transporting subunit alpha 2(ATP1A2)	5.21839e-05	-1.79777	3.0105	-4.96639	1.8288	1.92486
ENST00000453106	BBS4	Bardet-Biedl syndrome 4(BBS4)	5.21839e-05	-0.612053	1.81167	-0.346802	-0.753167	-0.0996442
ENST00000376499	PLA2G6	phospholipase A2 group VI(PLA2G6)	5.23666e-05	4.44817	-5.67518	3.77005	2.67473	-5.21777
ENST00000369448	ZFHX3	zinc finger homeobox 3(ZFHX3)	5.2612e-05	-0.599254	0.623833	-0.249602	0.268271	-0.043248
ENST00000499499	PCDHAC2	protocadherin alpha subfamily C, 2(PCDHAC2)	5.29538e-05	-0.471721	-4.53147	-0.763394	3.39777	2.36882
ENST00000398637	ULBP1	UL16 binding protein 1(ULBP1)	5.35863e-05	-0.396118	-1.0685	0.0244939	0.921753	0.518371
ENST00000518611	CAPRIN2	caprin family member 2(CAPRIN2)	5.44248e-05	-6.62867	1.68037	2.38461	2.42826	0.135429
ENST00000360110	STARD10	StAR related lipid transfer domain containing 10(STARD10)	5.66169e-05	-0.322049	0.00170145	-0.621591	0.501934	0.440005
ENST00000549505	PLA2G4D	phospholipase A2 group IVD(PLA2G4D)	5.70311e-05	1.6445	0.397937	0.771202	-1.96307	-0.850569
ENST00000417433	CYSTM1	cysteine rich transmembrane module containing 1(CYSTM1)	5.74865e-05	0.0122859	-0.647802	-0.142349	0.478397	0.299468
ENST00000373734	KDM3B	lysine demethylase 3B(KDM3B)	5.90318e-05	6.29036	-3.33227	-3.33227	-3.33227	3.70647
ENST00000470592	MIR6787	microRNA 6787(MIR6787)	6.0342e-05	6.01729	-1.51057	-1.48505	-1.51883	-1.50284
ENST00000502553	BEST3	bestrophin 3(BEST3)	6.03665e-05	-0.849601	3.41019	-4.52903	0.859553	1.10888
ENST00000534265	MAZ	MYC associated zinc finger protein(MAZ)	6.05451e-05	0.276038	0.150382	0.297084	-1.03756	0.314052
ENST00000563024	SLC25A20	solute carrier family 25 member 20(SLC25A20)	6.07451e-05	-0.264494	0.695603	-0.433942	0.05245	-0.049616
ENST00000369626	RCAN3	RCAN family member 3(RCAN3)	6.09493e-05	0.649678	-0.616445	0.914606	-0.721842	-0.225997
ENST00000493237	NAALAD2	N-acetylated alpha-linked acidic dipeptidase 2(NAALAD2)	6.12609e-05	1.49205	0.211377	1.58747	-1.39374	-1.89716
ENST00000260302	ST3GAL1	ST3 beta-galactoside alpha-2,3-sialyltransferase 1(ST3GAL1)	6.22377e-05	0.490865	-1.40866	0.0178368	0.343783	0.556175
ENST00000373709	NOSTRIN	nitric oxide synthase trafficking(NOSTRIN)	6.23015e-05	-0.817956	1.03906	-1.46295	0.988463	0.25338
ENST00000358397	TCF12	transcription factor 12(TCF12)	6.24882e-05	4.70252	-3.95872	-3.43395	-2.81387	5.50402
ENST00000356721	GFPT1	glutamine--fructose-6-phosphate transaminase 1(GFPT1)	6.33561e-05	-0.552874	0.178407	-0.511895	0.506496	0.379867
ENST00000434316	HMGXB4	HMG-box containing 4(HMGXB4)	6.35459e-05	0.858953	0.973486	0.798113	-1.52284	-1.10772
ENST00000502283	DCUN1D4	defective in cullin neddylation 1 domain containing 4(DCUN1D4)	6.35459e-05	3.83015	2.27785	-4.61071	3.11834	-4.61564
ENST00000258341	LYAR	Ly1 antibody reactive(LYAR)	6.39579e-05	1.59204	-5.91964	2.01509	0.900636	1.41188
ENST00000341700	ENTPD5	ectonucleoside triphosphate diphosphohydrolase 5(ENTPD5)	6.39957e-05	-0.602574	0.144889	-0.218416	0.410332	0.265768
ENST00000356487	ISCA2	iron-sulfur cluster assembly 2(ISCA2)	6.50058e-05	1.24411	1.71135	-5.95635	1.34182	1.65907
ENST00000397374	NRG3	neuregulin 3(NRG3)	6.53137e-05	1.21128	-2.42577	1.26146	-0.0973659	0.0503918
ENST00000382280	OPA1	OPA1, mitochondrial dynamin like GTPase(OPA1)	6.5679e-05	5.83342	-2.83551	-2.83552	-2.83552	2.67314
ENST00000409936	PLXNA2	plexin A2(PLXNA2)	6.63576e-05	-1.30569	-0.192284	-0.574353	1.11766	0.954667
ENST00000536957	LTBP3	latent transforming growth factor beta binding protein 3(LTBP3)	6.6419e-05	0.899424	-2.21971	0.818622	-0.214503	0.71617
ENST00000514888	BLVRB	biliverdin reductase B(BLVRB)	6.75392e-05	-0.330584	-0.185367	-0.500979	0.622782	0.394149
ENST00000436008	TMED2	transmembrane p24 trafficking protein 2(TMED2)	6.76913e-05	-1.61233	0.672061	0.451133	0.68494	-0.195802
ENST00000235382	UBAP2L	ubiquitin associated protein 2 like(UBAP2L)	6.83872e-05	0.447198	-1.44517	0.339773	0.0290867	0.629115
ENST00000342624	C9orf72	chromosome 9 open reading frame 72(C9orf72)	6.88494e-05	-0.635949	0.509735	-0.58401	0.377409	0.332815
ENST00000254193	MARC1	mitochondrial amidoxime reducing component 1(MARC1)	6.96581e-05	-0.338456	0.70129	-0.266321	-0.187949	0.0914364
ENST00000335464	GPR107	G protein-coupled receptor 107(GPR107)	7.08353e-05	-3.52527	4.89785	-3.52527	5.67796	-3.52527
ENST00000532957	SPRYD7	SPRY domain containing 7(SPRYD7)	7.25666e-05	-0.754082	0.533309	-0.561184	0.434142	0.347814
ENST00000334463	MSRB3	methionine sulfoxide reductase B3(MSRB3)	7.28913e-05	-3.01622	-3.01622	-3.01618	3.90271	5.14592
ENST00000217233	RNF4	ring finger protein 4(RNF4)	7.31058e-05	1.2462	2.95515	-0.583173	-4.2894	0.671224
ENST00000392467	PDIA4	protein disulfide isomerase family A member 4(PDIA4)	7.34446e-05	-0.584055	0.615243	-0.310266	0.277102	0.0019765
ENST00000555944	PEA15	phosphoprotein enriched in astrocytes 15(PEA15)	7.55246e-05	-0.748565	0.535577	-0.484849	0.514852	0.182985
ENST00000358655	ZBTB1	zinc finger and BTB domain containing 1(ZBTB1)	7.64474e-05	-0.82358	0.494534	-0.575775	0.259342	0.64548
ENST00000425528	FRAS1	Fraser extracellular matrix complex subunit 1(FRAS1)	7.71193e-05	0.291171	-1.56721	0.464648	0.583781	0.227607
ENST00000255108	ZFP36	ZFP36 ring finger protein(ZFP36)	7.71918e-05	-1.25518	0.0842692	-1.07061	3.31214	-1.07062
ENST00000470543	KIAA0930	KIAA0930(KIAA0930)	7.7602e-05	4.49851	-3.42504	-3.42592	-3.42593	5.77838
ENST00000301825	MYL6	myosin light chain 6(MYL6)	7.76227e-05	-0.0884935	-0.824948	-0.107117	0.595802	0.424756
ENST00000421826	PLOD2	procollagen-lysine,2-oxoglutarate 5-dioxygenase 2(PLOD2)	7.798e-05	-0.0247227	2.2191	-0.0295858	-0.217821	-1.94697
ENST00000607124	LOC100129434	uncharacterized LOC100129434(LOC100129434)	7.798e-05	2.84159	-5.71398	2.27271	1.72146	-1.12178
ENST00000347615	DEGS2	delta 4-desaturase, sphingolipid 2(DEGS2)	7.83195e-05	0.968297	-1.36054	0.734803	-1.14268	0.800118
ENST00000265678	FAM13A-AS1	FAM13A antisense RNA 1(FAM13A-AS1)	8.03429e-05	-1.97311	1.74552	-1.08223	0.566162	0.743653
ENST00000375058	ZFYVE9	zinc finger FYVE-type containing 9(ZFYVE9)	8.25876e-05	-1.64739	2.93457	2.42599	2.06636	-5.77952
ENST00000614623	CBFA2T2	CBFA2/RUNX1 translocation partner 2(CBFA2T2)	8.40131e-05	0.470564	-1.19714	0.385503	0.524732	-0.183659
ENST00000309758	ALG3	ALG3, alpha-1,3- mannosyltransferase(ALG3)	8.57074e-05	4.04091	-2.95949	-2.46011	-2.97951	4.35819
ENST00000621829	LARP4	La ribonucleoprotein domain family member 4(LARP4)	8.62013e-05	-0.341165	0.867145	-0.238238	-0.0826962	-0.205046
ENST00000378700	YTHDF2	YTH N6-methyladenosine RNA binding protein 2(YTHDF2)	8.63543e-05	1.95861	1.55325	1.30538	-5.33219	0.514952
ENST00000322166	INTS3	integrator complex subunit 3(INTS3)	8.64803e-05	0.429929	-0.80234	0.444629	-0.184213	0.111995
ENST00000298537	RBM39	RNA binding motif protein 39(RBM39)	8.97106e-05	5.28641	-3.79484	-3.7911	-3.79481	6.09434
ENST00000371084	HDLBP	high density lipoprotein binding protein(HDLBP)	8.98133e-05	-0.488605	0.623203	-0.493928	0.243616	0.115714
ENST00000449470	EYA3	EYA transcriptional coactivator and phosphatase 3(EYA3)	8.98668e-05	0.151335	0.475919	0.353774	-0.550521	-0.430507
ENST00000395525	LRRC20	leucine rich repeat containing 20(LRRC20)	8.99565e-05	-3.34043	4.92926	5.10071	-3.34514	-3.34439
ENST00000488973	TRIM45	tripartite motif containing 45(TRIM45)	8.99565e-05	0.796473	-1.32254	0.55448	-0.0686937	0.040276
ENST00000375735	SCARB1	scavenger receptor class B member 1(SCARB1)	9.04406e-05	-0.123575	0.812848	-0.0244754	-0.0723463	-0.592452
ENST00000320736	EML5	echinoderm microtubule associated protein like 5(EML5)	9.1053e-05	0.6546	-0.771762	0.7819	-0.59746	-0.0672784
ENST00000316549	PRDM16	PR/SET domain 16(PRDM16)	9.1603e-05	-1.60684	0.241693	-2.85852	1.95439	2.26928
ENST00000281701	CASD1	CAS1 domain containing 1(CASD1)	9.19861e-05	-0.426538	0.701991	-0.160633	0.0120467	-0.126867
ENST00000446801	MAP3K14	mitogen-activated protein kinase kinase kinase 14(MAP3K14)	9.30858e-05	0.341133	0.869159	0.178209	-0.677912	-0.710589
ENST00000525501	TMEM265	transmembrane protein 265(TMEM265)	9.32681e-05	-4.13083	0.532812	-4.13083	4.64867	3.08018
ENST00000344686	DISP2	dispatched RND transporter family member 2(DISP2)	9.34932e-05	-0.650504	0.921197	-0.696628	0.0652907	0.360644
ENST00000408965	TMEM63B	transmembrane protein 63B(TMEM63B)	9.36939e-05	2.36864	3.53676	4.18495	-5.04518	-5.04518
ENST00000360802	TTC29	tetratricopeptide repeat domain 29(TTC29)	9.45097e-05	3.90839	-2.62867	3.99668	-2.63673	-2.63967
ENST00000618457	RRAGD	Ras related GTP binding D(RRAGD)	9.4813e-05	-0.619708	0.43973	-0.336149	0.342655	0.173472
ENST00000261326	MXRA8	matrix remodeling associated 8(MXRA8)	9.4813e-05	-4.4818	-3.97021	3.56062	0.89214	3.99925
ENST00000397272	LOC100507577	uncharacterized LOC100507577(LOC100507577)	9.48967e-05	-0.641293	0.444688	-0.43784	0.436718	0.197727
ENST00000209728	EGF	epidermal growth factor(EGF)	9.54629e-05	-0.808273	0.654216	-0.741469	0.719441	0.176085
ENST00000342753	SYTL1	synaptotagmin like 1(SYTL1)	9.63667e-05	-0.58928	0.19798	-0.521202	0.581655	0.330846
ENST00000332707	VRK1	vaccinia related kinase 1(VRK1)	9.79447e-05	0.524888	0.160668	0.675962	-0.813246	-0.548272
ENST00000397317	ADH5	alcohol dehydrogenase 5 (class III), chi polypeptide(ADH5)	9.8253e-05	-5.1277	4.48865	-5.1277	3.23161	2.53514
ENST00000553443	MTFR1	mitochondrial fission regulator 1(MTFR1)	9.86229e-05	-3.49671	5.24011	-5.31669	1.08754	2.48574
ENST00000370625	HLA-A	major histocompatibility complex, class I, A(HLA-A)	9.89753e-05	0.182022	-0.819971	0.0242469	0.256806	0.356896
ENST00000389672	ADAM18	ADAM metallopeptidase domain 18(ADAM18)	0.000100325	1.4248	-0.839867	1.16549	-1.00929	-0.741135
ENST00000224237	E2F2	E2F transcription factor 2(E2F2)	0.000100372	1.01334	0.832422	1.362	-1.37799	-1.82977
ENST00000295006	GRM2	glutamate metabotropic receptor 2(GRM2)	0.00010046	2.08588	1.38502	2.59149	-1.66654	-4.39584
ENST00000594973	PPME1	protein phosphatase methylesterase 1(PPME1)	0.000100891	1.86685	1.43901	-5.16514	0.51566	1.34363
ENST00000562435	TBC1D16	TBC1 domain family member 16(TBC1D16)	0.000101113	-0.711968	-0.535804	-0.133482	0.609137	0.772117
ENST00000376033	BEAN1	brain expressed, associated with NEDD4, 1(BEAN1)	0.000101722	-1.27746	-1.97541	-0.438237	1.38372	2.30738
ENST00000432042	GLUL	glutamate-ammonia ligase(GLUL)	0.000102025	-0.258063	0.635107	-0.679063	0.364582	-0.062563
ENST00000590348	MYBL1	MYB proto-oncogene like 1(MYBL1)	0.000102822	-0.17176	1.36971	0.348095	-0.740144	-0.805905
ENST00000284288	TMED5	transmembrane p24 trafficking protein 5(TMED5)	0.000105744	-0.536513	0.555836	-0.335096	0.210282	0.105491
ENST00000554924	FAM149A	family with sequence similarity 149 member A(FAM149A)	0.000106143	0.300597	-3.11865	0.330397	1.53937	0.948294
ENST00000444035	GSN	gelsolin(GSN)	0.000106277	-0.817588	0.00408358	-1.14125	1.1422	0.812558
ENST00000262340	SMIM11B	small integral membrane protein 11B(SMIM11B)	0.000106876	-4.70187	-4.30968	2.74032	2.9824	3.28883
ENST00000452707	SERPINB6	serpin family B member 6(SERPINB6)	0.000106898	-3.00828	-2.99459	4.72565	4.2855	-3.00828
ENST00000358204	NRGN	neurogranin(NRGN)	0.000107761	1.27764	0.224486	1.25728	-1.23304	-1.52637
ENST00000394718	TNS2	tensin 2(TNS2)	0.000108218	-3.11697	-3.11697	-3.11697	4.52931	4.82159
ENST00000561599	NAT8L	N-acetyltransferase 8 like(NAT8L)	0.000108218	0.485261	-0.935815	0.477625	-0.151408	0.124337
ENST00000381989	SNUPN	snurportin 1(SNUPN)	0.000108279	-0.812186	-0.592691	-0.561472	1.06914	0.897206
ENST00000457657	FAM225A	family with sequence similarity 225 member A (non-protein coding)(FAM225A)	0.000109176	-1.29393	-5.00815	0.970886	2.26717	3.06402
ENST00000370025	ABLIM3	actin binding LIM protein family member 3(ABLIM3)	0.000109697	-1.40391	-1.06081	-1.44515	2.18327	1.7266
ENST00000359646	PROSER2	proline and serine rich 2(PROSER2)	0.000109855	-0.705899	0.620211	-0.604932	0.333582	0.357037
ENST00000391832	WWTR1	WW domain containing transcription regulator 1(WWTR1)	0.000111005	-1.69195	1.20887	-0.893949	0.647967	0.729064
ENST00000409423	RPE65	RPE65, retinoid isomerohydrolase(RPE65)	0.000111374	1.74429	2.20682	1.65107	-2.81868	-2.7835
ENST00000450053	ADRA1A	adrenoceptor alpha 1A(ADRA1A)	0.000114544	0.118104	-3.65275	0.596097	2.10005	0.838498
ENST00000371877	ARPC5L	actin related protein 2/3 complex subunit 5 like(ARPC5L)	0.000115835	-0.416604	-0.874551	-0.40138	1.15906	0.53348
ENST00000505764	CD68	CD68 molecule(CD68)	0.00011634	-1.48268	0.969417	-2.20488	1.55856	1.15959
ENST00000304567	GBP2	guanylate binding protein 2(GBP2)	0.000116739	-0.905541	0.500884	-2.21834	1.86028	0.762716
ENST00000421906	FAM156B	family with sequence similarity 156 member B(FAM156B)	0.000117028	4.49086	-2.70068	-2.70068	-2.69303	3.60354
ENST00000490232	NONO	non-POU domain containing, octamer-binding(NONO)	0.000117423	0.528687	0.0164774	0.345502	-0.345335	-0.545331
ENST00000616261	ATP13A3	ATPase 13A3(ATP13A3)	0.000117992	4.40609	-4.53732	2.84342	1.57298	-4.28517
ENST00000509534	MRPL51	mitochondrial ribosomal protein L51(MRPL51)	0.000119678	1.13566	0.518364	0.704083	-1.20828	-1.14982
ENST00000513952	MTURN	maturin, neural progenitor differentiation regulator homolog(MTURN)	0.000120264	0.619303	-1.01251	0.617732	-0.0749219	-0.149598
ENST00000583741	SPIDR	scaffolding protein involved in DNA repair(SPIDR)	0.000120549	1.52606	3.0611	1.48373	-7.61271	1.54182
ENST00000264748	AGK	acylglycerol kinase(AGK)	0.000120856	2.59893	3.57145	-4.5633	2.95621	-4.56328
ENST00000619874	PIP5K1B	phosphatidylinositol-4-phosphate 5-kinase type 1 beta(PIP5K1B)	0.000121682	-3.50999	-3.50999	0.220026	3.405	3.39496
ENST00000391973	PALB2	partner and localizer of BRCA2(PALB2)	0.000122347	1.00645	-1.88847	5.77445	-2.43702	-2.4554
ENST00000617172	POLR3H	RNA polymerase III subunit H(POLR3H)	0.000122659	0.374684	0.607355	0.204628	-1.06574	-0.120923
ENST00000271638	HHAT	hedgehog acyltransferase(HHAT)	0.000124233	3.19817	-2.15603	-5.36356	2.85056	1.47087
ENST00000441497	ACSM3	acyl-CoA synthetase medium-chain family member 3(ACSM3)	0.000125215	-0.209054	1.02452	-0.193872	-0.128311	-0.493277
ENST00000452790	RHCE	Rh blood group CcEe antigens(RHCE)	0.000125705	0.816592	-5.57543	1.55807	1.54512	1.65565
ENST00000409687	LOC100505797	myosin heavy chain IB-like(LOC100505797)	0.000126318	1.29907	-0.783633	1.11202	-1.14678	-0.480677
ENST00000634613	PFKP	phosphofructokinase, platelet(PFKP)	0.000127438	-0.433165	0.667161	-0.250362	0.205832	-0.189466
ENST00000381095	OR7E47P	olfactory receptor family 7 subfamily E member 47 pseudogene(OR7E47P)	0.000128154	-1.37393	1.14178	-0.739603	0.135181	0.836568
ENST00000521487	DBF4	DBF4 zinc finger(DBF4)	0.000129359	0.191621	0.888219	0.495914	-0.93922	-0.636534
ENST00000393349	TMEM59L	transmembrane protein 59 like(TMEM59L)	0.000129495	0.028696	-1.16383	0.173529	0.363275	0.598328
ENST00000542639	ADAM12	ADAM metallopeptidase domain 12(ADAM12)	0.000130348	0.843438	1.12953	0.719928	-0.83772	-1.85517
ENST00000262304	TRPV6	transient receptor potential cation channel subfamily V member 6(TRPV6)	0.000130488	-0.404888	-0.420765	-0.270954	0.588729	0.507878
ENST00000302103	MIR6716	microRNA 6716(MIR6716)	0.000131034	3.20515	-5.58746	2.72711	-1.79819	1.45339
ENST00000306442	HRK	harakiri, BCL2 interacting protein(HRK)	0.000131487	-0.329594	-2.36151	-0.0123077	1.4949	1.20851
ENST00000399878	RAB39B	RAB39B, member RAS oncogene family(RAB39B)	0.000131972	-0.425084	-0.635066	-0.381248	0.835952	0.605446
ENST00000507097	NT5DC3	5'-nucleotidase domain containing 3(NT5DC3)	0.000132331	-0.860038	0.633211	-0.519306	0.592606	0.153528
ENST00000375406	STIL	SCL/TAL1 interrupting locus(STIL)	0.000133752	0.568539	0.986085	0.380583	-0.864237	-1.07097
ENST00000427191	TIMP2	TIMP metallopeptidase inhibitor 2(TIMP2)	0.000134094	0.664576	-0.571083	0.604129	-0.592833	-0.10479
ENST00000449853	REEP1	receptor accessory protein 1(REEP1)	0.000135401	1.0414	-1.31889	1.05704	-0.24608	-0.533467
ENST00000342386	WSB2	WD repeat and SOCS box containing 2(WSB2)	0.000139201	-0.644876	0.235454	-0.471721	0.607451	0.273692
ENST00000380834	SOCS7	suppressor of cytokine signaling 7(SOCS7)	0.00013941	-0.817444	0.516498	-0.269142	0.415693	0.154394
ENST00000409151	RANBP1	RAN binding protein 1(RANBP1)	0.000143712	6.70269	-2.59559	-2.59559	-2.59559	1.08408
ENST00000478753	LTF	lactotransferrin(LTF)	0.000144243	-2.75326	-2.75326	-2.75326	5.08659	3.17318
ENST00000415516	TSPAN3	tetraspanin 3(TSPAN3)	0.000145117	0.584701	-0.768189	0.323952	-0.116789	-0.0236761
ENST00000262027	ZNF415	zinc finger protein 415(ZNF415)	0.000145673	-3.4891	-3.4891	4.4917	4.42394	-1.93743
ENST00000340932	SDK1	sidekick cell adhesion molecule 1(SDK1)	0.00014576	-3.40646	0.935206	-1.92964	2.08761	2.31328
ENST00000369158	ARHGAP9	Rho GTPase activating protein 9(ARHGAP9)	0.000146371	-0.415714	-4.80761	-0.222814	2.41207	3.03406
ENST00000403683	OTUD6B	OTU domain containing 6B(OTUD6B)	0.000146584	-3.42712	5.0252	-1.39042	-0.926365	0.718699
ENST00000326685	CENPK	centromere protein K(CENPK)	0.00014871	1.23397	1.28422	1.81566	-2.05641	-2.27743
ENST00000456315	SORL1	sortilin related receptor 1(SORL1)	0.000149146	0.16965	-0.815953	0.433587	0.207955	0.00476059
ENST00000330651	GJB1	gap junction protein beta 1(GJB1)	0.000149241	1.64303	2.55385	-6.438	0.433527	1.80759
ENST00000259239	MAP3K13	mitogen-activated protein kinase kinase kinase 13(MAP3K13)	0.000151101	2.47861	1.74711	1.41847	0.123278	-5.76747
ENST00000590201	MBD4	methyl-CpG binding domain 4, DNA glycosylase(MBD4)	0.000153517	0.118546	-4.31877	4.18646	-4.33352	4.34729
ENST00000571198	ZSWIM8	zinc finger SWIM-type containing 8(ZSWIM8)	0.000153874	5.90281	-3.35851	-3.35851	-3.35851	4.17272
ENST00000604641	MEF2C	myocyte enhancer factor 2C(MEF2C)	0.000154926	-2.58441	-2.58441	-2.58441	3.93553	3.81771
ENST00000504396	UMPS	uridine monophosphate synthetase(UMPS)	0.000155664	1.29724	-6.70952	2.41149	1.4651	1.53569
ENST00000602398	NOP2	NOP2 nucleolar protein(NOP2)	0.000156303	0.198723	0.751148	0.0272943	-0.506826	-0.470339
ENST00000373798	KIAA1109	KIAA1109(KIAA1109)	0.000158162	-1.34066	0.314731	0.208805	0.428156	0.388968
ENST00000373871	MDK	midkine (neurite growth-promoting factor 2)(MDK)	0.0001588	-0.104453	-1.17391	-0.123665	0.0918333	1.31019
ENST00000395542	ST5	suppression of tumorigenicity 5(ST5)	0.000158888	0.771783	-0.947041	0.622864	-0.0189135	-0.428692
ENST00000543304	MECP2	methyl-CpG binding protein 2(MECP2)	0.000159249	4.7017	-3.75565	0.116426	-4.16439	3.10192
ENST00000447768	RMI2	RecQ mediated genome instability 2(RMI2)	0.000161583	0.962787	0.329379	1.01612	-1.26908	-1.0392
ENST00000264474	TMEM61	transmembrane protein 61(TMEM61)	0.000162566	-0.906166	-1.56361	-0.252455	1.35537	1.36686
ENST00000490123	MGAT5	mannosyl (alpha-1,6-)-glycoprotein beta-1,6-N-acetyl-glucosaminyltransferase(MGAT5)	0.000163073	6.2427	-1.5497	-1.56256	-1.57171	-1.55873
ENST00000534113	PLCB1	phospholipase C beta 1(PLCB1)	0.000163192	-2.99729	4.04359	4.42095	-2.46995	-2.99729
ENST00000456916	TNFRSF19	TNF receptor superfamily member 19(TNFRSF19)	0.000163572	0.40107	0.380805	0.708773	-0.896656	-0.593992
ENST00000407472	SUN2	Sad1 and UNC84 domain containing 2(SUN2)	0.000166992	-0.474352	0.568177	-0.277529	0.135627	0.0480775
ENST00000510500	TRPM4	transient receptor potential cation channel subfamily M member 4(TRPM4)	0.000168156	3.60731	-3.03218	-3.03218	-3.02457	5.48162
ENST00000360614	CSMD1	CUB and Sushi multiple domains 1(CSMD1)	0.000170262	0.544491	-0.712173	0.714024	-0.441981	-0.104361
ENST00000358784	SLC6A3	solute carrier family 6 member 3(SLC6A3)	0.000170306	-1.85081	2.4215	-1.50209	0.553191	0.378203
ENST00000522948	HINT2	histidine triad nucleotide binding protein 2(HINT2)	0.000172231	-0.0137682	-0.708393	-0.154508	0.585334	0.291335
ENST00000271636	DYNC1LI1	dynein cytoplasmic 1 light intermediate chain 1(DYNC1LI1)	0.000172712	-2.66707	4.4117	-2.66707	3.58952	-2.66707
ENST00000226230	SMTN	smoothelin(SMTN)	0.000173732	0.466627	0.323956	0.283513	-0.840009	-0.234088
ENST00000368679	CDC7	cell division cycle 7(CDC7)	0.000174911	0.363118	0.243533	0.678116	-0.661133	-0.623635
ENST00000442628	PCSK5	proprotein convertase subtilisin/kexin type 5(PCSK5)	0.000175939	-0.0778035	-1.00222	-0.820837	1.17767	0.72319
ENST00000245925	UBA6-AS1	UBA6 antisense RNA 1 (head to head)(UBA6-AS1)	0.000176011	-0.50543	0.560458	-0.343875	0.275608	0.0132384
ENST00000370698	NAP1L3	nucleosome assembly protein 1 like 3(NAP1L3)	0.000176011	0.536405	-1.66952	0.667297	0.0222241	0.443592
ENST00000373789	STARD13	StAR related lipid transfer domain containing 13(STARD13)	0.000176844	-0.598041	0.928117	-0.445367	0.0085434	0.106747
ENST00000532064	ACACB	acetyl-CoA carboxylase beta(ACACB)	0.000176844	-1.57401	-1.57375	-1.57381	-1.57385	6.29543
ENST00000549259	SALL2	spalt like transcription factor 2(SALL2)	0.000177223	0.530141	-0.751234	0.634382	-0.340182	-0.0731069
ENST00000375643	NFIB	nuclear factor I B(NFIB)	0.000177753	-6.10623	2.4602	0.777108	2.02036	0.848564
ENST00000251287	RPLP0	ribosomal protein lateral stalk subunit P0(RPLP0)	0.000178248	-2.87681	5.02969	3.60073	-2.87681	-2.87681
ENST00000600092	ST7-AS1	ST7 antisense RNA 1(ST7-AS1)	0.000179571	1.01122	-1.84542	0.660053	-0.0482335	0.222381
ENST00000264968	MIR5193	microRNA 5193(MIR5193)	0.000180573	-0.213577	-1.12361	-0.215032	0.772538	0.779683
ENST00000360265	LOC102723728	nodal modulator 3-like(LOC102723728)	0.000182042	4.88845	-3.64207	-3.64207	-3.64207	6.03775
ENST00000377673	MAU2	MAU2 sister chromatid cohesion factor(MAU2)	0.000182473	-3.81897	1.31299	4.04687	2.27808	-3.81897
ENST00000409959	MYB	MYB proto-oncogene, transcription factor(MYB)	0.000184243	4.28301	-2.67911	4.39079	-2.99734	-2.99734
ENST00000349655	ABCG1	ATP binding cassette subfamily G member 1(ABCG1)	0.000184525	-3.05534	-3.05534	-3.05534	4.52974	4.63627
ENST00000366962	PDLIM2	PDZ and LIM domain 2(PDLIM2)	0.000185767	5.02355	-2.71763	-2.71749	-2.71763	3.12921
ENST00000389805	SLC9A9	solute carrier family 9 member A9(SLC9A9)	0.00018726	-1.14255	-0.603971	-0.524344	1.29385	0.977011
ENST00000255559	GPR158	G protein-coupled receptor 158(GPR158)	0.000188437	-0.5869	0.59913	-0.114657	-0.00945391	0.111881
ENST00000343267	SHH	sonic hedgehog(SHH)	0.000189501	-0.549552	-3.70716	-1.89786	3.18885	2.96573
ENST00000303383	ENOX2	ecto-NOX disulfide-thiol exchanger 2(ENOX2)	0.000189501	3.05904	-3.00615	5.44404	-3.00614	-2.4908
ENST00000341329	SNHG1	small nucleolar RNA host gene 1(SNHG1)	0.000190023	2.10343	3.04291	2.80763	-3.56078	-4.39319
ENST00000397281	NUP205	nucleoporin 205(NUP205)	0.000190023	2.99995	-1.21462	0.447454	-4.47019	2.23741
ENST00000398548	SBF1	SET binding factor 1(SBF1)	0.00019083	4.97035	-4.11685	-4.11684	0.840628	2.42271
ENST00000590627	ANKS3	ankyrin repeat and sterile alpha motif domain containing 3(ANKS3)	0.000192131	1.01802	-0.802701	-3.93302	1.59145	2.12625
ENST00000330676	C20orf96	chromosome 20 open reading frame 96(C20orf96)	0.000192717	3.37149	2.86223	-4.56689	-4.56689	2.90006
ENST00000374379	MCC	mutated in colorectal cancers(MCC)	0.000193323	0.885448	-1.35188	1.06574	-0.610692	0.0113863
ENST00000355209	AGTRAP	angiotensin II receptor associated protein(AGTRAP)	0.00019519	-2.63503	3.10202	1.17243	1.76863	-3.40806
ENST00000361665	LOC101928143	uncharacterized LOC101928143(LOC101928143)	0.000195785	-0.506167	0.620403	-0.533484	0.217185	0.202063
ENST00000322886	PUDP	pseudouridine 5'-phosphatase(PUDP)	0.000195988	-0.225207	0.766386	-0.259364	-0.18818	-0.0936352
ENST00000590623	SECISBP2	SECIS binding protein 2(SECISBP2)	0.00019877	1.38572	1.69838	-6.78127	1.8375	1.85967
ENST00000217289	LPO	lactoperoxidase(LPO)	0.00019877	-0.00477802	-3.58028	-2.2141	3.17409	2.62506
ENST00000483485	OPRL1	opioid related nociceptin receptor 1(OPRL1)	0.00020004	1.40077	-6.00281	1.93205	1.28561	1.38439
ENST00000495397	P2RX4	purinergic receptor P2X 4(P2RX4)	0.000201301	1.76468	2.7962	-4.20873	-4.25199	3.89984
ENST00000393562	EFNB3	ephrin B3(EFNB3)	0.00020193	0.0362383	-1.829	0.315919	0.523577	0.953262
ENST00000617768	LINC00160	long intergenic non-protein coding RNA 160(LINC00160)	0.000205627	-3.17663	3.90028	-3.17663	1.3661	1.08687
ENST00000360835	USP34	ubiquitin specific peptidase 34(USP34)	0.000207428	4.63742	-5.54507	2.54032	-5.2655	3.63283
ENST00000415913	FGFR3	fibroblast growth factor receptor 3(FGFR3)	0.000207734	-1.05189	2.6594	0.647081	-3.71443	1.45984
ENST00000405485	NSFL1C	NSFL1 cofactor(NSFL1C)	0.000208676	1.18035	1.76071	-6.97535	2.02575	2.00853
ENST00000564675	SH3BGRL	SH3 domain binding glutamate rich protein like(SH3BGRL)	0.000211	-3.49644	4.30763	1.60611	-3.49644	1.07913
ENST00000330828	RBAK	RB associated KRAB zinc finger(RBAK)	0.000211	-3.73418	3.625	-0.0556941	3.89906	-3.73418
ENST00000438015	GNA14	G protein subunit alpha 14(GNA14)	0.000211609	0.792244	1.41141	0.331056	-1.99191	-0.542801
ENST00000306052	BCS1L	BCS1 homolog, ubiquinol-cytochrome c reductase complex chaperone(BCS1L)	0.000212527	2.28739	4.27253	3.2135	-4.88671	-4.88671
ENST00000421980	R3HDM2	R3H domain containing 2(R3HDM2)	0.000213059	-0.230847	-0.86138	-0.0678867	0.640911	0.519202
ENST00000374884	AIM1	absent in melanoma 1(AIM1)	0.000216235	-1.1182	0.785573	-0.755251	0.871199	0.216677
ENST00000356384	CXCL12	C-X-C motif chemokine ligand 12(CXCL12)	0.000216678	1.12478	-1.2549	1.27635	-1.44661	0.300375
ENST00000336053	ZNF337-AS1	ZNF337 antisense RNA 1(ZNF337-AS1)	0.000216865	0.587185	-0.72858	0.690692	-0.204348	-0.344949
ENST00000492834	COL8A2	collagen type VIII alpha 2 chain(COL8A2)	0.000217817	0.826311	-3.40013	1.39954	-0.280608	1.45489
ENST00000530037	RAB36	RAB36, member RAS oncogene family(RAB36)	0.000218388	0.937229	-0.465653	1.16964	-0.668511	-0.972706
ENST00000374134	CPB2-AS1	CPB2 antisense RNA 1(CPB2-AS1)	0.00021846	3.98295	-0.82892	3.44755	-3.30079	-3.30079
ENST00000401500	BIRC2	baculoviral IAP repeat containing 2(BIRC2)	0.000218967	5.33927	-3.48692	-3.44103	-3.48692	5.0756
ENST00000319004	SAPCD2	suppressor APC domain containing 2(SAPCD2)	0.00021916	0.217702	0.605343	0.137121	-0.831555	-0.128612
ENST00000442250	CUZD1	CUB and zona pellucida like domains 1(CUZD1)	0.000219997	-0.551416	-2.35651	-0.365523	1.85331	1.42013
ENST00000576768	ST6GALNAC5	ST6 N-acetylgalactosaminide alpha-2,6-sialyltransferase 5(ST6GALNAC5)	0.000222794	2.0372	-2.59459	2.13891	-0.41053	-1.171
ENST00000409609	GAS5	growth arrest specific 5 (non-protein coding)(GAS5)	0.00022346	0.0636404	-0.794626	-0.0209317	0.550645	0.201272
ENST00000510979	CDKN1A	cyclin dependent kinase inhibitor 1A(CDKN1A)	0.000223888	3.09132	-5.28992	-5.32038	3.74169	3.77729
ENST00000623927	RIMS3	regulating synaptic membrane exocytosis 3(RIMS3)	0.000227535	-0.382892	-1.067	-0.165072	0.91655	0.698411
ENST00000358994	ASRGL1	asparaginase like 1(ASRGL1)	0.000228107	-0.734106	1.27229	-0.986513	0.216672	0.231657
ENST00000308177	TMEM117	transmembrane protein 117(TMEM117)	0.000228107	0.609149	-5.87726	1.52223	1.53484	2.21104
ENST00000376406	FAM177B	family with sequence similarity 177 member B(FAM177B)	0.000228962	1.36657	-0.661113	1.37106	-1.15466	-0.921854
ENST00000381470	MSMB	microseminoprotein beta(MSMB)	0.000230998	-0.336478	2.55049	-0.938075	-0.460576	-0.815357
ENST00000480263	LOC100288637	OTU deubiquitinase 7A pseudogene(LOC100288637)	0.000231727	1.24669	1.94483	1.82109	-0.447392	-4.56522
ENST00000377122	DPP4	dipeptidyl peptidase 4(DPP4)	0.000234146	-1.17919	1.37287	-0.464492	0.201834	0.0689717
ENST00000367772	REPIN1	replication initiator 1(REPIN1)	0.000234317	0.515893	0.766241	0.00101325	-1.29872	0.0155715
ENST00000377394	GTPBP2	GTP binding protein 2(GTPBP2)	0.000234922	-0.816226	-0.65018	-0.620536	1.29526	0.791685
ENST00000380180	CPT1B	carnitine palmitoyltransferase 1B(CPT1B)	0.000235273	-1.23915	2.52329	-5.27783	1.23668	2.75702
ENST00000319170	CPNE1	copine 1(CPNE1)	0.000235537	1.56067	-0.199282	1.25865	-3.185	0.564964
ENST00000338663	ARID1A	AT-rich interaction domain 1A(ARID1A)	0.000236214	-2.94982	5.98912	2.78801	-2.94974	-2.87758
ENST00000495441	FOCAD	focadhesin(FOCAD)	0.000238839	4.58367	-5.87874	-5.72676	3.09435	3.92748
ENST00000583802	SORBS3	sorbin and SH3 domain containing 3(SORBS3)	0.000239047	0.0610046	-1.17803	-0.121121	0.439953	0.798191
ENST00000392482	SUCO	SUN domain containing ossification factor(SUCO)	0.000240242	1.7538	2.98939	-4.6624	4.58017	-4.66097
ENST00000326734	TMEM2	transmembrane protein 2(TMEM2)	0.000241091	-0.397943	0.305203	-0.569538	0.555602	0.106676
ENST00000466333	FRMPD1	FERM and PDZ domain containing 1(FRMPD1)	0.000241205	0.63431	-0.117192	0.338131	-0.343462	-0.511788
ENST00000263368	VLDLR-AS1	VLDLR antisense RNA 1(VLDLR-AS1)	0.00024266	-3.50479	-1.14498	0.284424	2.53614	1.82921
ENST00000275300	IKBKB	inhibitor of kappa light polypeptide gene enhancer in B-cells, kinase beta(IKBKB)	0.000242974	1.38677	-7.14556	2.00004	2.41453	1.34421
ENST00000443333	ZBTB14	zinc finger and BTB domain containing 14(ZBTB14)	0.00024339	-5.11702	-2.71462	4.1064	4.43128	-0.706041
ENST00000316694	RNF208	ring finger protein 208(RNF208)	0.000247318	0.586472	-0.343742	0.421542	-0.725154	0.0608806
ENST00000329399	SNAPC4	small nuclear RNA activating complex polypeptide 4(SNAPC4)	0.000248849	0.433374	-0.202213	0.468595	-0.549319	-0.150436
ENST00000513200	MAFB	MAF bZIP transcription factor B(MAFB)	0.000251958	-0.434834	0.586528	-0.320949	0.0120038	0.157251
ENST00000445935	CRAT	carnitine O-acetyltransferase(CRAT)	0.000252469	0.497932	-0.720695	0.417324	-0.322132	0.127571
ENST00000354334	NEB	nebulin(NEB)	0.000254526	5.48702	-1.5367	-1.58412	-1.91608	-0.450125
ENST00000375256	CHRD	chordin(CHRD)	0.000255525	1.26178	-6.4871	0.897922	1.87806	2.44935
ENST00000506239	GLG1	golgi glycoprotein 1(GLG1)	0.000257518	2.80687	-4.08579	2.57665	-4.08579	2.78806
ENST00000511124	KAT2A	lysine acetyltransferase 2A(KAT2A)	0.000257784	0.55595	-0.111386	0.443104	-0.590387	-0.297282
ENST00000443439	MTMR3	myotubularin related protein 3(MTMR3)	0.0002588	-2.98808	4.43716	-2.98808	-2.98808	4.52708
ENST00000552370	MANF	mesencephalic astrocyte derived neurotrophic factor(MANF)	0.000262348	-0.560865	0.379814	-0.395998	0.444443	0.132606
ENST00000622516	SEPT5-GP1BB	SEPT5-GP1BB readthrough(SEPT5-GP1BB)	0.000262445	0.00892163	-0.567204	-0.095617	0.128964	0.524936
ENST00000368489	MBOAT7	membrane bound O-acyltransferase domain containing 7(MBOAT7)	0.000263926	1.66364	0.8341	2.30637	-5.87039	1.06628
ENST00000333479	TIMP3	TIMP metallopeptidase inhibitor 3(TIMP3)	0.000265764	1.33045	-1.39095	1.10988	-0.0381765	-1.01121
ENST00000549076	PTPRU	protein tyrosine phosphatase, receptor type U(PTPRU)	0.000265864	0.119651	-0.733417	0.12145	0.115062	0.377255
ENST00000304385	FGFR1	fibroblast growth factor receptor 1(FGFR1)	0.000265864	4.21599	-3.72555	2.73075	2.1395	-5.3607
ENST00000418170	PRR15L	proline rich 15 like(PRR15L)	0.000267618	-0.443854	0.617513	-0.273125	-0.0341451	0.133612
ENST00000616623	MANEA-AS1	MANEA antisense RNA 1 (head to head)(MANEA-AS1)	0.00026798	0.977631	-1.62533	1.10461	-0.393795	-0.0631176
ENST00000278224	AASS	aminoadipate-semialdehyde synthase(AASS)	0.000269789	-0.538646	0.419535	-0.576827	0.166058	0.52988
ENST00000305885	SPX	spexin hormone(SPX)	0.00027694	0.14147	-4.64604	-0.916633	2.21913	3.20208
ENST00000378896	VBP1	VHL binding protein 1(VBP1)	0.000277529	2.54813	3.79473	2.4997	-4.42128	-4.42128
ENST00000300128	USP38	ubiquitin specific peptidase 38(USP38)	0.000278355	-0.599766	0.69777	-0.386141	0.303987	-0.0158499
ENST00000393743	UNC13C	unc-13 homolog C(UNC13C)	0.000279174	2.33854	-2.93209	1.97225	-1.42008	0.0413807
ENST00000366991	FYN	FYN proto-oncogene, Src family tyrosine kinase(FYN)	0.00028167	-1.37163	-2.68527	-0.178098	2.42114	1.81386
ENST00000621160	DUBR	DPPA2 upstream binding RNA(DUBR)	0.000285294	-0.978856	0.628371	-0.668357	0.445298	0.573543
ENST00000267502	PTPDC1	protein tyrosine phosphatase domain containing 1(PTPDC1)	0.000285792	-4.55596	-0.83627	-0.356805	3.78044	1.96859
ENST00000287482	ARSG	arylsulfatase G(ARSG)	0.000286874	-0.801209	0.544764	-0.292642	0.579902	-0.0308152
ENST00000589389	ATIC	5-aminoimidazole-4-carboxamide ribonucleotide formyltransferase/IMP cyclohydrolase(ATIC)	0.000286874	1.75173	-1.12644	1.50673	-1.32498	-0.807038
ENST00000380283	CLIP1	CAP-Gly domain containing linker protein 1(CLIP1)	0.000287716	1.44927	0.252505	0.177636	-2.82894	0.949534
ENST00000563099	TMEM59	transmembrane protein 59(TMEM59)	0.000288628	0.467729	-0.622387	0.404835	-0.218239	-0.0319387
ENST00000305943	THOC6	THO complex 6(THOC6)	0.000290409	3.70259	-3.77164	0.135333	3.70536	-3.77164
ENST00000496637	SLC25A29	solute carrier family 25 member 29(SLC25A29)	0.000291768	0.176696	-0.675097	0.231444	-0.15632	0.423277
ENST00000380071	GALK2	galactokinase 2(GALK2)	0.000292305	-0.623141	0.37607	-0.555231	0.451887	0.350415
ENST00000318121	GCNT1	glucosaminyl (N-acetyl) transferase 1, core 2(GCNT1)	0.000296839	-0.876963	0.20299	-0.456275	0.6257	0.504548
ENST00000301335	CENPJ	centromere protein J(CENPJ)	0.000297439	0.882862	0.54337	1.12473	-3.07502	0.524049
ENST00000465572	KCNS3	potassium voltage-gated channel modifier subfamily S member 3(KCNS3)	0.000297998	0.910709	-0.789226	0.6441	-0.348945	-0.416639
ENST00000376618	SH3BGR	SH3 domain binding glutamate rich protein(SH3BGR)	0.000300015	-0.948309	-2.76419	-0.531311	2.76125	1.48255
ENST00000275521	ZNF226	zinc finger protein 226(ZNF226)	0.000302007	3.48253	2.93887	-4.47032	2.51923	-4.47032
ENST00000264596	TMEM140	transmembrane protein 140(TMEM140)	0.000302007	0.404686	-1.41371	0.358379	0.583614	0.0670355
ENST00000613549	CCDC85A	coiled-coil domain containing 85A(CCDC85A)	0.000304105	1.15767	-1.03332	0.741769	-0.0990576	-0.767058
ENST00000376570	RFX3-AS1	RFX3 antisense RNA 1(RFX3-AS1)	0.000305541	1.30527	-2.59564	0.926974	0.0419132	0.321489
ENST00000422556	TMSB15A	thymosin beta 15a(TMSB15A)	0.000307111	0.912764	0.821554	0.72423	-1.22982	-1.22873
ENST00000542053	CASC1	cancer susceptibility candidate 1(CASC1)	0.00030731	3.93338	-2.68271	-2.68271	-2.68271	4.11474
ENST00000314583	HELLS	helicase, lymphoid-specific(HELLS)	0.000307848	1.22994	0.385211	1.25648	-1.52953	-1.3421
ENST00000381733	GRK6	G protein-coupled receptor kinase 6(GRK6)	0.000309294	2.09023	-2.16289	3.80086	-1.01886	-2.70934
ENST00000481619	SEC61B	Sec61 translocon beta subunit(SEC61B)	0.000312363	-0.435926	0.27936	-0.526324	0.520537	0.162353
ENST00000411486	RPS6KA3	ribosomal protein S6 kinase A3(RPS6KA3)	0.000313296	-0.554073	0.494066	-0.349985	0.193907	0.216085
ENST00000527343	RNF145	ring finger protein 145(RNF145)	0.000313296	1.40374	0.142403	2.10489	2.5439	-6.19494
ENST00000265087	LOC283140	uncharacterized LOC283140(LOC283140)	0.000315163	1.8045	-4.47414	-4.47414	2.93024	4.21355
ENST00000567736	CLN3	CLN3, battenin(CLN3)	0.000319665	-2.84947	-2.85057	4.89537	3.65524	-2.85057
ENST00000277480	GPATCH2L	G-patch domain containing 2 like(GPATCH2L)	0.000320374	-0.458656	0.601927	-0.0950117	-0.0152164	-0.0330424
ENST00000450172	ATP11A	ATPase phospholipid transporting 11A(ATP11A)	0.000320467	0.486589	-0.547194	0.45031	-0.467776	0.07807
ENST00000320623	ATP8A2	ATPase phospholipid transporting 8A2(ATP8A2)	0.000320629	-1.37073	1.69169	-0.609132	-0.595966	0.884135
ENST00000396679	DDIAS	DNA damage induced apoptosis suppressor(DDIAS)	0.00032956	0.165402	1.34862	0.895737	-1.46658	-0.943184
ENST00000275053	NME3	NME/NM23 nucleoside diphosphate kinase 3(NME3)	0.000330928	2.60174	-3.64859	2.46947	-3.64859	2.22597
ENST00000251496	TRIM29	tripartite motif containing 29(TRIM29)	0.00033173	1.12852	-4.61466	1.08466	1.47816	0.923323
ENST00000394869	FBXO2	F-box protein 2(FBXO2)	0.00033198	0.639461	-0.682081	0.4686	-0.531904	0.105924
ENST00000592524	MIR3606	microRNA 3606(MIR3606)	0.00033317	2.05427	-1.4248	1.69299	-1.43568	-0.886781
ENST00000265748	PARP14	poly(ADP-ribose) polymerase family member 14(PARP14)	0.000333814	-0.339122	-0.451671	-0.158407	0.571874	0.377326
ENST00000393915	MALAT1	metastasis associated lung adenocarcinoma transcript 1 (non-protein coding)(MALAT1)	0.0003373	0.185627	-0.638617	-0.123878	0.0163761	0.560492
ENST00000535593	MYH14	myosin heavy chain 14(MYH14)	0.000337432	5.85612	-5.77424	2.01396	-5.81323	3.71739
ENST00000268042	LINC00648	long intergenic non-protein coding RNA 648(LINC00648)	0.000338234	0.705631	-1.12716	0.375924	0.0143289	0.0312797
ENST00000514379	IRX2	iroquois homeobox 2(IRX2)	0.000338551	0.557339	-0.431115	0.673858	-0.526429	-0.273653
ENST00000264839	TTI1	TELO2 interacting protein 1(TTI1)	0.000339747	-2.01096	-0.932354	-1.56179	-0.685755	5.19086
ENST00000389266	USP43	ubiquitin specific peptidase 43(USP43)	0.000339937	-0.798665	0.858622	-0.292452	-0.212552	0.445048
ENST00000372927	UEVLD	UEV and lactate/malate dehyrogenase domains(UEVLD)	0.000341135	3.53922	3.16895	-4.93352	-4.93103	3.15637
ENST00000343218	TMEM170A	transmembrane protein 170A(TMEM170A)	0.00034133	-2.2835	-0.170464	-0.576436	5.32339	-2.29299
ENST00000475269	RPS6KC1	ribosomal protein S6 kinase C1(RPS6KC1)	0.000341958	-0.428492	0.788573	0.00649321	-0.372332	0.00575839
ENST00000242776	RAD51	RAD51 recombinase(RAD51)	0.000341958	1.04233	0.948698	1.18328	-2.16174	-1.01258
ENST00000491144	GMPPA	GDP-mannose pyrophosphorylase A(GMPPA)	0.000344433	-0.437607	0.475414	-0.756662	0.461637	0.257219
ENST00000429774	MYO1C	myosin IC(MYO1C)	0.000344486	-0.893543	0.820083	-0.279753	0.421363	-0.0681511
ENST00000326441	SLC25A25	solute carrier family 25 member 25(SLC25A25)	0.000344822	-0.731646	0.688844	-0.838357	0.422713	0.458445
ENST00000380520	DPYSL2	dihydropyrimidinase like 2(DPYSL2)	0.000345402	0.394243	-0.589648	0.432632	-0.0514386	-0.185789
ENST00000333845	PNMA2	paraneoplastic Ma antigen 2(PNMA2)	0.000345402	-0.0153288	-1.77957	0.0439697	1.22922	0.521711
ENST00000445895	C2CD3	C2 calcium dependent domain containing 3(C2CD3)	0.000346363	5.61423	-2.92907	3.17295	-2.92907	-2.92905
ENST00000388711	PER3	period circadian clock 3(PER3)	0.000346402	-0.421677	-2.06763	3.07965	-4.8609	4.27056
ENST00000403825	ZNF418	zinc finger protein 418(ZNF418)	0.000347474	3.0709	-4.38261	2.35223	3.32774	-4.36825
ENST00000284995	PLEKHB1	pleckstrin homology domain containing B1(PLEKHB1)	0.000348719	5.14364	4.03488	-3.0595	-3.05951	-3.0595
ENST00000373603	LINC00886	long intergenic non-protein coding RNA 886(LINC00886)	0.000348719	0.288432	-3.19194	0.477849	1.33701	1.08865
ENST00000601125	TBC1D30	TBC1 domain family member 30(TBC1D30)	0.000350159	-0.523738	0.72507	-0.504693	0.353731	-0.0503709
ENST00000229201	RNASEH2C	ribonuclease H2 subunit C(RNASEH2C)	0.000350929	3.06528	-4.01547	1.27484	-4.01547	3.69081
ENST00000543586	VSIG10	V-set and immunoglobulin domain containing 10(VSIG10)	0.000352183	0.423142	-0.584282	0.380053	-0.0759628	-0.142951
ENST00000600868	TIFA	TRAF interacting protein with forkhead associated domain(TIFA)	0.000354592	-0.512633	0.984494	-0.36424	0.255227	-0.362848
ENST00000476665	LUC7L2	LUC7 like 2, pre-mRNA splicing factor(LUC7L2)	0.000361119	-1.26984	-0.241736	-0.436096	1.12974	0.817933
ENST00000338432	GALC	galactosylceramidase(GALC)	0.000362667	1.28568	2.93441	-3.85565	3.49254	-3.85698
ENST00000627328	MAP3K7	mitogen-activated protein kinase kinase kinase 7(MAP3K7)	0.000362696	4.57845	-2.79985	-2.82079	3.86299	-2.82079
ENST00000375442	MICAL2	microtubule associated monooxygenase, calponin and LIM domain containing 2(MICAL2)	0.000363453	0.277954	0.259413	0.324222	-0.837651	-0.023938
ENST00000539901	BCLAF1	BCL2 associated transcription factor 1(BCLAF1)	0.000364781	-1.53343	-1.53343	-1.53343	6.13373	-1.53343
ENST00000528216	LOC105370792	uncharacterized LOC105370792(LOC105370792)	0.000364856	0.383091	-2.83169	0.242369	1.02699	1.17923
ENST00000469796	MAP7	microtubule associated protein 7(MAP7)	0.000367035	-0.603906	0.892599	-0.117065	-0.0721522	-0.099475
ENST00000613852	GABRB3	gamma-aminobutyric acid type A receptor beta3 subunit(GABRB3)	0.000369414	-0.484831	0.685166	-0.0566993	0.0925082	-0.236144
ENST00000294868	RPS27	ribosomal protein S27(RPS27)	0.000370333	-0.311811	-1.07737	-0.405525	1.04004	0.754669
ENST00000627368	NEIL1	nei like DNA glycosylase 1(NEIL1)	0.000371285	0.756521	-1.05371	0.538545	-0.600855	0.359496
ENST00000559711	TBC1D1	TBC1 domain family member 1(TBC1D1)	0.000373353	-0.526674	0.574698	-0.364186	0.179081	0.137082
ENST00000428575	FLNB	filamin B(FLNB)	0.000374207	4.14083	-1.28821	-0.294647	-2.46832	-0.0896524
ENST00000523983	NMNAT2	nicotinamide nucleotide adenylyltransferase 2(NMNAT2)	0.000375606	-3.01314	-3.0131	5.05936	3.98004	-3.01315
ENST00000263070	EPS8	epidermal growth factor receptor pathway substrate 8(EPS8)	0.000375847	-1.48918	-1.56397	-1.53211	6.14138	-1.55612
ENST00000339809	NFIX	nuclear factor I X(NFIX)	0.00037998	0.402723	0.195929	0.441667	-0.571141	-0.469178
ENST00000622724	DNAJC3-AS1	DNAJC3 antisense RNA 1 (head to head)(DNAJC3-AS1)	0.0003844	-0.731049	-0.0493297	-0.407527	0.463277	0.72463
ENST00000345125	LIPT1	lipoyltransferase 1(LIPT1)	0.000385379	0.251868	1.61647	0.0480883	-3.53338	1.61695
ENST00000171887	KLC1	kinesin light chain 1(KLC1)	0.000386153	-0.378872	-0.614706	-0.07539	0.479757	0.589211
ENST00000557661	CUL5	cullin 5(CUL5)	0.000388853	2.13998	2.41662	-3.23382	3.55785	-4.88062
ENST00000476773	UBR5	ubiquitin protein ligase E3 component n-recognin 5(UBR5)	0.000392162	4.04028	-5.61308	0.100785	-1.66924	3.14126
ENST00000360564	ALOX15	arachidonate 15-lipoxygenase(ALOX15)	0.000393199	-1.58734	6.34945	-1.58775	-1.58661	-1.58775
ENST00000613048	ICA1	islet cell autoantigen 1(ICA1)	0.000393243	-4.34866	-4.34866	2.34617	2.99111	3.36004
ENST00000534221	PTPRT	protein tyrosine phosphatase, receptor type T(PTPRT)	0.00039543	2.58901	-2.87444	1.92268	-2.07491	0.437649
ENST00000501272	EXTL1	exostosin like glycosyltransferase 1(EXTL1)	0.00039616	1.56059	-1.32551	1.55552	-1.74156	-0.0490342
ENST00000504392	MOV10L1	Mov10 RISC complex RNA helicase like 1(MOV10L1)	0.00039696	0.499205	-6.02368	0.579469	2.41949	2.52552
ENST00000536777	SLC12A6	solute carrier family 12 member 6(SLC12A6)	0.000398474	-6.533	1.58843	1.7817	1.43197	1.7309
ENST00000361293	AGPAT5	1-acylglycerol-3-phosphate O-acyltransferase 5(AGPAT5)	0.000402665	-0.776163	0.701064	-0.489005	0.702138	-0.138034
ENST00000288381	CAMK2D	calcium/calmodulin dependent protein kinase II delta(CAMK2D)	0.000402665	0.199338	-1.51408	-0.160416	0.481477	0.993679
ENST00000308259	LRRFIP1	LRR binding FLII interacting protein 1(LRRFIP1)	0.000406368	-0.435481	0.581373	-0.293955	0.184204	-0.0361417
ENST00000546602	TMEM125	transmembrane protein 125(TMEM125)	0.000406743	-0.637199	0.662657	-0.600626	0.0538802	0.521287
ENST00000265382	TSHZ2	teashirt zinc finger homeobox 2(TSHZ2)	0.000406926	0.0883573	-1.75994	0.222789	0.745331	0.703458
ENST00000231751	UTP14C	UTP14, small subunit processome component homolog C (S. cerevisiae)(UTP14C)	0.000409978	1.40345	-2.50222	-2.50222	-2.50222	6.10319
ENST00000421033	PDE2A	phosphodiesterase 2A(PDE2A)	0.000415633	-2.53356	-2.06988	0.229505	2.22681	2.14712
ENST00000510942	RCAN1	regulator of calcineurin 1(RCAN1)	0.000417198	-1.32051	2.32067	-0.157271	0.0874025	-0.930291
ENST00000462050	HS6ST2	heparan sulfate 6-O-sulfotransferase 2(HS6ST2)	0.000418927	0.827981	-1.69031	1.09748	-0.324725	0.0895714
ENST00000353331	PATJ	PATJ, crumbs cell polarity complex component(PATJ)	0.000418945	-2.96704	3.71155	-2.96704	5.18955	-2.96704
ENST00000447280	EPG5	ectopic P-granules autophagy protein 5 homolog(EPG5)	0.000420341	5.43408	-3.96118	-1.30522	-3.96118	3.7935
ENST00000580837	POLL	DNA polymerase lambda(POLL)	0.000421352	-6.5053	1.53314	1.63408	1.681	1.65708
ENST00000557010	MBD1	methyl-CpG binding domain protein 1(MBD1)	0.000421933	3.29344	-4.32053	-4.32052	1.25299	4.09462
ENST00000374276	PCDHGB5	protocadherin gamma subfamily B, 5(PCDHGB5)	0.000423144	0.686991	-1.29606	0.415302	0.00639998	0.187364
ENST00000445183	MPC1	mitochondrial pyruvate carrier 1(MPC1)	0.000425771	-2.01578	2.81867	-2.86824	4.93359	-2.86824
ENST00000496707	SERTAD4	SERTA domain containing 4(SERTAD4)	0.000426656	0.79173	2.22882	0.505358	-2.12604	-1.39987
ENST00000622997	ARSA	arylsulfatase A(ARSA)	0.000431565	-0.0939003	-0.514999	-0.572513	0.6202	0.561212
ENST00000374530	RGPD8	RANBP2-like and GRIP domain containing 8(RGPD8)	0.000432524	0.380256	-3.73483	0.822917	1.38303	1.14862
ENST00000493990	ANKRD16	ankyrin repeat domain 16(ANKRD16)	0.000432823	1.05548	-0.660697	0.769001	-0.657004	-0.506778
ENST00000424234	GOLGA6L17P	golgin A6 family-like 17, pseudogene(GOLGA6L17P)	0.00043422	1.16375	-1.80901	0.833632	-0.178045	-0.0103309
ENST00000546205	MS4A8	membrane spanning 4-domains A8(MS4A8)	0.000435861	1.81448	-4.12341	2.73447	-1.73454	1.30899
ENST00000371368	LINC01133	long intergenic non-protein coding RNA 1133(LINC01133)	0.000439893	-0.306038	-1.91112	-0.232838	1.50513	0.944866
ENST00000518917	ID4	inhibitor of DNA binding 4, HLH protein(ID4)	0.000440292	-1.41443	-0.861045	-1.95608	2.2374	1.99416
ENST00000296799	WDR1	WD repeat domain 1(WDR1)	0.000449657	0.483384	2.62766	1.35498	2.13337	-6.59939
ENST00000417477	PPIC	peptidylprolyl isomerase C(PPIC)	0.000450609	-0.431702	-0.061635	-0.501095	0.695424	0.299007
ENST00000346342	MGME1	mitochondrial genome maintenance exonuclease 1(MGME1)	0.000450875	0.460818	0.172392	0.520943	-0.557659	-0.596493
ENST00000482687	KLKP1	kallikrein pseudogene 1(KLKP1)	0.000451923	-0.9852	-0.0214955	-0.437382	0.510929	0.933148
ENST00000216214	CPS1	carbamoyl-phosphate synthase 1(CPS1)	0.00045344	-3.09466	-3.59345	4.65693	-2.26728	4.29846
ENST00000368863	LRRTM3	leucine rich repeat transmembrane neuronal 3(LRRTM3)	0.000460751	0.912425	-0.877287	0.986511	-0.616235	-0.405413
ENST00000571157	PTP4A2	protein tyrosine phosphatase type IVA, member 2(PTP4A2)	0.000461006	-3.04003	-3.03984	-3.03982	5.21412	3.90558
ENST00000613959	XRCC2	X-ray repair cross complementing 2(XRCC2)	0.000462754	0.926311	0.667469	1.2635	-2.04467	-0.812613
ENST00000431504	METRN	meteorin, glial cell differentiation regulator(METRN)	0.000463316	0.429319	-0.970708	0.321034	-0.235217	0.455571
ENST00000560952	PCBP3	poly(rC) binding protein 3(PCBP3)	0.000469649	-4.78599	2.35292	-2.06929	2.7303	1.77206
ENST00000376456	PCDHGA2	protocadherin gamma subfamily A, 2(PCDHGA2)	0.000469985	-1.50898	-0.810451	-0.0735943	1.25155	1.14147
ENST00000568542	MIR3658	microRNA 3658(MIR3658)	0.000473469	-0.104998	0.748331	-0.135083	-0.159142	-0.349109
ENST00000394168	CDC42BPA	CDC42 binding protein kinase alpha(CDC42BPA)	0.000475131	-1.71883	-1.72681	5.93965	-0.725206	-1.7688
ENST00000406259	LOC105372751	uncharacterized LOC105372751(LOC105372751)	0.000475131	1.31925	-0.515919	1.32767	-1.45357	-0.677423
ENST00000420959	FRMD6	FERM domain containing 6(FRMD6)	0.000475754	-1.50486	6.01938	-1.50481	-1.50486	-1.50486
ENST00000437994	TCTN1	tectonic family member 1(TCTN1)	0.000477585	1.84225	-5.69135	0.935243	1.90161	1.01225
ENST00000587465	UBE2F	ubiquitin conjugating enzyme E2 F (putative)(UBE2F)	0.000486581	4.52519	4.39184	-2.97234	-2.97234	-2.97234
ENST00000619795	CDC42EP2	CDC42 effector protein 2(CDC42EP2)	0.000490438	-1.07188	0.961747	-1.10024	-0.17339	1.38377
ENST00000619811	DNM2	dynamin 2(DNM2)	0.000491271	-0.163185	1.21021	-0.661475	0.086511	-0.472064
ENST00000622530	RAP1B	RAP1B, member of RAS oncogene family(RAP1B)	0.000494314	4.74463	-2.84942	-2.84942	3.80144	-2.84722
ENST00000391807	ERICH1	glutamate rich 1(ERICH1)	0.000496867	-2.28202	0.889081	-1.94475	2.18622	1.15147
ENST00000542155	TANGO2	transport and golgi organization 2 homolog(TANGO2)	0.0005006	-2.65854	4.46076	-2.65854	-2.65854	3.51485
ENST00000560705	BNIP3L	BCL2 interacting protein 3 like(BNIP3L)	0.0005006	-0.173917	0.502117	-0.0169925	0.231355	-0.542562
ENST00000633942	IL17RD	interleukin 17 receptor D(IL17RD)	0.000503529	0.567901	-1.64034	0.666229	0.357392	0.0488139
ENST00000426228	KDM5B	lysine demethylase 5B(KDM5B)	0.00050744	-5.44616	3.76344	3.81885	-5.23297	3.09684
ENST00000612274	KIF1B	kinesin family member 1B(KIF1B)	0.000510528	-1.56032	-1.56032	-1.5603	-1.5603	6.24124
ENST00000538403	SH3BP2	SH3 domain binding protein 2(SH3BP2)	0.000510528	5.13296	-2.9959	-3.04093	-3.03584	3.93971
ENST00000394313	SF3A1	splicing factor 3a subunit 1(SF3A1)	0.000511168	3.91759	-1.22968	-2.98019	-2.98019	3.27248
ENST00000367482	CALCA	calcitonin related polypeptide alpha(CALCA)	0.000516323	-0.774964	-2.99892	-2.99892	3.2167	3.5561
ENST00000565568	PEAK1	pseudopodium enriched atypical kinase 1(PEAK1)	0.000518405	-1.99069	0.841897	-1.37847	1.8105	0.716774
ENST00000518901	ZC3H12C	zinc finger CCCH-type containing 12C(ZC3H12C)	0.000519706	2.7601	-2.5873	-2.5873	-2.5873	5.00179
ENST00000494428	BTBD7	BTB domain containing 7(BTBD7)	0.000520402	-0.0353855	3.94914	-3.93687	3.96	-3.93689
ENST00000447733	WHSC1	Wolf-Hirschhorn syndrome candidate 1(WHSC1)	0.000521559	-3.50608	4.82169	-3.46579	-3.37734	5.52752
ENST00000538255	LINC00511	long intergenic non-protein coding RNA 511(LINC00511)	0.000524449	1.69126	-1.20349	1.17738	-1.1777	-0.487438
ENST00000395629	SYT4	synaptotagmin 4(SYT4)	0.000528436	0.462597	0.176515	0.623305	-0.928519	-0.333898
ENST00000436503	ATP2B1	ATPase plasma membrane Ca2+ transporting 1(ATP2B1)	0.000529192	0.554936	-1.00819	0.517387	0.199149	-0.263287
ENST00000586833	GHRHR	growth hormone releasing hormone receptor(GHRHR)	0.0005331	-3.59826	4.14313	-3.59826	0.893293	2.1601
ENST00000620565	DYNC2H1	dynein cytoplasmic 2 heavy chain 1(DYNC2H1)	0.000533284	-0.677069	-0.136985	0.0061655	0.74166	0.0662287
ENST00000617876	LDLRAD1	low density lipoprotein receptor class A domain containing 1(LDLRAD1)	0.000534155	3.51091	-4.03292	2.35239	2.20254	-4.03292
ENST00000573882	PTPN18	protein tyrosine phosphatase, non-receptor type 18(PTPN18)	0.000536838	-0.712873	0.88103	-0.679888	0.340761	0.17097
ENST00000253812	ACAT2	acetyl-CoA acetyltransferase 2(ACAT2)	0.000543936	-0.142536	0.737208	-0.221376	-0.0910916	-0.282203
ENST00000479263	GRAMD4	GRAM domain containing 4(GRAMD4)	0.000548687	0.352544	-0.866564	0.354367	0.0478056	0.111847
ENST00000378246	FLNA	filamin A(FLNA)	0.000558501	-0.721283	0.231396	-0.164268	0.662157	-0.0080023
ENST00000409849	RACK1	receptor for activated C kinase 1(RACK1)	0.000563986	-0.934417	-1.00737	-0.0450422	1.10335	0.883478
ENST00000458657	NUBPL	nucleotide binding protein like(NUBPL)	0.000567958	0.788357	1.98494	2.22114	-6.435	1.44056
ENST00000414712	AGR2	anterior gradient 2, protein disulphide isomerase family member(AGR2)	0.000568718	-1.31941	2.3534	-1.35177	0.83179	-0.514019
ENST00000447436	SPATS2L	spermatogenesis associated serine rich 2 like(SPATS2L)	0.000573929	-0.504183	-0.146672	-0.355912	0.565684	0.441082
ENST00000552981	TRABD	TraB domain containing(TRABD)	0.000574222	-0.729268	0.656182	-0.243749	0.15154	0.165295
ENST00000456458	CTH	cystathionine gamma-lyase(CTH)	0.00057589	0.354753	1.50841	-0.892856	3.54953	-4.51984
ENST00000396738	OTUD3	OTU deubiquitinase 3(OTUD3)	0.00057589	0.577541	-0.00354156	0.589739	-0.679556	-0.484183
ENST00000416321	STX1A	syntaxin 1A(STX1A)	0.000579094	-3.02415	2.36855	-4.73987	3.86867	1.5268
ENST00000523924	GLCCI1	glucocorticoid induced 1(GLCCI1)	0.000582392	0.683053	-0.00815519	0.614196	-0.62466	-0.664434
ENST00000610821	STAP2	signal transducing adaptor family member 2(STAP2)	0.000583295	0.912598	1.6209	0.901098	-1.72476	-1.70983
ENST00000357309	SLC39A11	solute carrier family 39 member 11(SLC39A11)	0.000584094	-0.502006	-0.241389	-0.254161	0.55358	0.443976
ENST00000525724	CTDSP1	CTD small phosphatase 1(CTDSP1)	0.000585363	1.50771	0.574373	1.75138	2.07257	-5.90605
ENST00000357857	G2E3	G2/M-phase specific E3 ubiquitin protein ligase(G2E3)	0.000587389	0.502264	0.137907	0.524957	-0.891062	-0.274066
ENST00000415817	GAS2L2	growth arrest specific 2 like 2(GAS2L2)	0.000587609	2.51854	2.85498	1.84504	-3.60928	-3.60928
ENST00000560890	HPN	hepsin(HPN)	0.000587742	-6.01899	-3.80248	2.43863	3.12129	4.26156
ENST00000489643	SSBP2	single stranded DNA binding protein 2(SSBP2)	0.000599377	0.415598	-0.461217	3.26058	-5.78167	2.56671
ENST00000250024	SPIN4	spindlin family member 4(SPIN4)	0.000599969	0.215701	0.426393	0.464262	-0.599267	-0.507089
ENST00000340748	TPPP	tubulin polymerization promoting protein(TPPP)	0.000603386	0.375644	-1.08694	0.395309	0.0942382	0.221752
ENST00000369800	USP7	ubiquitin specific peptidase 7(USP7)	0.000604537	5.33485	-3.10814	3.79608	-3.10814	-2.91465
ENST00000366764	GPR180	G protein-coupled receptor 180(GPR180)	0.000615668	-0.402035	0.794648	-0.24048	0.010429	-0.162561
ENST00000397066	GPRC5C	G protein-coupled receptor class C group 5 member C(GPRC5C)	0.000619038	2.02368	-5.8012	0.392906	1.9429	1.44171
ENST00000166345	PM20D2	peptidase M20 domain containing 2(PM20D2)	0.000619099	-1.22147	1.73208	-0.578257	0.0129635	0.0546853
ENST00000326047	BANK1	B-cell scaffold protein with ankyrin repeats 1(BANK1)	0.000622242	0.779252	0.45238	1.01365	-1.4674	-0.77788
ENST00000408908	ADGRB2	adhesion G protein-coupled receptor B2(ADGRB2)	0.000630345	1.28306	-5.66098	0.581001	2.47915	1.31777
ENST00000280612	UHRF1	ubiquitin like with PHD and ring finger domains 1(UHRF1)	0.000631756	-1.62163	-1.62163	6.48651	-1.62163	-1.62163
ENST00000256246	DROSHA	drosha ribonuclease III(DROSHA)	0.000635855	-1.96166	3.7812	2.55254	-0.153089	-4.21899
ENST00000359396	GPR37	G protein-coupled receptor 37(GPR37)	0.000650887	-1.08056	0.894722	-1.14412	0.87839	0.451573
ENST00000540717	SERPINE2	serpin family E member 2(SERPINE2)	0.000651424	-1.56984	-1.56984	-1.56984	5.55841	-0.848894
ENST00000313778	EIF4EBP1	eukaryotic translation initiation factor 4E binding protein 1(EIF4EBP1)	0.000654301	0.00875018	-0.71125	-0.0487181	0.582487	0.16873
ENST00000530691	CCDC180	coiled-coil domain containing 180(CCDC180)	0.000661747	1.08427	-3.41379	0.414998	1.06693	0.847589
[truncated: 1,795 more rows]

## Sheet: Androgen Induced Genes
Androgen Induced Genes				Androgen Induced Genes INHIBITED by enzalutamide				Androgen Induced Genes INHIBITED by EPI-002				Androgen Induced Genes INHIBITED by BU3-12
DMSO+ vs DMSO- (n=1094)				ENZA+ vs DMSO+ (n=854)				EPI-002+ vs DMSO+ (n=338)				BU3-12+ vs DMSO+ (n=404)
Gene	Log2FC	-logFDR		Gene	Log2FC	-logFDR		Gene	Log2FC	-logFDR		Gene	Log2FC	-logFDR
AKAP12	12.6623	26.577		PAIP1	-10.9055	2.08372		SPIDR	-10.6738	3.91884		BEND4	-10.3886	7.37082
SLC26A3	11.7708	48.9154		ANGPT2	-11.1883	29.5281		USP54	-10.6396	2.08987		MORF4L1	-9.30047	5.13572
NCLN	11.3681	7.33869		VGF	-10.1128	4.477		ZNF562	-10.3191	2.03931		LOC107986404	-9.44444	2.46565
SPON2	11.1592	8.69143		LOC154761	-9.76181	15.2276		NUBPL	-8.41994	3.24568		USP28	-9.51855	4.81036
MOGAT2	11.0676	17.6603		AKAP12	-12.6623	26.577		DPY19L1	-8.07759	2.68978		ARAP1	-9.55898	2.91471
TTN	10.8874	19.2975		ZDHHC13	-8.27814	2.13424		GCH1	-8.13551	4.58302		WDR1	-9.22705	3.34712
DOCK8	10.7968	26.6527		ORM1	-10.763	24.491		STX4	-7.34837	4.97778		GALNT11	-9.5856	2.73121
YWHAZ	10.2671	4.82905		CTNNA2	-8.45799	33.2752		RCL1	-7.90702	2.16332		PUF60	-8.82256	2.00983
RSL1D1	9.9895	2.4282		CS	-8.71965	5.19748		SCMH1	-10.5414	5.56598		ZFYVE9	-8.71409	4.08309
SLC38A4	9.73895	86.8112		SLC15A2	-11.0116	27.7524		KDM5B	-8.99641	3.29461		TRIM56	-8.2392	2.68962
SLC11A2	9.7001	2.03957		TMEM178B	-7.86129	2.90513		DDX3X	-7.85372	2.37044		CFLAR	-6.33257	2.40777
AP2B1	9.66165	10.9797		LRP4	-9.25639	11.0302		TMEM63B	-8.58193	4.02829		TMEM63B	-8.58194	4.02829
ADH5	9.61635	4.00765		CFAP57	-7.13004	2.96952		BCS1L	-9.15924	3.67259		RSL1D1	-9.99088	2.4282
SLC2A3	9.56198	72.1142		FRMD3	-7.43342	2.45228		TATDN2	-8.5618	2.07706		ULK3	-7.03975	9.12337
SUGP2	9.47731	6.28037		DOCK8	-10.7968	26.6527		NBPF11	-7.53988	2.65776		SLC4A1AP	-6.11302	6.15926
COX6C	9.29759	2.61681		SCMH1	-10.4853	5.56598		RABGGTA	-8.43236	3.11453		BCS1L	-9.15924	3.67259
KDM5B	9.20961	3.29461		NNT	-9.50382	2.92236		VBP1	-8.21601	3.55669		HARS	-8.09193	4.38741
PFKFB3	9.16882	7.768		UNC80	-7.65721	2.22354		SFI1	-8.46364	2.30875		ANAPC11	-7.89092	2.7171
POU2F1	9.12605	9.91392		OLAH	-5.17192	7.40337		DSC2	-6.93768	5.94893		RPE	-8.3424	2.19708
TRAK1	9.11606	3.1634		MTFR1	-10.5568	4.00602		RNF4	-7.24455	4.13605		SUCO	-7.65037	3.61935
MIR5004	9.06683	2.78788		CPT1B	-7.80112	3.62843		P2RX4	-7.04819	3.69615		ISYNA1	-8.0005	2.21017
GPS1	8.98046	3.08753		GAB2	-7.28048	8.19946		THBS4	-6.75652	2.04852		CTH	-6.02824	3.23966
ARID1A	8.93894	3.62669		TTN	-10.8874	19.2975		MMS19	-8.00166	2.60432		NBPF11	-7.53987	2.65776
SPTBN2	8.93467	5.91144		COX6C	-9.14268	2.61681		SPON2	-11.1559	8.69143		C16orf58	-8.83135	2.59512
UGT1A6	8.83567	10.8868		TUBA3D	-8.88489	45.256		ODF2	-7.56799	2.30782		SLC44A2	-6.48145	2.73161
MIR3064	8.81839	4.39554		KCTD1	-8.42148	17.4158		AP2B1	-9.65181	10.9797		VBP1	-8.21601	3.55669
UGT1A3	8.73915	9.54391		ADH5	-9.61635	4.00765		AMPD2	-8.6606	4.53995		SCNN1A	-8.16992	2.88101
MTFR1	8.73682	4.00602		PLEKHG4	-7.16521	2.64862		ZGRF1	-8.21759	2.75639		SLC4A3	-8.58238	2.13101
OR5B2	8.69778	8.07158		ATP1A2	-7.97689	4.28246		EPB41L2	-7.17294	2.09942		NF2	-7.5601	2.32159
TFEB	8.68316	8.91148		ZNF638	-7.34954	4.5166		ZMYM3	-5.03081	3.00885		DDHD1	-7.1579	2.38399
STEAP4	8.658	164.266		VSTM2A	-8.60109	6.3117		FGFR3	-6.37382	3.68249		TMUB2	-6.9801	2.8665
IL20RA	8.64151	9.20237		STX1A	-7.10841	3.23725		PHLDB2	-7.70473	2.23649		XPC	-8.65909	2.16919
EZH1	8.61839	2.21993		IGF1R	-7.36792	2.55451		ORC1	-8.49446	9.85165		DSC2	-6.9378	5.94893
CDK6	8.58604	2.92064		ITSN2	-8.32407	2.88103		LIPT1	-5.14985	3.41411		RELL1	-6.15946	2.39
TRIM53AP	8.57511	24.7601		SUCO	-7.65179	3.61935		TP53BP1	-7.89551	6.45765		MMS19	-8.0017	2.60432
NFIB	8.56643	3.75018		LARP1B	-6.02465	2.16429		FAM13C	-8.01447	7.52007		SPON2	-11.1592	8.69143
CHRNA2	8.56111	83.3443		WDR44	-7.08556	2.96833		SH3BGRL	-7.80407	3.67572		DROSHA	-8.00019	3.19664
PNLIP	8.52798	11.0949		CUEDC1	-5.65902	2.25864		MED23	-7.83888	11.2025		CUL7	-3.59722	3.02742
LMF2	8.51473	2.55037		RAB3GAP1	-7.25045	11.0531		WHSC1	-8.19904	3.2827		ZGPAT	-7.59693	3.02324
ORC1	8.47565	9.85165		SLC2A3	-9.02294	72.1142		LRRC20	-8.2744	4.04597		SUGP2	-9.37582	6.28037
SFI1	8.47026	2.30875		BEST3	-7.93922	4.2192		PTPRG	-3.71973	2.66312		AP2B1	-9.6617	10.9797
OTUD6B	8.45232	3.83391		APBB2	-6.82437	5.47914		HIP1R	-6.26971	6.15365		PELP1	-5.32463	2.2615
SLC4A3	8.43726	2.13101		C16orf58	-8.83134	2.59512		FRYL	-8.32338	5.27104		ATP8B1	-4.95639	2.94383
RABGGTA	8.43236	3.11453		STEAP4	-8.72433	164.266		MTMR3	-7.42524	3.58704		AMPD2	-8.6606	4.53995
KCTD1	8.42671	17.4158		AUTS2	-6.52831	2.60243		IL20RA	-8.64151	9.20237		BTBD7	-7.88603	3.28366
GPR107	8.42311	4.14975		XPC	-8.65909	2.16919		CKMT2-AS1	-7.58393	2.15127		EPB41L2	-7.17294	2.09942
LOC101928168	8.41707	7.52087		IL6ST	-7.30014	2.23604		ARID1A	-8.93886	3.62669		GALC	-6.7914	3.44049
HPGD	8.41613	38.9927		MIR4260	-6.70156	4.98018		YY1AP1	-7.72795	2.1823		NABP1	-7.20586	2.67694
TG	8.40651	16.3342		SKP2	-7.15357	2.33492		ZNF407	-7.64455	2.30336		PAQR6	-7.90277	3.17423
EHMT2	8.38988	4.65487		RMND1	-7.03239	2.49363		IPO8	-7.69635	2.69812		MAU2	-5.13196	3.7388
ITSN2	8.33512	2.88103		ZNF347	-5.94298	2.36975		RPLP0	-7.90649	3.74898		EZH1	-8.61839	2.21993
WHSC1	8.32777	3.2827		JADE1	-5.67512	2.18704		MED15	-7.36612	5.69		ZNF133	-6.53448	2.70651
FRYL	8.32338	5.27104		DECR2	-7.641	2.17828		C14orf80	-7.91533	4.61599		SGK3	-8.14155	2.76568
CAPRIN2	8.30904	4.2642		NFATC1	-6.96318	5.10051		SEC14L1	-8.09139	4.41706		RBAK	-7.35918	3.67572
AKR1D1	8.29856	5.40289		P2RX4	-7.00493	3.69615		MLLT10	-6.12829	3.14795		DIAPH3	-5.85734	2.80363
LRRC20	8.26969	4.04597		CCDC141	-8.69278	38.8591		ARHGAP45	-7.9454	3.07669		ORC1	-8.49444	9.85165
FAM13C	8.25451	7.52007		COQ8A	-7.6477	4.95426		GPX4	-6.88825	2.64445		GPR107	-8.42311	4.14975
MFSD7	8.21914	2.75479		SIRT6	-7.44655	2.15013		FBXO8	-6.86147	2.20116		AGTRAP	-6.51008	3.70954
SEC14L1	8.20568	4.41706		MIDN	-6.74746	2.42078		TANGO2	-7.1193	3.30051		SPTBN2	-8.93467	5.91144
ZDHHC23	8.18534	2.01083		KRT6B	-6.91313	2.71234		F13A1	-7.79107	7.81453		TRAK1	-9.11593	3.1634
SCNN1A	8.16992	2.88101		CDK18	-5.46631	2.77482		KLHL2	-4.25716	2.88385		LRRC20	-8.27365	4.04597
SGK3	8.14155	2.76568		TMEM265	-4.66364	4.03027		MAPK10	-6.09636	2.38329		PFKFB4	-7.59875	2.5517
SLC12A6	8.12143	3.3996		HCAR2	-7.01702	3.15504		ZFYVE28	-5.69758	2.65963		FAM21A	-4.51939	7.31975
PDZRN4	8.11364	7.79387		ZGPAT	-7.5969	3.02324		CCDC15	-6.08787	2.00393		MED23	-7.56131	11.2025
STS	8.05235	4.61792		MYBPC1	-7.03342	24.7747		AMOTL1	-7.39678	2.60746		MTA1	-6.97855	2.22743
POLL	8.03844	3.37535		BTBD7	-7.88601	3.28366		TDP2	-5.99152	2.1892		PLCB1	-7.04088	3.7873
GLB1L2	8.03699	2.7513		KDM5C	-7.41653	2.29429		PLCB1	-6.51354	3.7873		PATJ	-6.67859	3.37784
ZBTB48	7.99167	6.58665		GALC	-6.79007	3.44049		PAQR4	-7.30148	2.19063		ATP6V0D1	-7.86095	2.62485
ISYNA1	7.98951	2.21017		PAQR6	-7.90277	3.17423		GRINA	-1.83652	5.91088		YY1AP1	-7.72793	2.1823
MCRS1	7.96941	4.63342		PTPRH	-3.31058	2.89307		RASGRP2	-7.36049	2.80437		LRG1	-4.79412	2.17603
FBXL16	7.96829	6.57484		COMMD10	-6.29667	2.87973		SERTAD4	-4.35486	3.36992		ARID1A	-8.8667	3.62669
UGT2B28	7.9395	6.09583		ZNF133	-6.53448	2.70651		SNAP47	-7.90216	2.54122		RPLP0	-7.90649	3.74898
ALOX15	7.93678	3.40539		MAPK10	-7.27986	2.38329		BAIAP3	-5.05842	2.19791		MPC1	-5.6869	3.37082
ARHGAP45	7.93399	3.07669		SLC38A4	-8.23576	86.8112		MIR6727	-4.85797	2.13535		C14orf80	-7.91532	4.61599
RPLP0	7.90649	3.74898		NPPC	-6.22067	21.4497		PHGR1	-3.97561	5.98326		ECE1	-7.21418	3.1634
SNAP47	7.90217	2.54122		PHLDB2	-7.70473	2.23649		TM4SF1	-4.05574	19.1371		FAM210A	-1.03317	2.51939
PPIP5K1	7.89256	2.69896		SLC5A1	-5.12051	2.28549		PFKFB3	-9.16882	7.768		GPX4	-6.88825	2.64445
TP53BP1	7.87807	6.45765		GHRHR	-7.74138	3.27319		MIR3064	-8.81839	4.39554		FBXO8	-6.86147	2.20116
ANAPC11	7.86477	2.7171		ORM2	-7.39838	23.4427		TFEB	-8.68308	8.91148		DYNC1LI1	-7.07877	3.76268
DDX3X	7.85347	2.37044		TATDN2	-7.44559	2.07706		RFX6	-3.94126	5.43185		FMR1	-6.87411	3.1502
MED23	7.84441	11.2025		TBX15	-6.5452	28.3383		STS	-8.05235	4.61792		SLC31A2	-6.89678	2.05994
ATP6V0D1	7.8432	2.62485		GPR107	-8.42311	4.14975		ALOX15	-7.93605	3.40539		HDAC6	-4.75705	2.6192
TMEM161A	7.83997	2.8981		WHSC1	-8.28749	3.2827		TMEM161A	-7.83997	2.8981		WDR20	-6.46386	2.86991
SH3BGRL	7.80407	3.67572		LINC00668	-6.63686	2.31703		PCAT1	-3.4182	15.1395		PAQR4	-7.30148	2.19063
ZGRF1	7.78527	2.75639		TUBA3E	-6.57757	10.6763		SERPIND1	-3.65242	2.12515		GRINA	-2.09199	5.91088
ORM1	7.77405	24.491		HSD17B2	-7.69353	6.18517		PICK1	-7.58491	2.08338		KMT5B	-4.22695	2.28245
MRS2	7.75786	2.99199		CCR2	-2.82221	6.81355		TMEM222	-7.55268	2.8762		TMEM170A	-2.12252	3.46683
FLII	7.75413	2.4346		SPTBN2	-8.92656	5.91144		FRMD6	-7.52424	3.32262		RASGRP2	-7.36049	2.80437
LOC100508046	7.74521	25.7336		TRAK1	-9.11602	3.1634		LOC284825	-3.6824	18.9811		SNAP47	-7.90217	2.54122
GHRHR	7.74138	3.27319		CACNG4	-5.26351	7.30064		DDIAS	-2.8152	3.48207		RRP7BP	-4.2237	2.98281
TRIM49D2	7.73824	45.52		HOPX	-3.38471	6.45486		PRICKLE2	-7.24295	3.02491		PLOD2	-4.16608	4.10802
TRIM49D1	7.73824	45.52		PFKFB4	-7.59875	2.5517		ASB5	-3.9992	2.79024		TM4SF1	-4.11748	19.1371
SDHA	7.73739	2.3825		C8orf46	-6.39045	2.33907		HES1	-3.37418	13.881		STAU1	-3.90419	2.70468
LRRK1	7.73489	2.71701		LINC01443	-7.20245	2.37344		CYP11A1	-4.60082	6.82754		PFKFB3	-9.16882	7.768
LAMA1	7.73183	6.18362		LINC00160	-7.07691	3.68692		MCRS1	-7.45846	4.63342		PCAT1	-3.63751	15.1395
YY1AP1	7.7277	2.1823		WDR20	-7.12142	2.86991		EHMT2	-7.55034	4.65487		MIR3064	-8.81839	4.39554
LCK	7.70356	6.34837		UGT1A3	-8.73915	9.54391		LOC107985075	-3.53227	4.3202		TFEB	-8.64046	8.91148
IPO8	7.69635	2.69812		MTA1	-6.97855	2.22743		CNGB3	-3.22609	11.6825		PPIP5K1	-7.89256	2.69896
COQ8A	7.6477	4.95426		SLC26A3	-9.228	48.9154		DIAPH3	-3.2911	2.80363		EHMT2	-8.03049	4.65487
ZNF407	7.64455	2.30336		FRYL	-8.32337	5.27104		COL12A1	-2.27465	4.71049		STS	-8.05235	4.61792
DECR2	7.641	2.17828		SNAI2	-5.98879	32.1247		PPIP5K1	-7.27949	2.69896		ALOX15	-7.9372	3.40539
ZNF23	7.61361	2.76629		TP53BP1	-7.36988	6.45765		FAM111B	-2.24869	5.89143		LOC284825	-3.79781	18.9811
CACNA1H	7.60335	2.29031		MTMR3	-7.42524	3.58704		LMF2	-3.81257	2.55037		TMEM161A	-7.83997	2.8981
PICK1	7.58437	2.08338		PATJ	-6.67859	3.37784		SPOCK1	-3.78429	4.42856		PICK1	-7.58491	2.08338
CKMT2-AS1	7.58393	2.15127		ATP6V0D1	-7.86095	2.62485		MYOF	-2.36983	2.1461		MCRS1	-7.80167	4.63342
NF2	7.5601	2.32159		CSGALNACT1	-5.08749	84.9771		OTUD6B	-5.95156	3.83391		TMEM222	-7.55264	2.8762
TMEM222	7.55235	2.8762		HIP1R	-6.02599	6.15365		HARS	-4.1182	4.38741		FRMD6	-7.52424	3.32262
FRMD6	7.52424	3.32262		ZNF407	-7.64455	2.30336		C1orf106	-2.12118	2.30276		PRICKLE2	-7.24295	3.02491
CYP1A1	7.51664	5.06966		IPO8	-7.69634	2.69812		ARL5A	-2.38481	2.17803		SERTAD4	-3.62869	3.36992
SLC15A2	7.51648	27.7524		UGT2B28	-7.9395	6.09583		BBS4	-2.56483	4.28246		APLN	-2.59132	8.22653
DSC3	7.50885	2.50679		MED15	-7.36612	5.69		SACS	-1.74095	7.6166		MED29	-2.18988	2.23746
CCDC141	7.49616	38.8591		MPC1	-5.6869	3.37082		MYBL1	-2.10986	3.98792		MAGT1	-1.67864	2.291
RPE	7.47839	2.19708		TRIM49D2	-7.19	45.52		XKR5	-3.39851	5.74331		ZFP36	-1.15488	4.11243
ARPC1B	7.44066	2.72464		TRIM49D1	-7.19	45.52		COPB1	-2.04265	6.89582		LDHA	-2.17937	27.3853
MTMR3	7.42524	3.58704		PRDM16	-3.10022	4.03809		TM4SF18	-3.49274	2.19832		TM4SF18	-3.77503	2.19832
MIR7844	7.42466	51.2744		PNLIP	-6.7345	11.0949		SHISA5	-1.93063	5.75803		MAP3K7CL	-3.9859	4.46754
YIF1B	7.42263	2.67662		F5	-5.53759	89.718		LIMS1	-2.13316	7.32317		MCM3AP	-1.95812	4.43415
KDM5C	7.41653	2.29429		ECE1	-7.2142	3.1634		SLC39A10	-2.61299	40.8425		SEC14L1	-6.21738	4.41706
AMOTL1	7.39677	2.60746		TG	-6.51844	16.3342		TMEM184A	-2.02458	2.03835		DDIAS	-2.29181	3.48207
IGF1R	7.36792	2.55451		STAU1	-4.8522	2.70468		ARHGAP28	-2.20744	7.02257		SERPIND1	-3.05327	2.12515
RASGRP2	7.36049	2.80437		MLLT10	-6.12828	3.14795		APLN	-1.89504	8.22653		RCAN1	-3.25096	3.37966
RBAK	7.35918	3.67572		ARHGAP45	-7.9454	3.07669		ATP8A2	-2.28766	3.494		MSMB	-3.36584	3.63639
MED15	7.3506	5.69		PLA2G4E	-5.76067	15.6212		DLX1	-2.19611	2.22319		MYBL1	-2.17562	3.98792
ZNF638	7.34954	4.5166		MIR7844	-6.14167	51.2744		MAP3K7CL	-3.56432	4.46754		ITIH6	-2.78132	2.30571
RAB43	7.34413	2.21037		DYNC1LI1	-7.07877	3.76268		SLC7A8	-1.48406	16.5824		CNGB3	-2.84962	11.6825
TUBA3D	7.34052	45.256		TANGO2	-7.1193	3.30051		TNS3	-2.54296	3.17265		POLG	-1.69627	2.56715
MIR6727	7.32215	2.13535		LAT2	-5.66286	10.7627		MSMB	-3.01106	3.63639		COPB1	-2.0935	6.89582
GPR89A	7.32205	6.10693		FMR1	-6.87411	3.1502		SLC4A7	-1.53164	4.65909		FAM111B	-1.92769	5.89143
FUT3	7.32086	6.15804		F13A1	-7.79107	7.81453		FOXG1	-2.13862	2.36335		XKR5	-3.36952	5.74331
GAB2	7.28087	8.19946		SLC31A2	-6.89678	2.05994		PGC	-4.22792	35.2245		TMEM184A	-2.08119	2.03835
ORM2	7.25376	23.4427		MIR7855	-5.11978	2.60122		VDAC1	-1.42366	2.20507		INHBC	-2.48953	3.09046
PRICKLE2	7.24295	3.02491		KLHL2	-4.25649	2.88385		BMPR1B	-1.42182	2.01029		GBP1	-2.39884	2.69378
ECE1	7.2114	3.1634		PDZRN4	-6.3323	7.79387		RPS6KC1	-1.1609	3.46603		ZNF571	-3.07423	9.61691
NABP1	7.20819	2.67694		FKBP5	-5.23172	268.587		INHBC	-2.20099	3.09046		SLC39A10	-2.54714	40.8425
LINC01443	7.20245	2.37344		ZFYVE28	-5.69757	2.65963		C11orf54	-1.31885	2.11479		ARG1	-1.22903	2.52128
PLEKHG4	7.16519	2.64862		REP15	-5.01867	10.1753		GGT1	-1.7616	11.7079		HIST1H1E	-2.42214	2.61095
DDHD1	7.1579	2.38399		NOS3	-2.61795	11.3692		ALPK3	-1.80337	16.1549		AGR2	-2.86742	3.2451
SKP2	7.1509	2.33492		CHRNA2	-6.1542	83.3443		TJP1	-1.11248	5.57677		P4HA1	-1.51358	8.9971
SNAI2	7.14873	32.1247		SGK1	-5.19021	43.0412		MED29	-1.29897	2.23746		ACSM3	-1.51779	3.90234
DUOX1	7.13984	10.5262		UGT1A6	-7.05417	10.8868		HIST2H2BE	-1.03923	2.3022		VDAC1	-1.4848	2.20507
PCBP3	7.13891	3.32823		ACADL	-3.86399	7.64799		PIK3AP1	-1.94089	10.8499		NAMPT	-1.32147	8.10343
WDR20	7.12141	2.86991		CCDC15	-6.08787	2.00393		CLEC7A	-1.81112	5.0243		DNM2	-1.68228	3.30868
TANGO2	7.1193	3.30051		AMOTL1	-7.39678	2.60746		EEF2K	-1.16343	10.5704		LOC107985075	-2.84102	4.3202
PTCRA	7.10637	13.6721		TDP2	-5.99152	2.1892		UGT2B28	-5.30682	6.09583		PDK1	-1.34049	4.34364
WDR44	7.08556	2.96833		PAQR4	-7.30148	2.19063		LDHA	-1.35678	27.3853		FDPS	-1.32404	6.71447
DYNC1LI1	7.07877	3.76268		RAB39A	-4.91396	5.18981		SLC10A7	-1.97633	20.4699		FOXG1	-2.15697	2.36335
LINC00160	7.07691	3.68692		KMT5B	-4.23467	2.28245		LOC100652999	-2.52233	6.72874		GGT1	-1.856	11.7079
PLCB1	7.04088	3.7873		FIBIN	-1.14647	14.1194		PLOD2	-2.43692	4.10802		PHGR1	-2.47136	5.98326
C17orf62	6.99191	3.17282		CXCR4	-4.22997	2.56925		COASY	-1.2273	7.53049		PGC	-4.2264	35.2245
TMUB2	6.98011	2.8665		NBL1	-5.1671	8.93997		USP43	-1.07117	3.4686		MYOF	-1.83028	2.1461
MTA1	6.97855	2.22743		CRISPLD2	-6.26509	35.4847		NUDT9	-1.13413	7.86125		FAM69A	-1.99927	17.2069
ULK3	6.9785	9.12337		LMBR1	-4.98634	3.02512		GCNT2	-1.20385	7.61057		MIR6513	-1.25969	2.03335
GOLGA2	6.9667	2.77999		GBP2	-2.71922	3.93278		MCCC2	-1.71481	5.91344		ARHGAP28	-1.98791	7.02257
NFATC1	6.96318	5.10051		CD68	-3.1743	3.93427		NNT	-4.34259	2.92236		FUT11	-1.18982	2.33516
SLC31A2	6.89678	2.05994		ABCC4	-4.16002	2.65628		IMPDH1	-1.29073	8.74608		ATP2A2	-1.02423	2.73746
GPX4	6.88825	2.64445		GCNT3	-1.83264	6.64067		GNPNAT1	-1.03284	8.37765		CAP2	-1.645	21.5979
FMR1	6.87411	3.1502		LOC100506403	-5.36061	7.09458		CDC42EP2	-1.13514	3.30942		TIFA	-1.34734	3.45027
BAIAP3	6.86464	2.19791		CKMT2-AS1	-6.77241	2.15127		TMEM254	-1.0511	2.09749		TBL2	-1.19144	2.21778
FBXO8	6.86147	2.20116		DUOX1	-5.47898	10.5262		HIST1H1E	-2.06871	2.61095		HES6	-1.61092	17.3102
APBB2	6.83497	5.47914		NTNG2	-1.85859	2.779		UGT2B11	-2.26882	2.70392		SLC22A31	-1.10859	2.73121
NEK3	6.83015	2.97579		ANK1	-4.29878	7.129		FBXO31	-1.02589	4.38544		ELMSAN1	-1.14694	2.24032
FXR1	6.80978	2.1534		PCBP3	-4.42221	3.32823		NOX5	-1.49933	2.52503		FBXW11	-1.4666	5.45401
HNRNPUL1	6.78312	2.0972		TIMD4	-4.59307	2.70442		DROSHA	-3.93428	3.19664		LOX	-3.4134	10.5265
THBS4	6.75652	2.04852		LOC440910	-3.16426	2.86029		ZNF571	-2.60301	9.61691		ARHGEF37	-1.2331	10.4971
MIDN	6.74746	2.42078		CYP1A1	-4.47137	5.06966		VSIG10L	-3.28214	30.2549		SLC4A7	-1.39674	4.65909
PUS7	6.71837	2.30954		ST6GALNAC1	-4.07983	56.6124		ACSM3	-1.15283	3.90234		SLC16A6	-1.43286	4.28682
MIR4260	6.70156	4.98018		ERICH1	-2.83384	3.30376		ST3GAL4	-1.04668	7.60552		GCNT2	-1.26628	7.61057
PATJ	6.67859	3.37784		NCAPD3	-3.59084	104.912		CREB3L4	-1.21929	19.6321		ALPK3	-1.73592	16.1549
LAT2	6.65552	10.7627		SDK1	-2.86485	3.83636		ARHGEF37	-1.03066	10.4971		EIF2AK3	-1.18736	4.61961
HSD17B2	6.60954	6.18517		MCRS1	-8.21744	4.63342		LOC93622	-1.16221	4.93198		BNIP3	-1.13257	10.0837
MARCH7	6.53422	2.18056		TGM2	-3.28521	14.4265		RBM47	-1.004	15.607		COASY	-1.26669	7.53049
AUTS2	6.52831	2.60243		CHST2	-3.41819	16.7677		ALDH4A1	-1.2482	20.0998		C1orf106	-1.53885	2.30276
RRP7BP	6.4892	2.98281		MICAL1	-3.64192	86.6192		MVK	-1.05137	2.59986		KDM4B	-1.11371	6.81455
SLC44A2	6.48145	2.73161		RHOU	-3.8606	154.33		POLG	-1.00639	2.56715		CYP51A1	-1.03452	5.4298
TUBA3E	6.46452	10.6763		P4HA2	-1.52752	4.98894		ITIH6	-2.06727	2.30571		SLC10A7	-1.97832	20.4699
CRISPLD2	6.4284	35.4847		CUX2	-3.19527	2.172		FAM69A	-1.65406	17.2069		LAMA1	-4.35953	6.18362
TIMD4	6.39622	2.70442		SDR9C7	-3.99698	10.1271		BTBD11	-1.43708	2.32861		AK4	-1.33932	22.5748
C8orf46	6.39045	2.33907		PFKFB3	-9.16882	7.768		SYNJ1	-1.12114	15.1879		LARP4	-1.07219	4.06449
RAB3GAP1	6.37369	11.0531		PTCRA	-4.26262	13.6721		AK4	-1.15915	22.5748		MCCC2	-1.71949	5.91344
ODF2	6.34785	2.30782		LCK	-4.62422	6.34837		ELMO2	-1.01039	7.72681		SHISA5	-1.45004	5.75803
SIRT6	6.31314	2.15013		LIFR	-3.89408	88.8206		CRISPLD2	-4.02074	35.4847		LOC93622	-1.26461	4.93198
MTMR10	6.28476	2.05096		PNLIPRP3	-4.35835	9.29733		LAMA1	-4.14963	6.18362		MTFP1	-1.14071	2.29187
MAK	6.25799	6.70105		C17orf62	-3.83642	3.17282		ALPK2	-3.07872	12.6312		DUXAP10	-1.25973	12.1517
PIK3C3	6.24298	2.29962		PTPN21	-3.497	10.0186		CAP2	-1.25878	21.5979		LOC81691	-1.1171	2.64646
PLA2G4E	6.22428	15.6212		HNRNPUL1	-3.20114	2.0972		PM20D2	-1.71912	3.20824		ADAMTS1	-1.09318	34.5319
AIFM2	6.20459	2.45245		MIR3064	-8.81839	4.39554		ODC1	-1.56861	25.1134		VSIG10L	-3.33163	30.2549
NPPC	6.16727	21.4497		SH3D21	-2.53677	33.3856		AZGP1	-1.22931	14.3441		MSMO1	-1.07085	7.34038
MLLT10	6.12806	3.14795		KY	-4.106	4.29507		BICD2	-1.25309	16.8974		CFDP1	-1.90598	2.31477
SLC4A1AP	6.09771	6.15926		LAPTM5	-1.27103	5.58211		SMS	-1.72518	71.1034		SLC26A1	-1.18705	10.4634
CCDC15	6.08787	2.00393		AKR1D1	-5.89746	5.40289		BCAP29	-1.18883	10.6929		NKIRAS1	-1.49251	5.2223
TBX15	6.08404	28.3383		ACSL3	-4.0429	268.587		MED12L	-1.4411	10.7966		BMPR1B	-1.17105	2.01029
SDR9C7	5.99388	10.1271		HHIPL2	-4.12505	7.65765		KLK3	-1.75148	58.8358		MVK	-1.11655	2.59986
TDP2	5.99152	2.1892		TFEB	-8.65701	8.91148		DNM2	-1.1237	3.30868		SACS	-1.12995	7.6166
AMPD2	5.88878	4.53995		LIMCH1	-4.17563	25.7032		RCAN1	-2.23327	3.37966		ATAD2	-1.0819	8.6219
F5	5.81409	89.718		PPIP5K1	-7.89256	2.69896		TRPM8	-1.82689	28.9737		F2RL1	-1.27862	24.1137
RMND1	5.79173	2.49363		CECR6	-3.76062	15.5766		ST6GAL1	-1.49068	7.31361		BBS4	-1.91131	4.28246
DROSHA	5.74285	3.19664		LOC101929572	-4.47701	31.8317		OR7E47P	-1.0066	3.89227		HES1	-2.14957	13.881
AGTRAP	5.73705	3.70954		SOCS2	-3.50667	21.8309		KRT19	-1.81331	4.52464		PCAT18	-2.18164	2.23753
TARP	5.72011	6.39474		GALE	-2.48819	2.73622		FMN1	-1.39588	2.18297		PHLDA2	-1.17956	9.48345
ZFYVE28	5.69758	2.65963		ACSM1	-4.05726	24.2463		CMC2	-1.0699	4.90265		SLC30A7	-1.04275	6.59888
C14orf80	5.67994	4.61599		CENPN	-3.52727	60.2729		ADH1C	-1.10848	4.63452		ZDHHC9	-1.02146	17.6811
IL6ST	5.62496	2.23604		OR5B2	-5.66201	8.07158		NRAP	-2.91585	5.56344		RBM47	-1.00031	15.607
NRL	5.61906	2.88979		STS	-8.05235	4.61792		CHKA	-1.11775	36.8043		FMN1	-1.61768	2.18297
FKBP5	5.57178	268.587		TMEM79	-3.51697	53.2421		PCAT18	-1.88444	2.23753		MYO1B	-1.08134	2.33799
LOX	5.56526	10.5265		TRIM53AP	-5.861	24.7601		DPP4	-1.17104	3.63051		LIMS1	-1.53959	7.32317
ALPK2	5.55892	12.6312		NRAP	-4.70261	5.56344		TBC1D8	-1.1768	28.3387		KIF5C	-1.19155	21.6167
ABCC4	5.48621	2.65628		EHMT2	-7.98997	4.65487		PAK1IP1	-2.33635	113.585		TENM1	-1.52654	21.1876
LOC100506403	5.47586	7.09458		PMEPA1	-3.1464	126.625		ASRGL1	-1.05562	3.64186		C11orf54	-1.02545	2.11479
NRAP	5.4671	5.56344		ZNF385B	-3.50889	2.71906		TBRG1	-1.00055	26.294		KLK3	-1.88019	58.8358
PNLIPRP3	5.44306	9.29733		ALOX15	-7.9372	3.40539		PLPP1	-1.34479	62.4394		HMGCS1	-1.16976	22.6764
COMMD10	5.40565	2.87973		TMEM161A	-7.83997	2.8981		RALBP1	-1.3368	11.2424		UGT1A3	-5.67961	9.54391
STX1A	5.3927	3.23725		NDRG1	-3.68806	84.7101		GALNT12	-1.0698	2.73622		OSBPL8	-1.36851	6.62793
PGC	5.38757	35.2245		C3orf58	-3.91343	46.2948		ARAP1	-2.56636	2.91471		PAK1IP1	-2.54679	113.585
PELP1	5.32463	2.2615		ASIP	-3.30656	2.42355		PART1	-1.0547	6.35815		AZGP1	-1.26733	14.3441
LOC101929572	5.30679	31.8317		SLC41A1	-3.41855	131.647		PIK3C3	-2.06884	2.29962		MED12L	-1.50781	10.7966
BTF3	5.20543	2.4511		PICK1	-7.58491	2.08338		FOXD4	-1.03871	11.6934		SMS	-1.76457	71.1034
VSTM2A	5.20032	6.3117		TMEM222	-7.55265	2.8762		B3GAT1	-1.49077	2.02654		EBF2	-1.36124	2.49766
STT3B	5.14546	2.4234		FRMD6	-7.52419	3.32262		LRG1	-1.57254	2.17603		DLX1	-1.62072	2.22319
NBL1	5.13224	8.93997		SLC6A3	-3.92359	3.76877		ARMC12	-1.39273	5.65071		LOC100652999	-2.26585	6.72874
SLC5A1	5.13204	2.28549		GNMT	-3.59067	61.4588		EBF2	-1.02119	2.49766		F13A1	-5.12464	7.81453
MAU2	5.13196	3.7388		ATRNL1	-2.36192	5.66733		ADRB1	-1.28474	10.5975		BICD2	-1.2485	16.8974
F13A1	5.12512	7.81453		FAR2P1	-2.50707	4.81562		C1orf21	-1.09135	64.4313		ARL5A	-1.54775	2.17803
CACNG4	5.09851	7.30064		IQGAP2	-3.14154	19.0515		SUGP2	-4.9632	6.28037		KL	-2.66161	7.97529
ZMYM3	5.03081	3.00885		NOSTRIN	-2.50201	4.2055		MAF	-1.67062	51.8739		PM20D2	-1.6774	3.20824
HDAC6	5.00058	2.6192		LOC101927482	-3.57531	6.77938		ELL2	-1.06748	72.0841		SYNJ1	-1.02705	15.1879
SGK1	4.97775	43.0412		TCAF2	-3.7623	22.1971		SOCS2-AS1	-1.21556	4.87077		TMPRSS11E	-1.63385	8.814
CTNNA2	4.97581	33.2752		ELOVL2	-3.29446	9.03039		UNC80	-1.8328	2.22354		HK2	-1.17194	11.3821
CSGALNACT1	4.96245	84.9771		KL	-4.1637	7.97529		NBL1	-2.36422	8.93997		FADS2	-1.01636	40.2463
ANGPT2	4.93839	29.5281		PRICKLE2	-7.24295	3.02491		BHLHA15	-1.23505	37.0953		DPP4	-1.3039	3.63051
LRP4	4.91043	11.0302		MAF	-3.50616	51.8739		UGT1A3	-5.11886	9.54391		INSIG1	-1.02887	24.5573
STAU1	4.85467	2.70468		KLF5	-2.22707	14.7207		PTGER4	-1.28269	27.2513		KY	-2.28761	4.29507
MPC1	4.83445	3.37082		CYP2U1	-3.22419	76.1412		LMBR1	-2.20791	3.02512		TNS3	-1.97742	3.17265
FAM3A	4.8273	2.99635		WIPI1	-2.53383	14.0277		SLC6A3	-1.86831	3.76877		LIMCH1	-2.35521	25.7032
ATP1A2	4.80826	4.28246		BAIAP3	-4.47694	2.19791		LOC101929134	-1.45007	37.425		C3orf58	-2.27611	46.2948
SGK223	4.76676	11.1976		HES2	-1.83918	2.88204		FAM13A-AS1	-1.17936	4.09505		LMBR1	-2.63174	3.02512
CYP11A1	4.74892	6.82754		HPGD	-4.53572	38.9927		SOCS2	-1.28661	21.8309		POTEF	-1.09565	2.51387
TM4SF18	4.74879	2.19832		PEX10	-2.48487	20.8257		FZD5	-1.13622	49.1749		TBRG1	-1.08819	26.294
LINC00668	4.74876	2.31703		ERRFI1	-2.75185	56.081		KY	-1.78483	4.29507		CAPRIN2	-1.54494	4.2642
ST6GALNAC1	4.73576	56.6124		OTUD6B	-6.41561	3.83391		KLK2	-1.66612	58.4483		KRT19	-1.81856	4.52464
ZNF385B	4.73031	2.71906		PGC	-5.18729	35.2245		KL	-2.11137	7.97529		ALDH4A1	-1.02853	20.0998
MYBPC1	4.70852	24.7747		PEAK1	-2.22037	3.28533		CYP2U1	-1.19152	76.1412		BCAP29	-1.08532	10.6929
ACSM1	4.69903	24.2463		VSIG10L	-4.53033	30.2549		NDRG1	-1.50897	84.7101		CLEC7A	-1.38389	5.0243
TMEM265	4.66364	4.03027		AGR2	-3.70517	3.2451		GNMT	-1.44954	61.4588		COL12A1	-1.02484	4.71049
FLYWCH1	4.6282	3.09538		GNAL	-2.09904	5.62772		LOC101927482	-1.44365	6.77938		CNTNAP2	-1.07325	10.6667
KL	4.62516	7.97529		LTBR	-2.52262	2.72212		ELOVL2	-1.16419	9.03039		CADPS2	-1.46312	12.6608
SNCA	4.62297	3.03669		PAK1IP1	-3.88558	113.585		LOC100506403	-2.51656	7.09458		TCAF2	-2.14318	22.1971
VSIG10L	4.62125	30.2549		ANKRD37	-2.72079	19.0724		ANK1	-1.45236	7.129		ARMC12	-1.57729	5.65071
ZFYVE9	4.58196	4.08309		OSBPL1A	-1.49186	10.9739		DSC3	-1.61947	2.50679		MERTK	-1.22288	16.0678
CECR6	4.55092	15.5766		STK17B	-2.55193	22.6022		PFKFB4	-3.61062	2.5517		RALBP1	-1.39578	11.2424
UBXN8	4.52128	2.2791		B3GAT1	-3.12584	2.02654		HCAR2	-2.12925	3.15504		PLPP1	-1.3983	62.4394
MIR7855	4.47402	2.60122		CYP11A1	-4.736	6.82754		HHIPL2	-1.59798	7.65765		GOLGA2	-2.9535	2.77999
ASIP	4.45901	2.42355		BHLHA15	-3.07316	37.0953		RAB39A	-1.67914	5.18981		SPOCK1	-2.63061	4.42856
ASB5	4.42942	2.79024		KCNMA1	-2.54222	32.5063		AGR2	-1.52161	3.2451		FLII	-1.74053	2.4346
LIMCH1	4.39373	25.7032		NR4A1	-2.45745	22.3635		ACSM1	-1.5836	24.2463		GNMT	-1.87962	61.4588
TGM2	4.39215	14.4265		KRT6C	-2.26317	4.47187		BEST3	-2.55064	4.2192		LPAR3	-1.02501	31.6763
FAM21A	4.38913	7.31975		CEMIP	-1.5688	2.212		LOC101929572	-1.91984	31.8317		HSD17B2	-4.04419	6.18517
RHOU	4.38691	154.33		GLYATL2	-1.80485	8.23973		GHRHR	-3.24983	3.27319		DNER	-1.20845	2.86562
KLK2	4.36779	58.4483		SIPA1L2	-2.06558	8.01119		C3orf58	-1.47995	46.2948		ASRGL1	-1.04063	3.64186
RBPJ	4.35201	2.32379		PTPRM	-2.78222	53.919		SGK1	-1.75565	43.0412		HHIPL2	-2.16404	7.65765
SDK1	4.34166	3.83636		CADPS2	-2.8846	12.6608		AKR1D1	-3.24707	5.40289		STK39	-1.14886	71.4403
TCAF2	4.30748	22.1971		UBXN8	-3.44538	2.2791		LOX	-2.16899	10.5265		SORD	-1.15476	93.7528
SLC6A3	4.27231	3.76877		SOCS2-AS1	-2.94895	4.87077		USP28	-1.74597	4.81036		IL20RA	-5.40614	9.20237
BEST3	4.2598	4.2192		HERC5	-2.14785	10.7275		GOLGA2	-2.19721	2.77999		KLK2	-1.99466	58.4483
ACSL3	4.24816	268.587		INPP4B	-2.94906	23.6237		ACSL3	-1.36724	268.587		PART1	-1.06379	6.35815
REP15	4.24523	10.1753		DNER	-2.67849	2.86562		UBXN8	-1.22218	2.2791		C1orf21	-1.17673	64.4313
C3orf58	4.22755	46.2948		LOX	-4.33715	10.5265		LIFR	-1.12581	88.8206		MAF	-1.78454	51.8739
KMT5B	4.22426	2.28245		XBP1	-2.1994	14.1351		LRRK1	-1.1872	2.71701		RAB39A	-2.19746	5.18981
MAPK10	4.15089	2.38329		MLPH	-1.83797	17.7734		TCAF2	-1.30475	22.1971		LINC00668	-2.88736	2.31703
HHIPL2	4.11252	7.65765		FOXD4	-2.57444	11.6934		CECR6	-1.05872	15.5766		LOC101929134	-1.70956	37.425
TMEM79	4.10096	53.2421		LOC100508046	-4.66876	25.7336		MFSD7	-1.43202	2.75479		BTBD11	-1.08326	2.32861
CENPN	4.06291	60.2729		STK39	-2.62171	71.4403		LOC100508046	-2.37953	25.7336		ADRB1	-1.32626	10.5975
HKR1	4.05474	2.30347		TNFAIP8	-1.77339	19.7436		EZH1	-3.74956	2.21993		TRIM53AP	-3.94188	24.7601
ATP10A	4.01436	2.4922		VEGFA	-1.44486	12.3982		MAK	-1.38071	6.70105		NOX5	-1.01844	2.52503
SPOCK1	3.9857	4.42856		MIR4683	-1.99772	6.94382		MTFR1	-4.15257	4.00602		SLC35F2	-1.15179	57.876
BTBD7	3.98453	3.28366		SLC45A3	-3.00877	151.919		UGT1A6	-3.42785	10.8868		ST6GAL1	-1.2711	7.31361
LOC101927482	3.95369	6.77938		SLC43A1	-2.28961	28.8634		LIMCH1	-1.33607	25.7032		UBE2J1	-1.00908	32.8915
PAK1IP1	3.95298	113.585		TPD52	-2.53412	54.1083		OR5B2	-2.86766	8.07158		LINC01297	-1.34773	10.8495
SYNE2	3.94852	10.39		LOC283194	-1.65371	3.1634		CPT1B	-1.28661	3.62843		NDRG1	-1.79267	84.7101
LMBR1	3.9405	3.02512		LONRF1	-2.27572	59.8459		DUOX1	-2.10371	10.5262		FZD5	-1.36458	49.1749
ZNF562	3.93903	2.03931		ERN1	-2.0973	62.5929		REP15	-1.21224	10.1753		UGT2B11	-1.74942	2.70392
LIFR	3.92792	88.8206		TMPRSS2	-2.48757	61.0111		HSD17B2	-3.01293	6.18517		SLC6A3	-2.0433	3.76877
PLA2G5	3.90667	5.01709		FZD5	-2.91627	49.1749		LAT2	-1.75617	10.7627		LINC01443	-3.63615	2.37344
SLC45A3	3.8972	151.919		ELL2	-2.71953	72.0841		SLC26A3	-4.87117	48.9154		CYP11A1	-3.03845	6.82754
NNT	3.89572	2.92236		DNAJB9	-2.0912	46.9533		CYP1A1	-1.1712	5.06966		ACSL3	-1.92903	268.587
CXCR4	3.86329	2.56925		MIR3620	-2.16646	2.54116		RMND1	-1.39214	2.49363		TRIM49D1	-3.92983	45.52
HCAR2	3.85122	3.15504		LOC101929134	-3.19115	37.425		VGF	-1.77559	4.477		TRIM49D2	-3.92983	45.52
PMEPA1	3.83668	126.625		GLMP	-2.3751	5.07626		NABP1	-2.0587	2.67694		PTGER4	-1.41292	27.2513
SLC41A1	3.82896	131.647		TMPRSS11E	-2.87465	8.814		TRIM56	-1.6542	2.68962		CS	-2.26176	5.19748
MAP3K7CL	3.82814	4.46754		PRKCH	-2.39613	32.17		TRIM53AP	-2.93076	24.7601		PIK3AP1	-1.23445	10.8499
LINC01297	3.79747	10.8495		MBOAT2	-2.55825	60.8913		VSTM2A	-2.44414	6.3117		UBXN8	-1.74349	2.2791
NCAPD3	3.78679	104.912		TBC1D8	-2.55255	28.3387		LINC00160	-2.53419	3.68692		RFX6	-1.81587	5.43185
INPP4B	3.78022	23.6237		LPAR3	-2.40395	31.6763		PUF60	-1.16281	2.00983		PTPN21	-1.23994	10.0186
GCNT3	3.7795	6.64067		KRT8	-2.30817	42.4095		PDZRN4	-2.31283	7.79387		PNLIPRP3	-2.09905	9.29733
CPT1B	3.76244	3.62843		SEC24D	-2.01741	58.6679		LCK	-1.38265	6.34837		LOC101929572	-2.30948	31.8317
CFDP1	3.75529	2.31477		RAP1GAP	-1.95978	5.8087		MYBPC1	-1.5742	24.7747		CYP2U1	-1.30052	76.1412
PTPRG	3.72	2.66312		FAM129A	-1.58912	25.1187		C8orf46	-1.72161	2.33907		SLC41A1	-1.39408	131.647
PTPDC1	3.71969	3.54395		GPR37	-2.03885	3.18649		MIR7855	-1.04268	2.60122		SOCS2-AS1	-1.18185	4.87077
FAM13A-AS1	3.71863	4.09505		KRT19	-3.09218	4.52464		KRT6B	-1.25297	2.71234		TRPM8	-1.40445	28.9737
UGT2B11	3.71544	2.70392		EAF2	-2.48451	6.54159		LINC00668	-1.62764	2.31703		DSC3	-1.84798	2.50679
FGFR3	3.71129	3.68249		SAT1	-2.24985	38.4775		SCNN1A	-2.20121	2.88101		LOC101927482	-1.59131	6.77938
ACADL	3.71027	7.64799		ALPK2	-4.21136	12.6312		CS	-1.12942	5.19748		ALPK2	-2.54149	12.6312
TRPM8	3.70237	28.9737		SLC35F2	-2.60924	57.876		KDM5C	-1.94896	2.29429		LOC100506403	-2.64839	7.09458
NDRG1	3.70227	84.7101		ISG20	-1.97465	8.20135		TRIM49D1	-2.7544	45.52		LIFR	-1.52481	88.8206
ELOVL2	3.68871	9.03039		ANG	-1.87203	2.317		TRIM49D2	-2.7544	45.52		SLC45A3	-1.21824	151.919
ANK1	3.68342	7.129		ODC1	-2.69526	25.1134		FKBP5	-1.09166	268.587		SOCS2	-1.28328	21.8309
LOC101929134	3.68303	37.425		MERTK	-2.49881	16.0678		PLA2G4E	-1.44164	15.6212		MIR7855	-1.92102	2.60122
AGR2	3.67281	3.2451		CDC42EP2	-2.06199	3.30942		F5	-1.06348	89.718		REP15	-1.87835	10.1753
USP54	3.66545	2.08987		ADRB1	-2.73634	10.5975		ISYNA1	-1.72655	2.21017		CXCR4	-1.26039	2.56925
IQGAP2	3.65786	19.0515		SPDEF	-2.06459	39.3314		RAB43	-1.02052	2.21037		BHLHA15	-1.15051	37.0953
RAB39A	3.6545	5.18981		ARAP2	-2.37822	13.6357		AGTRAP	-1.33339	3.70954		ACSM1	-1.77899	24.2463
KY	3.65316	4.29507		TACC2	-1.83136	20.989		RPE	-1.78065	2.19708		CENPN	-1.23662	60.2729
TRIM56	3.64465	2.68962		ATF3	-1.29964	16.457		TBX15	-1.22782	28.3383		NRAP	-2.43808	5.56344
RCAN1	3.64118	3.37966		FAM13A-AS1	-2.82775	4.09505		ATP1A2	-1.1817	4.28246		INPP4B	-1.03897	23.6237
B3GAT1	3.63661	2.02654		FKBP11	-1.64732	12.6717		LRP4	-1.63872	11.0302		RNF4	-2.28393	4.13605
TNS3	3.58789	3.17265		ZFP36	-1.15488	4.11243		TG	-1.83223	16.3342		CRISPLD2	-3.31573	35.4847
KRT6B	3.58212	2.71234		TARP	-3.05064	6.39474		CCDC141	-2.60751	38.8591		ANK1	-1.48601	7.129
PHLDB2	3.58051	2.23649		GUCY1A3	-1.69645	5.61853		MOGAT2	-2.2032	17.6603		OTUD6B	-4.3065	3.83391
ZSCAN26	3.57693	2.36011		SGK223	-3.01054	11.1976		ORM2	-1.89848	23.4427		IL6ST	-2.20405	2.23604
PTGER4	3.5442	27.2513		ANKH	-1.87109	85.7022		HPGD	-1.19245	38.9927		FAM13A-AS1	-1.00187	4.09505
GNMT	3.53574	61.4588		SEC24C	-1.87321	2.779		MIR7844	-1.5152	51.2744		ASB5	-1.90857	2.79024
XKR5	3.50212	5.74331		PTGER4	-2.85703	27.2513		RSL1D1	-3.00689	2.4282		KRT6B	-1.99235	2.71234
TMPRSS11E	3.48806	8.814		CYTH1	-2.09007	9.53235		SLC15A2	-3.03265	27.7524		AKR1D1	-3.41135	5.40289
ADH1C	3.4623	4.63452		TMTC2	-2.22448	32.0367		CHRNA2	-1.6639	83.3443		MRS2	-1.03287	2.99199
MICAL1	3.45436	86.6192		GADD45G	-1.75571	12.3182		LINC01443	-2.03942	2.37344		ELOVL2	-1.04204	9.03039
PCAT18	3.431	2.23753		AP2S1	-1.95602	11.6449		PNLIP	-1.78347	11.0949		NFIB	-1.61163	3.75018
MAF	3.41895	51.8739		KLK2	-3.27383	58.4483		PAQR6	-1.93236	3.17423		CCDC141	-3.63536	38.8591
LOC100652999	3.41816	6.72874		LOC100652999	-3.31373	6.72874		COQ8A	-1.09845	4.95426		ZNF385B	-1.06615	2.71906
TATDN2	3.37683	2.07706		MAP3K6	-1.65393	6.43593		STEAP4	-1.7136	164.266		RAB43	-1.91749	2.21037
BHLHA15	3.376	37.0953		BLK	-1.34122	2.23497		XPC	-1.7302	2.16919		SGK223	-1.03522	11.1976
RELL1	3.36807	2.39		CLEC7A	-2.53581	5.0243		SLC38A4	-1.89814	86.8112		UGT2B28	-4.10799	6.09583
ELN	3.35557	2.079		MTMR9	-2.12553	30.2734		ORM1	-1.98061	24.491		TARP	-1.0268	6.39474
LOC154761	3.30764	15.2276		HOMER2	-1.7565	35.0056		TTN	-2.94863	19.2975		GCH1	-1.42284	4.58302
CYP2U1	3.27633	76.1412		KLHL29	-1.69979	7.9679		SLC2A3	-1.63286	72.1142		LOC154761	-2.25844	15.2276
SOCS2	3.24302	21.8309		ANKRD29	-1.59335	5.40002		C16orf58	-1.43524	2.59512		VSTM2A	-2.7759	6.3117
PTPRM	3.23511	53.919		ZNF571	-3.46343	9.61691		DOCK8	-2.14392	26.6527		LOC100508046	-2.40374	25.7336
ZNF571	3.22591	9.61691		SORD	-2.39296	93.7528		ADH5	-1.25704	4.00765		OR5B2	-2.99619	8.07158
CADPS2	3.20939	12.6608		MOGAT2	-5.07174	17.6603		TRAK1	-1.41057	3.1634		ZDHHC23	-1.10888	2.01083
ERICH1	3.1711	3.30376		ASRGL1	-2.2588	3.64186		AKAP12	-1.44958	26.577		CECR6	-1.01899	15.5766
KLHL2	3.17071	2.88385		NNMT	-1.31928	2.03433						SH3BGRL	-3.2285	3.67572
FZD5	3.16462	49.1749		ABCC1	-2.12169	46.5852						ST6GALNAC1	-1.02931	56.6124
KLK3	3.15022	58.8358		GBP1	-2.75696	2.69378						LINC00160	-2.81341	3.68692
MBOAT2	3.14781	60.8913		ARMC12	-2.71889	5.65071						BEST3	-2.30131	4.2192
SOCS2-AS1	3.11819	4.87077		KDELR3	-1.51985	4.49456						NBL1	-1.74832	8.93997
ST6GAL1	3.10968	7.31361		FAM105A	-1.63799	14.368						NNT	-3.00556	2.92236
POTEF	3.08374	2.51387		NXF2	-1.3237	13.0665						UGT1A6	-3.3894	10.8868
ATP8A2	3.06242	3.494		NXF2B	-1.3237	13.0675						TUBA3E	-1.96433	10.6763
STX4	3.06153	4.97778		NKILA	-1.65529	12.1968						YIF1B	-1.03551	2.67662
KRT19	3.04743	4.52464		LOC107985075	-3.33745	4.3202						MAK	-1.25638	6.70105
CHST2	3.04647	16.7677		MIR7110	-1.98612	32.0538						PLA2G4E	-1.85196	15.6212
PFKFB4	3.0436	2.5517		FICD	-1.80721	30.9559						SGK1	-1.46266	43.0412
LTBR	3.03268	2.72212		POTEF	-2.16607	2.51387						COMMD10	-1.29075	2.87973
LARP1B	3.0176	2.16429		TIPARP	-2.13943	15.3897						YWHAZ	-1.41981	4.82905
ARMC12	3.01194	5.65071		ELOVL7	-2.21504	22.1864						MIR7844	-2.22937	51.2744
ARG1	2.98528	2.52128		KLF15	-1.88174	34.5659						FKBP5	-1.41678	268.587
TMPRSS2	2.9772	61.0111		MSMB	-3.48856	3.63639						MYBPC1	-1.75207	24.7747
ELL2	2.96336	72.0841		ECI2	-2.00682	33.7493						SLC26A3	-4.88617	48.9154
HERC5	2.96119	10.7275		DNAJC10	-1.46277	42.6772						ORM2	-2.51282	23.4427
PM20D2	2.95356	3.20824		PART1	-2.27272	6.35815						DUOX1	-2.04138	10.5262
KCNMA1	2.94064	32.5063		PRKCA	-1.1806	13.6209						SLC11A2	-1.8947	2.03957
PTPN21	2.93132	10.0186		EBF2	-2.29813	2.49766						ITSN2	-2.25808	2.88103
OSBPL8	2.91879	6.62793		SPOCK1	-3.75685	4.42856						HCAR2	-1.47905	3.15504
WWTR1	2.90082	3.95466		SNCA	-2.64439	3.03669						FGFR3	-1.19956	3.68249
ENTPD6	2.88954	3.00498		EDEM3	-2.19024	55.3327						MIR6727	-1.44481	2.13535
TENM1	2.88869	21.1876		LINC01297	-2.61071	10.8495						HIP1R	-1.59596	6.15365
MSMB	2.88696	3.63639		PLPP1	-2.49543	62.4394						PNLIP	-2.38386	11.0949
LOC440910	2.88369	2.86029		UBE2J1	-2.26519	32.8915						TIMD4	-1.01297	2.70442
ARAP2	2.85852	13.6357		LOC101928168	-3.31253	7.52087						F5	-1.18104	89.718
ADRB1	2.83987	10.5975		LRIG1	-1.92576	41.8882						SPIDR	-1.51928	3.91884
PEAK1	2.83259	3.28533		EML1	-1.55518	2.04954						PAIP1	-1.18992	2.08372
RFX6	2.83256	5.43185		IRS2	-1.30448	11.5809						SIRT6	-1.6971	2.15013
CCR2	2.82221	6.81355		RALBP1	-2.47563	11.2424						SLC15A2	-3.40752	27.7524
DNER	2.81847	2.86562		OCEL1	-1.68046	2.888						HPGD	-1.48301	38.9927
GBP1	2.80748	2.69378		DHCR24	-1.81677	159.382						NCLN	-1.3988	7.33869
VGF	2.80222	4.477		RBM24	-1.6593	6.18458						C8orf46	-1.42071	2.33907
SCMH1	2.7985	5.56598		NAT1	-1.92512	10.2159						PDZRN4	-1.94844	7.79387
GLMP	2.79809	5.07626		WWTR1	-2.10282	3.95466						TBX15	-1.20273	28.3383
SLC35F2	2.7977	57.876		MAP7D1	-1.41887	30.0423						SLC38A4	-2.63502	86.8112
PIK3AP1	2.79269	10.8499		CTH	-2.40126	3.23966						SNAI2	-1.08934	32.1247
STK39	2.78283	71.4403		MAK	-3.33849	6.70105						CHRNA2	-1.75384	83.3443
KRT6C	2.77989	4.47187		ITIH6	-2.8889	2.30571						TG	-1.79229	16.3342
XBP1	2.77395	14.1351		CHKA	-2.2058	36.8043						ATP1A2	-1.08563	4.28246
NKX3-1	2.77103	68.8316		TSKU	-1.85153	28.1923						LRP4	-1.53863	11.0302
TPD52	2.7549	54.1083		DBI	-1.65255	13.101						LAT2	-1.09065	10.7627
ELOVL7	2.74754	22.1864		THBS1	-2.01425	5.08959						ORM1	-2.69672	24.491
CUX2	2.74752	2.172		KLF7	-1.34144	2.19407						TTN	-3.72557	19.2975
DUSP18	2.74712	2.14059		C1orf21	-2.33494	64.4313						MOGAT2	-2.0818	17.6603
RAB3B	2.74424	64.3857		SEMA3C	-1.46002	11.6395						STEAP4	-2.2394	164.266
NKIRAS1	2.7432	5.2223		SWT1	-1.91565	4.4964						RABGGTA	-1.8678	3.11453
ERRFI1	2.74216	56.081		TENM1	-2.3516	21.1876						AKAP12	-4.08353	26.577
IPO11-LRRC70	2.73708	4.87494		SMS	-2.64149	71.1034						GHRHR	-1.98303	3.27319
RTEL1-TNFRSF6B	2.70641	2.10734		SNX25	-1.52374	10.6743						TUBA3D	-1.53628	45.256
ODC1	2.69636	25.1134		SASH1	-1.90065	38.8366						ZNF562	-1.47497	2.03931
SMS	2.69573	71.1034		LIG4	-1.23036	2.00424						SLC2A3	-2.16758	72.1142
WIPI1	2.68864	14.0277		FAM221A	-1.61559	2.53044						ANGPT2	-1.30522	29.5281
ANKRD37	2.68172	19.0724		SPECC1L	-1.81953	9.75203						FAM13C	-2.08868	7.52007
PAQR6	2.67719	3.17423		BTBD11	-2.23972	2.32861						MTFR1	-2.75438	4.00602
C1orf21	2.66896	64.4313		GRIN3A	-1.5449	2.66775						AMOTL1	-2.43633	2.60746
LONRF1	2.65855	59.8459		SCAP	-1.71994	15.7718						ADH5	-1.95351	4.00765
PLPP1	2.65565	62.4394		MALT1	-1.8533	9.48807						ZGRF1	-1.47815	2.75639
RALBP1	2.65383	11.2424		SELENOP	-1.69635	23.12						PHLDB2	-1.2636	2.23649
ZNF347	2.64171	2.36975		OSBPL8	-2.19915	6.62793						ARHGAP45	-2.26109	3.07669
C16orf58	2.6356	2.59512		PCAT18	-2.92682	2.23753						DOCK8	-2.14063	26.6527
CMC2	2.62151	4.90265		PIK3C3	-3.20241	2.29962						CKMT2-AS1	-1.22458	2.15127
EAF2	2.61492	6.54159		ZBTB10	-1.34196	11.3268						FRYL	-1.28467	5.27104
UBE2J1	2.59746	32.8915		SLC25A25	-1.5272	3.4624
GREB1	2.57191	37.5509		CARMIL1	-1.4325	21.7005
PRKCH	2.56997	32.17		PPFIBP1	-1.899	19.5934
NR4A1	2.56569	22.3635		RAB43	-3.60694	2.21037
STK17B	2.56557	22.6022		FAM110B	-1.69735	9.05943
SORD	2.55851	93.7528		FGD4	-1.63854	17.7946
DPP4	2.55206	3.63051		APPBP2	-1.75259	30.7383
SLC43A1	2.54856	28.8634		GALNT12	-2.13188	2.73622
EDEM3	2.53353	55.3327		MIR6886	-1.80001	24.9858
PNKD	2.52545	17.0228		CORO2A	-1.3768	14.1945
HK2	2.51834	11.3821		UAP1	-1.54209	31.013
MAGT1	2.51701	2.291		ABHD2	-1.76364	119.012
OR7E47P	2.51571	3.89227		PACS1	-1.53523	28.7836
FAR2P1	2.51502	4.81562		MAPK6	-1.64681	56.1537
CDK18	2.51156	2.77482		HMGXB3	-1.77424	49.7383
CNTNAP2	2.50288	10.6667		ALDH1A3	-1.77712	47.309
TMTC2	2.49953	32.0367		NSMAF	-1.50056	22.4566
SLC39A10	2.49655	40.8425		CAMKK2	-1.60973	30.0624
ERN1	2.49053	62.5929		KIF5C	-1.92275	21.6167
LPAR3	2.48493	31.6763		EFCAB12	-1.74045	10.1998
NNMT	2.47488	2.03433		FMN1	-2.3388	2.18297
THBS1	2.4587	5.08959		MPHOSPH9	-1.71562	18.9085
CD68	2.4521	3.93427		CDC14B	-1.04079	5.72019
MERTK	2.44594	16.0678		CBWD1	-1.82331	14.4788
PAQR4	2.44456	2.19063		PNKD	-2.01459	17.0228
BBS4	2.42372	4.28246		RAB3B	-2.07036	64.3857
MTMR9	2.42233	30.2734		AGPAT3	-1.28042	2.45211
TBC1D8	2.42172	28.3387		PFKFB2	-1.52379	11.4773
SH3D21	2.41733	33.3856		SEC11C	-1.08668	14.228
CNGB3	2.40749	11.6825		NKIRAS1	-2.10091	5.2223
SLC10A7	2.40659	20.4699		MDGA1	-1.54813	2.95615
ZBTB14	2.4024	3.6137		ELMO2	-1.74253	7.72681
AZGP1P1	2.40228	10.617		HERPUD1	-1.10632	26.7261
GALNT12	2.402	2.73622		ERO1A	-1.68307	26.312
FMN1	2.39742	2.18297		AP1B1	-1.42554	4.78517
HIST1H1E	2.38581	2.61095		PHLDA2	-1.84391	9.48345
XPC	2.38199	2.16919		MGAT1	-1.87978	13.8518
MIR3620	2.37884	2.54116		TSC22D1	-1.49763	16.1161
CUL7	2.37284	3.02742		CHPF	-1.38641	23.6186
MED12L	2.36642	10.7966		BCAP29	-1.9899	10.6929
VLDLR-AS1	2.35981	3.615		AIM1	-1.54082	3.66507
DNAJB9	2.35158	46.9533		KRT18	-1.62735	29.0487
UNC80	2.34828	2.22354		FUT3	-1.86867	6.15804
FOXD4	2.33208	11.6934		TRPM8	-2.66895	28.9737
TRIM36	2.32198	20.3822		FADS2	-1.82884	40.2463
PART1	2.30583	6.35815		NKX3-1	-1.90556	68.8316
NOX5	2.30581	2.52503		RNASE4	-1.42956	2.91834
ZNF133	2.29243	2.70651		ATG101	-1.12899	9.76771
SEC24D	2.28821	58.6679		PCYT2	-1.12497	18.9972
TMED2	2.28439	4.16947		EGF	-1.39568	4.02017
FAM69A	2.27783	17.2069		ZBTB24	-1.65361	14.941
HES1	2.26709	13.881		OR7E47P	-1.88139	3.89227
RNASE4	2.26669	2.91834		B4GALT1	-1.43487	27.1118
CHKA	2.26185	36.8043		SHROOM3	-1.65606	18.874
FOXG1	2.25853	2.36335		LAMA3	-1.33815	5.49788
ITIH6	2.24953	2.30571		SLC1A5	-1.13162	13.379
MIR7110	2.24815	32.0538		MIR6883	-1.61773	13.4841
KLF5	2.24722	14.7207		DLX1	-2.37727	2.22319
PLOD2	2.24383	4.10802		ELOVL5	-1.83194	88.0046
PUF60	2.23833	2.00983		CREB3L4	-1.8261	19.6321
SAT1	2.23627	38.4775		ST3GAL4	-1.6495	7.60552
GRHL2	2.23206	11.5317		LOC105370333	-1.30615	2.46324
EFCAB12	2.2314	10.1998		HIST1H1E	-2.62466	2.61095
INHBC	2.22973	3.09046		GRHL2	-1.74571	11.5317
ANKH	2.22883	85.7022		ACAD8	-1.21583	14.5356
HPN	2.21651	3.23081		WWC1	-1.6963	28.9631
HOMER2	2.2076	35.0056		MED12L	-2.22742	10.7966
FAM129A	2.19635	25.1187		CDYL2	-1.50206	22.8961
SASH1	2.19561	38.8366		LDLRAD3	-1.53448	8.42547
ATRNL1	2.18947	5.66733		CBLL1	-1.73054	15.2739
BTBD11	2.18591	2.32861		EGFR	-1.53464	19.5795
GNAL	2.17958	5.62772		GREB1	-1.90444	37.5509
EBF2	2.17439	2.49766		SMPD2	-1.31275	9.29443
ABCC1	2.17431	46.5852		PPFIBP2	-1.55387	30.2787
LOC107985075	2.17347	4.3202		PLEKHA6	-1.87354	15.2338
BEND4	2.14839	7.37082		FASN	-1.76243	93.13
WDR1	2.14427	3.34712		DNAH7	-1.14174	3.15068
KIF5C	2.14278	21.6167		MTERF4	-1.63868	6.00045
DSC2	2.13928	5.94893		MAP3K7CL	-3.72562	4.46754
TIPARP	2.13724	15.3897		DISP2	-1.61783	4.02922
ERO1A	2.13363	26.312		KLF4	-1.36528	5.52574
TSKU	2.13183	28.1923		CPEB3	-1.80521	4.58092
BICD2	2.12318	16.8974		GNB4	-1.60094	4.36189
FAM221A	2.11922	2.53044		AZGP1P1	-1.89097	10.617
TMEM170A	2.11304	3.46683		IL6R	-1.3181	11.4335
KLF15	2.10999	34.5659		CDC42EP3	-1.24116	7.32037
DUXAP10	2.10672	12.1517		TRIM36	-1.66319	20.3822
TBRG1	2.10448	26.294		RAB6C-AS1	-1.37155	6.62392
ELOVL5	2.10429	88.0046		MVK	-1.65865	2.59986
ABHD2	2.10036	119.012		RAB4A	-1.5791	21.3126
MALT1	2.09996	9.48807		PTPN18	-1.56092	3.27016
GALE	2.09877	2.73622		VLDLR	-1.32579	17.2968
SWT1	2.09577	4.4964		ARG1	-1.37203	2.52128
ALDH1A3	2.08859	47.309		TBRG1	-1.89445	26.294
CEMIP	2.08705	2.212		GHR	-1.41333	9.05635
FBXW11	2.08627	5.45401		MCCC2	-2.19388	5.91344
FAM110B	2.08238	9.05943		PIK3AP1	-2.33463	10.8499
PEX10	2.07527	20.8257		UGT2B11	-2.7753	2.70392
ECI2	2.07462	33.7493		B2M	-1.26398	11.8175
SPDEF	2.07234	39.3314		INSIG1	-1.77432	24.5573
MAP3K6	2.06278	6.43593		DUBR	-1.29673	3.54471
KRT8	2.06118	42.4095		NFKBIA	-1.31044	8.93304
SLC16A6	2.05981	4.28682		MRPS18A	-1.21231	6.87184
PLEKHA6	2.05512	15.2338		GMPPB	-1.28691	15.9923
DHCR24	2.05141	159.382		MAP2	-1.18349	10.2727
PPFIBP1	2.05112	19.5934		DNM2	-1.87169	3.30868
CPEB3	2.04608	4.58092		SLC10A7	-2.40884	20.4699
LRIG1	2.04108	41.8882		SSR3	-1.54528	27.2021
ACOX3	2.03613	2.39835		HSPA13	-1.17396	21.8912
GRINA	2.03534	5.91088		FAM174B	-1.3852	21.3539
MYO1B	2.03532	2.33799		FOXO3	-1.33721	2.99471
NEDD4L	2.03517	6.20775		ZSCAN26	-1.33377	2.36011
DLX1	2.03419	2.22319		SCD	-1.29369	36.4996
CDC42EP2	2.03363	3.30942		ERLEC1	-1.28734	13.8277
FICD	2.02018	30.9559		FDFT1	-1.49605	16.1025
INSIG1	2.01596	24.5573		SLC50A1	-1.31064	14.2285
GNB4	2.01284	4.36189		EDEM1	-1.26526	15.9917
EPB41L2	2.01197	2.09942		LPIN1	-1.48606	11.2351
ASRGL1	2.0064	3.64186		NDFIP2	-1.7353	10.8905
LIMS1	2.00621	7.32317		ZNF18	-1.38525	2.71366
ZDHHC13	2.00485	2.13424		AFF3	-1.38521	10.1556
MAPK6	2.00271	56.1537		B3GNT2	-1.43403	2.58807
WFS1	1.99581	7.29644		LMAN1	-1.33621	48.9154
PPFIBP2	1.9926	30.2787		TRIM16	-1.10015	4.82736
BCS1L	1.98514	3.67259		ALDH4A1	-1.7953	20.0998
MDGA1	1.98475	2.95615		AHNAK	-1.24165	9.61162
AZGP1	1.98066	14.3441		PLPP5	-1.16508	18.8207
HMGXB3	1.97802	49.7383		HMGCS1	-1.74466	22.6764
GPR37	1.97528	3.18649		FAM43A	-1.47422	14.4926
GLYATL2	1.97501	8.23973		HID1	-1.35481	23.8678
DNAH7	1.96594	3.15068		SC5D	-1.3654	18.5304
FASN	1.96258	93.13		LCP1	-1.68556	40.6744
MCCC2	1.95985	5.91344		PLPP6	-1.43038	19.7398
MIR4683	1.95193	6.94382		COPG1	-1.07791	29.3373
ARL5A	1.94931	2.17803		BMPR1A	-1.23225	5.24591
ARHGAP28	1.94576	7.02257		PGM3	-1.27709	11.4279
WWC1	1.94154	28.9631		ATP8A2	-2.30082	3.494
MTUS2	1.94059	3.0048		GOLGA4	-1.27407	8.34896
FGD4	1.94046	17.7946		MPC2	-1.25579	20.8933
CLEC7A	1.93375	5.0243		SPCS3	-1.64124	17.1569
FAM105A	1.93331	14.368		LRRC59	-1.23627	15.9072
GALNT11	1.9278	2.73121		NUP58	-1.64605	17.271
MPHOSPH9	1.92561	18.9085		PROSER2	-1.22514	3.95918
HES6	1.92444	17.3102		CTNND1	-1.14387	6.38926
HMGCS1	1.92126	22.6764		CLDN12	-1.38238	17.4013
LOC283194	1.91743	3.1634		TNFRSF10B	-1.40593	22.5954
PARG	1.91702	2.48542		TMEM125	-1.26328	3.39068
SPCS3	1.90764	17.1569		PICALM	-1.45421	20.4425
CAMKK2	1.90717	30.0624		KLF6	-1.14828	7.01414
NUP58	1.90507	17.271		GLUD1	-1.19153	36.8043
AIM1	1.90377	3.66507		DNAJC3	-1.51934	25.5755
BCAP29	1.90301	10.6929		SLC25A33	-1.02926	14.7196
C1orf116	1.89993	44.1072		AZGP1	-1.85791	14.3441
EGFR	1.89896	19.5795		PPM1K	-1.6317	10.5372
ENDOD1	1.89528	59.4651		ABHD3	-1.18087	10.8865
SLC38A2	1.8884	4.39487		USP33	-1.35896	6.21108
APPBP2	1.88493	30.7383		F2RL1	-1.73112	24.1137
NDFIP2	1.88423	10.8905		PPP2CB	-1.04864	16.5992
GRIN3A	1.88127	2.66775		PYGB	-1.21905	26.1387
SIPA1L2	1.8807	8.01119		C9orf72	-1.09375	4.1621
CBWD1	1.87956	14.4788		RNF4	-3.53832	4.13605
ZBTB24	1.8746	14.941		MIR6751	-1.12949	8.30072
NKILA	1.87201	12.1968		EFS	-1.27463	2.47706
IRS2	1.86831	11.5809		PCDH1	-1.30466	8.9727
PPM1K	1.86576	10.5372		PHF8	-1.45709	8.79144
MGAT1	1.85796	13.8518		KCTD9	-1.02695	8.21547
NOSTRIN	1.85701	4.2055		PM20D2	-2.31034	3.20824
PRDM16	1.84853	4.03809		TMED9	-1.19106	11.3708
MIR6886	1.84733	24.9858		SELENOS	-1.1197	8.96808
PFKFB2	1.84646	11.4773		ZBTB1	-1.07031	4.11664
TTC21B	1.84576	13.2436		HMGCR	-1.27968	12.8423
PHGR1	1.84495	5.98326		CREB3L2	-1.18781	16.9122
SELENOP	1.8437	23.12		CNTNAP2	-1.80677	10.6667
GUCY1A3	1.84251	5.61853		NPC1	-1.47692	11.3054
MTOR	1.84139	26.5207		SEC24B	-1.43081	12.438
DNM1L	1.84136	13.7303		ATMIN	-1.2737	9.12919
UAP1	1.83572	31.013		ST6GAL1	-2.18176	7.31361
RAB4A	1.83494	21.3126		ODF2	-4.01245	2.30782
TNFAIP8	1.83345	19.7436		GGT1	-1.99432	11.7079
NAT1	1.83136	10.2159		ERBIN	-1.30661	2.64603
SPATA13	1.82707	14.6584		LRRFIP2	-1.36587	7.43822
ALPK3	1.82653	16.1549		NANS	-1.14119	8.9693
EIF2AK3	1.82417	4.61961		PPP1CB	-1.03038	17.9482
KLHL29	1.81718	7.9679		SPRYD7	-1.09449	4.13926
MORF4L1	1.80336	5.13572		SERP1	-1.13892	31.0085
RCL1	1.80297	2.16332		RRBP1	-1.19683	16.5044
HARS	1.80177	4.38741		HES6	-1.81175	17.3102
NSMAF	1.80177	22.4566		ACOX3	-1.58686	2.39835
F2RL1	1.795	24.1137		LSS	-1.25887	17.9905
CAP2	1.79367	21.5979		ENDOD1	-1.2424	59.4651
ATAD2	1.79154	8.6219		KCTD3	-1.2865	16.5933
CBLL1	1.79036	15.2739		IDI1	-1.50317	17.2606
MIR6883	1.78633	13.4841		BTAF1	-1.19998	6.45302
ALDH4A1	1.78185	20.0998		KCNN2	-1.04881	18.5352
DNAJC3	1.78175	25.5755		NOX5	-1.88979	2.52503
SNX25	1.77996	10.6743		FRK	-1.41991	4.51783
LCP1	1.77892	40.6744		MCFD2	-1.00785	15.5167
SYNJ1	1.77512	15.1879		TEX2	-1.34225	23.9418
AK4	1.77128	22.5748		PLXNB3	-1.31597	5.69269
LOC107986404	1.77076	2.46565		BICD2	-1.83621	16.8974
HMGCR	1.76581	12.8423		KLK3	-2.37322	58.8358
CYTH1	1.76224	9.53235		ENTPD7	-1.35969	4.49306
CDYL2	1.75864	22.8961		MAP2K4	-1.28349	17.0623
CALU	1.75658	21.4839		ACSS2	-1.39711	13.0684
TEX2	1.75418	23.9418		UBE2G1	-1.0471	12.5199
FRK	1.75022	4.51783		CFDP1	-2.27864	2.31477
IMPDH1	1.74913	8.74608		HM13	-1.12188	13.2532
SEMA3C	1.74666	11.6395		LOC101928143	-1.15389	3.70822
LPIN1	1.74521	11.2351		RASSF3	-1.22035	29.5388
FADS2	1.74333	40.2463		ZNF697	-1.20139	3.16688
ANKRD29	1.74327	5.40002		SURF4	-1.14425	34.2099
ZCCHC6	1.73959	17.8355		SLC39A7	-1.27763	13.9158
CHD7	1.73821	5.65264		KDELR2	-1.24691	29.8868
SHROOM3	1.73571	18.874		GLRX2	-1.15358	2.11821
PHF8	1.72735	8.79144		TMEM268	-1.18948	9.81732
SEC24B	1.72554	12.438		MTOR	-1.53446	26.5207
HOPX	1.72452	6.45486		C1orf116	-1.42356	44.1072
SSR3	1.72188	27.2021		CHD7	-1.40135	5.65264
LOC81691	1.71924	2.64646		CROT	-1.00599	6.80642
ZGPAT	1.71812	3.02324		LOC107987205	-1.10864	8.6174
PACS1	1.71658	28.7836		NT5DC3	-1.15252	3.87834
MYO1C	1.71363	3.46283		ALPK3	-1.99047	16.1549
RNF4	1.70895	4.13605		TMEM254	-1.40049	2.09749
MLPH	1.70586	17.7734		TBC1D4	-1.39578	8.43428
DNAJC10	1.70226	42.6772		ATP10A	-1.96809	2.4922
TMEM87B	1.69854	17.3742		TRIM3	-1.24142	5.47872
USP28	1.69378	4.81036		ZCCHC6	-1.51839	17.8355
AP2S1	1.69232	11.6449		CALU	-1.31742	21.4839
FECH	1.68995	7.54928		TBC1D30	-1.22976	3.45573
MAP2	1.68634	10.2727		INHBC	-2.35851	3.09046
PHLDA2	1.68363	9.48345		STARD4	-1.20985	4.31277
CREB3L4	1.68166	19.6321		ARL5A	-2.09566	2.17803
VLDLR	1.67764	17.2968		SRPRA	-1.02713	13.7576
MCM3AP	1.67367	4.43415		OTULIN	-1.36762	9.25897
HIPK2	1.67366	16.5669		ARID5B	-1.37233	14.8716
ATMIN	1.67204	9.12919		TXNDC11	-1.08153	11.5864
USP33	1.66833	6.21108		ATP1A1	-1.2658	39.4783
PNPLA8	1.66574	5.89586		SNAPC2	-1.18494	4.99898
LOC284825	1.66125	18.9811		SEC23B	-1.12685	2.82803
USP43	1.65729	3.4686		HDLBP	-1.11713	4.04666
KIAA1109	1.65539	3.8009		RIPK4	-1.04889	10.7966
ARID5B	1.65423	14.8716		IMPDH1	-1.59103	8.74608
FAM174B	1.65043	21.3539		AGPAT5	-1.19007	3.39506
TSC22D1	1.65025	16.1161		ARRDC1	-1.28659	11.1629
GALC	1.64873	3.44049		PRDM4	-1.06138	7.35761
LMAN1	1.64556	48.9154		SSR1	-1.22326	17.3271
AHNAK	1.64151	9.61162		PEA15	-1.02043	4.12191
ISG20	1.63669	8.20135		MARCH5	-1.08118	8.72736
FLRT1	1.63131	7.43411		HUS1	-1.13953	2.1062
TACC2	1.61373	20.989		SPATA13	-1.51047	14.6584
ACACA	1.60843	27.2319		TMEM87B	-1.42369	17.3742
DUBR	1.60723	3.54471		DEGS1	-1.319	15.4301
ATP8B1	1.60051	2.94383		ZNF589	-1.31027	6.62876
PICALM	1.59873	20.4425		MIR21	-1.00903	10.5333
PTPN18	1.5939	3.27016		AMACR	-1.10022	4.48432
MTERF4	1.59385	6.00045		SLC2A1	-1.28008	9.7068
NPC1	1.59333	11.3054		CLDN8	-1.18556	6.68539
RAPGEF5	1.59133	2.34453		SQLE	-1.38628	11.3331
SERPIND1	1.59127	2.12515		STYK1	-1.02103	4.99597
ST3GAL4	1.59026	7.60552		PSD3	-1.00632	7.16184
CARMIL1	1.58982	21.7005		RAB3D	-1.32511	15.6993
LDLRAD3	1.5876	8.42547		CCDC149	-1.07064	3.04478
PCDH1	1.5872	8.9727		CANT1	-1.08782	11.9498
ANG	1.58421	2.317		DPP4	-1.83737	3.63051
B4GALT1	1.5738	27.1118		GOLGA2	-3.60949	2.77999
DISP2	1.5717	4.02922		TMEM214	-1.00779	10.7774
CREB3L2	1.57107	16.9122		TMEM120A	-1.17924	2.85127
OTULIN	1.56848	9.25897		SLC26A1	-1.4904	10.4634
AGPAT3	1.56827	2.45211		HK2	-1.69007	11.3821
MMS19	1.56816	2.60432		THUMPD1	-1.09418	12.4626
ZDHHC9	1.56806	17.6811		COG5	-1.06685	7.60581
TMEM178B	1.56802	2.90513		MTMR2	-1.07352	8.20089
LRRFIP2	1.56676	7.43822		DNM1L	-1.3642	13.7303
IDI1	1.56517	17.2606		OGDH	-1.2974	10.7487
FAM43A	1.5646	14.4926		ACACA	-1.08726	27.2319
CLDN12	1.56355	17.4013		RFX6	-2.71604	5.43185
RIMS2	1.56179	2.24576		HIPK2	-1.33831	16.5669
RAB6C-AS1	1.56131	6.62392		TRIM5	-1.05599	4.86028
ENTPD7	1.56007	4.49306		CMC2	-1.69345	4.90265
TBL2	1.55484	2.21778		ZDHHC9	-1.39475	17.6811
NOS3	1.55332	11.3692		GCAT	-1.13366	2.22071
OCEL1	1.55193	2.888		FAM69A	-2.04301	17.2069
SCD	1.55158	36.4996		BHLHE40	-1.30534	9.78372
FKBP11	1.55101	12.6717		STARD13	-1.37348	3.75241
CYP51A1	1.55001	5.4298		TTC21B	-1.38772	13.2436
TRIM16	1.54673	4.82736		TSPAN13	-1.03045	6.11245
PGM3	1.54393	11.4279		VCL	-1.16693	22.6707
DBI	1.54222	13.101		SMIM13	-1.10806	5.64559
MYBL1	1.54147	3.98792		SGMS2	-1.07846	4.49303
FIBIN	1.53984	14.1194		INTS10	-1.10775	11.1064
RBM24	1.53711	6.18458		SHROOM2	-1.27134	12.6727
ERBIN	1.5365	2.64603		PARG	-1.28445	2.48542
SPIDR	1.53504	3.91884		GOLPH3	-1.19798	18.8545
RALGPS2	1.53413	6.02563		RALGPS2	-1.17266	6.02563
ZNF18	1.53311	2.71366		ELMSAN1	-1.23858	2.24032
SLC26A1	1.53283	10.4634		MIR1908	-1.19464	10.2903
P4HA2	1.53107	4.98894		AMD1	-1.14759	10.1664
ZBTB10	1.52999	11.3268		PPP1R15B	-1.29936	16.2927
HIP1R	1.5296	6.15365		ORC5	-1.11688	10.1519
DIAPH3	1.52911	2.80363		MAP2K1	-1.09117	16.618
SQLE	1.52752	11.3331		MYO1B	-1.4338	2.33799
STARD13	1.52616	3.75241		NUDT9	-1.34492	7.86125
PHF6	1.52586	4.74783		GOLGA3	-1.02835	3.13722
BHLHE40	1.52125	9.78372		SEC31A	-1.13797	2.80977
PLPP6	1.51877	19.7398		HES1	-2.46867	13.881
SSR1	1.51393	17.3271		SLC30A7	-1.37242	6.59888
GGT1	1.51376	11.7079		FBXO31	-1.2755	4.38544
SHROOM2	1.51372	12.6727		TRAM1	-1.16455	17.6501
LRG1	1.50599	2.17603		FECH	-1.09893	7.54928
KDM4B	1.50454	6.81455		TAF5L	-1.29448	2.78345
LINC01296	1.50411	7.93058		SYNJ1	-1.49067	15.1879
CORO2A	1.50234	14.1945		MSMO1	-1.31214	7.34038
DEGS1	1.50008	15.4301		SEC24A	-1.0618	9.21495
AFF3	1.49972	10.1556		SAR1B	-1.1908	9.50289
HERC6	1.49889	5.14195		GOLGA2P7	-1.06731	2.32655
HSPA13	1.49818	21.8912		SLC22A31	-1.16337	2.73121
TIFA	1.49713	3.45027		RAPGEF5	-1.08214	2.34453
MAP7	1.49651	3.43529		ERGIC2	-1.06824	5.11366
CFLAR	1.49541	2.40777		GSR	-1.23585	16.8644
SLC33A1	1.49364	7.25302		USP38	-1.08391	3.5554
NT5DC3	1.49325	3.87834		LOC93622	-1.45068	4.93198
ELMO2	1.48921	7.72681		CAP2	-1.64999	21.5979
SLC30A7	1.48744	6.59888		C1orf106	-1.66269	2.30276
MSMO1	1.48397	7.34038		HERC6	-1.2637	5.14195
LAMA3	1.48347	5.49788		SLC11A2	-3.58923	2.03957
SCAP	1.4813	15.7718		XKR5	-3.03856	5.74331
KLF4	1.48055	5.52574		ADAMTS1	-1.28829	34.5319
GHR	1.4787	9.05635		DHCR7	-1.03199	9.1117
COPB1	1.47856	6.89582		COASY	-1.37561	7.53049
AGPAT5	1.47723	3.39506		CD2AP	-1.01855	12.0895
SPECC1L	1.47561	9.75203		TIFA	-1.34873	3.45027
TMEM184A	1.47542	2.03835		DCAF6	-1.06387	12.9312
SC5D	1.47423	18.5304		BAIAP2	-1.16553	8.87118
KRT18	1.4731	29.0487		SLC2A12	-1.00489	13.4249
RASSF3	1.47062	29.5388		LINC01296	-1.23025	7.93058
CTBP1-AS	1.46952	15.6225		KDM7A	-1.06508	5.5159
SLC2A1	1.46523	9.7068		PTRH2	-1.03855	3.02995
BMPR1B	1.46439	2.01029		EIF2AK3	-1.2747	4.61961
EGF	1.46249	4.02017		BBS4	-2.15847	4.28246
ZNF589	1.45736	6.62876		C9orf152	-1.09104	8.0562
PPP4R3A	1.45732	2.07786		MTFP1	-1.28273	2.29187
LOC93622	1.45688	4.93198		PNPLA8	-1.14959	5.89586
KDELR3	1.45436	4.49456		ACLY	-1.1006	16.1852
CDC42EP3	1.45316	7.32037		LAMA1	-4.4758	6.18362
SHISA5	1.44618	5.75803		RBM47	-1.25332	15.607
CUEDC1	1.4425	2.25864		GNPNAT1	-1.18247	8.37765
TRAM1	1.43946	17.6501		ARHGEF37	-1.24354	10.4971
SERTAD4	1.43709	3.36992		SLC38A2	-1.13412	4.39487
TBC1D4	1.43555	8.43428		FOXG1	-2.02125	2.36335
ZNF841	1.42961	2.85224		ASB5	-2.96535	2.79024
BTAF1	1.42794	6.45302		SLC7A8	-1.26837	16.5824
SERPINB8	1.42627	2.31229		BNIP3	-1.17471	10.0837
FDFT1	1.42434	16.1025		FBXW11	-1.43771	5.45401
PDK1	1.4243	4.34364		USP43	-1.15107	3.4686
SLC25A25	1.42049	3.4624		ATAD2	-1.2361	8.6219
OGDH	1.41911	10.7487		DUXAP10	-1.35019	12.1517
TAF5L	1.41896	2.78345		MYO1C	-1.09984	3.46283
JADE1	1.41883	2.18704		GCNT2	-1.26785	7.61057
PCYT2	1.41611	18.9972		NAMPT	-1.11088	8.10343
PPP1R15B	1.41454	16.2927		FAM3A	-1.89883	2.99635
NBPF11	1.41305	2.65776		G3BP2	-1.07612	11.6343
TM4SF1	1.41014	19.1371		ZNF652	-1.05107	4.62949
PDS5B	1.4098	5.89527		FDPS	-1.12815	6.71447
CLDN8	1.40723	6.68539		SGK3	-4.63349	2.76568
ORC5	1.4067	10.1519		SLC16A6	-1.41253	4.28682
ACSS2	1.4067	13.0684		FAM21A	-1.5593	7.31975
GBP2	1.40643	3.93278		MIR6513	-1.11172	2.03335
GLUD1	1.40453	36.8043		SYNE2	-1.2692	10.39
SLC4A7	1.40316	4.65909		CYP51A1	-1.04672	5.4298
SLC1A5	1.40303	13.379		GPR180	-1.03513	3.21065
ATF3	1.40126	16.457		KDM4B	-1.1244	6.81455
B3GNT2	1.40028	2.58807		LARP4	-1.10538	4.06449
TRIM33	1.39218	2.48725		LOC81691	-1.17007	2.64646
SERP1	1.39104	31.0085		AK4	-1.35646	22.5748
PLPP5	1.39064	18.8207		EEF2K	-1.11673	10.5704
KCTD3	1.39005	16.5933		LIMS1	-1.69288	7.32317
MIR628	1.38969	13.4481		ARHGAP28	-1.80533	7.02257
SEC23B	1.38882	2.82803		C11orf54	-1.18352	2.11479
MAP2K4	1.38833	17.0623		ACSM3	-1.21839	3.90234
ZNF697	1.38777	3.16688		SLC39A10	-2.1439	40.8425
KCNN2	1.38625	18.5352		TNS3	-2.25313	3.17265
TRABD	1.38545	3.24092		P4HA1	-1.17912	8.9971
KLF6	1.38539	7.01414		SHISA5	-1.4186	5.75803
ADAMTS1	1.38055	34.5319		RCAN1	-2.47794	3.37966
AMD1	1.38007	10.1664		SERPIND1	-2.27033	2.12515
G3BP2	1.37969	11.6343		MYOF	-1.56224	2.1461
SEC24C	1.37888	2.779		MAP7	-1.00966	3.43529
MIR1908	1.37522	10.2903		COL12A1	-1.28927	4.71049
MTFP1	1.37515	2.29187		ADH1C	-1.39069	4.63452
MIR718	1.37512	2.23136		NEDD4L	-1.00119	6.20775
VEGFA	1.3736	12.3982		VDAC1	-1.09145	2.20507
DNM2	1.3734	3.30868		SLC4A7	-1.18115	4.65909
MAP7D1	1.37337	30.0423		RBAK	-3.68069	3.67572
UGGT1	1.37083	4.42682		BMPR1B	-1.05959	2.01029
GOLGA4	1.3687	8.34896		PLOD2	-2.24869	4.10802
PSD3	1.36856	7.16184		TMEM184A	-1.40286	2.03835
RBM47	1.3667	15.607		IL20RA	-5.62161	9.20237
SGMS2	1.36661	4.49303		LIPT1	-1.56838	3.41411
LRRC8A	1.365	2.92427		LRRK1	-2.10928	2.71701
DNAJB14	1.36481	2.40156		PHGR1	-1.93083	5.98326
LIPT1	1.3646	3.41411		GALNT11	-2.90626	2.73121
GOLGB1	1.36421	7.6052		CDK6	-1.78927	2.92064
EDEM1	1.36388	15.9917		CNGB3	-1.87681	11.6825
KDELR2	1.36217	29.8868		MFSD7	-2.26106	2.75479
GADD45G	1.35966	12.3182		LRG1	-1.71004	2.17603
ERLEC1	1.35443	13.8277		COPB1	-1.05164	6.89582
GOLGA3	1.35331	3.13722		LOC284825	-1.93008	18.9811
P4HA1	1.34947	8.9971		FAM13C	-4.18659	7.52007
CDC14B	1.34652	5.72019		MYBL1	-1.02162	3.98792
ARSG	1.34597	3.54231		YIF1B	-1.81383	2.67662
C11orf54	1.34549	2.11479		ARPC1B	-1.04346	2.72464
CHPF	1.34525	23.6186		ZGRF1	-3.77471	2.75639
MIR6513	1.34434	2.03335		SERTAD4	-1.72346	3.36992
CROT	1.34359	6.80642		SNAP47	-5.25065	2.54122
SLC39A7	1.3415	13.9158		FGFR3	-2.01232	3.68249
LRRC59	1.3414	15.9072		PCAT1	-1.20094	15.1395
TNFRSF10B	1.34105	22.5954		ZNF562	-2.98594	2.03931
ZFP36	1.33945	4.11243		NFIB	-1.68309	3.75018
CCDC149	1.33874	3.04478		SLC4A3	-3.38323	2.13101
DPY19L1	1.338	2.68978		TM4SF1	-1.39771	19.1371
B2M	1.33785	11.8175		NCLN	-2.34704	7.33869
ZNF652	1.33582	4.62949		GLB1L2	-1.27858	2.7513
SLC7A8	1.33554	16.5824		TM4SF18	-1.91464	2.19832
VCL	1.3345	22.6707		YWHAZ	-1.77421	4.82905
SOCS7	1.33394	3.85571		ZDHHC23	-1.22322	2.01083
MYOF	1.33028	2.1461		HARS	-2.22043	4.38741
RAP1GAP	1.32711	5.8087		HDAC6	-1.08909	2.6192
RIPK4	1.32692	10.7966		GCH1	-1.21421	4.58302
PROSER2	1.32611	3.95918		AGTRAP	-1.92959	3.70954
GOLPH3	1.32457	18.8545		LMF2	-1.63229	2.55037
SLC26A2	1.32067	8.04536		SFI1	-2.82796	2.30875
HES2	1.31945	2.88204		RASGRP2	-3.9386	2.80437
ZBTB1	1.31811	4.11664		C14orf80	-3.72783	4.61599
UGP2	1.31645	2.37513		WDR1	-1.27267	3.34712
SEC31A	1.31308	2.80977		SEC14L1	-3.82948	4.41706
ELMSAN1	1.31039	2.24032		SPIDR	-1.57736	3.91884
CS	1.30822	5.19748		BEND4	-1.40731	7.37082
PAIP1	1.30563	2.08372		SH3BGRL	-2.70152	3.67572
COL12A1	1.30413	4.71049		TRIM56	-1.33419	2.68962
CERS6	1.30358	6.89011		EZH1	-3.06842	2.21993
SMIM13	1.30289	5.64559		MIR6727	-1.00693	2.13535
IL6R	1.30122	11.4335		SUGP2	-2.92047	6.28037
TMEM125	1.29986	3.39068		MMS19	-1.28539	2.60432
TRIM3	1.29807	5.47872		VBP1	-1.29503	3.55669
USP38	1.29754	3.5554		DROSHA	-1.22865	3.19664
GLRX2	1.29701	2.11821		ARID1A	-3.20111	3.62669
BMPR1A	1.29611	5.24591		RSL1D1	-1.79172	2.4282
THUMPD1	1.29358	12.4626		BCS1L	-1.05902	3.67259
STYK1	1.29314	4.99597		RPLP0	-1.42896	3.74898
BNIP3	1.29254	10.0837		SPON2	-1.17067	8.69143
COG5	1.288	7.60581
MPC2	1.28768	20.8933
SPRYD7	1.28739	4.13926
NFKBIA	1.28606	8.93304
PEA15	1.28414	4.12191
MTMR2	1.28345	8.20089
ABHD3	1.28329	10.8865
TJP1	1.28321	5.57677
CD2AP	1.28202	12.0895
GMPPB	1.28089	15.9923
RAB3D	1.27802	15.6993
KDM7A	1.27789	5.5159
SLC2A12	1.27698	13.4249
EML1	1.27657	2.04954
LSS	1.27607	17.9905
PYGB	1.2726	26.1387
HERPUD1	1.27257	26.7261
GOLGA2P7	1.26859	2.32655
KLF7	1.26854	2.19407
GCNT2	1.26774	7.61057
MXD1	1.26716	2.70175
TMEM268	1.26639	9.81732
GALNT7	1.26526	11.9674
CFAP57	1.26441	2.96952
AMACR	1.26388	4.48432
SLC50A1	1.25954	14.2285
EEF2K	1.25361	10.5704
TRIM5	1.25144	4.86028
ATP1A1	1.24881	39.4783
TBC1D30	1.24881	3.45573
RRBP1	1.24734	16.5044
RANBP2	1.24687	8.13174
VBP1	1.24661	3.55669
KMT5A	1.24578	2.54028
PLXNB3	1.24539	5.69269
HID1	1.24518	23.8678
SACS	1.24221	7.6166
GSR	1.24102	16.8644
KLK4	1.23918	72.7921
SUCO	1.23559	3.61935
ACSM3	1.23357	3.90234
TMEM39A	1.22943	4.59983
MAP2K1	1.22786	16.618
SURF4	1.22578	34.2099
ZFHX3	1.22309	4.27892
GPR1	1.22187	13.345
ATP6V0A2	1.22085	4.477
UBE2G1	1.21832	12.5199
TMF1	1.21825	2.24571
RPS6KC1	1.21707	3.46603
OSBPL1A	1.21226	10.9739
FOXO3	1.21115	2.99471
FBXO31	1.21013	4.38544
LARP4	1.20831	4.06449
PNMA1	1.20331	15.5282
PDIA4	1.1993	4.13404
GPR180	1.19668	3.21065
NUBPL	1.19658	3.24568
ACLY	1.19474	16.1852
ERGIC2	1.19266	5.11366
NUDT16P1	1.1922	2.35829
ACAD8	1.1919	14.5356
NUDT9	1.188	7.86125
SAR1B	1.18763	9.50289
CANT1	1.18688	11.9498
INTS10	1.18613	11.1064
GPR158	1.18603	3.72483
TXNDC11	1.185	11.5864
SLC22A31	1.18423	2.73121
SEC11C	1.18416	14.228
SEC24A	1.18378	9.21495
EFS	1.18376	2.47706
TAOK3	1.18354	9.6923
DDIAS	1.18322	3.48207
TMEM254	1.18278	2.09749
MYCBP2	1.18277	7.13934
COASY	1.18046	7.53049
FAM210A	1.18029	2.51939
NUP98	1.17862	2.1749
PLEKHM3	1.17793	4.95613
SMPD2	1.17583	9.29443
ARRDC1	1.1757	11.1629
STARD4	1.17555	4.31277
SLC25A33	1.17336	14.7196
ELK4	1.17202	5.31459
GABRB3	1.17	3.43249
POLG	1.16979	2.56715
NXF2B	1.16948	13.0675
NXF2	1.16948	13.0665
TMEM63B	1.16812	4.02829
APLN	1.16719	8.22653
SELENOS	1.16505	8.96808
PSME4	1.16461	8.42547
BLK	1.16356	2.23497
FRMD3	1.15957	2.45228
MFN1	1.1583	6.67692
PPP1CB	1.15823	17.9482
ARAP1	1.15793	2.91471
MCFD2	1.15734	15.5167
CTH	1.15366	3.23966
DHCR7	1.15351	9.1117
TMED9	1.15253	11.3708
ARHGEF37	1.15237	10.4971
CD99	1.15237	2.39031
TRIM52	1.15217	2.03931
SLAIN2	1.14956	9.18593
LOC107987205	1.14923	8.6174
MTMR6	1.14791	6.65169
C9orf72	1.14568	4.1621
MARCH5	1.14533	8.72736
GNPNAT1	1.14275	8.37765
LOC102724023	1.14072	2.24284
NANS	1.14002	8.9693
TXNDC16	1.13993	6.79999
SNAPC2	1.13886	4.99898
GCH1	1.1373	4.58302
PPP2CB	1.13689	16.5992
MON2	1.13553	2.51869
LDHA	1.13536	27.3853
C6orf132	1.13335	6.18327
MGLL	1.12922	7.30689
CASD1	1.12853	4.03628
FUT11	1.128	2.33516
LOC101928143	1.12657	3.70822
PRDM4	1.12332	7.35761
PDE9A	1.12287	3.02353
FDPS	1.12106	6.71447
LAPTM5	1.12015	5.58211
HM13	1.11836	13.2532
ALDH6A1	1.11825	3.07447
SLC17A5	1.11729	4.40995
MED29	1.11714	2.23746
LIG4	1.11656	2.00424
USO1	1.11356	12.7217
PLXNA2	1.11341	4.17811
HDLBP	1.11181	4.04666
USP10	1.11061	7.77595
OLAH	1.1062	7.40337
C15orf65	1.10605	2.17348
BAIAP2	1.10333	8.87118
PRKAR2A	1.10285	9.94967
LOC105370333	1.10264	2.46324
NAMPT	1.10167	8.10343
COPG1	1.10164	29.3373
TBC1D1	1.10137	3.42788
PFKP	1.10033	3.8947
ALG2	1.09891	5.9666
DCAF6	1.09843	12.9312
ZNF518B	1.09705	6.08291
ATP2A2	1.09613	2.73746
NOTCH2	1.09397	4.50155
MRPS18A	1.09392	6.87184
TMEM214	1.09351	10.7774
C1orf106	1.09278	2.30276
C9orf152	1.09235	8.0562
TMED5	1.09235	3.97574
BBX	1.09156	8.16251
KCTD9	1.09008	8.21547
ZBTB16	1.08928	12.0206
PCAT1	1.08727	15.1395
PDXDC1	1.08641	2.24556
LOC100507577	1.08598	4.02275
SRPRA	1.08576	13.7576
GCNT1	1.07995	3.52748
EXOC8	1.07903	5.10152
TTI1	1.0786	3.46884
STT3A	1.07624	16.4313
MIR6751	1.07485	8.30072
SMAP1	1.06854	5.52879
GCAT	1.0673	2.22071
TMED7	1.06625	6.96266
UBA6-AS1	1.06589	3.75446
SND1	1.06493	23.9579
MARS2	1.06468	2.7775
DHTKD1	1.063	6.5624
ARCN1	1.06289	12.434
HUS1	1.06277	2.1062
PVR	1.06167	2.49821
PRR15L	1.06137	3.57248
PTPRH	1.06106	2.89307
GPATCH2L	1.06058	3.49434
FAM111B	1.06026	5.89143
MVK	1.05984	2.59986
RNF150	1.05966	2.90703
RRAGD	1.05944	4.02313
ITGAV	1.05859	5.3591
MEGF9	1.05811	4.67897
PTRH2	1.05809	3.02995
MIR21	1.05739	10.5333
ACOT9	1.05495	2.98825
L3MBTL3	1.05299	2.56753
AFF4	1.05201	10.9148
PANK3	1.05132	6.2546
MCPH1	1.05068	2.72139
SLC24A2	1.0486	2.44072
PRKCA	1.04816	13.6209
RPS6KA3	1.04814	3.50404
KIAA0100	1.04663	5.08561
TSPAN13	1.04619	6.11245
YES1	1.04563	4.95623
AAK1	1.04548	2.94639
SUN2	1.04253	3.77731
MPZL1	1.04118	8.08924
NTNG2	1.04107	2.779
MARC1	1.03975	4.15703
MCTP2	1.03905	6.12993
RREB1	1.03897	3.15324
SHMT2	1.03706	18.07
GSPT1	1.03695	5.60846
AP1B1	1.03644	4.78517
IL1R1	1.03472	6.4003
SLC25A37	1.03436	2.31711
DCAF1	1.03372	2.78733
ZCCHC2	1.03297	2.92427
ATG101	1.03167	9.76771
SARM1	1.03159	6.20563
P2RX4	1.03151	3.69615
CHP1	1.03098	15.7561
LUC7L2	1.0281	3.44235
SMCO4	1.02561	2.30688
CTNND1	1.02513	6.38926
VDAC1	1.02446	2.20507
SETD7	1.0236	12.9978
SRPRB	1.02294	4.951
DIP2A	1.02206	2.02451
MAFB	1.02136	3.59867
GDF11	1.02106	2.60744
TIMM10B	1.01943	5.05826
SLC9A2	1.01787	2.94531
LRRFIP1	1.01685	3.39108
ACER2	1.01562	2.37735
SMIM14	1.01554	9.84636
TMEM120A	1.01389	2.85127
SLC29A2	1.01349	2.11177
HIST2H2BE	1.01248	2.3022
MGAT2	1.01216	6.20255
WNT7B	1.01121	7.25663
HIPK3	1.00943	2.20687
P4HB	1.00727	35.4228
SREBF2	1.00314	14.7877

## Sheet: Androgen Repressed Genes
Androgen REPRESSED Genes				Androgen Induced Genes DE-REPRESSED by enzalutamide				Androgen Induced Genes DE-REPRESSED by EPI-002				Androgen Induced Genes DE-REPRESSED by BU3-12
DMSO+ vs DMSO- (n=821)				ENZA+ vs DMSO+ (n=675)				EPI-002+ vs DMSO+ (n=363)				BU3-12+ vs DMSO+ (n=471)
Gene	Log2FC	-logFDR		Gene	Log2FC	-logFDR		Gene	Log2FC	-logFDR		Gene	Log2FC	-logFDR
NDUFA4L2	-8.00125	6.28114		A2M	1.85078	2.63042		A2M	4.43546	2.63042		A2M	4.17934	2.63042
REV3L	-7.96014	4.58648		ABCA12	2.22173	2.16229		ABCA12	1.95146	2.16229		ABCA12	1.70242	2.16229
HPS1	-7.78824	6.52304		ADGRB2	6.24198	3.20042		ADGRB2	8.14014	3.20042		ADGRB2	6.97876	3.20042
FYCO1	-7.51216	7.1762		ADPRHL1	6.57285	3.11518		ADPRHL1	4.58795	3.11518		ADPRHL1	6.18106	3.11518
RALGDS	-7.19575	2.1891		ADRA1A	4.24885	3.94103		ADRA1A	5.75281	3.94103		ADRA1A	4.49125	3.94103
IKBKB	-7.14556	3.61444		AKR1C1	2.18756	7.82177		AKR1C1	6.32091	7.82177		AKR1C1	6.11993	7.82177
SPAG1	-7.05101	4.38332		AMIGO2	6.66568	14.4432		AMIGO2	3.97409	14.4432		AMIGO2	3.20791	14.4432
ANKRD28	-6.8282	15.4982		ANXA9	1.48707	7.9104		ANXA9	1.82106	7.9104		ANXA9	1.58995	7.9104
NLRX1	-6.79362	11.6577		ARHGAP20	8.52532	5.92161		ARHGAP20	7.23945	5.92161		ARHGAP20	7.73569	5.92161
UMPS	-6.70952	3.80781		ARHGAP22	6.60288	2.58886		ARHGAP22	3.49948	2.58886		ARHGAP22	5.07298	2.58886
ARHGAP20	-6.63204	5.92161		ARHGAP27	3.19111	2.22245		ARHGAP27	1.34363	2.22245		ARHGAP27	1.62708	2.22245
OSBPL2	-6.56006	5.88638		ARHGAP9	4.58479	3.83455		ARHGAP9	7.21968	3.83455		ARHGAP9	7.84167	3.83455
FSD1L	-6.5449	2.03957		ASAP2	1.63336	7.22592		ASAP2	1.60797	7.22592		ASAP2	1.43308	7.22592
CMTM4	-6.49211	2.45369		ATP6V1G2	2.90127	2.04884		ATP6V1G2	3.29202	2.04884		ATP6V1G2	3.11237	2.04884
CHRD	-6.4871	3.59257		B4GALT4	5.61116	3.0648		B4GALT4	7.02937	3.0648		B4GALT4	6.45243	3.0648
CLCN4	-6.4714	2.96891		BCAT1	1.3863	2.06628		BCAT1	2.59594	2.06628		BCAT1	1.42258	2.06628
MIR6872	-6.42516	5.87216		C15orf59	2.31229	5.09762		C15orf59	4.58217	5.09762		C15orf59	4.2888	5.09762
ZNF213	-6.38611	4.5539		C16orf45	2.65291	7.85359		C16orf45	2.00245	7.85359		C16orf45	2.37142	7.85359
NSG1	-6.37206	4.88076		C16orf89	3.83853	2.60088		C16orf89	2.26391	2.60088		C16orf89	3.15536	2.60088
GUK1	-6.29884	3.13763		C17orf49	4.81919	2.72298		C17orf49	3.92535	2.72298		C17orf49	4.36305	2.72298
NELL2	-6.28237	3.02491		C1orf158	4.64343	6.61906		C1orf158	8.38471	6.61906		C1orf158	8.2668	6.61906
MKL2	-6.19872	4.63804		C1R	7.02806	2.76976		C1R	5.54207	2.76976		C1R	6.72282	2.76976
ARID2	-6.16429	9.10533		CAMK1D	1.2883	4.31636		CAMK1D	2.18669	4.31636		CAMK1D	2.3622	4.31636
NRF1	-6.16061	2.89879		CAMK2D	1.35366	3.39506		CAMK2D	1.99555	3.39506		CAMK2D	2.50776	3.39506
STOX1	-6.15609	2.12391		CAPN5	3.0552	2.97901		CAPN5	6.2549	2.97901		CAPN5	5.69188	2.97901
PI4KA	-6.05602	2.23606		CASC2	2.35373	2.16652		CASC2	2.64686	2.16652		CASC2	2.80428	2.16652
MOV10L1	-6.02368	3.40125		CBFA2T2	1.58264	4.07565		CBFA2T2	1.72187	4.07565		CBFA2T2	1.01348	4.07565
OPRL1	-6.00281	3.69888		CCDC180	3.82878	3.17931		CCDC180	4.48071	3.17931		CCDC180	4.26138	3.17931
SAMD11	-6.00152	2.46306		CCDC80	4.81197	5.30375		CCDC80	7.44921	5.30375		CCDC80	6.52547	5.30375
LOC102724788	-5.99338	2.32793		CCDC88A	6.56945	2.62398		CCDC88A	7.01432	2.62398		CCDC88A	7.5289	2.62398
PCED1B	-5.92582	6.75408		CCDC92	1.02095	2.40058		CCDC92	1.13109	2.40058		CCDC92	1.22153	2.40058
LYAR	-5.91964	4.19411		CDH24	4.53515	2.01187		CDH24	2.88123	2.01187		CDH24	3.73086	2.01187
FOCAD	-5.87874	3.62189		CERK	2.32542	17.1144		CERK	1.68536	17.1144		CERK	2.09303	17.1144
TMEM117	-5.87726	3.64186		CFAP157	6.92074	2.20392		CFAP157	3.20182	2.20392		CFAP157	5.81494	2.20392
CCDC88A	-5.87703	2.62398		CFAP69	1.23894	4.33575		CFAP69	1.42424	4.33575		CFAP69	1.18587	4.33575
VRK3	-5.85855	4.50785		CHRD	7.38503	3.59257		CHRD	8.36516	3.59257		CHRD	8.93645	3.59257
GPRC5C	-5.8012	3.20828		CIZ1	1.34907	2.51746		CIZ1	1.49735	2.51746		CIZ1	2.42686	2.51746
MYH14	-5.77424	3.47181		CLCN4	7.99045	2.96891		CLCN4	7.72354	2.96891		CLCN4	7.89152	2.96891
LOC100129434	-5.71398	4.10802		CLHC1	4.3582	2.0003		CLHC1	6.79849	2.0003		CLHC1	2.50358	2.0003
FAM19A2	-5.71043	3.07447		CMTM4	7.88519	2.45369		CMTM4	5.42761	2.45369		CMTM4	9.04994	2.45369
TCTN1	-5.69135	3.32095		COL16A1	3.40842	29.75		COL16A1	6.15498	29.75		COL16A1	6.04223	29.75
EIF4G1	-5.67886	8.08754		COL5A1	3.34996	4.89386		COL5A1	5.53672	4.89386		COL5A1	5.63534	4.89386
PLA2G6	-5.67518	4.28095		COL5A2	1.8021	2.31614		COL5A2	1.03084	2.31614		COL5A2	1.18	2.31614
ADGRB2	-5.66098	3.20042		COL8A2	4.79968	3.66191		COL8A2	3.11953	3.66191		COL8A2	4.85502	3.66191
EEF1G	-5.64478	3.03731		CPLX1	1.18659	2.67562		CPLX1	1.5196	2.67562		CPLX1	1.49456	2.67562
UBR5	-5.61308	3.40653		CUZD1	1.99098	3.65758		CUZD1	4.20982	3.65758		CUZD1	3.77664	3.65758
MIR6716	-5.58746	3.88262		CYP2S1	1.22214	2.56559		CYP2S1	3.28954	2.56559		CYP2S1	2.97802	2.56559
MAMDC4	-5.57995	2.16242		CYP39A1	1.40128	4.90628		CYP39A1	2.03577	4.90628		CYP39A1	1.62858	4.90628
RHCE	-5.57543	3.90065		DAB1	4.99897	38.8366		DAB1	2.19458	38.8366		DAB1	2.25165	38.8366
USP34	-5.54507	3.68313		DAB2IP	1.74337	6.27259		DAB2IP	1.03025	6.27259		DAB2IP	1.41478	6.27259
PARD3B	-5.37685	2.93459		DDX6	1.44454	8.12283		DDX6	2.07381	8.12283		DDX6	8.43692	8.12283
C1orf158	-5.34657	6.61906		DFNA5	6.1003	2.43454		DFNA5	6.6635	2.43454		DFNA5	6.2269	2.43454
DOK1	-5.3314	3.12177		DGCR5	1.2923	2.06465		DGCR5	2.43763	2.06465		DGCR5	2.63718	2.06465
CDKN1A	-5.28992	3.64997		DMGDH	3.30119	10.3669		DMGDH	6.38548	10.3669		DMGDH	6.0726	10.3669
ZNF518A	-5.28163	4.4937		DOK1	7.78102	3.12177		DOK1	4.97994	3.12177		DOK1	6.65901	3.12177
WEE2-AS1	-5.27471	2.03323		EEF1G	6.62635	3.03731		EEF1G	7.22339	3.03731		EEF1G	6.321	3.03731
TSC2	-5.23374	3.00849		EFNB3	2.14491	3.6948		EFNB3	2.35257	3.6948		EFNB3	2.78226	3.6948
C1R	-5.22264	2.76976		EMILIN1	5.21761	4.95741		EMILIN1	6.82238	4.95741		EMILIN1	6.22692	4.95741
PPP2R5D	-5.21335	4.47822		ERICH2	3.00225	4.40605		ERICH2	6.27387	4.40605		ERICH2	5.5652	4.40605
PPRC1	-5.21184	2.30172		EXPH5	1.57568	5.59427		EXPH5	1.0943	5.59427		EXPH5	1.06591	5.59427
MIR6831	-5.18649	2.54061		FAM134B	1.77709	9.23931		FAM134B	1.34663	9.23931		FAM134B	1.38344	9.23931
PRR29	-5.16605	5.97585		FAM149A	3.44905	3.97411		FAM149A	4.65802	3.97411		FAM149A	4.06695	3.97411
LOC100996693	-5.15692	2.53625		FAM175A	1.20663	2.31909		FAM175A	1.81405	2.31909		FAM175A	1.35264	2.31909
LINC00365	-5.12093	4.48818		FAM193A	7.06625	2.44061		FAM193A	5.65396	2.44061		FAM193A	4.17204	2.44061
MFSD13A	-5.11733	3.03901		FAM198B	3.85213	19.0568		FAM198B	1.74119	19.0568		FAM198B	2.81943	19.0568
FAM200B	-5.11498	2.28144		FAM19A2	7.76788	3.07447		FAM19A2	6.50893	3.07447		FAM19A2	6.86929	3.07447
DFNA5	-5.08918	2.43454		FAM225A	5.97904	3.96187		FAM225A	7.27533	3.96187		FAM225A	8.07218	3.96187
LIMA1	-5.08665	4.49423		FBLIM1	5.61673	2.59173		FBLIM1	6.69906	2.59173		FBLIM1	6.6463	2.59173
PLEKHG5	-5.04347	9.17607		FBXO6	1.02746	2.24576		FBXO6	1.61127	2.24576		FBXO6	1.63398	2.24576
ADPRHL1	-5.02261	3.11518		FEZ1	3.72595	5.86301		FEZ1	7.17423	5.86301		FEZ1	7.03639	5.86301
KRIT1	-5.01431	2.53316		FGF13	2.50517	8.37925		FGF13	4.26358	8.37925		FGF13	3.88158	8.37925
UBE3C	-5.00857	2.7377		FN1	2.57074	11.5903		FN1	1.01762	11.5903		FN1	1.36685	11.5903
FAM225A	-5.00815	3.96187		FOXD3-AS1	2.57624	2.81992		FOXD3-AS1	3.2929	2.81992		FOXD3-AS1	3.43246	2.81992
ZMYM1	-5.00329	2.89454		FRAS1	2.03186	4.11284		FRAS1	2.15099	4.11284		FRAS1	1.79481	4.11284
B4GALT4	-4.95972	3.0648		FSD1L	7.84806	2.03957		FSD1L	8.62516	2.03957		FSD1L	6.92178	2.03957
LTA4H	-4.90212	2.42618		FUT8	2.71531	3.08699		FUT8	1.6951	3.08699		FUT8	1.48588	3.08699
SCART1	-4.8829	2.3997		FYCO1	8.63052	7.1762		FYCO1	8.36147	7.1762		FYCO1	10.0588	7.1762
FAM193A	-4.8712	2.44061		FYN	2.50717	3.55026		FYN	5.10641	3.55026		FYN	4.49913	3.55026
ARHGAP9	-4.80761	3.83455		GABBR1	1.11915	2.49185		GABBR1	1.22068	2.49185		GABBR1	1.5127	2.49185
SEC61A2	-4.80037	4.48229		GALNT18	1.31278	2.68076		GALNT18	1.75395	2.68076		GALNT18	1.44885	2.68076
BTBD3	-4.79704	2.06896		GDF6	6.54984	3.08223		GDF6	3.27857	3.08223		GDF6	3.70039	3.08223
IL17REL	-4.79368	2.2345		GDNF-AS1	3.08176	2.30336		GDNF-AS1	4.83614	2.30336		GDNF-AS1	5.31339	2.30336
SGSM2	-4.78475	2.95635		GNAZ	1.73944	6.15988		GNAZ	1.29548	6.15988		GNAZ	1.38691	6.15988
LGALS8	-4.74245	2.21288		GOLGA6L17P	2.64264	3.36229		GOLGA6L17P	1.63096	3.36229		GOLGA6L17P	1.79868	3.36229
NT5E	-4.74148	3.14801		GPRC5C	6.1941	3.20828		GPRC5C	7.7441	3.20828		GPRC5C	7.2429	3.20828
ATP6V0E2	-4.73749	2.40156		GRB10	2.95403	20.4413		GRB10	1.38464	20.4413		GRB10	1.98464	20.4413
STAC	-4.72542	4.28705		GSTA1	2.25181	2.10661		GSTA1	2.13379	2.10661		GSTA1	2.49306	2.10661
FBLIM1	-4.64638	2.59173		GUK1	7.52326	3.13763		GUK1	7.92456	3.13763		GUK1	8.03302	3.13763
SPX	-4.64604	3.55761		HEPACAM	6.04023	7.38339		HEPACAM	3.02062	7.38339		HEPACAM	2.61432	7.38339
TRIM29	-4.61466	3.47922		HOXB3	7.26846	2.0034		HOXB3	6.09772	2.0034		HOXB3	4.67689	2.0034
C1QBP	-4.61279	2.02908		HOXC4	2.48539	5.36		HOXC4	2.11842	5.36		HOXC4	2.56531	5.36
NQO2	-4.59021	2.03737		HOXC5	2.18117	2.0736		HOXC5	1.02982	2.0736		HOXC5	1.23334	2.0736
ARHGAP22	-4.54187	2.58886		HPS1	10.1465	6.52304		HPS1	10.0772	6.52304		HPS1	10.022	6.52304
ATP13A3	-4.53732	3.92815		HRK	2.34921	3.88112		HRK	3.85642	3.88112		HRK	3.57003	3.88112
PCDHAC2	-4.53147	4.2761		HS6ST2	2.7878	3.37786		HS6ST2	1.36559	3.37786		HS6ST2	1.77988	3.37786
HOXB3	-4.51721	2.0034		HSD17B14	1.18064	2.17784		HSD17B14	1.66392	2.17784		HSD17B14	2.54678	2.17784
CLTCL1	-4.51698	2.27674		HTRA1	2.06985	25.0254		HTRA1	3.09145	25.0254		HTRA1	2.60457	25.0254
ABTB1	-4.49655	2.77887		ICA1L	2.92312	5.22055		ICA1L	3.9772	5.22055		ICA1L	3.91901	5.22055
LOC283140	-4.47414	3.50147		IFI27L2	2.06401	2.59637		IFI27L2	3.65191	2.59637		IFI27L2	3.25682	2.59637
MET	-4.4278	2.90914		IFT46	2.08184	5.71445		IFT46	2.59631	5.71445		IFT46	2.37648	5.71445
EMILIN1	-4.41974	4.95741		IKBKB	9.1456	3.61444		IKBKB	9.56009	3.61444		IKBKB	8.48977	3.61444
WHRN	-4.38877	3.06429		IL17RD	2.30656	3.29798		IL17RD	1.99773	3.29798		IL17RD	1.68915	3.29798
ZNF418	-4.38261	3.45908		IL17REL	6.4879	2.2345		IL17REL	4.74756	2.2345		IL17REL	6.25386	2.2345
MTF2	-4.37236	2.65402		KCNG1	1.69252	8.26959		KCNG1	2.53773	8.26959		KCNG1	2.32122	8.26959
KANK2	-4.3713	2.45142		KCNQ1	1.82213	6.33736		KCNQ1	2.26666	6.33736		KCNQ1	2.69918	6.33736
CLCN3	-4.35909	2.87942		KCNU1	4.38924	9.91948		KCNU1	3.59612	9.91948		KCNU1	3.35534	9.91948
CFAP157	-4.35763	2.20392		KRIT1	4.67783	2.53316		KRIT1	6.92891	2.53316		KRIT1	7.16349	2.53316
MBD1	-4.32053	3.37476		KRT75	2.58052	6.09663		KRT75	5.78368	6.09663		KRT75	6.36797	6.09663
DDX6	-4.32005	8.12283		LINC00365	5.75345	4.48818		LINC00365	7.40886	4.48818		LINC00365	7.13999	4.48818
MBD4	-4.31877	3.81384		LINC00648	1.50309	3.47078		LINC00648	1.14149	3.47078		LINC00648	1.15844	3.47078
ASZ1	-4.25855	12.7768		LINC00886	3.66979	3.45752		LINC00886	4.52895	3.45752		LINC00886	4.28058	3.45752
USP3-AS1	-4.25573	2.30747		LINC00940	3.04378	4.94362		LINC00940	1.62747	4.94362		LINC00940	1.81291	4.94362
CCDC80	-4.24123	5.30375		LINC01133	1.67828	3.35665		LINC01133	3.41625	3.35665		LINC01133	2.85598	3.35665
AMIGO2	-4.2325	14.4432		LMO4	1.51908	11.694		LMO4	1.45307	11.694		LMO4	1.18691	11.694
DHRS13	-4.22999	7.86503		LOC100129434	7.9867	4.10802		LOC100129434	7.43544	4.10802		LOC100129434	4.5922	4.10802
FFAR2	-4.18547	2.88402		LOC100499484-C9ORF174	5.43927	4.72752		LOC100499484-C9ORF174	5.0289	4.72752		LOC100499484-C9ORF174	4.64515	4.72752
ATP8A1	-4.1819	2.06391		LOC100996693	5.96672	2.53625		LOC100996693	6.3108	2.53625		LOC100996693	6.60615	2.53625
TRIQK	-4.18108	2.68555		LOC101927056	2.84032	5.67138		LOC101927056	1.38855	5.67138		LOC101927056	1.94041	5.67138
TAZ	-4.16685	5.1697		LOC101927480	1.86986	7.06112		LOC101927480	1.11668	7.06112		LOC101927480	1.24108	7.06112
PDZD4	-4.15759	2.02796		LOC102724788	6.58027	2.32793		LOC102724788	7.93978	2.32793		LOC102724788	7.90796	2.32793
ACOT11	-4.1504	2.85278		LOC105370792	3.07405	3.43788		LOC105370792	3.85868	3.43788		LOC105370792	4.01092	3.43788
FEZ1	-4.13535	5.86301		LOC107985317	3.39308	5.88611		LOC107985317	5.89628	5.88611		LOC107985317	5.94306	5.88611
MS4A8	-4.12341	3.36065		LOC442028	5.71981	5.25092		LOC442028	3.85438	5.25092		LOC442028	3.46966	5.25092
SBF1	-4.11685	3.71935		LOXL1-AS1	1.19982	2.25471		LOXL1-AS1	2.44076	2.25471		LOXL1-AS1	2.01248	2.25471
PARK2	-4.08665	11.9535		LPO	1.36618	3.70165		LPO	6.75438	3.70165		LPO	6.20534	3.70165
GLG1	-4.08579	3.58919		LRP1	1.68947	2.21973		LRP1	1.59759	2.21973		LRP1	3.93106	2.21973
GLYATL3	-4.08507	16.9055		LTBP2	1.40397	8.95877		LTBP2	2.16785	8.95877		LTBP2	2.30409	8.95877
VDAC2	-4.07546	2.59021		LTBP3	3.03833	4.17771		LTBP3	2.00521	4.17771		LTBP3	2.93588	4.17771
LOC100499484-C9ORF174	-4.06848	4.72752		LYAR	7.93472	4.19411		LYAR	6.82027	4.19411		LYAR	7.33151	4.19411
MECOM	-4.05913	2.29256		MACROD1	1.29093	5.63481		MACROD1	1.709	5.63481		MACROD1	1.94076	5.63481
CHID1	-4.05758	2.66095		MAMDC4	5.91765	2.16242		MAMDC4	7.86516	2.16242		MAMDC4	7.81313	2.16242
CDHR1	-4.03918	4.94776		MAN1A1	2.80644	5.36821		MAN1A1	3.66478	5.36821		MAN1A1	2.74012	5.36821
RDX	-4.03366	2.14228		MANEA-AS1	2.72993	3.5719		MANEA-AS1	1.23153	3.5719		MANEA-AS1	1.56221	3.5719
GDF6	-4.03322	3.08223		MARK1	1.67373	2.79606		MARK1	2.39383	2.79606		MARK1	1.68634	2.79606
LDLRAD1	-4.03292	3.27233		MATN2	5.03649	10.6916		MATN2	4.4826	10.6916		MATN2	4.30276	10.6916
OPRK1	-4.03065	7.96711		MB	1.60729	9.80744		MB	1.51541	9.80744		MB	1.6458	9.80744
NKTR	-4.02026	5.69421		MCTP1	2.53205	2.17953		MCTP1	1.72564	2.17953		MCTP1	1.71403	2.17953
RNASEH2C	-4.01547	3.45478		MDK	1.05024	3.79915		MDK	1.26574	3.79915		MDK	2.4841	3.79915
COQ9	-4.00588	2.24571		MET	5.87236	2.90914		MET	6.97356	2.90914		MET	5.18411	2.90914
SLC6A20	-3.99637	7.93536		MFSD13A	6.66068	3.03901		MFSD13A	6.81401	3.03901		MFSD13A	6.35556	3.03901
EPG5	-3.96118	3.3764		MIR3191	1.1416	2.88119		MIR3191	1.28767	2.88119		MIR3191	1.15373	2.88119
TCF12	-3.95872	4.2042		MIR6132	2.75743	18.319		MIR6132	1.72505	18.319		MIR6132	2.04233	18.319
LOC101928295	-3.93646	2.04273		MIR6716	8.31456	3.88262		MIR6716	3.78926	3.88262		MIR6716	7.04085	3.88262
CDK14	-3.93199	4.80645		MIR6831	6.02324	2.54061		MIR6831	7.30233	2.54061		MIR6831	6.49582	2.54061
BCOR	-3.92826	2.3382		MIR6872	7.86866	5.87216		MIR6872	7.70214	5.87216		MIR6872	8.12115	5.87216
MYLK	-3.91196	13.464		MOV10L1	6.60315	3.40125		MOV10L1	8.44317	3.40125		MOV10L1	8.5492	3.40125
SYT1	-3.83779	4.33967		MRAS	1.17677	5.62036		MRAS	2.17663	5.62036		MRAS	2.20154	5.62036
CLHC1	-3.82453	2.0003		MRGPRE	1.61912	2.73981		MRGPRE	2.80144	2.73981		MRGPRE	3.03759	2.73981
LOC442028	-3.81992	5.25092		MS4A8	6.85788	3.36065		MS4A8	2.38887	3.36065		MS4A8	5.43239	3.36065
COL16A1	-3.79837	29.75		MT1F	2.78584	18.8659		MT1F	6.65892	18.8659		MT1F	4.38117	18.8659
RBM39	-3.79484	4.04716		MT1G	1.77499	8.33002		MT1G	7.418	8.33002		MT1G	5.40772	8.33002
ITGB2	-3.78883	2.02738		MT1X	2.1061	6.6193		MT1X	3.76562	6.6193		MT1X	2.39185	6.6193
MATN2	-3.78032	10.6916		MT2A	2.65694	17.3588		MT2A	5.85105	17.3588		MT2A	4.37564	17.3588
THOC6	-3.77164	3.53699		MYLK	6.22752	13.464		MYLK	2.85838	13.464		MYLK	4.18176	13.464
ZSCAN2	-3.75969	2.74899		MYOZ1	4.44969	4.44377		MYOZ1	1.28058	4.44377		MYOZ1	2.17879	4.44377
NR3C1	-3.75929	2.94638		NANOS1	1.4916	4.43352		NANOS1	2.40651	4.43352		NANOS1	2.36245	4.43352
MECP2	-3.75565	3.79792		NAP1L3	2.33681	3.75446		NAP1L3	1.69174	3.75446		NAP1L3	2.11311	3.75446
PIRT	-3.73927	7.70376		NDUFA4L2	9.85039	6.28114		NDUFA4L2	10.7778	6.28114		NDUFA4L2	10.0941	6.28114
GPC1	-3.736	2.15377		NEFL	2.17351	2.28558		NEFL	3.30897	2.28558		NEFL	2.57757	2.28558
RGPD8	-3.73483	3.36399		NELL2	7.31358	3.02491		NELL2	8.10053	3.02491		NELL2	8.34124	3.02491
FGFR1	-3.72555	3.57534		NFATC2	3.86944	2.88917		NFATC2	3.58408	2.88917		NFATC2	3.46912	2.88917
PLA2G16	-3.72413	2.86169		NIPSNAP3A	3.05327	46.1589		NIPSNAP3A	1.50155	46.1589		NIPSNAP3A	1.74686	46.1589
SHH	-3.70716	3.72239		NIPSNAP3B	3.76297	9.24792		NIPSNAP3B	1.48259	9.24792		NIPSNAP3B	2.39984	9.24792
KCNAB2	-3.70038	16.0177		NLRX1	10.8892	11.6577		NLRX1	2.90374	11.6577		NLRX1	8.90783	11.6577
CEP120	-3.68895	2.05583		NOV	6.53098	21.8443		NOV	1.59527	21.8443		NOV	2.40384	21.8443
DMGDH	-3.66697	10.3669		NQO2	5.42107	2.03737		NQO2	7.41639	2.03737		NQO2	6.02533	2.03737
ADRA1A	-3.65275	3.94103		NR3C1	5.17832	2.94638		NR3C1	4.62785	2.94638		NR3C1	4.34026	2.94638
NME3	-3.64859	3.48027		NRF1	7.56666	2.89879		NRF1	7.8904	2.89879		NRF1	7.85217	2.89879
LOC102723728	-3.64207	3.73983		NRG3	3.68723	4.185		NRG3	2.3284	4.185		NRG3	2.47616	4.185
ERICH2	-3.63592	4.40605		NSG1	7.84092	4.88076		NSG1	8.08808	4.88076		NSG1	7.67906	4.88076
COL5A1	-3.61209	4.89386		NT5E	5.35453	3.14801		NT5E	6.85105	3.14801		NT5E	6.63084	3.14801
FRMD5	-3.58636	2.43265		NUMA1	2.96989	3.08666		NUMA1	2.74718	3.08666		NUMA1	3.87923	3.08666
LPO	-3.58028	3.70165		NUTM2A-AS1	2.91993	2.09541		NUTM2A-AS1	4.10931	2.09541		NUTM2A-AS1	4.027	2.09541
CCDC88B	-3.57631	2.79114		OPRK1	6.26965	7.96711		OPRK1	2.38	7.96711		OPRK1	3.99591	7.96711
UBLCP1	-3.53745	2.09022		OPRL1	7.93485	3.69888		OPRL1	7.28842	3.69888		OPRL1	7.38719	3.69888
HCFC1	-3.4962	6.19113		OSBPL2	7.92819	5.88638		OSBPL2	8.40967	5.88638		OSBPL2	8.66367	5.88638
BIRC2	-3.48692	3.65962		PARD3B	8.7003	2.93459		PARD3B	1.02959	2.93459		PARD3B	9.63121	2.93459
KIF1A	-3.48491	6.70497		PARK2	5.07794	11.9535		PARK2	5.09135	11.9535		PARK2	5.28025	11.9535
CAPN5	-3.48268	2.97901		PARP3	1.3224	2.17803		PARP3	1.15705	2.17803		PARP3	1.86451	2.17803
SELENON	-3.48057	4.95628		PAX1	3.79441	7.7409		PAX1	1.30809	7.7409		PAX1	1.87381	7.7409
USP46	-3.45909	8.11877		PBX1	2.26163	14.8375		PBX1	1.48434	14.8375		PBX1	1.35505	14.8375
HEPACAM	-3.44802	7.38339		PCDHAC2	3.76808	4.2761		PCDHAC2	7.92924	4.2761		PCDHAC2	6.90029	4.2761
KIAA0930	-3.42504	4.11013		PCDHGB5	1.71136	3.37351		PCDHGB5	1.30246	3.37351		PCDHGB5	1.48342	3.37351
CCDC180	-3.41379	3.17931		PCED1B	8.64203	6.75408		PCED1B	5.94458	6.75408		PCED1B	6.63756	6.75408
CASP7	-3.41332	6.15365		PDE6D	1.48733	2.7941		PDE6D	1.48886	2.7941		PDE6D	1.61967	2.7941
KRT75	-3.40515	6.09663		PELI2	2.00889	2.0938		PELI2	1.81733	2.0938		PELI2	1.31837	2.0938
ZMYND8	-3.40221	4.36645		PI4KA	5.66649	2.23606		PI4KA	6.56959	2.23606		PI4KA	8.71119	2.23606
ADAM15	-3.40118	4.38332		PIGZ	2.09124	2.78597		PIGZ	1.74353	2.78597		PIGZ	1.71686	2.78597
MT1F	-3.40097	18.8659		PIK3IP1	2.50713	14.2698		PIK3IP1	1.51532	14.2698		PIK3IP1	1.71057	14.2698
COL8A2	-3.40013	3.66191		PIRT	1.80356	7.70376		PIRT	7.90767	7.70376		PIRT	7.09377	7.70376
LOC107985317	-3.37608	5.88611		PKIG	1.36715	4.88602		PKIG	1.68073	4.88602		PKIG	1.77552	4.88602
PLD1	-3.37208	23.2086		PKNOX2	3.981	6.91147		PKNOX2	1.69407	6.91147		PKNOX2	2.93128	6.91147
PLCB2	-3.36785	4.73331		PLCB2	4.72805	4.73331		PLCB2	3.02376	4.73331		PLCB2	4.40401	4.73331
TMOD1	-3.36715	4.82277		PLD1	5.56178	23.2086		PLD1	1.87845	23.2086		PLD1	3.66829	23.2086
ZSWIM8	-3.35851	3.81283		PLPPR1	5.62238	6.99472		PLPPR1	2.14219	6.99472		PLPPR1	2.6387	6.99472
GDNF-AS1	-3.35215	2.30336		PNMA2	1.82354	3.46167		PNMA2	3.00879	3.46167		PNMA2	2.30128	3.46167
AKR1C1	-3.34684	7.82177		PPRC1	3.39479	2.30172		PPRC1	5.86887	2.30172		PPRC1	8.52796	2.30172
KDM3B	-3.33227	4.22891		PRKAG2	3.31295	2.19146		PRKAG2	2.98252	2.19146		PRKAG2	3.38418	2.19146
NOV	-3.30403	21.8443		PRR29	6.4384	5.97585		PRR29	6.34247	5.97585		PRR29	6.3003	5.97585
SERGEF	-3.28409	2.34569		PRSS1	1.51359	8.4259		PRSS1	3.40202	8.4259		PRSS1	3.47681	8.4259
EML3	-3.28027	2.48711		PRSS23	2.69226	6.69982		PRSS23	3.85611	6.69982		PRSS23	3.31205	6.69982
KCNU1	-3.24056	9.91948		PTGFR	2.18165	12.6772		PTGFR	2.61175	12.6772		PTGFR	2.54098	12.6772
C17orf49	-3.22811	2.72298		RALGDS	8.76009	2.1891		RALGDS	7.61266	2.1891		RALGDS	10.0784	2.1891
MT1G	-3.21652	8.33002		RARRES3	1.75778	5.73644		RARRES3	3.28844	5.73644		RARRES3	3.53234	5.73644
EPHB6	-3.20038	2.50264		RASSF5	2.75877	2.55073		RASSF5	3.23628	2.55073		RASSF5	3.22051	2.55073
PLPPR1	-3.19634	6.99472		RBKS	1.5372	2.76309		RBKS	2.17506	2.76309		RBKS	2.15494	2.76309
LINC00886	-3.19194	3.45752		RELN	2.10895	7.9704		RELN	3.80506	7.9704		RELN	2.8807	7.9704
DYSF	-3.17776	3.08076		REV3L	10.2605	4.58648		REV3L	9.14396	4.58648		REV3L	8.89671	4.58648
ATP11C	-3.16854	4.923		RFX3-AS1	3.52262	3.51493		RFX3-AS1	2.63756	3.51493		RFX3-AS1	2.91713	3.51493
TMEM178A	-3.14617	2.77736		RGPD8	4.55775	3.36399		RGPD8	5.11786	3.36399		RGPD8	4.88345	3.36399
APOL1	-3.13697	7.8989		RHCE	7.1335	3.90065		RHCE	7.12054	3.90065		RHCE	7.23108	3.90065
MT2A	-3.13502	17.3588		RPL10	1.41074	10.9417		RPL10	2.34206	10.9417		RPL10	2.20027	10.9417
STK32A	-3.12094	22.329		SAMD11	7.41869	2.46306		SAMD11	7.67672	2.46306		SAMD11	8.43898	2.46306
FAM149A	-3.11865	3.97411		SCART1	5.81612	2.3997		SCART1	5.73051	2.3997		SCART1	6.50847	2.3997
CDH24	-3.10838	2.01187		SDC4	2.02319	16.0696		SDC4	1.35072	16.0696		SDC4	1.77266	16.0696
USP7	-3.10814	3.21858		SERPINI1	3.69571	30.5109		SERPINI1	1.67254	30.5109		SERPINI1	2.06616	30.5109
DXO	-3.08896	2.37368		SGSM2	8.44243	2.95635		SGSM2	1.45529	2.95635		SGSM2	7.52302	2.95635
SYTL2	-3.087	10.6257		SH3BGR	2.23287	3.52286		SH3BGR	5.52544	3.52286		SH3BGR	4.24674	3.52286
AKT1	-3.07104	2.15627		SH3PXD2A	2.21807	10.4762		SH3PXD2A	5.19706	10.4762		SH3PXD2A	4.38797	10.4762
DNAH17	-3.0692	5.19596		SHC2	1.29468	4.63316		SHC2	1.77519	4.63316		SHC2	2.2732	4.63316
PCBP1-AS1	-3.06635	2.38218		SHH	1.8093	3.72239		SHH	6.89601	3.72239		SHH	6.67289	3.72239
NFATC2	-3.03697	2.88917		SLC18B1	1.22753	2.37931		SLC18B1	1.76534	2.37931		SLC18B1	1.37022	2.37931
TRPM4	-3.03218	3.77429		SLC40A1	1.66365	2.44581		SLC40A1	2.42942	2.44581		SLC40A1	1.98619	2.44581
CEP83	-3.0207	2.8366		SLC52A3	3.64144	2.01003		SLC52A3	3.13537	2.01003		SLC52A3	1.93283	2.01003
NEDD4	-3.01394	2.59403		SLC6A9	1.22026	17.3549		SLC6A9	2.95469	17.3549		SLC6A9	2.64861	17.3549
APAF1	-3.01231	2.73322		SLFN5	1.11775	5.91053		SLFN5	1.58884	5.91053		SLFN5	1.17222	5.91053
CSAD	-3.01117	2.67669		SLIT1	2.76628	8.01243		SLIT1	1.30754	8.01243		SLIT1	2.40061	8.01243
ENOX2	-3.00615	3.72239		SMARCD3	1.44488	3.14021		SMARCD3	1.05784	3.14021		SMARCD3	1.91256	3.14021
CALCA	-2.99892	3.28708		SMIM10L2A	1.279	4.77885		SMIM10L2A	1.04133	4.77885		SMIM10L2A	1.27877	4.77885
SH3BP2	-2.9959	3.29198		SMOC2	1.19267	2.23603		SMOC2	1.20006	2.23603		SMOC2	1.89759	2.23603
CMIP	-2.99513	2.79114		SMPD4	1.35088	2.98166		SMPD4	1.70881	2.98166		SMPD4	1.88757	2.98166
RGL2	-2.98689	2.58114		SORBS2	1.72223	2.29113		SORBS2	1.26932	2.29113		SORBS2	1.67569	2.29113
MAD1L1	-2.97267	5.30877		SORBS3	1.05691	3.62152		SORBS3	1.61798	3.62152		SORBS3	1.97622	3.62152
ALG3	-2.95949	4.06698		SPAG1	7.82119	4.38332		SPAG1	8.5829	4.38332		SPAG1	10.4288	4.38332
UNC13C	-2.93209	3.55413		SPAG16	1.4326	2.46444		SPAG16	1.67092	2.46444		SPAG16	1.528	2.46444
C2CD3	-2.92907	3.46047		SPX	3.72941	3.55761		SPX	6.86517	3.55761		SPX	7.84812	3.55761
MIR6717	-2.899	2.48487		ST3GAL1	1.4265	4.20595		ST3GAL1	1.75244	4.20595		ST3GAL1	1.96483	4.20595
NUTM2A-AS1	-2.89499	2.09541		ST6GALNAC5	4.7335	3.6521		ST6GALNAC5	2.18406	3.6521		ST6GALNAC5	1.42359	3.6521
PTPRT	-2.87444	3.40293		ST7-AS1	2.50548	3.74576		ST7-AS1	1.79719	3.74576		ST7-AS1	2.0678	3.74576
DAB1	-2.86758	38.8366		STAC	7.15527	4.28705		STAC	4.16019	4.28705		STAC	4.9357	4.28705
ZSCAN32	-2.86306	2.71018		STK32A	2.47249	22.329		STK32A	6.11669	22.329		STK32A	5.16649	22.329
RAP1B	-2.84942	3.306		STOX1	7.3362	2.12391		STOX1	8.26583	2.12391		STOX1	7.8133	2.12391
OPA1	-2.83551	4.18257		STUM	3.46686	2.16601		STUM	2.48362	2.16601		STUM	2.58931	2.16601
LOC105370792	-2.83169	3.43788		SYT1	5.96418	4.33967		SYT1	2.9254	4.33967		SYT1	4.25499	4.33967
NUMA1	-2.83	3.08666		SYT17	2.13265	6.04817		SYT17	3.52027	6.04817		SYT17	3.95118	6.04817
AIFM1	-2.82746	4.387		TCTN1	6.62659	3.32095		TCTN1	7.59296	3.32095		TCTN1	6.7036	3.32095
GPR161	-2.82253	2.87836		TMEM117	7.39949	3.64186		TMEM117	7.41209	3.64186		TMEM117	8.0883	3.64186
DNAH14	-2.81038	4.9335		TMEM140	1.77209	3.51998		TMEM140	1.99733	3.51998		TMEM140	1.48075	3.51998
MAP3K7	-2.79985	3.44046		TMEM178A	4.176	2.77736		TMEM178A	3.64946	2.77736		TMEM178A	4.0007	2.77736
MID1	-2.7685	20.0188		TMEM229B	3.86608	5.35437		TMEM229B	2.79804	5.35437		TMEM229B	3.05073	5.35437
SH3BGR	-2.76419	3.52286		TMEM266	2.31118	2.15627		TMEM266	2.26071	2.15627		TMEM266	2.65606	2.15627
SH3PXD2A	-2.75709	10.4762		TMEM59L	1.33736	3.88775		TMEM59L	1.5271	3.88775		TMEM59L	1.76216	3.88775
CBLN2	-2.73966	9.30708		TMSB4X	1.70929	7.07095		TMSB4X	1.89111	7.07095		TMSB4X	1.934	7.07095
ICA1L	-2.737	5.22055		TPPP	1.48225	3.2194		TPPP	1.18118	3.2194		TPPP	1.3087	3.2194
TCF7L2	-2.73679	2.67671		TRIM29	5.69932	3.47922		TRIM29	6.09283	3.47922		TRIM29	5.53799	3.47922
PDLIM2	-2.71763	3.73103		TRIM45	1.87702	4.04597		TRIM45	1.25384	4.04597		TRIM45	1.36281	4.04597
PCGF3	-2.70645	6.92342		TSC2	6.46793	3.00849		TSC2	7.1398	3.00849		TSC2	7.70647	3.00849
FAM156B	-2.70068	3.93171		TSHZ2	1.98273	3.39048		TSHZ2	2.50527	3.39048		TSHZ2	2.46339	3.39048
TMEM229B	-2.68814	5.35437		TSHZ3	2.15897	2.04273		TSHZ3	1.73353	2.04273		TSHZ3	1.79356	2.04273
FYN	-2.68527	3.55026		TSLP	2.11429	2.08338		TSLP	3.49831	2.08338		TSLP	3.24974	2.08338
CASC1	-2.68271	3.51242		TSPAN7	1.75752	5.37814		TSPAN7	5.66166	5.37814		TSPAN7	4.71524	5.37814
MYB	-2.67911	3.73461		TUBA1A	1.65091	2.93265		TUBA1A	1.35692	2.93265		TUBA1A	1.05807	2.93265
MBNL1	-2.66837	2.37923		UBAP2L	1.78495	4.16503		UBAP2L	1.47426	4.16503		UBAP2L	2.07429	4.16503
FGF13	-2.65634	8.37925		UBE3C	7.01744	2.7377		UBE3C	7.29795	2.7377		UBE3C	4.50318	2.7377
C16orf89	-2.64296	2.60088		UBR5	5.71386	3.40653		UBR5	3.94383	3.40653		UBR5	8.75434	3.40653
CFL1	-2.63763	2.42625		UMPS	9.12101	3.80781		UMPS	8.17463	3.80781		UMPS	8.24522	3.80781
TSPAN7	-2.63277	5.37814		UNC13C	4.90433	3.55413		UNC13C	1.51201	3.55413		UNC13C	2.97347	3.55413
TTC29	-2.62867	4.02452		UPP1	1.79069	4.72989		UPP1	3.80536	4.72989		UPP1	4.31611	4.72989
PRKAG2	-2.60695	2.19146		VRK3	6.80392	4.50785		VRK3	7.71993	4.50785		VRK3	7.54552	4.50785
ESCO1	-2.60428	2.6925		VWA5A	1.59529	7.33324		VWA5A	3.09318	7.33324		VWA5A	2.98556	7.33324
EPS15L1	-2.60135	4.32704		WEE2-AS1	6.27023	2.03323		WEE2-AS1	7.24533	2.03323		WEE2-AS1	6.91943	2.03323
SPATA18	-2.60135	2.77424		WWOX	1.09576	5.04768		WWOX	1.8619	5.04768		WWOX	1.85008	5.04768
C15orf59	-2.59872	5.09762		YPEL1	1.9075	3.10518		YPEL1	1.47071	3.10518		YPEL1	1.95021	3.10518
RFX3-AS1	-2.59564	3.51493		ZMAT1	2.20357	7.92275		ZMAT1	1.80132	7.92275		ZMAT1	1.99243	7.92275
RANBP1	-2.59559	3.84251		ZMYM1	7.10756	2.89454		ZMYM1	7.47704	2.89454		ZMYM1	3.89021	2.89454
ST6GALNAC5	-2.59459	3.6521		ZNF213	9.78927	4.5539		ZNF213	5.67935	4.5539		ZNF213	6.40759	4.5539
ZC3H12C	-2.5873	3.28424		ZNF629	1.59784	6.44924		ZNF629	1.23085	6.44924		ZNF629	1.36945	6.44924
MAN1A1	-2.54986	5.36821		ZPLD1	2.50121	9.91571		ZPLD1	1.31323	9.91571		ZPLD1	1.1824	9.91571
AMBRA1	-2.51512	4.82616		ABCA1	3.14888	18.4589		ABTB1	7.72582	2.77887		ACKR3	1.09821	28.8878
PRSS23	-2.50805	6.69982		ABTB1	6.70796	2.77887		ACOT11	7.14951	2.85278		ACOT11	7.95254	2.85278
UTP14C	-2.50222	3.38724		ABTB2	1.17951	9.37564		ADAM15	3.29257	4.38332		ADAM15	6.2672	4.38332
ILDR1	-2.50182	2.28023		ACKR3	2.82918	28.8878		ANKRD2	1.82866	4.56902		ADAR	1.02815	2.59403
NEPRO	-2.48268	2.72424		ACTRT3	2.30426	21.7843		ANKS3	2.39415	3.7164		ADD1	4.07593	2.44881
FAM198B	-2.48262	19.0568		ADAM18	2.00535	3.99859		APOL1	3.87884	7.8989		AKT1	6.72571	2.15627
MYOZ1	-2.46666	4.44377		ADAM2	1.37668	36.5794		ATP13A3	6.1103	3.92815		ALG3	7.31768	4.06698
RASSF5	-2.45794	2.55073		ADGRG6	1.46436	17.8717		ATP2B1	1.20733	3.27639		AMBRA1	4.71739	4.82616
FOXD3-AS1	-2.45772	2.81992		ADRA2A	1.39605	2.43623		ATP6V0E2	8.19656	2.40156		ANAPC5	1.79858	2.34513
PKNOX2	-2.44744	6.91147		AIDA	2.27589	56.1939		ATP8A1	5.03991	2.06391		ANKRD13D	1.54724	3.03051
SLC52A3	-2.44196	2.01003		AIFM1	6.89285	4.387		BARX1	3.34481	2.80512		ANKRD28	8.45263	15.4982
NRG3	-2.42577	4.185		AKT1	6.15922	2.15627		BTRC	1.00013	2.02452		ANKS3	2.92895	3.7164
DDX60L	-2.42239	2.9481		AMIGO3	1.40255	2.51843		BVES	1.09586	2.11839		APOL1	8.08619	7.8989
A2M	-2.41224	2.63042		ANKRD13D	1.73832	3.03051		C6orf48	1.80476	6.91821		ARHGEF17	1.27042	2.87617
STUM	-2.41138	2.16601		ANKRD16	1.4297	3.36369		C7orf50	1.60572	9.26334		ARID2	10.3766	9.10533
ADD1	-2.39706	2.44881		ANKRD2	3.6103	4.56902		CALCA	6.21561	3.28708		ASZ1	3.82357	12.7768
DUSP14	-2.39278	2.32979		ANKRD28	12.7805	15.4982		CDKN1A	9.03161	3.64997		ATP11C	7.00195	4.923
CALD1	-2.381	18.4914		ANKRD62	3.0068	2.0722		CENPT	3.93871	2.12054		ATP6V0E2	6.87172	2.40156
HRK	-2.36151	3.88112		ANKS6	7.25642	2.90006		CHID1	6.85261	2.66095		ATP8A1	7.98087	2.06391
CUZD1	-2.35651	3.65758		ANO4	2.45563	2.06147		CLCN3	9.4604	2.87942		BARX1	3.78373	2.80512
ZBTB40	-2.35618	2.94807		ANP32E	1.48094	9.82733		CMIP	6.96261	2.79114		BCAM	1.38418	6.98002
SYT17	-2.35157	6.04817		ANTXR1	1.85003	8.54342		DEF8	4.25778	2.99522		BCHE	1.35823	15.4644
LRP1	-2.3411	2.21973		AOC1	4.52661	28.8553		DNAH14	4.55973	4.9335		BCOR	6.26622	2.3382
ATP6V1G2	-2.32651	2.04884		APAF1	7.36521	2.73322		DNAH17	6.8888	5.19596		BIRC2	8.56252	3.65962
TEP1	-2.32346	2.34048		APOLD1	2.47383	2.60964		DPYSL5	2.03633	2.13483		BTBD3	7.18223	2.06896
NIPSNAP3B	-2.3137	9.24792		ARHGEF17	1.66957	2.87617		DYSF	7.77514	3.08076		BVES	1.07844	2.11839
IFI27L2	-2.27953	2.59637		ARID2	8.58689	9.10533		EPN2	1.48416	4.99597		C1QBP	7.95188	2.02908
SERPINI1	-2.26553	30.5109		ASZ1	8.42848	12.7768		EVA1B	1.49444	2.80363		C1QTNF3-AMACR	1.01712	5.76495
MAP2K6	-2.2617	12.4787		ATIC	2.63317	3.54231		FAM135A	1.35361	6.70497		C6orf48	1.48008	6.91821
LTBP3	-2.21971	4.17771		ATP13A3	7.38075	3.92815		FBXL13	3.123	2.3676		C7orf50	1.69626	9.26334
UPP1	-2.21161	4.72989		ATP2B1	1.52557	3.27639		FFAR2	5.79361	2.88402		CALCA	6.55502	3.28708
RELN	-2.1967	7.9704		BARD1	2.49995	25.0939		FGFR1	5.86505	3.57534		CASC1	6.79745	3.51242
PAX1	-2.18055	7.7409		BCAM	1.55878	6.98002		FOCAD	8.97309	3.62189		CASP7	6.54818	6.15365
GRK6	-2.16289	3.50963		BCHE	2.67444	15.4644		GAS6	3.1358	2.70909		CBLN2	2.09769	9.30708
HHAT	-2.15603	3.90576		BCOR	6.79745	2.3382		GPAT3	3.61283	2.62932		CCDC88B	6.67504	2.79114
LOC101927822	-2.15585	4.35421		BROX	2.05271	8.61429		GPC1	5.55166	2.15377		CCNL2	1.80748	3.04535
MITF	-2.1528	9.42698		BTBD3	7.60242	2.06896		GPR161	8.15545	2.87836		CCNO	1.46536	4.35842
MT1X	-2.12656	6.6193		BTRC	1.93875	2.02452		GRK6	1.14402	3.50963		CCNY	5.3317	7.94511
TSLP	-2.11862	2.08338		C11orf95	1.16022	2.3693		HHAT	5.00659	3.90576		CD82	1.24475	2.21922
PCDH11Y	-2.08415	4.69761		C1QBP	7.8693	2.02908		HLA-A	1.07678	4.00447		CDH1	3.33681	2.96833
VWA2	-2.08233	9.77433		C1QTNF3	1.54223	2.24651		ITGB2	3.79499	2.02738		CDH26	1.40019	5.26401
LINC01019	-2.07785	4.82513		C1QTNF3-AMACR	1.73042	5.76495		LANCL1	1.80802	2.62915		CDHR1	5.42347	4.94776
PER3	-2.06763	3.46042		C1QTNF6	1.73335	7.68327		LDLRAD1	6.23547	3.27233		CDK14	9.7144	4.80645
RARRES3	-2.03765	5.73644		C2CD3	6.10202	3.46047		LOC101927822	1.55589	4.35421		CDKN1A	9.06721	3.64997
PLA2G2F	-2.03516	7.69123		C2orf54	2.00085	2.10906		LOC283140	7.40438	3.50147		CEP120	7.50878	2.05583
RAB15	-2.01598	2.35829		C5orf30	1.89685	17.8673		MAP3K7	6.66284	3.44046		CHD9	3.84817	11.2444
HTRA1	-1.98629	25.0254		CALD1	7.13603	18.4914		MBD1	5.57352	3.37476		CLCN3	8.44571	2.87942
NEFL	-1.97966	2.28558		CAMK2B	1.01726	5.79516		MECOM	5.72137	2.29256		CLTCL1	7.45484	2.27674
PRSS1	-1.97713	8.4259		CAMK2N1	2.4596	24.1213		MYBBP1A	6.6614	2.40405		COLQ	1.95218	2.02088
HOXC4	-1.96073	5.36		CBLN2	5.27457	9.30708		NCOA7	1.38714	6.1253		COQ9	6.08942	2.24571
MRGPRE	-1.95933	2.73981		CCDC14	1.32443	4.54401		NEPRO	5.01479	2.72424		CPNE7	2.64512	3.07566
C16orf45	-1.94779	7.85359		CCDC83	4.22017	6.75571		NKTR	2.73729	5.69421		CSAD	7.16692	2.67669
CASC2	-1.9358	2.16652		CCDC85A	1.77509	3.51698		PARP8	1.07651	2.18629		CXCL12	1.55527	3.66418
LINC00940	-1.92749	4.94362		CCDC88B	5.28434	2.79114		PDZD4	6.67275	2.02796		DCDC2	1.75225	11.1934
SI	-1.92161	34.5319		CCNG2	1.33153	5.82035		PGAP1	1.53424	2.50431		DDX60L	6.57105	2.9481
LINC01133	-1.91112	3.35665		CCNL2	1.82189	3.04535		PLA2G16	4.13003	2.86169		DEGS2	2.16066	4.10613
VWA5A	-1.8984	7.33324		CCNO	2.02423	4.35842		PLA2G6	8.3499	4.28095		DHRS13	8.36568	7.86503
TGM3	-1.8888	24.0004		CDH26	1.57787	5.26401		PLEKHG5	8.97393	9.17607		DMXL1	1.81413	2.52927
PALB2	-1.88847	3.91241		CDH3	1.83231	3.0667		PPARD	1.1037	4.76542		DNAH14	7.18226	4.9335
ANKS6	-1.88773	2.90006		CDHR1	6.98518	4.94776		PTBP3	5.00042	3.06207		DNAH17	6.56637	5.19596
ARHGAP19	-1.88725	6.48895		CDK8	1.26725	14.1035		RAB15	7.42355	2.35829		DOPEY1	5.8228	3.15613
TMEM266	-1.88333	2.15627		CENPT	3.61904	2.12054		RAP1B	6.65086	3.306		DXO	3.45757	2.37368
LOC101927056	-1.87982	5.67138		CEP120	6.59936	2.05583		RBM3	3.2881	2.26912		EIF4G1	13.0508	8.08754
GRB10	-1.87571	20.4413		CEP83	7.84189	2.8366		RBP7	2.36676	2.35301		EML3	9.0754	2.48711
ARHGAP27	-1.86461	2.22245		CFL1	5.52809	2.42625		REEP1	1.07281	3.86838		ENO2	1.02738	2.76606
DPYSL5	-1.85637	2.13483		CHD9	3.66209	11.2444		RIMS4	1.17148	10.5631		EOGT	4.30176	2.86076
PGAP1	-1.85571	2.50431		CHEK2P2	2.079	3.11669		RNF145	2.4015	3.50404		EPG5	7.75468	3.3764
NIPSNAP3A	-1.8557	46.1589		CHID1	6.17991	2.66095		SBF1	4.95748	3.71935		EPHB6	6.66263	2.50264
ZBBX	-1.85087	4.34402		CLTCL1	7.82505	2.27674		SCN1B	2.94873	2.59173		EPN2	1.61107	4.99597
SLIT1	-1.84835	8.01243		CNBD1	3.01747	4.63316		SEC61A2	6.8008	4.48229		ESCO1	5.54687	2.6925
ST7-AS1	-1.84542	3.74576		CNTNAP4	1.56572	2.92144		SERGEF	3.50883	2.34569		EVA1B	1.84059	2.80363
SLC30A10	-1.83809	7.02808		COL9A2	1.81449	2.61865		SLC6A20	5.10962	7.93536		EXTL1	1.27648	3.40213
EFNB3	-1.829	3.6948		COLEC12	1.52518	16.728		TCF12	1.14485	4.2042		FAM135A	1.84464	6.70497
CYP2S1	-1.82466	2.56559		COLQ	2.54802	2.02088		TEP1	4.09691	2.34048		FAM156B	6.30422	3.93171
MIR6132	-1.81448	18.319		COQ9	6.30649	2.24571		THOC6	7.477	3.53699		FAM200B	9.72051	2.28144
GOLGA6L17P	-1.80901	3.36229		CPB2-AS1	4.27647	3.66063		TIMP3	1.35277	3.5755		FBXL13	2.04235	2.3676
GSTA1	-1.80866	2.10661		CPNE1	1.45793	3.62794		TMOD1	1.55057	4.82277		FLNB	1.19856	3.42689
HOXC8	-1.80698	3.00302		CPNE7	2.17028	3.07566		TSNAXIP1	2.31422	2.64798		FOCAD	9.80622	3.62189
LRRN1	-1.80393	121.734		CRAT	1.13802	3.59779		USP3-AS1	7.97181	2.30747		FRMD5	5.3003	2.43265
PNMA2	-1.77957	3.46167		CSAD	3.66644	2.67669		USP46	9.52109	8.11877		GLG1	6.87385	3.58919
FUT8	-1.77307	3.08699		CSMD1	1.4262	3.76888		WHRN	6.51578	3.06429		GLYATL3	3.17371	16.9055
TSHZ2	-1.75994	3.39048		CTBP1	2.01495	21.1277		WNK1	2.1705	2.15188		GPAT3	2.52042	2.62932
RHOXF1P1	-1.74209	2.17123		CXCL12	2.53124	3.66418		ZMYND8	8.99722	4.36645		GPC1	6.37443	2.15377
FTO	-1.72812	5.18237		CXorf36	2.00759	2.9497		ZNF418	7.71036	3.45908		HAP1	1.6959	2.54028
SLITRK3	-1.72755	26.6476		CYB561A3	2.53313	52.076		ZSCAN2	6.85088	2.74899		HCFC1	7.76224	6.19113
IFT46	-1.71535	5.71445		CYFIP2	1.32241	7.49514						HHAT	3.6269	3.90576
MCTP1	-1.69877	2.17953		CYP2W1	3.29627	2.68874						HLA-A	1.17687	4.00447
QKI	-1.69134	5.34853		DCDC2	4.563	11.1934						HOXC13-AS	1.27438	5.14268
HS6ST2	-1.69031	3.37786		DDC	3.06924	31.9104						HOXC8	2.49148	3.00302
PTGFR	-1.68634	12.6772		DEGS2	2.09534	4.10613						ILDR1	7.61025	2.28023
CERK	-1.68307	17.1144		DENND1A	1.13337	5.24117						IPO4	1.84838	2.49893
KCNG1	-1.67976	8.26959		DENND1B	1.20319	6.80834						JAKMIP1	1.20008	4.31277
KCNQ1	-1.67491	6.33736		DEPTOR	1.49854	6.61999						KANK2	8.09425	2.45142
NAP1L3	-1.66952	3.75446		DGKH	1.58823	8.97175						KDM3B	7.03874	4.22891
TP53BP2	-1.66902	5.2035		DHRS13	1.68337	7.86503						KIAA0930	9.20342	4.11013
LOC155060	-1.65531	2.91478		DIO1	2.3989	18.7497						KIF1A	9.61571	6.70497
PIK3IP1	-1.65424	14.2698		DMBX1	1.56155	5.69132						LANCL1	1.51663	2.62915
IL17RD	-1.64034	3.29798		DNAH9	1.99209	2.11583						LGALS8	6.85916	2.21288
CYP2W1	-1.63374	2.68874		DPAGT1	2.04777	2.22629						LIMA1	10.5007	4.49423
GPAT3	-1.63101	2.62932		DPYSL5	3.30909	2.13483						LINC01003	1.00914	14.4607
MANEA-AS1	-1.62533	3.5719		DSEL	2.05461	26.1554						LINC01019	1.66251	4.82513
SCN1B	-1.59052	2.59173		DUSP14	5.27758	2.32979						LMX1B	1.2703	2.71428
UGT2B17	-1.58593	11.8723		DXO	7.55975	2.37368						LOC100996455	1.16031	2.35685
SLC6A9	-1.58224	17.3549		DYSF	3.94146	3.08076						LOC101928295	7.20258	2.04273
PPARD	-1.58174	4.76542		EFCAB11	1.8084	10.7547						LOC102723728	9.67982	3.73983
DGCR5	-1.58073	2.06465		EFHC2	2.30185	5.55636						LOC155060	1.95687	2.91478
TSHZ3	-1.57868	2.04273		EIF4G1	1.65002	8.08754						LOC283140	8.68769	3.50147
ZMAT1	-1.57744	7.92275		ELF3	1.28797	2.53511						LTA4H	8.22294	2.42618
TERC	-1.57128	15.5864		EML5	1.55366	4.04071						MAFF	2.7363	2.54203
COLQ	-1.56771	2.02088		ENO2	1.19918	2.76606						MBD1	8.41515	3.37476
FRAS1	-1.56721	4.11284		ENOX2	8.4502	3.72239						MBD4	8.66607	3.81384
PIGZ	-1.55339	2.78597		ENSA	1.59249	4.72428						MBNL1	7.30781	2.37923
MGAT5	-1.5497	3.78762		EPB41L1	1.51759	2.06462						MCC	1.36326	3.71372
ACKR3	-1.54735	28.8878		EPG5	2.65596	3.3764						MECP2	6.85757	3.79792
ABCA12	-1.54544	2.16229		EPHB6	3.0496	2.50264						METRN	1.42628	3.33412
OSBPL5	-1.5395	2.17036		EPS15L1	8.09613	4.32704						MID1	2.14892	20.0188
NANOS1	-1.53726	4.43352		ERV3-1	1.08892	2.30462						MIR1287	1.0538	2.8837
NEB	-1.5367	3.59427		EXTL1	2.88104	3.40213						MIR5572	1.33433	2.98318
SLC40A1	-1.52222	2.44581		F2R	1.37661	16.0678						MIR6717	7.66289	2.48487
CAMK2D	-1.51408	3.39506		FAM138E	4.07895	5.18712						MKL2	10.231	4.63804
NWD1	-1.51194	5.19682		FAM177B	2.03217	3.64024						MTF2	8.32841	2.65402
MIR6787	-1.51057	4.21938		FAM200B	7.59139	2.28144						MYH14	9.49162	3.47181
STXBP5L	-1.50943	20.0099		FBXO2	1.15068	3.47889						NAT8L	1.06015	3.9657
ZPLD1	-1.50537	9.91571		FBXO24	2.31805	2.32861						NEB	1.08657	3.59427
TMSB4X	-1.50036	7.07095		FBXO7	1.25739	4.88884						NEDD4	5.11891	2.59403
FN1	-1.49512	11.5903		FFAR2	8.24606	2.88402						NEIL1	1.4132	3.43029
RPL10	-1.49356	10.9417		FGFR1	6.45629	3.57534						NME3	5.87457	3.48027
PBX1	-1.4818	14.8375		FLJ22447	2.01701	8.27669						NUP205	3.45203	3.72119
DDC	-1.46776	31.9104		FLJ31104	2.22231	7.26907						OPA1	5.50864	4.18257
ST7-OT4	-1.4671	2.46944		FMNL3	1.99096	4.58647						PATZ1	1.15	4.31911
MYBBP1A	-1.46378	2.40405		FRMD5	6.24622	2.43265						PCBP1-AS1	1.76578	2.38218
CENPT	-1.45832	2.12054		GATA2	1.24194	9.52377						PCDH11Y	1.40908	4.69761
MARK1	-1.45151	2.79606		GIMAP2	1.57668	2.82897						PCGF3	3.88096	6.92342
UBAP2L	-1.44517	4.16503		GIMAP6	2.75691	4.72629						PDLIM2	5.84684	3.73103
SDC4	-1.441	16.0696		GLG1	6.66243	3.58919						PER3	6.33819	3.46042
RBKS	-1.42876	2.76309		GLI3	1.34757	2.1934						PGAP1	3.89585	2.50431
LTBP2	-1.42868	8.95877		GLYATL3	8.29869	16.9055						PPP2R5D	8.95264	4.47822
MIR3606	-1.4248	3.47733		GPER1	2.61939	6.73537						PRKD1	1.20139	4.9633
PELI2	-1.42209	2.0938		GPR63	2.33874	23.7764						PTPRT	3.31208	3.40293
UGT2B15	-1.42005	4.35799		GRAMD4	1.22093	3.26068						RAB15	1.34828	2.35829
TMEM140	-1.41371	3.51998		GRIK1	3.43109	9.97102						RANBP1	3.67967	3.84251
YPEL1	-1.41193	3.10518		GRK6	5.96375	3.50963						RBM39	9.88918	4.04716
ST3GAL1	-1.40866	4.20595		GUSBP1	1.73203	11.0188						RBP7	2.38548	2.35301
TIMP3	-1.39095	3.5755		HAP1	2.22608	2.54028						RDX	8.19658	2.14228
CAMK1D	-1.37892	4.31636		HAUS8	1.23359	2.23119						RGL2	6.92279	2.58114
RBP7	-1.37843	2.35301		HECTD2	2.58252	44.0463						RHOXF1P1	1.53057	2.17123
DCDC2	-1.37822	11.1934		HMGN3	1.08187	4.58108						RNASEH2C	7.70628	3.45478
HSD17B14	-1.37394	2.17784		HMGN5	1.55071	17.3176						RORC	1.32824	2.23748
DEGS2	-1.36054	4.10613		HOXA11-AS	2.2503	2.3197						SBF1	6.53956	3.71935
SHC2	-1.35552	4.63316		HOXC12	1.06408	2.88008						SCN1B	3.36206	2.59173
MCC	-1.35188	3.71372		HOXC13	1.06489	4.70496						SEC61A2	7.2973	4.48229
RIMS4	-1.34892	10.5631		HOXC13-AS	2.04813	5.14268						SELENON	8.456	4.95628
SPTLC3	-1.34696	17.661		HOXC8	3.22798	3.00302						SERGEF	4.72209	2.34569
HOXC5	-1.34658	2.0736		HPCAL1	3.50185	7.8027						SF3A1	4.50216	3.29144
TMEM144	-1.3453	21.4168		IFT122	1.59314	2.14608						SH3BP2	6.9356	3.29198
ABCA1	-1.34403	18.4589		IL27RA	1.63231	2.4723						SI	1.33922	34.5319
LOXL1-AS1	-1.34376	2.25471		INSL5	2.57122	11.4904						SLC30A10	1.138	7.02808
HOXC13-AS	-1.34201	5.14268		INTS3	1.24697	4.06308						SLITRK3	1.55342	26.6476
MRAS	-1.32948	5.62036		IRX3	1.24076	9.15095						SMAD3	1.06499	2.31605
EXTL1	-1.32551	3.40213		IRX5	1.25397	6.07273						SPATA18	6.50391	2.77424
LINC00575	-1.32431	5.71077		ITGB1BP1	1.13121	5.13942						SQRDL	1.05347	6.7917
NDUFAF4	-1.3232	28.5616		ITGB2	7.30064	2.02738						SRCIN1	1.26686	5.99623
CIZ1	-1.32287	2.51746		JAKMIP1	2.51572	4.31277						SRGAP3	1.37689	12.6608
TRIM45	-1.32254	4.04597		KANK2	5.37908	2.45142						ST7-OT4	1.77186	2.46944
REEP1	-1.31889	3.86838		KCNAB2	8.84603	16.0177						STX16	2.11766	2.78189
MEGF10	-1.31753	4.47648		KCNK5	1.90564	7.84036						TANC1	1.15173	2.61338
BCHE	-1.31506	15.4644		KCNS3	1.43333	3.52579						TAZ	5.31531	5.1697
JAKMIP1	-1.3096	4.31277		KIAA0408	3.33429	4.82888						TCF12	9.46274	4.2042
PCDHGB5	-1.29606	3.37351		KIF14	1.5	10.1519						TCF7L2	5.49119	2.67671
LOC100996455	-1.2917	2.35685		KIF21B	1.03205	2.24509						TEP1	4.91965	2.34048
FLNB	-1.28821	3.42689		KLHL1	1.23731	16.522						TGM3	1.76269	24.0004
BARD1	-1.28743	25.0939		KLHL24	1.05877	2.38092						THRA	1.3649	2.63511
BCAT1	-1.28631	2.06628		KLHL32	2.78535	5.0193						TMEM144	1.17432	21.4168
CYP39A1	-1.28419	4.90628		KMT2C	1.21788	10.4513						TMEM260	4.02914	2.50096
MB	-1.28197	9.80744		LDLRAD1	6.38532	3.27233						TMOD1	6.04084	4.82277
PTBP3	-1.28051	3.06207		LGALS8	8.76599	2.21288						TRIQK	7.0302	2.68555
ANXA9	-1.27848	7.9104		LIMA1	4.38493	4.49423						TRPM4	8.5138	3.77429
PKIG	-1.27564	4.88602		LINC00242	1.95065	2.01385						TSGA10	1.47026	2.0896
OSR2	-1.26526	19.8754		LINC00511	2.38087	3.2803						TSPOAP1	1.46175	2.93371
ASAP2	-1.26315	7.22592		LINC00575	2.48901	5.71077						UBLCP1	4.36503	2.09022
WNK1	-1.26296	2.15188		LINC01003	1.68305	14.4607						USP34	9.1779	3.68313
CXCL12	-1.2549	3.66418		LINC01019	4.27242	4.82513						UTP14C	8.60541	3.38724
CCDC83	-1.24957	6.75571		LINC01024	1.65788	5.31479						VDAC2	5.64907	2.59021
SMPD4	-1.24687	2.98166		LINC01132	2.44368	4.77858						VPS13B	1.32475	2.6587
SRCIN1	-1.24266	5.99623		LMX1B	1.52531	2.71428						VWA2	1.92099	9.77433
SPAG16	-1.23948	2.46444		LOC100505797	1.89566	3.89854						WNK1	2.11293	2.15188
FAM134B	-1.23757	9.23931		LOC100996455	2.45008	2.35685						ZBBX	2.59002	4.34402
PDE6D	-1.23551	2.7941		LOC101927822	4.20676	4.35421						ZBTB40	3.64162	2.94807
GPER1	-1.23392	6.73537		LOC101928295	5.43726	2.04273						ZC3H12C	7.58909	3.28424
MANEA	-1.2327	27.3526		LOC102546299	2.04245	5.38036						ZNF117	1.04288	2.21279
MACROD1	-1.23106	5.63481		LOC105372751	1.84359	3.32319						ZNF518A	9.46062	4.4937
SF3A1	-1.22968	3.29144		LOC155060	2.36641	2.91478						ZNF703	1.18845	8.87568
GALNT18	-1.22862	2.68076		LRBA	1.05846	4.51488						ZSWIM8	7.53123	3.81283
CTBP1	-1.22638	21.1277		LRIG3	1.23986	5.03346
KLHL32	-1.22602	5.0193		LRRC4C	2.27278	3.13693
PKIB	-1.2207	9.67382		LRRN1	3.9019	121.734
CCNO	-1.21971	4.35842		LRRTM3	1.8638	3.33653
NUP205	-1.21462	3.72119		LTA4H	7.33155	2.42618
GNAZ	-1.20421	6.15988		LUZP2	1.88439	17.1367
LINC00511	-1.20349	3.2803		LZTS1	2.4289	2.64798
CBFA2T2	-1.19714	4.07565		MAD1L1	6.27883	5.30877
COL5A2	-1.19464	2.31614		MANEA	2.47287	27.3526
TUBA1A	-1.19318	2.93265		MAP2K6	2.76592	12.4787
SORBS2	-1.19142	2.29113		MAP3K8	1.78249	2.08248
TRPS1	-1.18702	10.3172		MAPRE2	1.44745	9.97651
LOC101927480	-1.18665	7.06112		MAST4	1.19936	14.743
LMO4	-1.18663	11.694		MBD4	8.50523	3.81384
CHD9	-1.18406	11.2444		MCC	2.41761	3.71372
DAB2IP	-1.18386	6.27259		MCIDAS	3.38951	5.10772
SORBS3	-1.17803	3.62152		MECOM	6.94369	2.29256
MDK	-1.17391	3.79915		MECP2	3.87207	3.79792
TMEM59L	-1.16383	3.88775		MEGF10	4.44637	4.47648
WWOX	-1.16341	5.04768		METRN	1.29174	3.33412
PGR	-1.15863	5.6481		MID1	5.42736	20.0188
SMARCD3	-1.14581	3.14021		MINK1	1.49602	2.9578
NINL	-1.14087	10.005		MIR1287	1.46048	2.8837
FAM175A	-1.14021	2.31909		MIR3606	3.11779	3.47733
CHEK2P2	-1.13981	3.11669		MIR5572	1.24126	2.98318
TMEM38B	-1.13349	23.4505		MITF	1.61297	9.42698
TMEM260	-1.13309	2.50096		MKL2	9.97232	4.63804
LINC00648	-1.12716	3.47078		MTF2	5.1251	2.65402
ATIC	-1.12644	3.54231		MTURN	1.63025	3.91987
ZNF703	-1.12265	8.87568		MXD3	1.31069	7.1791
VPS13B	-1.12082	2.6587		MYB	7.0699	3.73461
BARX1	-1.11555	2.80512		MYH10	1.48165	5.49097
RFX3	-1.11507	32.1166		MYH14	7.78819	3.47181
SLC18B1	-1.10909	2.37931		MYNN	1.59348	34.7718
ARHGEF17	-1.10705	2.87617		NAALAD2	1.37609	4.21282
SRGAP3	-1.10208	12.6608		NAB1	1.78685	2.92638
EVA1B	-1.10114	2.80363		NAP1L1	1.27989	18.5945
EXPH5	-1.09334	5.59427		NASP	1.32495	2.9258
NCOA7	-1.0902	6.1253		NAT8L	1.41344	3.9657
TPPP	-1.08694	3.2194		NAV3	1.02001	33.5467
PARP3	-1.08563	2.17803		NCOA7	1.53718	6.1253
ZNF629	-1.08407	6.44924		NDUFAF4	2.64235	28.5616
SMOC2	-1.07144	2.23603		NDUFB4	1.61318	7.22916
CCNL2	-1.07138	3.04535		NEDD4	1.91776	2.59403
CNBD1	-1.06849	4.63316		NEIL1	1.59225	3.43029
C7orf50	-1.06727	9.26334		NEK1	1.91181	9.62623
FBXO6	-1.06602	2.24576		NET1	1.07694	19.5392
HECTD2	-1.06458	44.0463		NEURL1	1.8453	2.24355
PCAT29	-1.0645	5.8087		NFAT5	1.38036	2.2867
CPLX1	-1.05936	2.67562		NINL	2.13793	10.005
GIMAP6	-1.05691	4.72629		NKTR	8.96349	5.69421
NEIL1	-1.05371	3.43029		NME3	6.11807	3.48027
CDH3	-1.05275	3.0667		NRGN	1.0328	3.96754
C6orf48	-1.04707	6.91821		NUP205	1.66208	3.72119
GABBR1	-1.04649	2.49185		NUP93	1.91763	43.375
LINC01003	-1.04437	14.4607		OR51E1	1.27087	19.6516
CDH26	-1.04281	5.26401		OSR2	2.68745	19.8754
EPB41L1	-1.04152	2.06462		PALB2	7.66292	3.91241
CCDC85A	-1.03332	3.51698		PARP8	1.36863	2.18629
NAB1	-1.03131	2.92638		PATZ1	1.23979	4.31911
ANKRD2	-1.02536	4.56902		PCAT29	2.37968	5.8087
LANCL1	-1.02137	2.62915		PCBP1-AS1	7.39874	2.38218
LMX1B	-1.02131	2.71428		PCDH11Y	4.73514	4.69761
NUP93	-1.01775	43.375		PDZD4	7.33321	2.02796
SLC44A1	-1.01748	22.4627		PER3	5.14728	3.46042
MTURN	-1.01251	3.91987		PGM2L1	1.27139	2.4508
ATP2B1	-1.00819	3.27639		PGR	2.9823	5.6481
CFAP69	-1.00442	4.33575		PIK3R1	1.60062	10.8005
MIR3191	-1.00254	2.88119		PKIB	2.33464	9.67382
LUZP2	-1.00104	17.1367		PKP4	1.0929	7.49514
GPR63	-0.990822	23.7764		PLA2G16	7.29154	2.86169
C1QTNF3-AMACR	-0.987331	5.76495		PLA2G2A	2.33781	10.2441
PRKD1	-0.983567	4.9633		PLA2G2F	4.8717	7.69123
SLFN5	-0.982362	5.91053		PLA2G6	9.44523	4.28095
TOX3	-0.975036	14.1683		PLCB4	1.83336	2.23167
SMAD3	-0.974437	2.31605		PLEKHG5	9.20587	9.17607
SMIM10L2A	-0.974139	4.77885		PLGRKT	1.00984	6.47194
GIMAP2	-0.973922	2.82897		PMS2	1.0463	9.20372
DMXL1	-0.972012	2.52927		POLR3GL	1.19252	2.53645
METRN	-0.970708	3.33412		PPARD	3.09581	4.76542
C1QTNF6	-0.961431	7.68327		PPFIA2	2.0079	10.6925
PPFIA2	-0.960495	10.6925		PPP2R5D	8.05828	4.47822
SOBP	-0.956219	2.86116		PRAC1	1.24181	4.32507
PLCB4	-0.953453	2.23167		PRKACB	1.9748	19.668
MIR1287	-0.953292	2.8837		PRKAR1B	1.3196	2.85016
COL9A2	-0.949279	2.61865		PRKD1	2.79803	4.9633
ANAPC5	-0.948018	2.34513		PSRC1	1.90691	2.72075
ST5	-0.947041	3.79891		PTPRR	2.2198	18.8503
RNF43	-0.945548	13.3494		PTPRT	4.79712	3.40293
AIDA	-0.939716	56.1939		RAB36	1.63529	3.66077
TSPOAP1	-0.939613	2.93371		RBM3	3.5014	2.26912
NAT8L	-0.935815	3.9657		RBP5	1.65234	4.96361
MIR5572	-0.930453	2.98318		RCAN3	1.53105	4.21503
SLC22A10	-0.92975	27.2762		RDX	5.60802	2.14228
BCAM	-0.919306	6.98002		REEP1	2.37593	3.86838
PATZ1	-0.91703	4.31911		RFX3	2.69056	32.1166
RBM3	-0.913999	2.26912		RHOXF1P1	3.32478	2.17123
SESN3	-0.913242	27.6796		RIMS4	2.33257	10.5631
TSNAXIP1	-0.911625	2.64798		RLN1	1.2986	5.41645
NFAT5	-0.910926	2.2867		RLN2	1.488	10.0298
COLEC12	-0.907986	16.728		RNASEH2C	5.29031	3.45478
THRA	-0.905516	2.63511		RNF121	1.14329	5.20128
DGKH	-0.904861	8.97175		RNF145	1.96249	3.50404
C1QTNF3	-0.903446	2.24651		RNF43	1.99208	13.3494
FBXL13	-0.902556	2.3676		RNLS	1.96432	2.63412
TANC1	-0.901608	2.61338		RORC	1.06536	2.23748
CCDC92	-0.900036	2.40058		SALL2	1.38562	3.75148
FLJ31104	-0.899552	7.26907		SCOC	1.46669	2.65856
DPAGT1	-0.895679	2.22629		SDC2	1.61847	14.9992
ZNF117	-0.891843	2.21279		SELENBP1	1.12582	15.9749
ANTXR1	-0.889358	8.54342		SEPT6	1.11048	2.03502
EFHC2	-0.887441	5.55636		SERPINB5	1.36546	4.77266
SLC38A9	-0.886401	5.20224		SESN1	1.45131	31.7538
SOWAHB	-0.884495	10.1791		SESN3	1.85135	27.6796
BROX	-0.881112	8.61429		SH3RF1	1.01005	23.0515
DIO1	-0.880014	18.7497		SHISA3	1.54734	4.73634
TRIB1	-0.879517	16.3502		SI	4.33496	34.5319
PIK3R1	-0.878071	10.8005		SIRT1	1.37609	4.6424
LRRTM3	-0.877287	3.33653		SKAP2	1.22581	8.31265
GRIK1	-0.876603	9.97102		SLC12A2	1.00484	5.24246
WLS	-0.87311	6.36865		SLC22A10	4.11632	27.2762
DSEL	-0.867885	26.1554		SLC30A10	3.67568	7.02808
GRAMD4	-0.866564	3.26068		SLC38A9	1.89597	5.20224
BVES	-0.865109	2.11839		SLC44A1	2.07298	22.4627
SLMAP	-0.863838	5.72786		SLC4A4	1.34258	5.43234
HOXA11-AS	-0.86307	2.3197		SLC6A20	6.44988	7.93536
LINC00242	-0.856266	2.01385		SLITRK3	3.74037	26.6476
CAMK2N1	-0.856238	24.1213		SMAD3	1.59505	2.31605
ENSA	-0.844217	4.72428		SMARCE1	1.20513	4.63267
C5orf30	-0.839882	17.8673		SMCO3	2.03787	9.08616
ADAM18	-0.839867	3.99859		SOBP	1.76812	2.86116
SCOC	-0.838241	2.65856		SOGA3	2.24961	12.8349
CYFIP2	-0.831945	7.49514		SOWAHB	1.31494	10.1791
CPB2-AS1	-0.82892	3.66063		SPTBN5	1.40808	2.77736
SQRDL	-0.827864	6.7917		SPTLC3	2.41893	17.661
FAM138E	-0.827134	5.18712		SQRDL	1.03307	6.7917
CD82	-0.825415	2.21922		SRCIN1	2.02007	5.99623
NEK1	-0.823693	9.62623		SRGAP3	1.92117	12.6608
HLA-A	-0.819971	4.00447		ST5	1.5699	3.79891
ENO2	-0.811709	2.76606		ST7-OT4	2.47355	2.46944
SERPINB5	-0.806278	4.77266		STC1	1.6842	5.73117
ANKS3	-0.802701	3.7164		STK3	1.04748	8.43053
CCNG2	-0.802451	5.82035		STXBP5L	2.91422	20.0099
INTS3	-0.80234	4.06308		SVIP	1.08453	6.29928
SPTBN5	-0.798421	2.77736		SYTL2	7.22389	10.6257
PARP8	-0.795082	2.18629		TANC1	1.00126	2.61338
AMIGO3	-0.794094	2.51843		TARSL2	1.18252	5.57516
KCNS3	-0.789226	3.52579		TAZ	8.3018	5.1697
KLHL24	-0.78917	2.38092		TDP1	1.0282	11.694
ADRA2A	-0.787807	2.43623		TERC	4.44808	15.5864
DEPTOR	-0.78751	6.61999		TFDP2	2.03054	4.75719
KCNK5	-0.786547	7.84036		TGM3	3.28022	24.0004
NDUFB4	-0.786302	7.22916		THOC6	3.90697	3.53699
LOC100505797	-0.783633	3.89854		THRA	1.29969	2.63511
POLR3GL	-0.779313	2.53645		TIMP2	1.17521	3.87259
EML5	-0.771762	4.04071		TIMP3	2.50082	3.5755
TSPAN3	-0.768189	3.83828		TLE3	1.34018	10.0915
RORC	-0.767909	2.23748		TMEM138	1.13146	24.6726
CCNY	-0.766404	7.94511		TMEM144	2.31087	21.4168
ITGB1BP1	-0.763679	5.13942		TMEM179	1.25735	2.34831
FDXR	-0.762775	2.66708		TMEM260	2.29514	2.50096
TSPAN11	-0.760796	2.93006		TMEM38B	2.45301	23.4505
PTPRR	-0.760569	18.8503		TMEM59	1.02722	3.53966
SALL2	-0.751234	3.75148		TNFAIP2	2.51654	2.47012
CNTNAP4	-0.749227	2.92144		TOX3	1.50499	14.1683
MSRB2	-0.743207	2.45617		TP53INP1	1.12747	11.6567
GUSBP1	-0.738723	11.0188		TRIB1	1.76207	16.3502
MYNN	-0.737514	34.7718		TRIQK	5.81446	2.68555
NAP1L1	-0.734125	18.5945		TRPS1	2.35686	10.3172
ZNF337-AS1	-0.72858	3.66381		TSGA10	1.81822	2.0896
CXorf36	-0.728439	2.9497		TSNAXIP1	1.63574	2.64798
SDC2	-0.727025	14.9992		TSPAN11	1.84055	2.93006
CRAT	-0.720695	3.59779		TSPAN3	1.09214	3.83828
SEPT6	-0.719578	2.03502		TSPOAP1	1.25957	2.93371
LRIG3	-0.718569	5.03346		TTC29	6.62535	4.02452
GAS6	-0.716423	2.70909		TUBB4A	1.3319	5.20339
ACTRT3	-0.714438	21.7843		TULP4	1.57205	25.229
ADAR	-0.713242	2.59403		UBLCP1	4.97388	2.09022
CSMD1	-0.712173	3.76888		UGT2B15	2.46513	4.35799
TLE3	-0.70301	10.0915		UGT2B17	3.35962	11.8723
DOPEY1	-0.702251	3.15613		USP34	8.08539	3.68313
CYB561A3	-0.695614	52.076		USP3-AS1	7.65638	2.30747
SELENBP1	-0.689124	15.9749		USP7	6.90423	3.21858
FBXO2	-0.682081	3.47889		VDAC2	6.86224	2.59021
DENND1A	-0.67363	5.24117		VPS13B	1.4928	2.6587
SMARCE1	-0.671023	4.63267		VWA2	3.93756	9.77433
ANP32E	-0.670784	9.82733		VWF	1.64027	31.9928
MCIDAS	-0.669049	5.10772		WHRN	6.79737	3.06429
SESN1	-0.667107	31.7538		WLS	1.38275	6.36865
MAPRE2	-0.664892	9.97651		ZAK	1.36751	5.0841
IL27RA	-0.664628	2.4723		ZBBX	4.98076	4.34402
FAM177B	-0.661113	3.64024		ZBTB43	1.6136	27.4038
ANKRD16	-0.660697	3.36369		ZMYND8	6.97897	4.36645
MYH10	-0.660255	5.49097		ZNF117	1.68963	2.21279
DENND1B	-0.660235	6.80834		ZNF337-AS1	1.41927	3.66381
FBXO7	-0.658506	4.88884		ZNF418	6.73484	3.45908
PITX1	-0.649496	5.03859		ZNF462	1.22691	15.0094
CPNE7	-0.649367	3.07566		ZNF503	1.25135	7.40988
LRBA	-0.646038	4.51488		ZNF518A	7.3024	4.4937
PRKAR1B	-0.645552	2.85016		ZNF680	1.6287	17.6501
HECTD1	-0.643821	2.26496		ZNF703	1.56367	8.87568
MACF1	-0.643025	2.32667		ZNF736	1.53961	19.6516
GATA2	-0.638718	9.52377		ZSCAN2	6.73678	2.74899
IRX3	-0.635311	9.15095		ZSCAN32	5.9708	2.71018
ABCA2	-0.635069	2.81845
ZNF680	-0.632067	17.6501
TP53INP1	-0.63014	11.6567
ZBTB43	-0.629721	27.4038
PLA2G2A	-0.625548	10.2441
TMEM59	-0.622387	3.53966
HAP1	-0.620285	2.54028
RCAN3	-0.616445	4.21503
ADGRG6	-0.616339	17.8717
TUBB4A	-0.60974	5.20339
PGM2L1	-0.60906	2.4508
TULP4	-0.608397	25.229
NEURL1	-0.602488	2.24355
RBP5	-0.597442	4.96361
HMGN3	-0.596035	4.58108
C2orf54	-0.591447	2.10906
HOXC13	-0.58511	4.70496
RLN2	-0.58472	10.0298
ZNF736	-0.584324	19.6516
VSIG10	-0.584282	3.45323
GRAMD1A	-0.582732	2.53697
ERV3-1	-0.579824	2.30462
ZFP36L1	-0.578821	5.04644
TIMP2	-0.571083	3.87259
LINC01024	-0.559911	5.31479
MAP3K8	-0.556959	2.08248
FLJ22447	-0.556448	8.27669
SKAP2	-0.550093	8.31265
TMEM179	-0.549283	2.34831
ATP11A	-0.547194	3.49422
TARSL2	-0.547007	5.57516
ZAK	-0.544889	5.0841
ABTB2	-0.544587	9.37564
LINC01132	-0.540073	4.77858
ZNF503	-0.539015	7.40988
CCDC14	-0.536421	4.54401
SSBP3	-0.53372	5.40105
RLN1	-0.528943	5.41645
HOXC12	-0.522407	2.88008
KMT2C	-0.517888	10.4513
LOC105372751	-0.515919	3.32319
ANO4	-0.502541	2.06147
FMNL3	-0.499236	4.58647
HMGN5	-0.493983	17.3176
F2R	-0.493178	16.0678
PRAC1	-0.493007	4.32507
MINK1	-0.491631	2.9578
PFKM	-0.489931	2.88385
SLC12A2	-0.487596	5.24246
IRX5	-0.485962	6.07273
LOC101928718	-0.484383	2.57859
LRRC4C	-0.480151	3.13693
PLGRKT	-0.478945	6.47194
C11orf95	-0.4781	2.3693
SVIP	-0.477745	6.29928
NASP	-0.475895	2.9258
LOC102546299	-0.471056	5.38036
PKP4	-0.467785	7.49514
ATP1B1	-0.467015	5.11318
SLC4A4	-0.466491	5.43234
RAB36	-0.465653	3.66077
ADAM2	-0.465257	36.5794
EOGT	-0.458654	2.86076
PMS2	-0.458494	9.20372
CAMK2B	-0.449487	5.79516
CDK8	-0.440749	14.1035
GLI3	-0.433068	2.1934
EFCAB11	-0.424259	10.7547
TUBB2A	-0.418022	8.34896
ARNT	-0.402942	5.44787
STK3	-0.390699	8.43053
ZNF462	-0.380784	15.0094
ELF3	-0.37626	2.53511
VWF	-0.375268	31.9928
FBXO24	-0.372484	2.32861
PRKACB	-0.371858	19.668
TMEM138	-0.370017	24.6726
NET1	-0.347126	19.5392
PPP1R14C	-0.339189	2.89412
MAST4	-0.338193	14.743
HAUS8	-0.334258	2.23119
AFMID	-0.323492	3.15238
FUS	-0.31405	12.0924
TNFAIP2	-0.255125	2.47012
SH3RF1	-0.222214	23.0515
MAFF	-0.217859	2.54203
CPNE1	-0.199282	3.62794
TDP1	-0.162122	11.694
DNAH9	-0.160328	2.11583
SHISA3	-0.150099	4.73634
SETDB1	-0.108552	2.58403
KIF21B	-0.0979844	2.24509
CENPP	-0.0147866	9.09874
CDH1	-0.00343654	2.96833
RNLS	0.038633	2.63412
ANKRD62	0.0421719	2.0722
ETNPPL	0.0440511	2.20247
HPCAL1	0.0441308	7.8027
ANKRD13D	0.0653053	3.03051
STC1	0.0806922	5.73117
AOC1	0.0809719	28.8553
KLHL1	0.0847201	16.522
INSL5	0.0872547	11.4904
PSRC1	0.126256	2.72075
RNF145	0.142403	3.50404
EPN2	0.206063	4.99597
NAALAD2	0.211377	4.21282
NRGN	0.224486	3.96754
CLIP1	0.252505	3.54104
DEF8	0.278126	2.99522
TSGA10	0.285097	2.0896
OR51E1	0.386024	19.6516
PLA2G4D	0.397937	4.24389
STX16	0.422385	2.78189
IFT122	0.451867	2.14608
NAV3	0.506175	33.5467
BTRC	0.510975	2.02452
FAM135A	0.56369	6.70497
SMCO3	0.573158	9.08616
APOBEC3B	0.597858	16.424
KIAA0408	0.606038	4.82888
RET	0.747704	5.40218
KIF14	0.778917	10.1519
TFDP2	0.859117	4.75719
LRRC61	0.92018	2.63829
APOLD1	0.93821	2.60964
DMBX1	0.950746	5.69132
SOGA3	0.98632	12.8349
RNF121	1.01222	5.20128
IPO4	1.10376	2.49893
LZTS1	1.12896	2.64798
RAPGEF1	1.16283	5.2547
SYCE2	1.32279	7.55729
TNS4	1.53424	8.20135
PIF1	1.60899	10.8607
DIAPH1	1.77367	2.40442
SIRT1	1.92483	4.6424
MXD3	1.969	7.1791
MRPL4	2.19144	2.70483
DCUN1D4	2.27785	4.19691
NFE2L3	2.36538	2.03346
PLXNB1	2.66041	2.76977
PTPN2	2.94581	2.26103
ERBB3	2.95958	5.45033
PLEKHB1	4.03488	3.45752
RALGAPA1	4.24232	3.00736

## Sheet: NES SCORES
	DMSO- vs DMSO+			DMSO+ vs DMSO-			ENZA+ vs DMSO+			EPI-002+ vs DMSO+			EPI-7170+ DMSO+
	NES	FDR q-val		NES	FDR q-val		NES	FDR q-val		NES	FDR q-val		NES	FDR q-val
HALLMARK_ADIPOGENESIS	-1.11582	0.521914		1.09931	0.558055		-1.28912	0.285658		0.881353	0.820518		-0.911722	0.943971
HALLMARK_ALLOGRAFT_REJECTION	-1.16002	0.315906		1.14727	0.503889		-1.27868	0.279131		0.878143	0.797818		-0.837084	0.961582
HALLMARK_ANDROGEN_RESPONSE	-3.32119	0		3.30836	0		-3.47919	0		-2.17107	0		-2.40011	0
HALLMARK_ANGIOGENESIS	1.27743	0.687163		-1.26654	0.493946		1.11107	0.619561		0.888454	0.835993		-0.525101	0.991702
HALLMARK_APICAL_JUNCTION	-1.08025	0.707054		1.04936	0.547653		0.958794	0.830456		0.822784	0.849048		-0.651738	0.987198
HALLMARK_APICAL_SURFACE	-0.783508	0.898374		0.768565	0.900207		-0.672496	0.968458		0.583908	0.982655		-0.801942	0.99327
HALLMARK_APOPTOSIS	-0.745991	0.786106		0.756873	0.888413		-0.769161	0.969582		1.01376	0.642684		-1.08226	0.672041
HALLMARK_BILE_ACID_METABOLISM	-1.08547	0.158583		1.0871	0.559042		-1.16457	0.365775		1.2703	0.395925		0.770779	0.88087
HALLMARK_CHOLESTEROL_HOMEOSTASIS	-1.9147	0.00185308		1.95568	0.00192588		-1.93974	0.0135213		-0.874932	0.791894		-1.5009	0.0980429
HALLMARK_COAGULATION	1.64226	0.120137		-1.62874	0.0899779		1.37468	0.460058		1.66	0.077622		1.66517	0.088075
HALLMARK_COMPLEMENT	-1.01294	0.723459		1.00107	0.608644		-0.819366	0.954439		1.10009	0.610161		0.965517	0.645314
HALLMARK_DNA_REPAIR	0.991109	0.808753		-0.974733	0.931922		1.28189	0.477467		-1.19267	0.280223		0.977123	0.775063
HALLMARK_E2F_TARGETS	1.83019	0.151372		-1.82114	0.0262964		1.92694	0.00827098		-3.07846	0		-3.12934	0
HALLMARK_EPITHELIAL_MESENCHYMAL_TRANSITION	1.03173	0.677273		-1.01404	0.918869		1.11254	0.792265		1.60316	0.0797547		1.25058	0.478804
HALLMARK_ESTROGEN_RESPONSE_EARLY	-1.71709	0.113935		1.75213	0.0156815		-1.44055	0.137634		1.16023	0.528321		-0.777742	0.9259
HALLMARK_ESTROGEN_RESPONSE_LATE	-1.0269	0.555931		1.0256	0.577579		0.869602	0.992718		1.309	0.350774		-1.05288	0.709096
HALLMARK_FATTY_ACID_METABOLISM	-1.96	0.00517397		1.99347	0.00109502		-1.82301	0.0211466		-0.786588	0.90005		-0.992958	0.755545
HALLMARK_G2M_CHECKPOINT	1.26765	1		-1.27967	0.609721		1.68367	0.0647805		-2.87481	0		-2.9504	0
HALLMARK_GLYCOLYSIS	-1.49647	0.28625		1.4921	0.109443		-1.59287	0.0690156		1.39151	0.275303		-0.794438	0.967835
HALLMARK_HEDGEHOG_SIGNALING	1.06964	1		-1.05326	0.923133		1.11089	0.55794		0.911115	0.818083		0.834426	0.828767
HALLMARK_HEME_METABOLISM	-1.18784	0.487094		1.20805	0.396022		-0.932963	0.76945		0.968606	0.719618		-0.864592	0.983087
HALLMARK_HYPOXIA	-1.66877	0.0676695		1.70603	0.0230835		-1.65185	0.0584095		1.10417	0.634652		-0.863481	0.942911
HALLMARK_IL2_STAT5_SIGNALING	-2.1516	0.00221423		2.1438	0.000729167		-1.74272	0.0335548		-1.26623	0.233828		-1.31827	0.288702
HALLMARK_IL6_JAK_STAT3_SIGNALING	0.827152	1		-0.826618	0.883243		0.608328	0.974999		0.811742	0.84265		0.931231	0.67879
HALLMARK_INFLAMMATORY_RESPONSE	-0.994443	0.70454		0.999533	0.589769		0.859933	0.88246		1.0269	0.669286		0.629372	0.962222
HALLMARK_INTERFERON_ALPHA_RESPONSE	-0.778474	0.615767		0.768928	0.927814		-0.855304	0.916378		1.61637	0.0865966		1.56534	0.137815
HALLMARK_INTERFERON_GAMMA_RESPONSE	0.969873	1		-0.969815	0.842467		0.860084	0.945071		1.31564	0.369404		1.34087	0.351792
HALLMARK_KRAS_SIGNALING_DN	-1.0933	0.510986		1.07282	0.566506		-1.04507	0.536757		1.2292	0.426285		1.02664	0.779754
HALLMARK_KRAS_SIGNALING_UP	-1.30123	0.13053		1.30744	0.258584		-1.21199	0.327443		1.54389	0.114147		1.05699	0.771509
HALLMARK_MITOTIC_SPINDLE	0.555062	0.944391		-0.544328	0.991862		0.772932	0.932429		-2.26261	0		-2.11685	0
HALLMARK_MTORC1_SIGNALING	-2.01382	0.00277962		2.03893	0.00146002		-1.85763	0.0187174		1.18765	0.490682		-1.60934	0.0529111
HALLMARK_MYC_TARGETS_V1	-0.463517	0.895667		0.472916	0.998015		0.68043	0.986209		-1.93807	0.0026581		-2.29841	0
HALLMARK_MYC_TARGETS_V2	-1.06384	0.888899		1.06355	0.563502		-0.716936	0.965262		-1.85294	0.0042321		-1.85121	0.00503032
HALLMARK_MYOGENESIS	0.954078	1		-0.949036	0.814369		1.17672	0.692664		1.7408	0.0463366		1.47459	0.190926
HALLMARK_NOTCH_SIGNALING	-1.23302	0.384213		1.25351	0.331864		-1.18618	0.348892		-1.12939	0.316156		-1.26316	0.32534
HALLMARK_OXIDATIVE_PHOSPHORYLATION	-0.838372	0.881221		0.83022	0.850165		-0.76749	0.9376		0.749983	0.910608		-0.869348	1
HALLMARK_P53_PATHWAY	1.0853	1		-1.08247	0.971741		1.33401	0.443507		1.45939	0.191155		1.69668	0.131221
HALLMARK_PANCREAS_BETA_CELLS	-1.05275	0.660036		1.05269	0.563199		-1.25813	0.289696		-1.22028	0.267744		-1.279	0.32712
HALLMARK_PEROXISOME	0.957731	1		-0.922517	0.802577		1.01434	0.745215		1.06587	0.636909		0.986439	0.818131
HALLMARK_PI3K_AKT_MTOR_SIGNALING	-0.884483	0.658898		0.879109	0.808254		-1.22486	0.326249		-1.16156	0.296148		-1.56301	0.06845
HALLMARK_PROTEIN_SECRETION	-1.73163	0.0391335		1.7539	0.0175431		-1.587	0.0632979		-0.601354	0.979729		-1.04119	0.659709
HALLMARK_REACTIVE_OXYGEN_SPECIES_PATHWAY	-0.886113	0.777107		0.888232	0.817222		-0.773015	1		1.03999	0.669603		0.97272	0.726082
HALLMARK_SPERMATOGENESIS	0.576439	0.912828		-0.574924	1		-0.484133	0.997227		-1.43715	0.0930945		-1.83027	0.0060988
HALLMARK_TGF_BETA_SIGNALING	-0.868699	0.682438		0.868422	0.802552		0.852348	0.842243		1.38443	0.25701		1.15211	0.660018
HALLMARK_TNFA_SIGNALING_VIA_NFKB	-1.39365	0.128542		1.38544	0.206918		-1.43525	0.130153		1.01502	0.667424		-0.786437	0.945804
HALLMARK_UNFOLDED_PROTEIN_RESPONSE	-1.78225	0.0210064		1.76963	0.0179021		-1.61691	0.0683932		2.00373	0.00109375		1.12717	0.647173
HALLMARK_UV_RESPONSE_DN	-1.08867	0.482411		1.1028	0.580237		-1.05455	0.54081		1.23555	0.4429		0.965908	0.690548
HALLMARK_UV_RESPONSE_UP	-1.32035	0.170938		1.33655	0.236885		-1.51571	0.0961356		0.824034	0.875417		-1.15146	0.527359
HALLMARK_WNT_BETA_CATENIN_SIGNALING	0.862531	0.948486		-0.855317	0.894465		1.1117	0.695526		0.682205	0.958685		-0.775485	0.897134
HALLMARK_XENOBIOTIC_METABOLISM	-1.35979	0.256472		1.36222	0.219677		-1.07677	0.517454		1.09215	0.599691		-1.04939	0.675843

## Sheet: GSEA Leading Edge Genes
ANDROGEN_REGULATED (DMSO+ vs TREATMENT)						MITOTIC_SPINDLE (ENZA vs ARTADI)							E2F_TARGETS (ENZA vs ARTADI)						G2M_CHECKPOINT (ENZA vs ARTADI)
SYMBOL	Rank In Gene List	Rank Metric Score	Running ES	Core Enrichment		SYMBOL	Rank In Gene List	Rank Metric Score	Running ES	Core Enrichment			SYMBOL	Rank In Gene List	Rank Metric Score	Running ES	Core Enrichment		SYMBOL	Rank In Gene List	Rank Metric Score	Running ES	Core Enrichment
MAF	34	6.04027	0.0188675	Yes		PIF1	2	8.51447	0.0261771	Yes			NUP205	140	2.58013	-0.0108723	Yes		AURKB	1	8.55552	0.015716	Yes
SMS	35	6.03021	0.0468404	Yes		NUSAP1	6	8.28448	0.0513629	Yes			NASP	255	2.20833	-0.0185964	Yes		KNL1	3	8.51308	0.0313527	Yes
KLK3	36	6.0228	0.0747789	Yes		NEK2	9	8.13887	0.0763615	Yes			PMS2	277	2.17312	-0.00144653	Yes		TROAP	4	8.41934	0.0470862	Yes
ACSL3	46	5.78856	0.0992082	Yes		CCNB2	11	8.12289	0.101579	Yes			UBE2S	487	1.84607	-0.038767	Yes		NUSAP1	6	8.28448	0.0622957	Yes
KLK2	61	5.32097	0.120123	Yes		KIF15	27	7.64684	0.12153	Yes			ANP32E	559	1.75377	-0.0395987	Yes		PTTG1	8	8.16823	0.077288	Yes
PLPP1	63	5.23103	0.144119	Yes		PRC1	40	7.40889	0.141543	Yes			CKS2	561	1.75258	-0.0214419	Yes		NEK2	9	8.13887	0.0924973	Yes
HPGD	72	5.09295	0.165591	Yes		KIF11	44	7.30883	0.163667	Yes			MXD3	599	1.70141	-0.0135951	Yes		CCNB2	11	8.12289	0.107405	Yes
STEAP4	75	5.03206	0.188395	Yes		TOP2A	46	7.26148	0.186182	Yes			RFC1	678	1.59496	-0.0179968	Yes		KIF15	27	7.64684	0.117616	Yes
AKAP12	77	4.9938	0.211291	Yes		TPX2	61	7.08511	0.20464	Yes			NAP1L1	694	1.58154	-0.00543862	Yes		CDKN2C	38	7.4346	0.128791	Yes
FKBP5	81	4.94454	0.23342	Yes		ECT2	69	6.96123	0.224596	Yes			CDKN3	762	1.4895	-0.00796332	Yes		PRC1	40	7.40889	0.142364	Yes
AZGP1	87	4.85864	0.254613	Yes		KIF4A	85	6.77931	0.241824	Yes			HMGB3	767	1.48566	0.00657256	Yes		PLK4	43	7.32282	0.155505	Yes
LIFR	89	4.8484	0.276834	Yes		BIRC5	90	6.73651	0.261883	Yes			BARD1	790	1.45838	0.0159356	Yes		KIF11	44	7.30883	0.169163	Yes
SORD	122	4.41025	0.288679	Yes		PLK1	91	6.72943	0.282998	Yes			PTTG1	858	1.37146	0.0121697	Yes		TOP2A	46	7.26148	0.182461	Yes
ELL2	139	4.26799	0.30417	Yes		LMNB1	92	6.71076	0.304055	Yes			MLH1	931	1.27947	0.00607926	Yes		PBK	54	7.1386	0.193897	Yes
MERTK	151	4.14369	0.320431	Yes		KIF2C	104	6.45189	0.321334	Yes			SMC4	944	1.25988	0.0160695	Yes		TPX2	61	7.08511	0.205506	Yes
CENPN	177	3.94367	0.331995	Yes		KNTC1	117	6.34316	0.338003	Yes			RACGAP1	959	1.24445	0.0253547	Yes		KIF4A	85	6.77931	0.211922	Yes
PTPN21	189	3.8735	0.347003	Yes		TTK	118	6.34102	0.357899	Yes			TK1	961	1.24301	0.0381534	Yes		BIRC5	90	6.73651	0.223423	Yes
ADAMTS1	202	3.80324	0.361415	Yes		CENPF	142	6.0843	0.370791	Yes			KIF22	970	1.23368	0.0489539	Yes		PLK1	91	6.72943	0.235998	Yes
INPP4B	207	3.78523	0.377897	Yes		KIF20B	164	5.89464	0.383626	Yes			TACC3	1016	1.16909	0.0490318	Yes		LMNB1	92	6.71076	0.248539	Yes
INSIG1	210	3.75074	0.394758	Yes		INCENP	170	5.83984	0.400603	Yes			PLK1	1024	1.16042	0.0593334	Yes		KIF2C	104	6.45189	0.257605	Yes
IDI1	215	3.73639	0.411013	Yes		SMC4	181	5.77061	0.416014	Yes			RNASEH2A	1055	1.11825	0.0629484	Yes		TTK	118	6.34102	0.26592	Yes
GSR	230	3.64642	0.42416	Yes		BUB1	182	5.76445	0.434101	Yes			KIF2C	1059	1.11142	0.0738206	Yes		CKS2	124	6.21575	0.276176	Yes
ELOVL5	235	3.6308	0.439926	Yes		CDK1	201	5.6765	0.447061	Yes			RPA2	1061	1.10765	0.0851961	Yes		HMMR	128	6.20411	0.286954	Yes
MAP7	251	3.53969	0.452308	Yes		NET1	241	5.38319	0.45344	Yes			CDC20	1079	1.08409	0.0919807	Yes		RAD54L	131	6.16895	0.297938	Yes
SPCS3	268	3.44246	0.46397	Yes		DLGAP5	260	5.24345	0.46504	Yes			SUV39H1	1121	1.01877	0.0915637	Yes		TMPO	136	6.12796	0.308302	Yes
NDRG1	272	3.41755	0.479016	Yes		NDC80	270	5.18875	0.478895	Yes			CCNB2	1122	1.01847	0.102273	Yes		BARD1	141	6.08466	0.318585	Yes
STK39	286	3.33883	0.491004	Yes		AURKA	282	5.15029	0.492091	Yes			KPNA2	1125	1.01812	0.112436	Yes		CENPF	142	6.0843	0.329955	Yes
TPD52	296	3.30386	0.503908	Yes		ARHGAP27	367	4.71255	0.484236	Yes			AURKB	1126	1.01702	0.123129	Yes		SMC2	153	5.97035	0.338393	Yes
UBE2J1	326	3.19108	0.510904	Yes		CENPE	387	4.62072	0.493613	Yes			CKS1B	1129	1.01211	0.133229	Yes		KIF20B	164	5.89464	0.34669	Yes
HMGCS1	333	3.1516	0.523909	Yes		ESPL1	407	4.53712	0.502728	Yes			CDKN1A	1135	1.0015	0.142402	Yes		CDKN3	168	5.85213	0.35681	Yes
ARID5B	348	3.10618	0.534549	Yes		KIF23	418	4.48493	0.514105	Yes			CDKN2C	1138	1.0006	0.152381	Yes		MCM3	169	5.84549	0.367734	Yes
IQGAP2	386	2.97351	0.538383	Yes		KIF22	428	4.44044	0.525612	Yes			RANBP1	1140	0.999613	0.16262	Yes		INCENP	170	5.83984	0.378647	Yes
NKX3-1	400	2.92118	0.548435	Yes		ANLN	484	4.21684	0.524019	Yes			KIF18B	1177	0.988918	0.163247	Yes		CDC20	173	5.8304	0.388998	Yes
BMPR1B	414	2.88551	0.55832	Yes		MID1	492	4.19528	0.535296	Yes			SPC24	1180	0.987846	0.173091	Yes		CCNF	177	5.80173	0.399025	Yes
SAT1	446	2.77007	0.562826	Yes		SASS6	500	4.15061	0.546432	Yes			RAD51AP1	1200	0.975913	0.178195	Yes		SMC4	181	5.77061	0.408993	Yes
RAB4A	451	2.75463	0.574527	Yes		BRCA2	527	4.01274	0.552015	Yes			NCAPD2	1244	0.912502	0.176118	Yes		BUB1	182	5.76445	0.419765	Yes
TMPRSS2	482	2.67289	0.578851	Yes		GEMIN4	571	3.83298	0.552452	Yes			POLA2	1249	0.898263	0.184477	Yes		MKI67	194	5.70156	0.427429	Yes
APPBP2	490	2.626	0.589148	Yes		WASF1	642	3.55706	0.544745	No			BIRC5	1260	0.870224	0.190913	Yes		CDK1	201	5.6765	0.436405	Yes
KRT19	500	2.58324	0.598708	Yes		RACGAP1	744	3.10681	0.52727	No			LYAR	1283	0.840589	0.19378	Yes		TRAIP	204	5.63582	0.446393	Yes
ABHD2	503	2.57125	0.610098	Yes		FBXO5	761	3.06552	0.532576	No			LMNB1	1286	0.832118	0.201987	Yes		MCM2	225	5.49829	0.45123	Yes
ALDH1A3	504	2.5677	0.622009	Yes		CENPJ	849	2.70881	0.517625	No			HMGB2	1295	0.820814	0.208446	Yes		POLQ	258	5.25856	0.452357	Yes
SGK1	555	2.42446	0.619796	Yes		KIF3C	937	2.39953	0.501704	No			MCM7	1316	0.791352	0.211338	Yes		KPNA2	261	5.24246	0.46161	Yes
PMEPA1	575	2.35371	0.6256	Yes		MYH10	980	2.22801	0.497374	No			CDC25B	1317	0.786755	0.219611	Yes		MAD2L1	264	5.20555	0.470794	Yes
MAK	589	2.32276	0.632876	Yes		PXN	1003	2.1191	0.498094	No			CDCA3	1320	0.783363	0.227305	Yes		NDC80	270	5.18875	0.479131	Yes
TARP	605	2.29944	0.639505	Yes		SORBS2	1127	1.69309	0.470252	No			ORC6	1344	0.753267	0.228983	Yes		DBF4	272	5.18562	0.488549	Yes
DHCR24	688	2.09227	0.627138	No		EPB41L2	1213	1.33621	0.451534	No			SPC25	1364	0.719571	0.231391	Yes		NASP	273	5.17954	0.498228	Yes
SELENOP	728	1.98436	0.625845	No		CDK5RAP2	1278	1.15527	0.437908	No			MCM2	1380	0.702276	0.234704	Yes		AURKA	282	5.15029	0.505678	Yes
KRT8	739	1.96656	0.632275	No		RAPGEF6	1362	0.999886	0.418674	No			WEE1	1404	0.668057	0.235485	Yes		PURA	293	5.08676	0.512464	Yes
CAMKK2	773	1.88366	0.63213	No		CDC42BPA	1373	0.997506	0.419108	No			MCM5	1407	0.663646	0.241921	Yes		CENPA	294	5.08225	0.521962	Yes
TSC22D1	810	1.81624	0.630865	No		NIN	1453	0.750331	0.400169	No			SPAG5	1418	0.658087	0.246126	Yes		MYC	317	4.97941	0.525285	Yes
LMAN1	855	1.72703	0.627033	No		FLNB	1487	0.647509	0.393305	No			CENPM	1430	0.647586	0.249949	Yes		CCNA2	324	4.94843	0.532901	Yes
SPDEF	906	1.62977	0.621134	No		MYH9	1570	0.406453	0.372478	No			BUB1B	1433	0.645069	0.256189	Yes		RBL1	336	4.87491	0.539021	Yes
B4GALT1	950	1.55638	0.616779	No		CLIP1	1586	0.344796	0.369517	No			MCM3	1434	0.644287	0.262964	Yes		MYBL2	337	4.8739	0.548129	Yes
SLC38A2	971	1.52161	0.618454	No		DLG1	1717	-0.0466471	0.334623	No			DUT	1437	0.64054	0.269156	Yes		CDC7	341	4.85734	0.55639	Yes
RPS6KA3	1049	1.40092	0.604225	No		HDAC6	1742	-0.136034	0.328581	No			MYBL2	1440	0.633574	0.275276	Yes		E2F2	359	4.74636	0.560638	Yes
PGM3	1066	1.36325	0.606242	No		NUMA1	1804	-0.445814	0.313538	No			MELK	1448	0.620516	0.2799	Yes		MCM6	364	4.72629	0.568382	Yes
ITGAV	1069	1.36172	0.612021	No		NOTCH2	1910	-0.749024	0.287586	No			DDX39A	1451	0.616104	0.285836	Yes		DTYMK	368	4.70938	0.576367	Yes
HMGCR	1091	1.31017	0.612446	No		CCDC88A	1972	-0.945705	0.274111	No			CDCA8	1457	0.606563	0.290856	Yes		CENPE	387	4.62072	0.580108	Yes
UAP1	1099	1.3013	0.616598	No		KIF1B	2040	-1	0.25919	No			GINS4	1465	0.594418	0.295206	Yes		CHAF1A	392	4.59951	0.587615	Yes
ELK4	1102	1.29678	0.622075	No		STAU1	2063	-1.00364	0.256409	No			LIG1	1467	0.593709	0.301178	Yes		ORC6	398	4.56034	0.594778	Yes
B2M	1151	1.21273	0.61478	No		SUN2	2137	-1.21443	0.240543	No			HELLS	1484	0.562753	0.302752	Yes		ESPL1	407	4.53712	0.601082	Yes
DBI	1170	1.16771	0.615352	No		NCK2	2203	-1.37023	0.227322	No			DLGAP5	1490	0.555899	0.30724	Yes		STIL	410	4.52179	0.608988	Yes
DNAJB9	1191	1.1416	0.615264	No		PCGF5	2211	-1.39723	0.22982	No			ASF1B	1509	0.518405	0.307805	Yes		KIF23	418	4.48493	0.615466	Yes
ABCC4	1352	0.922886	0.576476	No		FLNA	2333	-1.60679	0.202247	No			DSCC1	1513	0.514282	0.312398	Yes		KIF22	428	4.44044	0.621317	Yes
SEC24D	1363	0.89685	0.577945	No		EPB41	2335	-1.61151	0.207034	No			TOP2A	1522	0.500452	0.315489	Yes		E2F1	453	4.33155	0.622886	Yes
SCD	1368	0.88664	0.580981	No		CTTN	2474	-1.96995	0.176018	No			CDK1	1525	0.499663	0.3202	Yes		DDX39A	456	4.31859	0.630412	Yes
ANKH	1406	0.816238	0.574808	No		PDLIM5	2495	-2.0306	0.176999	No			MYC	1530	0.48851	0.324251	Yes		UBE2C	457	4.30964	0.638466	Yes
SLC26A2	1512	0.638565	0.549506	No		CD2AP	2547	-2.13635	0.169955	No			PCNA	1544	0.456078	0.325518	Yes		HMGB3	466	4.28148	0.644292	Yes
HOMER2	1515	0.629044	0.551886	No		RAPGEF5	2605	-2.2768	0.161736	No			CENPE	1549	0.450071	0.329165	Yes		CHEK1	472	4.25993	0.650893	Yes
PDLIM5	1553	0.567061	0.544556	No		SHROOM2	2636	-2.34773	0.161016	No			TIMELESS	1553	0.44782	0.333059	Yes		RPA2	487	4.21275	0.654959	Yes
ZBTB10	1745	0.121625	0.493707	No		ABI1	2638	-2.35235	0.168127	No			TMPO	1561	0.438518	0.33577	Yes		EXO1	494	4.18339	0.661145	Yes
CDK6	1836	-0.214406	0.470476	No		RFC1	2647	-2.3693	0.173405	No			PSMC3IP	1573	0.415019	0.337148	Yes		GINS2	498	4.16192	0.668107	Yes
TNFAIP8	1876	-0.330794	0.461512	No		KLC1	2670	-2.43548	0.175117	No			KIF4A	1616	0.325955	0.329175	No		TLE3	512	4.08813	0.672212	Yes
ZMIZ1	2027	-0.843284	0.425047	No		ABR	2672	-2.43863	0.182499	No			MAD2L1	1617	0.325708	0.332599	No		UBE2S	518	4.04429	0.67841	Yes
CDC14B	2254	-1.26957	0.370102	No		VCL	2710	-2.5423	0.180503	No			MCM4	1630	0.302306	0.332521	No		MCM5	525	4.01404	0.68428	Yes
AKT1	2765	-2.24285	0.243225	No		CDC42EP2	2765	-2.67421	0.174339	No			MCM6	1643	0.273846	0.332143	No		BRCA2	527	4.01274	0.691507	Yes
XRCC6	2788	-2.27693	0.247865	No		ACTN4	2855	-2.93728	0.159566	No			AURKA	1667	0.228847	0.328306	No		SUV39H1	530	4.00704	0.698451	Yes
HSD17B14	3456	-4.76873	0.090444	No		PPP4R2	2997	-3.32933	0.132008	No			TCF19	1672	0.219657	0.32953	No		CDC45	541	3.97763	0.703165	Yes
						ARHGEF2	3131	-3.73828	0.107888	No			GINS1	1676	0.212093	0.330946	No		TACC3	584	3.77671	0.698804	No
						RALBP1	3224	-4.01672	0.0956938	No			BRCA1	1688	0.190434	0.329962	No		CDC6	688	3.36843	0.677094	No
						GSN	3490	-5.16115	0.0404595	No			DNMT1	1691	0.184877	0.331363	No		CDC25B	714	3.26204	0.676393	No
						FGD4	3605	-6.15938	0.0290582	No			MKI67	1694	0.178902	0.332702	No		RACGAP1	744	3.10681	0.674314	No
						RAB3GAP1	3662	-6.71717	0.0350406	No			TRIP13	1721	0.130764	0.327019	No		SRSF1	756	3.08453	0.677087	No
													E2F8	1727	0.117312	0.326895	No		FBXO5	761	3.06552	0.681728	No
													ESPL1	1739	0.0987519	0.324948	No		TNPO2	764	3.05448	0.686893	No
													UNG	1741	0.0967461	0.325694	No		SMAD3	784	2.96383	0.687265	No
													HMMR	1762	0.0410212	0.320696	No		POLA2	814	2.84454	0.684696	No
													EZH2	1783	0	0.315267	No		NOLC1	817	2.83765	0.689455	No
													BRCA2	1831	-0.00419604	0.302554	No		SLC12A2	827	2.80679	0.692253	No
													CHEK2	1882	-0.0651443	0.289666	No		UPF1	1007	2.09906	0.647508	No
													MMS22L	1917	-0.118575	0.281684	No		RAD23B	1156	1.5672	0.610198	No
													RRM2	1943	-0.196943	0.276969	No		NUP98	1428	0.831979	0.538071	No
													PLK4	1954	-0.224784	0.276618	No		ARID4A	1466	0.704867	0.529328	No
													CHEK1	2017	-0.360151	0.263575	No		NUMA1	1804	-0.445814	0.438536	No
													RFC3	2056	-0.457137	0.258067	No		NOTCH2	1910	-0.749024	0.411387	No
													IPO7	2070	-0.507087	0.259871	No		GSPT1	1961	-0.920397	0.399513	No
													DEPDC1	2117	-0.672812	0.254459	No		KMT5A	1989	-0.974528	0.393993	No
													GINS3	2155	-0.759179	0.252398	No		MTF2	2085	-1.03792	0.370103	No
													SRSF1	2167	-0.783601	0.257652	No		ODF2	2213	-1.41199	0.338212	No
													NOLC1	2225	-0.889228	0.251529	No		SS18	2302	-1.5723	0.317224	No
													XRCC6	2297	-0.98072	0.242569	No		CUL5	2550	-2.14894	0.254084	No
													PAICS	2378	-1.09217	0.232338	No		EZH2	2589	-2.2237	0.247908	No
													MTHFD2	2553	-1.40577	0.199888	No		SQLE	2622	-2.31076	0.243526	No
													HUS1	2630	-1.54043	0.195456	No		PDS5B	2625	-2.31761	0.247313	No
													DIAPH3	2739	-1.70394	0.184057	No		HUS1	2627	-2.32497	0.251386	No
													TFRC	2762	-1.73574	0.196336	No		CKS1B	2700	-2.51957	0.236518	No
													GSPT1	3114	-2.10652	0.123209	No		AMD1	2726	-2.59819	0.234576	No
													PDS5B	3630	-2.77422	0.0125861	No		ORC5	2788	-2.74878	0.223128	No
													ATAD2	3675	-2.95923	0.0317588	No		MT2A	2902	-3.05626	0.198116	No
																			SLC38A1	2905	-3.06198	0.203294	No
																			ODC1	3027	-3.43076	0.176807	No
																			EGF	3075	-3.58365	0.170725	No
																			SLC7A1	3260	-4.11612	0.12839	No
																			SLC7A5	3279	-4.16834	0.131286	No
																			EFNA5	3299	-4.23856	0.13404	No
