# Supplementary material for: Drugging the intrinsically disordered transactivation domain of androgen receptor
Source: Signal Transduct Target Ther. 2026 Apr 28;11:157. doi: 10.1038/s41392-026-02642-3 (PMC13121470; doi:10.1038/s41392-026-02642-3)
Supplement: Supplementary file 4 — S4 RIME supplementary data [file 41392_2026_2642_MOESM4_ESM.xls]

## Sheet: Raw data
				Coverage for Each Sample														Spectral Count for Each Sample
Accession	Gene Name	Protein Name	Coverage (%)	1CV-_R1 (%)	1CV-_R2 (%)	2CV+_R1 (%)	2CV+_R2 (%)	3ENZA+_R2 (%)	3ENZA+_R1 (%)	4EPI-002+_R1 (%)	4EPI-002+_R2 (%)	5BU3-12+_R1 (%)	5BU3-12+_R2 (%)	IgG_Ctrl_R1 (%)	Ig_Ctrl_R2 (%)	-10logp	P-Value	1CV-_R1 (%)	1CV-_R2 (%)	2CV+_R1 (%)	2CV+_R2 (%)	3ENZA+_R2 (%)	3ENZA+_R1 (%)	4EPI-002+_R1 (%)	4EPI-002+_R2 (%)	5BU3-12+_R1 (%)	5BU3-12+_R2 (%)	IgG_Ctrl_R1 (%)	Ig_Ctrl_R2 (%)		#Peptides	#Unique	PTM	AV. Mass
A0A087WVT6	SSBP3	Single-stranded DNA-binding protein 3 OS=Homo sapiens GN=SSBP3 PE=1 SV=1	3	0	0	0	3	0	0	0	0	0	0	0	0	38.48	0.000141906	0	0	0	1	0	0	0	0	0	0	0	0		1	1		37772
A0A087X1R1	SMTN	Smoothelin OS=Homo sapiens GN=SMTN PE=1 SV=1	1	0	0	0	1	1	0	0	0	0	0	0	0	30.05	0.000988553	0	0	0	1	1	0	0	0	0	0	0	0		1	1		108016
A0A0A0MSJ0	DDX42	ATP-dependent RNA helicase DDX42 OS=Homo sapiens GN=DDX42 PE=1 SV=1	2	0	2	0	0	0	0	0	0	0	0	0	0	40.37	9.18333e-05	0	1	0	0	0	0	0	0	0	0	0	0		1	1		77814
A0A0A0MT01	GSN	Gelsolin OS=Homo sapiens GN=GSN PE=1 SV=1	11	8	3	2	11	0	3	3	3	5	3	0	0	128.41	1.44212e-13	3	1	1	7	0	1	1	1	2	1	0	0		5	5		84745
A0A0A0MT49	SMARCA4	Transcription activator BRG1 OS=Homo sapiens GN=SMARCA4 PE=1 SV=1	18	6	4	12	12	4	6	6	2	3	1	0	0	197.7	1.69824e-20	7	5	17	18	5	8	8	3	3	1	0	0		24	1		188859
A0A0D9SF63	TBL1XR1	F-box-like/WD repeat-containing protein TBL1XR1 OS=Homo sapiens GN=TBL1XR1 PE=1 SV=1	9	0	9	9	9	4	9	4	0	4	0	0	0	130.18	9.59401e-14	0	3	4	3	1	2	1	0	1	0	0	0		3	3		51556
A0A140TA49	C4A	Complement C4-A OS=Homo sapiens GN=C4A PE=1 SV=1	6	4	5	4	5	5	4	4	0	3	4	0	0	176.74	2.11836e-18	14	8	6	8	7	8	5	0	4	5	0	0		9	9		187793
A0A1B0GTJ8	ARID1B	AT-rich interactive domain-containing protein 1B (Fragment) OS=Homo sapiens GN=ARID1B PE=1 SV=1	6	1	0	4	4	0	2	1	0	0	1	0	0	108.76	1.33045e-11	1	0	4	6	0	2	1	0	0	1	0	0		7	5		163388
A0A1W2PPZ5	TCEA1	Transcription elongation factor A protein 1 OS=Homo sapiens GN=TCEA1 PE=1 SV=1	4	0	4	4	4	0	4	0	0	0	4	0	0	39.27	0.000118304	0	1	1	1	0	1	0	0	0	1	0	0		1	1		33936
A0A286YEX4	NFIC	Nuclear factor 1 C-type OS=Homo sapiens GN=NFIC PE=4 SV=1	10	2	2	10	10	2	2	2	0	2	2	0	0	102.43	5.71479e-11	1	1	3	4	1	1	1	0	1	2	0	0		3	2	Deamidation (NQ)	58204
A6NEM2	HCFC1	Host cell factor 1 OS=Homo sapiens GN=HCFC1 PE=1 SV=2	2	1	1	1	0	0	0	0	0	0	0	0	0	36.17	0.000241546	1	1	1	0	0	0	0	0	0	0	0	0		2	2		213474
B4DGW0	PIAS2	E3 SUMO-protein ligase PIAS2 OS=Homo sapiens GN=PIAS2 PE=1 SV=1	5	0	0	5	5	0	0	0	0	0	0	0	0	61.1	7.76247e-07	0	0	1	1	0	0	0	0	0	0	0	0		1	1		31239
B7WPG3	HNRNPLL	Heterogeneous nuclear ribonucleoprotein L-like OS=Homo sapiens GN=HNRNPLL PE=1 SV=1	4	0	0	4	4	0	0	0	0	0	0	0	0	45.17	3.04089e-05	0	0	1	1	0	0	0	0	0	0	0	0		1	1		56451
C9J7T7	NCOR2	Nuclear receptor corepressor 2 OS=Homo sapiens GN=NCOR2 PE=1 SV=3	4	0	0	1	4	0	0	0	0	0	0	0	0	93.2	4.7863e-10	0	0	2	5	0	0	0	0	0	0	0	0		6	6		220999
C9JWJ8	NFIX	Nuclear factor 1 OS=Homo sapiens GN=NFIX PE=1 SV=2	37	8	6	25	34	11	8	13	0	18	8	0	0	156.07	2.47172e-16	2	2	7	7	3	2	3	0	4	3	0	0		8	1	Deamidation (NQ)	44655
D6RAC5	SSBP2	Single-stranded DNA-binding protein 2 (Fragment) OS=Homo sapiens GN=SSBP2 PE=1 SV=2	5	0	0	0	5	0	0	0	0	0	0	0	0	38.48	0.000141906	0	0	0	1	0	0	0	0	0	0	0	0		1	1		22667
E5RFF3	TRPS1	Zinc finger transcription factor Trps1 OS=Homo sapiens GN=TRPS1 PE=1 SV=1	3	0	0	1	2	0	0	0	0	0	0	0	0	44.9	3.23594e-05	0	0	1	1	0	0	0	0	0	0	0	0		2	2		114541
E7ETM0	CSNK1A1	Casein kinase I isoform alpha OS=Homo sapiens GN=CSNK1A1 PE=1 SV=1	5	0	0	0	5	5	0	0	0	0	0	0	0	39.65	0.000108393	0	0	0	1	1	0	0	0	0	0	0	0		1	1		30763
E7EVK1	NCOR1	Nuclear receptor corepressor 1 (Fragment) OS=Homo sapiens GN=NCOR1 PE=1 SV=2	2	0	0	2	0	0	0	0	0	0	0	0	0	28.81	0.00131522	0	0	1	0	0	0	0	0	0	0	0	0		1	1		116379
E9PFL9	SSB	Lupus La protein OS=Homo sapiens GN=SSB PE=1 SV=1	10	0	10	10	0	0	0	0	0	0	0	0	0	37.31	0.00018578	0	1	1	0	0	0	0	0	0	0	0	0		1	1		15521
E9PFT6	HBD	Hemoglobin subunit delta OS=Homo sapiens GN=HBD PE=1 SV=1	7	0	7	0	0	0	0	7	7	0	7	0	0	33.47	0.00044978	0	1	0	0	0	0	1	2	0	1	0	0		1	1		15420
E9PQU5	RBM25	RNA-binding protein 25 (Fragment) OS=Homo sapiens GN=RBM25 PE=1 SV=1	7	0	0	0	7	0	0	0	0	0	0	0	0	28.86	0.00130017	0	0	0	1	0	0	0	0	0	0	0	0		1	1		26719
F6VDE0	SMARCA2	Probable global transcription activator SNF2L2 OS=Homo sapiens GN=SMARCA2 PE=1 SV=2	11	2	1	7	8	2	3	3	1	5	2	0	0	164.98	3.17687e-17	3	2	9	14	3	5	4	2	5	2	0	0		15	5		172591
F8W6P5	HBB	Hemoglobin subunit beta (Fragment) OS=Homo sapiens GN=HBB PE=1 SV=1	21	0	11	10	0	0	0	11	21	0	11	0	0	33.47	0.00044978	0	1	1	0	0	0	1	3	0	1	0	0		2	2		9670
G3V220	TCERG1	Transcription elongation regulator 1 OS=Homo sapiens GN=TCERG1 PE=1 SV=1	1	0	0	1	0	0	0	0	0	0	0	0	0	30.09	0.00097949	0	0	1	0	0	0	0	0	0	0	0	0		1	1		116167
H0Y2S9	MPRIP	Myosin phosphatase Rho-interacting protein (Fragment) OS=Homo sapiens GN=MPRIP PE=1 SV=3	1	0	0	0	1	0	0	0	1	0	0	0	0	44.12	3.87258e-05	0	0	0	1	0	0	0	1	0	0	0	0		1	1	Oxidation (M)	203491
H0Y9M9	CTBP1	C-terminal-binding protein 1 (Fragment) OS=Homo sapiens GN=CTBP1 PE=1 SV=1	13	0	0	13	13	0	0	0	0	0	0	0	0	38.47	0.000142233	0	0	2	3	0	0	0	0	0	0	0	0		2	1		15800
H0YNQ5	TCF12	Transcription factor 12 (Fragment) OS=Homo sapiens GN=TCF12 PE=1 SV=1	12	0	0	12	12	0	0	0	0	0	0	0	0	63.67	4.29536e-07	0	0	1	1	0	0	0	0	0	0	0	0		1	1		16593
I3L0Q1	CREBBP	CREB-binding protein (Fragment) OS=Homo sapiens GN=CREBBP PE=1 SV=1	6	0	0	6	6	0	0	0	0	0	0	0	0	27.26	0.00187932	0	0	1	1	0	0	0	0	0	0	0	0		1	1		27310
I3L1I8	SRRM2	Serine/arginine repetitive matrix protein 2 (Fragment) OS=Homo sapiens GN=SRRM2 PE=1 SV=1	7	0	0	7	7	0	7	0	7	0	0	0	0	30.9	0.000812831	0	0	1	1	0	1	0	1	0	0	0	0		1	1		32590
J3KMX2	SMARCD2	SWI/SNF-related matrix-associated actin-dependent regulator of chromatin subfamily D member 2 OS=Homo sapiens GN=SMARCD2 PE=1 SV=1	42	21	18	42	42	15	17	27	3	9	11	0	0	170.39	9.14113e-18	5	4	15	15	4	4	7	1	3	5	0	0		13	11	Oxidation (M)	52238
J3KMZ8	DPF2	Zinc finger protein ubi-d4 OS=Homo sapiens GN=DPF2 PE=1 SV=1	27	10	8	8	21	13	10	8	8	13	8	0	0	123	5.01187e-13	2	2	3	6	3	2	2	2	4	2	0	0		7	7		45780
K7EJU8	PIPOX	Peroxisomal sarcosine oxidase (Fragment) OS=Homo sapiens GN=PIPOX PE=1 SV=1	4	0	0	0	4	0	0	0	0	0	0	0	0	29.38	0.00115345	0	0	0	1	0	0	0	0	0	0	0	0		1	1		23038
K7ESG5	PSME3	Proteasome activator complex subunit 3 OS=Homo sapiens GN=PSME3 PE=1 SV=1	8	8	8	8	8	8	8	8	0	0	8	0	0	62.2	6.0256e-07	2	2	1	1	2	1	1	0	0	1	0	0		1	1		23259
O14497	ARID1A	AT-rich interactive domain-containing protein 1A OS=Homo sapiens GN=ARID1A PE=1 SV=3	15	0	1	9	12	3	2	3	1	1	4	0	0	180.84	8.24138e-19	1	2	10	19	4	3	5	2	2	6	0	0		22	20	Oxidation (M); Deamidation (NQ)	242042
O15119	TBX3	T-box transcription factor TBX3 OS=Homo sapiens GN=TBX3 PE=1 SV=4	9	0	0	5	7	0	0	0	0	0	0	0	0	113.76	4.20727e-12	0	0	3	4	0	0	0	0	0	0	0	0		5	5		79389
O15160	POLR1C	DNA-directed RNA polymerases I and III subunit RPAC1 OS=Homo sapiens GN=POLR1C PE=1 SV=1	5	0	0	5	5	5	5	0	0	0	0	0	0	45.61	2.74789e-05	0	0	1	1	1	1	0	0	0	0	0	0		1	1		39250
O15164	TRIM24	Transcription intermediary factor 1-alpha OS=Homo sapiens GN=TRIM24 PE=1 SV=3	3	0	0	3	3	0	0	0	0	0	0	0	0	67.85	1.64059e-07	0	0	1	1	0	0	0	0	0	0	0	0		1	1		116831
O15294	OGT	UDP-N-acetylglucosamine--peptide N-acetylglucosaminyltransferase 110 kDa subunit OS=Homo sapiens GN=OGT PE=1 SV=3	8	0	0	2	6	0	0	0	0	0	0	0	0	92.09	6.18016e-10	0	0	1	3	0	0	0	0	0	0	0	0		4	4		116924
O15347	HMGB3	High mobility group protein B3 OS=Homo sapiens GN=HMGB3 PE=1 SV=4	4	0	0	4	4	0	4	0	0	0	0	0	0	35.02	0.000314775	0	0	1	1	0	1	0	0	0	0	0	0		1	1		22980
O15355	PPM1G	Protein phosphatase 1G OS=Homo sapiens GN=PPM1G PE=1 SV=1	2	0	2	0	0	0	0	0	0	0	0	0	0	36.72	0.000212814	0	1	0	0	0	0	0	0	0	0	0	0		1	1		59272
O60341	KDM1A	Lysine-specific histone demethylase 1A OS=Homo sapiens GN=KDM1A PE=1 SV=2	13	2	0	7	11	0	2	0	0	0	0	0	0	120.19	9.57194e-13	1	0	5	6	0	1	0	0	0	0	0	0		6	6		92903
O75925	PIAS1	E3 SUMO-protein ligase PIAS1 OS=Homo sapiens GN=PIAS1 PE=1 SV=2	2	0	0	2	2	0	0	0	0	0	0	0	0	61.1	7.76247e-07	0	0	1	1	0	0	0	0	0	0	0	0		1	1		71836
O94906	PRPF6	Pre-mRNA-processing factor 6 OS=Homo sapiens GN=PRPF6 PE=1 SV=1	1	0	0	1	1	0	0	0	0	0	0	0	0	32.44	0.000570164	0	0	1	1	0	0	0	0	0	0	0	0		1	1		106925
O96019	ACTL6A	Actin-like protein 6A OS=Homo sapiens GN=ACTL6A PE=1 SV=1	18	0	11	7	14	0	0	11	0	7	0	0	0	96.54	2.2182e-10	0	2	2	2	0	0	3	0	2	0	0	0		3	3		47461
P01024	C3	Complement C3 OS=Homo sapiens GN=C3 PE=1 SV=2	2	1	1	1	1	1	2	1	1	1	1	0	0	85.95	2.54097e-09	2	1	3	3	3	2	3	4	4	2	0	0		3	3	Oxidation (M); Deamidation (NQ)	187147
P02100	HBE1	Hemoglobin subunit epsilon OS=Homo sapiens GN=HBE1 PE=1 SV=2	7	0	7	0	0	0	0	7	7	0	7	0	0	33.47	0.00044978	0	1	0	0	0	0	1	2	0	1	0	0		1	1		16203
P04196	HRG	Histidine-rich glycoprotein OS=Homo sapiens GN=HRG PE=1 SV=1	3	3	0	2	0	2	0	1	2	2	2	0	0	34.59	0.000347536	2	0	1	0	1	0	1	1	1	1	0	0		2	2		59578
P0DOY2	IGLC2	Immunoglobulin lambda constant 2 OS=Homo sapiens GN=IGLC2 PE=1 SV=1	24	9	14	24	14	0	24	14	14	14	9	0	0	80.58	8.74984e-09	1	1	4	1	0	3	1	1	1	1	0	0		2	2		11294
P0DOY3	IGLC3	Immunoglobulin lambda constant 3 OS=Homo sapiens GN=IGLC3 PE=1 SV=1	24	9	14	24	14	0	24	14	14	14	9	0	0	80.58	8.74984e-09	1	1	4	1	0	3	1	1	1	1	0	0		2	2		11266
P10275	AR	Androgen receptor OS=Homo sapiens GN=AR PE=1 SV=3	43	31	35	43	39	27	31	28	20	24	26	0	0	302.96	5.05825e-31	31	37	56	51	37	29	21	22	19	24	0	0		32	32	Oxidation (M); Deamidation (NQ)	99188
P17568	NDUFB7	NADH dehydrogenase [ubiquinone] 1 beta subcomplex subunit 7 OS=Homo sapiens GN=NDUFB7 PE=1 SV=4	12	11	0	0	0	12	12	11	11	11	11	0	0	97.65	1.71791e-10	2	0	0	0	1	1	1	1	1	1	0	0		2	2	Oxidation (M)	16402
P19823	ITIH2	Inter-alpha-trypsin inhibitor heavy chain H2 OS=Homo sapiens GN=ITIH2 PE=1 SV=2	3	0	0	1	0	0	0	0	0	1	0	0	0	29.54	0.00111173	0	0	1	0	0	0	0	0	1	0	0	0		2	2		106463
P26583	HMGB2	High mobility group protein B2 OS=Homo sapiens GN=HMGB2 PE=1 SV=2	17	12	0	17	12	0	12	0	0	5	5	0	0	93.49	4.47713e-10	2	0	4	2	0	2	0	0	1	1	0	0		5	4		24034
P51398	DAP3	28S ribosomal protein S29 mitochondrial OS=Homo sapiens GN=DAP3 PE=1 SV=1	4	0	0	4	0	0	0	0	0	0	0	0	0	37.59	0.000174181	0	0	1	0	0	0	0	0	0	0	0	0		1	1		45566
P51858	HDGF	Hepatoma-derived growth factor OS=Homo sapiens GN=HDGF PE=1 SV=1	11	7	0	11	0	7	0	0	0	0	0	0	0	32.83	0.000521195	1	0	2	0	1	0	0	0	0	0	0	0		2	2		26788
P54259	ATN1	Atrophin-1 OS=Homo sapiens GN=ATN1 PE=1 SV=3	2	0	0	2	2	0	0	0	0	0	0	0	0	30.55	0.000881049	0	0	1	1	0	0	0	0	0	0	0	0		1	1		125414
P55317	FOXA1	Hepatocyte nuclear factor 3-alpha OS=Homo sapiens GN=FOXA1 PE=1 SV=2	23	0	6	20	23	0	0	11	5	5	17	0	0	109.62	1.09144e-11	0	1	3	6	0	0	2	1	1	3	0	0		4	4		49148
P56545	CTBP2	C-terminal-binding protein 2 OS=Homo sapiens GN=CTBP2 PE=1 SV=1	4	0	0	0	4	0	0	0	0	0	0	0	0	37.27	0.000187499	0	0	0	1	0	0	0	0	0	0	0	0		1	1		48945
P61962	DCAF7	DDB1- and CUL4-associated factor 7 OS=Homo sapiens GN=DCAF7 PE=1 SV=1	15	0	0	11	9	0	0	0	0	0	0	0	0	85.35	2.91743e-09	0	0	2	3	0	0	0	0	0	0	0	0		3	3		38926
P69891	HBG1	Hemoglobin subunit gamma-1 OS=Homo sapiens GN=HBG1 PE=1 SV=2	7	0	7	0	0	0	0	7	7	0	7	0	0	33.47	0.00044978	0	1	0	0	0	0	1	2	0	1	0	0		1	1		16140
P69892	HBG2	Hemoglobin subunit gamma-2 OS=Homo sapiens GN=HBG2 PE=1 SV=2	7	0	7	0	0	0	0	7	7	0	7	0	0	33.47	0.00044978	0	1	0	0	0	0	1	2	0	1	0	0		1	1		16126
P78347	GTF2I	General transcription factor II-I OS=Homo sapiens GN=GTF2I PE=1 SV=2	10	1	2	6	6	0	2	0	0	0	0	0	0	97.16	1.92309e-10	1	1	4	4	0	1	0	0	0	0	0	0		7	7	Deamidation (NQ)	112416
Q12824	SMARCB1	SWI/SNF-related matrix-associated actin-dependent regulator of chromatin subfamily B member 1 OS=Homo sapiens GN=SMARCB1 PE=1 SV=2	18	4	4	18	18	9	4	9	0	4	4	0	0	126.6	2.18776e-13	1	1	6	6	2	1	2	0	1	1	0	0		5	5		44141
Q12996	CSTF3	Cleavage stimulation factor subunit 3 OS=Homo sapiens GN=CSTF3 PE=1 SV=1	7	0	0	7	3	0	0	0	0	0	0	0	0	53.28	4.69894e-06	0	0	2	1	0	0	0	0	0	0	0	0		2	2	Deamidation (NQ)	82922
Q14258	TRIM25	E3 ubiquitin/ISG15 ligase TRIM25 OS=Homo sapiens GN=TRIM25 PE=1 SV=2	6	0	0	2	2	2	4	2	0	0	0	0	0	43.17	4.81948e-05	0	0	1	1	1	1	1	0	0	0	0	0		2	2		70974
Q14687	GSE1	Genetic suppressor element 1 OS=Homo sapiens GN=GSE1 PE=1 SV=3	13	0	0	6	9	0	1	0	0	0	0	0	0	127.34	1.84502e-13	0	0	5	6	0	1	0	0	0	0	0	0		7	7		136164
Q15154	PCM1	Pericentriolar material 1 protein OS=Homo sapiens GN=PCM1 PE=1 SV=4	11	1	1	4	3	4	3	6	2	2	5	0	0	151.26	7.4817e-16	2	1	5	4	4	3	6	2	2	5	0	0		12	1	Oxidation (M)	228531
Q15596	NCOA2	Nuclear receptor coactivator 2 OS=Homo sapiens GN=NCOA2 PE=1 SV=2	2	0	0	1	2	0	0	0	0	0	0	0	0	68.87	1.29718e-07	0	0	1	1	0	0	0	0	0	0	0	0		2	2		159156
Q15788	NCOA1	Nuclear receptor coactivator 1 OS=Homo sapiens GN=NCOA1 PE=1 SV=3	2	0	0	2	0	0	0	0	0	0	0	0	0	32.74	0.000532108	0	0	2	0	0	0	0	0	0	0	0	0		2	2		156756
Q5T1M5	FKBP15	FK506-binding protein 15 OS=Homo sapiens GN=FKBP15 PE=1 SV=2	6	0	0	1	2	1	2	0	0	3	3	0	0	73.64	4.32514e-08	0	0	1	1	1	1	0	0	2	2	0	0		4	4		133630
Q7L775	EPM2AIP1	EPM2A-interacting protein 1 OS=Homo sapiens GN=EPM2AIP1 PE=1 SV=1	2	0	2	2	0	0	0	0	0	0	0	0	0	26.78	0.00209894	0	1	1	0	0	0	0	0	0	0	0	0		1	1		70370
Q86UU0	BCL9L	B-cell CLL/lymphoma 9-like protein OS=Homo sapiens GN=BCL9L PE=1 SV=1	1	0	0	1	1	0	0	0	0	0	0	0	0	54.1	3.89045e-06	0	0	1	1	0	0	0	0	0	0	0	0		1	1		157129
Q8IX12	CCAR1	Cell division cycle and apoptosis regulator protein 1 OS=Homo sapiens GN=CCAR1 PE=1 SV=2	6	0	0	2	6	0	0	0	0	0	2	0	0	63.66	4.30527e-07	0	0	1	3	0	0	0	0	0	1	0	0		3	3		132821
Q8N752	CSNK1A1L	Casein kinase I isoform alpha-like OS=Homo sapiens GN=CSNK1A1L PE=2 SV=2	4	0	0	0	4	4	0	0	0	0	0	0	0	39.65	0.000108393	0	0	0	1	1	0	0	0	0	0	0	0		1	1		39086
Q8NBI6	XXYLT1	Xyloside xylosyltransferase 1 OS=Homo sapiens GN=XXYLT1 PE=1 SV=1	3	0	0	3	0	0	0	0	0	3	0	0	0	30.07	0.000984011	0	0	1	0	0	0	0	0	1	0	0	0		1	1		43807
Q8TAQ2	SMARCC2	SWI/SNF complex subunit SMARCC2 OS=Homo sapiens GN=SMARCC2 PE=1 SV=1	21	6	5	17	17	9	7	6	2	6	8	0	0	201.35	7.32825e-21	7	5	23	21	8	7	8	2	7	10	0	0		22	19	Oxidation (M)	132879
Q8WVJ2	NUDCD2	NudC domain-containing protein 2 OS=Homo sapiens GN=NUDCD2 PE=1 SV=1	6	0	0	6	0	0	0	0	0	0	0	0	0	27.02	0.00198609	0	0	1	0	0	0	0	0	0	0	0	0		1	1		17676
Q92826	HOXB13	Homeobox protein Hox-B13 OS=Homo sapiens GN=HOXB13 PE=1 SV=2	24	0	0	21	24	4	0	4	4	4	4	0	0	100.03	9.93116e-11	0	0	4	5	1	0	1	1	1	1	0	0		5	5		30676
Q92922	SMARCC1	SWI/SNF complex subunit SMARCC1 OS=Homo sapiens GN=SMARCC1 PE=1 SV=3	11	2	1	8	8	2	1	1	1	2	3	0	0	97.25	1.88365e-10	2	1	5	8	2	1	3	1	2	4	0	0		8	5	Oxidation (M)	122867
Q969G3	SMARCE1	SWI/SNF-related matrix-associated actin-dependent regulator of chromatin subfamily E member 1 OS=Homo sapiens GN=SMARCE1 PE=1 SV=2	35	10	19	25	34	7	10	10	7	7	16	0	0	186.7	2.13796e-19	3	8	7	11	3	3	3	2	2	5	0	0		10	10	Oxidation (M)	46649
Q96GM5	SMARCD1	SWI/SNF-related matrix-associated actin-dependent regulator of chromatin subfamily D member 1 OS=Homo sapiens GN=SMARCD1 PE=1 SV=2	12	4	4	12	7	4	0	0	0	0	4	0	0	92.16	6.08135e-10	1	1	5	2	1	0	0	0	0	1	0	0		4	1	Oxidation (M)	58233
Q96RE7	NACC1	Nucleus accumbens-associated protein 1 OS=Homo sapiens GN=NACC1 PE=1 SV=1	14	0	4	14	4	0	0	0	0	0	0	0	0	90.87	8.18465e-10	0	1	2	1	0	0	0	0	0	0	0	0		2	2		57258
Q99700	ATXN2	Ataxin-2 OS=Homo sapiens GN=ATXN2 PE=1 SV=2	1	0	0	1	0	0	1	0	0	1	0	0	0	28.78	0.00132434	0	0	1	0	0	1	0	0	1	0	0	0		1	1		140283
Q99801	NKX3-1	Homeobox protein Nkx-3.1 OS=Homo sapiens GN=NKX3-1 PE=1 SV=2	30	0	0	20	30	0	0	0	0	0	0	0	0	118.24	1.49968e-12	0	0	4	4	0	0	0	0	0	0	0	0		5	5		26350
Q9BWG4	SSBP4	Single-stranded DNA-binding protein 4 OS=Homo sapiens GN=SSBP4 PE=1 SV=1	3	0	0	0	3	0	0	0	0	0	0	0	0	38.48	0.000141906	0	0	0	1	0	0	0	0	0	0	0	0		1	1		39388
Q9H1B7	IRF2BPL	Interferon regulatory factor 2-binding protein-like OS=Homo sapiens GN=IRF2BPL PE=1 SV=1	7	3	3	4	6	6	2	2	0	0	0	0	0	114.5	3.54813e-12	2	1	3	3	3	1	1	0	0	0	0	0		4	4		82659
Q9HAH7	FBRS	Probable fibrosin-1 OS=Homo sapiens GN=FBRS PE=1 SV=3	4	0	0	0	4	0	0	0	0	0	0	0	0	40.4	9.12011e-05	0	0	0	1	0	0	0	0	0	0	0	0		1	1		48388
Q9HAV4	XPO5	Exportin-5 OS=Homo sapiens GN=XPO5 PE=1 SV=1	1	0	0	0	1	0	0	0	0	0	0	0	0	39.4	0.000114815	0	0	0	1	0	0	0	0	0	0	0	0		1	1		136311
Q9NQ88	TIGAR	Fructose-2 6-bisphosphatase TIGAR OS=Homo sapiens GN=TIGAR PE=1 SV=1	6	6	0	0	0	0	0	0	0	0	0	0	0	29.57	0.00110408	1	0	0	0	0	0	0	0	0	0	0	0		1	1		30063
Q9NQG5	RPRD1B	Regulation of nuclear pre-mRNA domain-containing protein 1B OS=Homo sapiens GN=RPRD1B PE=1 SV=1	5	0	0	5	0	0	0	0	0	0	0	0	0	28.76	0.00133045	0	0	1	0	0	0	0	0	0	0	0	0		1	1		36900
Q9P0W2	HMG20B	SWI/SNF-related matrix-associated actin-dependent regulator of chromatin subfamily E member 1-related OS=Homo sapiens GN=HMG20B PE=1 SV=1	9	0	0	0	9	0	0	0	0	0	0	0	0	64.98	3.17687e-07	0	0	0	2	0	0	0	0	0	0	0	0		2	2		35813
Q9UGU0	TCF20	Transcription factor 20 OS=Homo sapiens GN=TCF20 PE=1 SV=3	1	1	0	0	0	0	0	0	0	0	0	0	0	31.34	0.000734514	1	0	0	0	0	0	0	0	0	0	0	0		1	1		211769
Q9UKL0	RCOR1	REST corepressor 1 OS=Homo sapiens GN=RCOR1 PE=1 SV=2	6	0	0	6	3	0	0	0	0	0	0	0	0	40.94	8.05378e-05	0	0	2	1	0	0	0	0	0	0	0	0		2	2		53327
Q9UPN4	CEP131	Centrosomal protein of 131 kDa OS=Homo sapiens GN=CEP131 PE=1 SV=3	21	8	5	10	6	9	9	11	3	11	7	0	0	180.24	9.46237e-19	6	4	8	4	8	8	8	2	8	6	0	0		17	17		122149
Q9Y6M7	SLC4A7	Sodium bicarbonate cotransporter 3 OS=Homo sapiens GN=SLC4A7 PE=1 SV=2	1	1	1	0	0	0	0	0	0	0	0	0	0	27.17	0.00191867	2	1	0	0	0	0	0	0	0	0	0	0		1	1		136044
Q9Y6X2	PIAS3	E3 SUMO-protein ligase PIAS3 OS=Homo sapiens GN=PIAS3 PE=1 SV=2	2	0	0	2	2	0	0	0	0	0	0	0	0	32.21	0.000601174	0	0	1	1	0	0	0	0	0	0	0	0		1	1		68018
A0A024R4E5	HDLBP	High density lipoprotein binding protein (Vigilin) isoform CRA_a OS=Homo sapiens GN=HDLBP PE=1 SV=1	11	0	1	3	0	1	1	0	0	0	2	7	6	107.8	1.65959e-11	0	1	2	0	1	1	0	0	0	1	6	5		8	8		141439
A0A024R4M0	RPS9	40S ribosomal protein S9 OS=Homo sapiens GN=RPS9 PE=1 SV=1	19	4	0	0	4	0	0	0	0	0	4	6	11	39.16	0.000121339	1	0	0	1	0	0	0	0	0	1	1	2		4	4		22591
A0A075B6S5	IGKV1-27	Immunoglobulin kappa variable 1-27 OS=Homo sapiens GN=IGKV1-27 PE=3 SV=1	14	14	14	9	14	14	14	9	14	14	0	9	9	64.79	3.31894e-07	2	2	1	2	3	2	1	1	4	0	1	1		2	2	Deamidation (NQ)	12712
A0A075B6S9	IGKV1-37	Immunoglobulin kappa variable 1-37 (non-functional) (Fragment) OS=Homo sapiens GN=IGKV1D-37 PE=1 SV=7	14	0	0	0	0	0	0	0	0	14	0	0	0	42.56	5.54626e-05	0	0	0	0	0	0	0	0	1	0	0	0		1	1	Deamidation (NQ)	12688
A0A075B730	EPPK1	Epiplakin OS=Homo sapiens GN=EPPK1 PE=1 SV=2	9	0	1	0	1	1	0	0	0	0	1	6	8	238.23	1.50314e-24	0	2	0	3	3	0	0	0	0	2	20	33		31	1	Oxidation (M)	553139
A0A075B7B5	SRGAP2	SLIT-ROBO Rho GTPase-activating protein 2 OS=Homo sapiens GN=SRGAP2 PE=1 SV=1	1	0	0	0	0	1	0	0	0	0	0	0	0	27.88	0.0016293	0	0	0	0	1	0	0	0	0	0	0	0		1	1		90909
A0A075B7D4	IGKV1OR2-108	Immunoglobulin kappa variable 1/OR2-108 (non-functional) (Fragment) OS=Homo sapiens GN=IGKV1OR2-108 PE=1 SV=1	14	14	14	14	14	14	14	14	0	14	14	14	14	49.9	1.02329e-05	3	2	2	4	2	2	1	0	2	1	1	2		2	2	Deamidation (NQ)	12535
A0A075B7D9	TAF15	TATA-binding protein-associated factor 2N OS=Homo sapiens GN=TAF15 PE=1 SV=1	11	0	3	0	9	7	0	3	3	7	3	3	9	102.1	6.16595e-11	0	1	0	3	2	0	1	1	2	1	1	3		4	2		48840
A0A087WSZ0	IGKV1D-8	Immunoglobulin kappa variable 1D-8 OS=Homo sapiens GN=IGKV1D-8 PE=3 SV=6	14	14	14	9	14	14	14	9	14	14	0	9	9	64.79	3.31894e-07	2	2	1	2	3	2	1	1	4	0	1	1		2	2	Deamidation (NQ)	12837
A0A087WT45	GRIPAP1	GRIP1-associated protein 1 OS=Homo sapiens GN=GRIPAP1 PE=1 SV=1	3	0	0	0	0	0	0	0	0	0	0	3	0	35.82	0.000261818	0	0	0	0	0	0	0	0	0	0	1	0		1	1		90857
A0A087WTP2	FDPS	Farnesyl pyrophosphate synthase OS=Homo sapiens GN=FDPS PE=1 SV=1	22	0	0	0	22	0	0	0	0	22	0	22	22	48.46	1.42561e-05	0	0	0	1	0	0	0	0	1	0	1	1		1	1	Oxidation (M)	8608
A0A087WTP3	KHSRP	Far upstream element-binding protein 2 OS=Homo sapiens GN=KHSRP PE=1 SV=1	41	7	11	17	22	7	13	10	13	17	12	28	22	185.06	3.11889e-19	4	6	11	14	4	7	5	7	8	7	12	11		21	19	Oxidation (M); Deamidation (NQ)	73028
A0A087WTS4	FKBP1A	Peptidyl-prolyl cis-trans isomerase FKBP1A OS=Homo sapiens GN=FKBP1A PE=4 SV=1	13	0	0	0	0	0	0	0	0	0	0	13	0	29.84	0.00103753	0	0	0	0	0	0	0	0	0	0	1	0		1	1		10800
A0A087WTS8	HSPA4	Heat shock 70 kDa protein 4 OS=Homo sapiens GN=HSPA4 PE=1 SV=1	3	0	0	0	0	0	3	0	0	0	0	0	0	29.93	0.00101625	0	0	0	0	0	1	0	0	0	0	0	0		1	1		52600
A0A087WTV2	PSME3	Proteasome activator complex subunit 3 OS=Homo sapiens GN=PSME3 PE=1 SV=1	9	9	9	9	9	9	9	9	0	0	9	0	0	62.2	6.0256e-07	2	2	1	1	2	1	1	0	0	1	0	0		1	1		19876
A0A087WU43	CDH1	Cadherin-1 OS=Homo sapiens GN=CDH1 PE=1 SV=1	3	0	0	0	0	0	0	0	0	0	0	3	3	43.24	4.74242e-05	0	0	0	0	0	0	0	0	0	0	1	1		1	1		71284
A0A087WUB9	CTNNBL1	Beta-catenin-like protein 1 OS=Homo sapiens GN=CTNNBL1 PE=1 SV=1	5	0	0	0	0	0	0	0	0	0	0	5	0	40.7	8.51138e-05	0	0	0	0	0	0	0	0	0	0	1	0		1	1		65703
A0A087WUK2	HNRNPDL	Heterogeneous nuclear ribonucleoprotein D-like OS=Homo sapiens GN=HNRNPDL PE=1 SV=1	4	2	0	4	4	4	2	0	0	0	0	2	4	64.42	3.6141e-07	1	0	2	2	2	1	0	0	0	0	1	2		2	1		40040
A0A087WUL9	PSMD13	26S proteasome non-ATPase regulatory subunit 13 OS=Homo sapiens GN=PSMD13 PE=1 SV=1	3	0	0	0	0	0	0	0	0	0	0	3	3	44.66	3.41979e-05	0	0	0	0	0	0	0	0	0	0	1	1		1	1		42739
A0A087WUN7	SLIRP	SRA stem-loop-interacting RNA-binding protein mitochondrial OS=Homo sapiens GN=SLIRP PE=1 SV=1	15	0	0	0	15	0	0	0	0	0	0	15	0	42.84	5.19996e-05	0	0	0	1	0	0	0	0	0	0	1	0		1	1		10353
A0A087WUS0		40S ribosomal protein S24 OS=Homo sapiens GN=RPS24 PE=1 SV=1	11	11	11	11	11	11	11	11	0	0	11	11	11	69.74	1.0617e-07	1	2	1	1	1	1	1	0	0	1	1	1		1	1	Oxidation (M)	15353
A0A087WUT6	EIF5B	Eukaryotic translation initiation factor 5B OS=Homo sapiens GN=EIF5B PE=1 SV=1	2	0	0	2	0	0	0	0	0	0	0	2	2	37.48	0.000178649	0	0	1	0	0	0	0	0	0	0	1	1		1	1		138681
A0A087WUY7	PIAS2	E3 SUMO-protein ligase PIAS2 (Fragment) OS=Homo sapiens GN=PIAS2 PE=1 SV=1	3	0	0	3	3	0	0	0	0	0	0	0	0	61.1	7.76247e-07	0	0	1	1	0	0	0	0	0	0	0	0		1	1		59642
A0A087WV22	RPL10	60S ribosomal protein L10 OS=Homo sapiens GN=RPL10 PE=1 SV=1	25	7	14	13	15	0	14	6	0	0	14	21	25	99.95	1.01158e-10	1	2	3	2	0	2	1	0	0	2	5	6		4	4		20439
A0A087WV48		Uncharacterized protein OS=Homo sapiens PE=4 SV=1	11	0	0	0	0	0	0	0	0	0	0	11	0	29.84	0.00103753	0	0	0	0	0	0	0	0	0	0	1	0		1	1		12680
A0A087WVM4	MTHFD1L	Monofunctional C1-tetrahydrofolate synthase mitochondrial OS=Homo sapiens GN=MTHFD1L PE=1 SV=1	4	0	0	1	1	0	0	0	0	0	0	4	0	49.94	1.01391e-05	0	0	1	1	0	0	0	0	0	0	3	0		3	3		99312
A0A087WVN4	FDPS	Farnesyl pyrophosphate synthase (Fragment) OS=Homo sapiens GN=FDPS PE=1 SV=1	7	0	0	0	7	0	0	0	0	7	0	7	7	48.46	1.42561e-05	0	0	0	1	0	0	0	0	1	0	1	1		1	1	Oxidation (M)	31774
A0A087WVP4	SMTN	Smoothelin OS=Homo sapiens GN=SMTN PE=1 SV=1	1	0	0	0	1	1	0	0	0	0	0	0	0	30.05	0.000988553	0	0	0	1	1	0	0	0	0	0	0	0		1	1		104846
A0A087WVQ6	CLTC	Clathrin heavy chain OS=Homo sapiens GN=CLTC PE=1 SV=1	21	9	8	10	12	9	10	6	2	6	9	17	17	240.6	8.70964e-25	11	9	14	19	10	12	6	3	7	12	27	28		26	26	Deamidation (NQ)	192057
A0A087WVV2	RRBP1	Ribosome-binding protein 1 OS=Homo sapiens GN=RRBP1 PE=1 SV=1	8	0	0	1	1	0	0	0	0	0	0	6	6	119.32	1.1695e-12	0	0	1	1	0	0	0	0	0	0	3	3		4	4		102775
A0A087WW43	ITIH3	Inter-alpha-trypsin inhibitor heavy chain H3 OS=Homo sapiens GN=ITIH3 PE=1 SV=1	4	2	0	0	2	2	2	0	0	2	0	0	0	84.12	3.87258e-09	1	0	0	1	1	1	0	0	1	0	0	0		2	2		75078
A0A087WWH0	RPL17	60S ribosomal protein L17 (Fragment) OS=Homo sapiens GN=RPL17 PE=3 SV=6	37	15	0	21	20	0	0	0	0	0	15	7	31	89.11	1.22744e-09	1	0	2	2	0	0	0	0	0	2	1	4		6	6		15214
A0A087WWU8	TPM3	Tropomyosin alpha-3 chain OS=Homo sapiens GN=TPM3 PE=1 SV=1	37	9	7	0	8	17	0	0	0	0	15	30	24	141.94	6.39735e-15	1	1	0	1	2	0	0	0	0	2	8	5		7	5	Deamidation (NQ)	26421
A0A087WX17	CDH1	Cadherin-1 OS=Homo sapiens GN=CDH1 PE=1 SV=1	3	0	0	0	0	0	0	0	0	0	0	3	3	43.24	4.74242e-05	0	0	0	0	0	0	0	0	0	0	1	1		1	1		71370
A0A087WXA6	GRIPAP1	GRIP1-associated protein 1 (Fragment) OS=Homo sapiens GN=GRIPAP1 PE=1 SV=1	8	0	0	0	0	0	0	0	0	0	0	8	0	35.82	0.000261818	0	0	0	0	0	0	0	0	0	0	1	0		1	1		35148
A0A087WXI5	CDH1	Cadherin-1 OS=Homo sapiens GN=CDH1 PE=1 SV=1	2	0	0	0	0	0	0	0	0	0	0	2	2	43.24	4.74242e-05	0	0	0	0	0	0	0	0	0	0	1	1		1	1		100027
A0A087WXM6	RPL17	60S ribosomal protein L17 (Fragment) OS=Homo sapiens GN=RPL17 PE=3 SV=1	29	11	0	17	15	0	0	0	0	0	11	5	24	89.11	1.22744e-09	1	0	2	2	0	0	0	0	0	2	1	4		6	6		19586
A0A087WYC1	HSPA4	Heat shock 70 kDa protein 4 OS=Homo sapiens GN=HSPA4 PE=1 SV=1	2	0	0	0	0	0	2	0	0	0	0	0	0	29.93	0.00101625	0	0	0	0	0	1	0	0	0	0	0	0		1	1		78606
A0A087WYT3	PTGES3	Prostaglandin E synthase 3 OS=Homo sapiens GN=PTGES3 PE=1 SV=1	6	0	0	0	0	0	0	0	0	0	0	0	6	31.52	0.000704693	0	0	0	0	0	0	0	0	0	0	0	2		1	1		19155
A0A087WZF1	LPP	Lipoma-preferred partner OS=Homo sapiens GN=LPP PE=1 SV=1	9	0	0	4	0	0	0	0	0	0	0	6	9	85.94	2.54683e-09	0	0	1	0	0	0	0	0	0	0	2	3		3	3		63383
A0A087WZK9	EIF3H	Eukaryotic translation initiation factor 3 subunit H OS=Homo sapiens GN=EIF3H PE=1 SV=1	9	0	0	0	0	0	0	0	0	0	0	9	9	50.27	9.39723e-06	0	0	0	0	0	0	0	0	0	0	2	2		2	2		39590
A0A087WZM5	FKBP1A	Peptidylprolyl isomerase OS=Homo sapiens GN=FKBP1A PE=1 SV=1	10	0	0	0	0	0	0	0	0	0	0	10	0	29.84	0.00103753	0	0	0	0	0	0	0	0	0	0	1	0		1	1		14927
A0A087WZT3	BOLA2B	BolA-like protein 2 OS=Homo sapiens GN=BOLA2 PE=1 SV=2	16	0	0	11	11	0	0	11	0	0	0	6	11	48.11	1.54525e-05	0	0	1	1	0	0	1	0	0	0	1	2		2	2		16932
A0A087WZX0	BCL9L	B-cell CLL/lymphoma 9-like protein OS=Homo sapiens GN=BCL9L PE=1 SV=1	1	0	0	1	1	0	0	0	0	0	0	0	0	54.1	3.89045e-06	0	0	1	1	0	0	0	0	0	0	0	0		1	1		153086
A0A087X027	SETSIP	Protein SETSIP OS=Homo sapiens GN=SETSIP PE=3 SV=1	5	5	5	5	5	5	5	0	0	0	0	0	5	62.35	5.82103e-07	1	1	2	1	1	2	0	0	0	0	0	1		1	1		33645
A0A087X0K9	TJP1	Tight junction protein ZO-1 OS=Homo sapiens GN=TJP1 PE=1 SV=1	5	0	0	0	0	1	0	0	0	0	0	4	2	82.01	6.29506e-09	0	0	0	0	1	0	0	0	0	0	4	3		6	6	Deamidation (NQ)	187847
A0A087X0X3	HNRNPM	Heterogeneous nuclear ribonucleoprotein M OS=Homo sapiens GN=HNRNPM PE=1 SV=1	55	21	26	42	41	30	33	13	14	18	23	18	29	236.59	2.1928e-24	13	16	37	39	18	19	7	8	9	16	15	20		36	36	Oxidation (M); Deamidation (NQ)	77570
A0A087X159	SSBP2	Single-stranded DNA-binding protein 2 OS=Homo sapiens GN=SSBP2 PE=1 SV=1	3	0	0	0	3	0	0	0	0	0	0	0	0	38.48	0.000141906	0	0	0	1	0	0	0	0	0	0	0	0		1	1		38755
A0A087X1A5	STAU1	Double-stranded RNA-binding protein Staufen homolog 1 OS=Homo sapiens GN=STAU1 PE=1 SV=1	3	0	0	0	0	0	0	0	0	0	0	3	3	61.6	6.91831e-07	0	0	0	0	0	0	0	0	0	0	1	1		1	1		54946
A0A087X1B7	CHTOP	Chromatin target of PRMT1 protein OS=Homo sapiens GN=CHTOP PE=1 SV=1	17	17	0	0	0	0	17	0	0	0	0	17	0	35.41	0.00028774	1	0	0	0	0	1	0	0	0	0	1	0		1	1		8520
A0A087X1D8	FDPS	Farnesyl pyrophosphate synthase (Fragment) OS=Homo sapiens GN=FDPS PE=1 SV=1	10	0	0	0	10	0	0	0	0	10	0	10	10	48.46	1.42561e-05	0	0	0	1	0	0	0	0	1	0	1	1		1	1	Oxidation (M)	20033
A0A087X1K9	LYPLA1	Acyl-protein thioesterase 1 OS=Homo sapiens GN=LYPLA1 PE=1 SV=1	7	0	0	0	0	0	0	0	0	0	0	7	7	29.16	0.00121339	0	0	0	0	0	0	0	0	0	0	1	1		1	1		17981
A0A087X1U6	EPPK1	Epiplakin OS=Homo sapiens GN=EPPK1 PE=1 SV=1	9	0	1	0	1	1	0	0	0	0	1	6	8	238.23	1.50314e-24	0	2	0	3	3	0	0	0	0	2	20	33		31	1	Oxidation (M)	555666
A0A087X1W1	SRRM2	Serine/arginine repetitive matrix protein 2 OS=Homo sapiens GN=SRRM2 PE=1 SV=1	8	0	0	8	8	0	8	0	8	0	0	0	0	30.9	0.000812831	0	0	1	1	0	1	0	1	0	0	0	0		1	1		27874
A0A087X1W2	PRMT1	Protein arginine N-methyltransferase 1 OS=Homo sapiens GN=PRMT1 PE=1 SV=1	11	5	5	5	11	5	11	0	0	0	6	0	6	63.46	4.50817e-07	1	1	1	2	1	2	0	0	0	1	0	1		2	2		32693
A0A087X1X7	EEF1D	Elongation factor 1-delta OS=Homo sapiens GN=EEF1D PE=1 SV=1	17	11	13	5	8	10	11	10	10	11	6	15	13	172.85	5.188e-18	6	9	2	4	5	6	5	4	6	3	9	8		8	4	Oxidation (M); Deamidation (NQ)	69283
A0A087X2G1	DDX1	ATP-dependent RNA helicase DDX1 OS=Homo sapiens GN=DDX1 PE=1 SV=1	19	6	6	3	8	0	6	0	0	3	3	8	13	138.09	1.55239e-14	2	4	1	3	0	2	0	0	1	1	3	4		8	8	Deamidation (NQ)	73975
A0A087X2I1	PSMC6	26S proteasome regulatory subunit 10B OS=Homo sapiens GN=PSMC6 PE=1 SV=1	20	0	0	0	0	0	0	0	0	0	0	8	16	92.93	5.09331e-10	0	0	0	0	0	0	0	0	0	0	2	4		5	5		45797
A0A096LNH5	GATD3B	Uncharacterized protein OS=Homo sapiens GN=LOC102724023 PE=4 SV=1	18	0	0	0	4	0	0	0	0	0	14	18	14	45.05	3.12608e-05	0	0	0	1	0	0	0	0	0	1	2	1		2	2		19416
A0A096LP73	GATD3B	Uncharacterized protein (Fragment) OS=Homo sapiens GN=LOC102724023 PE=1 SV=1	18	0	0	0	0	0	0	0	0	0	18	18	18	45.05	3.12608e-05	0	0	0	0	0	0	0	0	0	1	1	1		1	1		14536
A0A096LPI6		Uncharacterized protein (Fragment) OS=Homo sapiens PE=4 SV=2	12	0	0	0	3	0	0	0	0	0	9	12	9	45.05	3.12608e-05	0	0	0	1	0	0	0	0	0	1	2	1		2	2		30495
A0A096LPJ3	GPS1	COP9 signalosome complex subunit 1 OS=Homo sapiens GN=GPS1 PE=1 SV=1	6	0	0	0	0	0	0	0	0	0	0	6	6	39.3	0.00011749	0	0	0	0	0	0	0	0	0	0	1	1		1	1		55408
A0A0A0MRA5	HNRNPUL1	Heterogeneous nuclear ribonucleoprotein U-like protein 1 OS=Homo sapiens GN=HNRNPUL1 PE=1 SV=1	6	0	0	2	2	0	0	0	0	0	0	6	0	57.62	1.72982e-06	0	0	1	1	0	0	0	0	0	0	3	0		3	3		85940
A0A0A0MRH6	MIA3	Transport and Golgi organization protein 1 homolog (Fragment) OS=Homo sapiens GN=MIA3 PE=1 SV=6	2	0	0	1	1	1	1	1	0	0	0	1	0	54.33	3.68978e-06	0	0	1	1	1	1	1	0	0	0	1	0		2	2		114025
A0A0A0MRJ6	PCMT1	Protein-L-isoaspartate O-methyltransferase OS=Homo sapiens GN=PCMT1 PE=1 SV=1	21	0	9	9	9	9	9	0	0	9	0	21	9	95.85	2.60016e-10	0	1	1	1	1	1	0	0	1	0	2	1		2	2		30315
A0A0A0MRM8	MYO6	Unconventional myosin-VI OS=Homo sapiens GN=MYO6 PE=1 SV=1	33	14	14	16	18	11	14	11	6	14	10	24	22	257.84	1.64437e-26	16	16	18	18	11	20	13	7	17	11	34	27		35	35	Deamidation (NQ)	145015
A0A0A0MRV0	RRBP1	Ribosome-binding protein 1 OS=Homo sapiens GN=RRBP1 PE=1 SV=1	5	0	0	1	1	0	0	0	0	0	0	4	4	119.32	1.1695e-12	0	0	1	1	0	0	0	0	0	0	3	3		4	4		152456
A0A0A0MRX9	PITRM1	Presequence protease mitochondrial OS=Homo sapiens GN=PITRM1 PE=1 SV=1	3	0	0	0	0	0	0	0	0	0	0	3	3	52.07	6.20869e-06	0	0	0	0	0	0	0	0	0	0	1	1		1	1		67071
A0A0A0MS07	IGHG1	Immunoglobulin heavy constant gamma 1 (Fragment) OS=Homo sapiens GN=IGHG1 PE=1 SV=1	5	5	5	5	5	5	5	5	5	5	2	5	5	60.9	8.12831e-07	4	5	4	4	5	4	4	2	2	3	3	4		2	2	Oxidation (M)	31983
A0A0A0MS08	IGHG1	Immunoglobulin heavy constant gamma 1 (Fragment) OS=Homo sapiens GN=IGHG1 PE=1 SV=1	4	4	4	4	4	4	4	4	4	4	2	4	4	60.9	8.12831e-07	4	5	4	4	5	4	4	2	2	3	3	4		2	2	Oxidation (M)	43912
A0A0A0MS51	GSN	Gelsolin OS=Homo sapiens GN=GSN PE=1 SV=1	11	8	3	2	11	0	3	3	3	5	3	0	0	128.41	1.44212e-13	3	1	1	7	0	1	1	1	2	1	0	0		5	5		82526
A0A0A0MS54	PRKACB	cAMP-dependent protein kinase catalytic subunit beta OS=Homo sapiens GN=PRKACB PE=1 SV=1	11	0	0	0	0	0	0	0	0	0	0	11	5	42.56	5.54626e-05	0	0	0	0	0	0	0	0	0	0	2	1		2	2		41308
A0A0A0MSE2	HADH	Hydroxyacyl-coenzyme A dehydrogenase mitochondrial OS=Homo sapiens GN=HADH PE=1 SV=2	9	0	0	0	0	0	0	0	0	0	0	9	2	62.74	5.32108e-07	0	0	0	0	0	0	0	0	0	0	3	1		3	3		34595
A0A0A0MSI0	PRDX1	Peroxiredoxin-1 (Fragment) OS=Homo sapiens GN=PRDX1 PE=1 SV=1	50	38	17	39	27	39	41	11	11	39	23	39	50	164.08	3.90841e-17	6	2	9	6	8	6	1	1	7	4	8	10		12	11	Deamidation (NQ)	18976
A0A0A0MT09	PPP1R8	Nuclear inhibitor of protein phosphatase 1 (Fragment) OS=Homo sapiens GN=PPP1R8 PE=1 SV=1	10	0	0	0	10	0	0	0	0	0	0	10	0	33.31	0.000466659	0	0	0	1	0	0	0	0	0	0	1	0		1	1		22284
A0A0A0MT60		Peptidylprolyl isomerase (Fragment) OS=Homo sapiens GN=FKBP15 PE=1 SV=1	6	0	0	1	2	1	2	0	0	3	3	0	0	73.64	4.32514e-08	0	0	1	1	1	1	0	0	2	2	0	0		4	4		136273
A0A0A0MT83	IVD	Isovaleryl-CoA dehydrogenase mitochondrial OS=Homo sapiens GN=IVD PE=1 SV=1	9	0	3	0	3	3	3	0	0	0	3	9	7	72.14	6.10942e-08	0	1	0	1	1	1	0	0	0	1	4	2		3	3	Deamidation (NQ)	46651
A0A0A0MTS2		Glucose-6-phosphate isomerase (Fragment) OS=Homo sapiens GN=GPI PE=1 SV=1	11	0	0	0	0	0	0	3	0	0	2	11	5	135.58	2.76694e-14	0	0	0	0	0	0	1	0	0	1	4	2		4	4	Deamidation (NQ)	64825
A0A0A6YY92	ADSL	Adenylosuccinate lyase OS=Homo sapiens GN=ADSL PE=1 SV=1	4	0	0	0	0	0	0	0	0	0	0	4	4	42.23	5.98412e-05	0	0	0	0	0	0	0	0	0	0	1	1		1	1		56217
A0A0A6YYL6	RPL17-C18orf32	Protein RPL17-C18orf32 OS=Homo sapiens GN=RPL17-C18orf32 PE=3 SV=1	21	8	0	12	11	0	0	0	0	0	8	4	18	89.11	1.22744e-09	1	0	2	2	0	0	0	0	0	2	1	4		6	6		26373
A0A0B4J1V6	IGHV3-73	Immunoglobulin heavy variable 3-73 OS=Homo sapiens GN=IGHV3-73 PE=3 SV=1	18	6	6	0	0	0	0	0	0	0	0	0	12	39.09	0.00012331	1	1	0	0	0	0	0	0	0	0	0	1		2	2		12858
A0A0B4J1Z1	SRSF7	Serine/arginine-rich-splicing factor 7 OS=Homo sapiens GN=SRSF7 PE=1 SV=1	42	10	17	36	30	10	22	15	10	12	10	23	17	104.67	3.41193e-11	1	4	4	3	2	3	3	1	1	3	2	2		5	4		15763
A0A0B4J207	PRPS1L1	Ribose-phosphate pyrophosphokinase 3 OS=Homo sapiens GN=PRPS1L1 PE=1 SV=1	5	5	5	5	0	5	5	0	0	0	5	5	5	70.44	9.03649e-08	1	1	1	0	1	1	0	0	0	1	1	1		1	1		34809
A0A0B4J295	BOLA2-SMG1P6	BOLA2-SMG1P6 readthrough OS=Homo sapiens GN=BOLA2-SMG1P6 PE=3 SV=1	13	0	0	13	13	0	0	13	0	0	0	0	13	48.11	1.54525e-05	0	0	1	1	0	0	1	0	0	0	0	2		1	1		13658
A0A0B4J2D5	GATD3B	Uncharacterized protein OS=Homo sapiens GN=LOC102724023 PE=1 SV=1	12	0	0	0	3	0	0	0	0	0	9	12	9	45.05	3.12608e-05	0	0	0	1	0	0	0	0	0	1	2	1		2	2		28142
A0A0B4J2H4		Uncharacterized protein OS=Homo sapiens GN=LOC102724023 PE=1 SV=1	14	0	0	0	3	0	0	0	0	0	11	14	11	45.05	3.12608e-05	0	0	0	1	0	0	0	0	0	1	2	1		2	2		24729
A0A0C4DFS8	NAMPT	Nicotinamide phosphoribosyltransferase OS=Homo sapiens GN=NAMPT PE=1 SV=1	10	4	4	0	4	0	4	0	0	0	4	4	10	77.67	1.71002e-08	1	1	0	1	0	1	0	0	0	1	1	2		2	2		41865
A0A0C4DFV9	SET	Protein SET OS=Homo sapiens GN=SET PE=1 SV=1	5	5	5	5	5	5	5	0	0	0	0	0	5	62.35	5.82103e-07	1	1	2	1	1	2	0	0	0	0	0	1		1	1		31124
A0A0C4DG17	RPSA	40S ribosomal protein SA OS=Homo sapiens GN=RPSA PE=1 SV=1	40	10	30	4	24	13	10	14	10	10	24	28	36	142.91	5.11682e-15	2	5	1	4	3	2	3	2	2	4	6	7		8	8		33314
A0A0C4DGA2	ECI2	Enoyl-CoA delta isomerase 2 mitochondrial OS=Homo sapiens GN=ECI2 PE=1 SV=1	25	5	9	8	0	5	9	3	0	0	0	25	5	151.94	6.39735e-16	1	2	2	0	1	2	1	0	0	0	6	1		7	7		40183
A0A0C4DGB6	ALB	Serum albumin OS=Homo sapiens GN=ALB PE=1 SV=1	5	2	2	1	0	0	5	2	0	5	5	5	5	110.87	8.18465e-12	1	1	1	0	0	3	1	0	6	7	5	4		4	4		69227
A0A0C4DGG9	CHD4	Chromodomain-helicase-DNA-binding protein 4 OS=Homo sapiens GN=CHD4 PE=1 SV=1	2	0	1	2	2	1	0	0	0	0	0	1	0	89.03	1.25026e-09	0	1	2	2	1	0	0	0	0	0	1	0		2	2		220474
A0A0C4DGK8	APEX1	DNA-(apurinic or apyrimidinic site) lyase (Fragment) OS=Homo sapiens GN=APEX1 PE=1 SV=1	12	0	0	12	0	0	0	0	0	0	0	0	12	33.39	0.000458142	0	0	1	0	0	0	0	0	0	0	0	1		1	1		15938
A0A0C4DGV3	NADK2	NAD kinase 2 mitochondrial OS=Homo sapiens GN=NADK2 PE=1 SV=1	13	6	0	0	0	0	0	0	0	0	0	7	0	52.45	5.68853e-06	1	0	0	0	0	0	0	0	0	0	1	0		2	2		28255
A0A0C4DH09	SEC16A	Protein transport protein Sec16A (Fragment) OS=Homo sapiens GN=SEC16A PE=1 SV=1	4	0	3	0	1	0	3	0	0	0	0	3	3	32.55	0.000555904	0	1	0	1	0	1	0	0	0	0	1	1		2	2		80548
A0A0C4DH52	FAM120A	Constitutive coactivator of PPAR-gamma-like protein 1 (Fragment) OS=Homo sapiens GN=FAM120A PE=1 SV=1	4	0	0	0	0	0	0	0	0	0	0	4	4	39.22	0.000119674	0	0	0	0	0	0	0	0	0	0	1	1		1	1		54061
A0A0C4DH67	IGKV1-8	Immunoglobulin kappa variable 1-8 OS=Homo sapiens GN=IGKV1-8 PE=3 SV=1	14	14	14	10	14	14	14	10	14	14	0	10	10	64.79	3.31894e-07	2	2	1	2	3	2	1	1	4	0	1	1		2	2	Deamidation (NQ)	12537
A0A0C4DH69	IGKV1-9	Immunoglobulin kappa variable 1-9 OS=Homo sapiens GN=IGKV1-9 PE=3 SV=1	14	14	14	9	14	14	14	9	14	14	0	9	9	64.79	3.31894e-07	2	2	1	2	3	2	1	1	4	0	1	1		2	2	Deamidation (NQ)	12715
A0A0C4DH72	IGKV1-6	Immunoglobulin kappa variable 1-6 OS=Homo sapiens GN=IGKV1-6 PE=3 SV=1	14	14	14	14	14	14	14	14	0	14	14	14	14	49.9	1.02329e-05	3	2	2	4	2	2	1	0	2	1	1	2		2	2	Deamidation (NQ)	12697
A0A0C4DH73	IGKV1-12	Immunoglobulin kappa variable 1-12 OS=Homo sapiens GN=IGKV1-12 PE=3 SV=1	14	14	14	14	14	14	14	14	0	14	14	14	14	49.9	1.02329e-05	3	2	2	4	2	2	1	0	2	1	1	2		2	2	Deamidation (NQ)	12645
A0A0D9SET8	CAPZA2	F-actin-capping protein subunit alpha-2 OS=Homo sapiens GN=CAPZA2 PE=1 SV=1	16	6	10	16	16	0	0	0	0	0	6	10	10	66.56	2.208e-07	1	1	2	2	0	0	0	0	0	1	1	1		2	1		20081
A0A0D9SF53	DDX3X	ATP-dependent RNA helicase DDX3X OS=Homo sapiens GN=DDX3X PE=1 SV=1	15	4	5	5	7	3	5	7	2	3	7	7	12	148.02	1.57761e-15	2	5	4	6	3	3	4	1	2	4	4	8		9	7	Oxidation (M)	81477
A0A0D9SFB3	DDX3X	ATP-dependent RNA helicase DDX3X OS=Homo sapiens GN=DDX3X PE=1 SV=1	17	5	6	6	8	4	6	8	2	4	8	8	14	148.02	1.57761e-15	2	5	4	6	3	3	4	1	2	4	4	8		9	7	Oxidation (M)	70840
A0A0D9SFP2	HADH	Hydroxyacyl-coenzyme A dehydrogenase mitochondrial OS=Homo sapiens GN=HADH PE=1 SV=1	9	0	0	0	0	0	0	0	0	0	0	9	2	62.74	5.32108e-07	0	0	0	0	0	0	0	0	0	0	3	1		3	3		35237
A0A0D9SFS3	OGDH	2-oxoglutarate dehydrogenase mitochondrial OS=Homo sapiens GN=OGDH PE=1 SV=1	13	3	6	3	6	2	3	2	0	0	3	10	9	128.15	1.53109e-13	1	2	1	2	1	1	1	0	0	1	7	5		7	7	Deamidation (NQ)	113313
A0A0D9SG12	DDX3X	ATP-dependent RNA helicase DDX3X OS=Homo sapiens GN=DDX3X PE=1 SV=1	17	5	6	6	8	4	6	7	2	4	8	8	14	148.02	1.57761e-15	2	5	4	6	3	3	4	1	2	4	4	8		9	7	Oxidation (M)	71541
A0A0G2JIW1	HSPA1B	Heat shock 70 kDa protein 1B OS=Homo sapiens GN=HSPA1B PE=1 SV=1	26	8	6	14	17	16	13	2	4	5	7	14	19	149.37	1.15611e-15	4	3	7	8	8	6	1	3	2	3	7	10		12	3	Deamidation (NQ)	70109
A0A0G2JLD8	SSBP1	Single-stranded DNA-binding protein mitochondrial (Fragment) OS=Homo sapiens GN=SSBP1 PE=1 SV=1	20	11	11	11	11	11	11	11	0	11	0	11	20	85.1	3.0903e-09	1	1	1	1	1	1	1	0	1	0	1	2		2	2		15598
A0A0G2JMS5	MRPL45	39S ribosomal protein L45 mitochondrial OS=Homo sapiens GN=MRPL45 PE=1 SV=1	11	0	0	0	0	0	0	0	0	0	0	11	0	43.22	4.76431e-05	0	0	0	0	0	0	0	0	0	0	1	0		1	1		29408
A0A0G2JNQ3	HNRNPCL2	Heterogeneous nuclear ribonucleoprotein C-like 2 OS=Homo sapiens GN=HNRNPCL2 PE=4 SV=1	23	10	8	10	17	0	11	7	7	8	13	6	3	118.38	1.45211e-12	3	3	3	4	0	2	2	2	2	3	1	2		6	1	Deamidation (NQ)	32053
A0A0G2JPR0	C4A	Complement C4-A OS=Homo sapiens GN=C4A PE=1 SV=1	6	4	5	4	5	5	4	4	0	3	4	0	0	176.74	2.11836e-18	14	8	6	8	7	8	5	0	4	5	0	0		9	9		192874
A0A0G2JQJ0	IGKV1D-8	Immunoglobulin kappa variable 1D-8 (Fragment) OS=Homo sapiens GN=IGKV1D-8 PE=1 SV=4	14	14	14	9	14	14	14	9	14	14	0	9	9	64.79	3.31894e-07	2	2	1	2	3	2	1	1	4	0	1	1		2	2	Deamidation (NQ)	12865
A0A0J9YVP6	PUF60	Poly(U)-binding-splicing factor PUF60 (Fragment) OS=Homo sapiens GN=PUF60 PE=1 SV=1	7	0	0	7	0	0	0	0	0	0	0	3	7	68.11	1.54525e-07	0	0	2	0	0	0	0	0	0	0	1	2		2	2		57399
A0A0J9YVR6	PUF60	Poly(U)-binding-splicing factor PUF60 (Fragment) OS=Homo sapiens GN=PUF60 PE=1 SV=3	12	0	0	12	0	0	0	0	0	0	0	5	12	68.11	1.54525e-07	0	0	2	0	0	0	0	0	0	0	1	2		2	2		33655
A0A0J9YWM1	PUF60	Poly(U)-binding-splicing factor PUF60 (Fragment) OS=Homo sapiens GN=PUF60 PE=1 SV=1	12	0	0	12	0	0	0	0	0	0	0	5	12	68.11	1.54525e-07	0	0	2	0	0	0	0	0	0	0	1	2		2	2		35151
A0A0J9YXJ8	PUF60	Poly(U)-binding-splicing factor PUF60 (Fragment) OS=Homo sapiens GN=PUF60 PE=1 SV=1	7	0	0	7	0	0	0	0	0	0	0	3	7	68.11	1.54525e-07	0	0	2	0	0	0	0	0	0	0	1	2		2	2		56331
A0A0J9YXX5	PUF60	Poly(U)-binding-splicing factor PUF60 (Fragment) OS=Homo sapiens GN=PUF60 PE=1 SV=1	7	0	0	7	0	0	0	0	0	0	0	3	7	68.11	1.54525e-07	0	0	2	0	0	0	0	0	0	0	1	2		2	2		59103
A0A0J9YYL3	PUF60	Poly(U)-binding-splicing factor PUF60 (Fragment) OS=Homo sapiens GN=PUF60 PE=1 SV=1	8	0	0	8	0	0	0	0	0	0	0	3	8	68.11	1.54525e-07	0	0	2	0	0	0	0	0	0	0	1	2		2	2		54627
A0A0R4J2E8	MATR3	Matrin-3 OS=Homo sapiens GN=MATR3 PE=1 SV=1	18	0	4	9	12	3	6	5	2	0	4	2	11	131.52	7.04693e-14	0	3	5	7	1	3	2	1	0	2	1	6		12	12	Deamidation (NQ)	94623
A0A0U1RQH7	RBM39	RNA-binding protein 39 (Fragment) OS=Homo sapiens GN=RBM39 PE=1 SV=1	18	7	11	7	11	7	11	4	0	11	11	7	7	109.24	1.19124e-11	1	2	1	2	1	2	1	0	2	2	1	1		3	3		26699
A0A0U1RR32	H2AC14	Histone H2A OS=Homo sapiens GN=HIST1H3D PE=3 SV=1	44	17	23	42	40	27	27	17	11	27	22	27	27	143.69	4.27563e-15	4	4	8	4	5	4	3	2	5	4	4	9		8	7		18482
A0A0U1RRH7	hCG_2039566	Histone H2A OS=Homo sapiens GN=HIST1H3D PE=3 SV=1	44	16	23	42	40	27	27	16	11	27	22	27	27	143.69	4.27563e-15	4	4	8	4	5	4	3	2	5	4	4	9		8	7		18553
A0A0U1RRM4	PTBP1	Polypyrimidine tract-binding protein 1 OS=Homo sapiens GN=PTBP1 PE=1 SV=1	29	9	8	17	15	6	7	8	5	1	8	13	16	160.05	9.88553e-17	4	4	9	7	2	3	2	2	1	2	7	7		11	11	Deamidation (NQ)	62464
A0A140T9R1	FLOT1	Flotillin-1 (Fragment) OS=Homo sapiens GN=FLOT1 PE=1 SV=1	14	0	0	6	0	0	0	0	0	0	0	14	10	55.42	2.87078e-06	0	0	1	0	0	0	0	0	0	0	3	2		3	3		39777
A0A140T9W4	FLOT1	Flotillin-1 (Fragment) OS=Homo sapiens GN=FLOT1 PE=1 SV=1	26	0	0	11	0	0	0	0	0	0	0	26	19	55.42	2.87078e-06	0	0	1	0	0	0	0	0	0	0	3	2		3	3		20491
A0A140TA32	C4A	Complement C4-A OS=Homo sapiens GN=C4A PE=1 SV=1	6	4	5	4	5	5	4	4	0	3	4	0	0	176.74	2.11836e-18	14	8	6	8	7	8	5	0	4	5	0	0		9	9		187763
A0A1B0GTJ7	ADSL	Adenylosuccinate lyase OS=Homo sapiens GN=ADSL PE=1 SV=1	5	0	0	0	0	0	0	0	0	0	0	5	5	42.23	5.98412e-05	0	0	0	0	0	0	0	0	0	0	1	1		1	1		54434
A0A1B0GV63	ARID1B	AT-rich interactive domain-containing protein 1B (Fragment) OS=Homo sapiens GN=ARID1B PE=1 SV=1	7	1	0	5	5	0	2	1	0	0	1	0	0	108.76	1.33045e-11	1	0	4	6	0	2	1	0	0	1	0	0		7	5		148229
A0A1B0GVK1	ARID1B	AT-rich interactive domain-containing protein 1B OS=Homo sapiens GN=ARID1B PE=1 SV=1	6	1	0	4	4	0	2	1	0	0	1	0	0	108.76	1.33045e-11	1	0	4	6	0	2	1	0	0	1	0	0		7	5		167809
A0A1B0GVS3	ACTR1A	Alpha-centractin OS=Homo sapiens GN=ACTR1A PE=1 SV=1	38	27	14	27	27	32	27	14	0	0	14	34	27	99.75	1.05925e-10	2	1	2	2	3	2	1	0	0	1	5	2		5	2		24957
A0A1B0GWJ2	ARID1B	AT-rich interactive domain-containing protein 1B OS=Homo sapiens GN=ARID1B PE=1 SV=1	6	1	0	4	4	0	2	1	0	0	1	0	0	108.76	1.33045e-11	1	0	4	6	0	2	1	0	0	1	0	0		7	5		161540
A0A1C7CYX9	DPYSL2	Dihydropyrimidinase-related protein 2 OS=Homo sapiens GN=DPYSL2 PE=1 SV=1	2	0	0	0	0	0	0	0	0	0	0	2	2	43.02	4.98884e-05	0	0	0	0	0	0	0	0	0	0	1	1		1	1		73503
A0A1W2PNM1	HADH	Hydroxyacyl-coenzyme A dehydrogenase mitochondrial (Fragment) OS=Homo sapiens GN=HADH PE=1 SV=1	11	0	0	0	0	0	0	0	0	0	0	11	3	62.74	5.32108e-07	0	0	0	0	0	0	0	0	0	0	3	1		3	3		29215
A0A1W2PNX8	UNC45A	Protein unc-45 homolog A OS=Homo sapiens GN=UNC45A PE=1 SV=1	5	0	0	1	0	1	0	0	0	0	0	1	3	111.02	7.90679e-12	0	0	1	0	1	0	0	0	0	0	1	2		4	4		118395
A0A1W2PPS1	HNRNPU	Heterogeneous nuclear ribonucleoprotein U OS=Homo sapiens GN=HNRNPU PE=1 SV=1	27	15	16	22	25	21	14	18	13	11	15	20	22	215.51	2.8119e-22	10	9	20	21	14	8	11	6	5	6	17	17		22	21	Oxidation (M); Deamidation (NQ)	88318
A0A1W2PQ51		Probable ATP-dependent RNA helicase DDX17 OS=Homo sapiens GN=DDX17 PE=1 SV=1	31	8	17	23	19	16	17	12	3	10	10	19	15	191.13	7.70903e-20	6	12	18	14	10	11	7	2	6	6	13	9		19	13	Carbamidomethylation; Oxidation (M)	80458
A0A1W2PQ78	HADH	Hydroxyacyl-coenzyme A dehydrogenase mitochondrial OS=Homo sapiens GN=HADH PE=1 SV=1	17	0	0	0	0	0	0	0	0	0	0	17	4	62.74	5.32108e-07	0	0	0	0	0	0	0	0	0	0	3	1		3	3		19269
A0A1W2PQI2		Serine/threonine-protein phosphatase 2A 55 kDa regulatory subunit B alpha isoform OS=Homo sapiens GN=PPP2R2A PE=1 SV=1	10	0	10	0	0	0	0	0	0	0	0	10	10	53.95	4.02717e-06	0	1	0	0	0	0	0	0	0	0	1	1		1	1		12027
A0A1W2PQS1		26S proteasome regulatory subunit 7 OS=Homo sapiens GN=PSMC2 PE=1 SV=1	5	0	0	5	0	0	0	0	0	0	0	5	5	55.24	2.99226e-06	0	0	1	0	0	0	0	0	0	0	1	1		1	1		44861
A0A1X7SBZ2	DDX17	Probable ATP-dependent RNA helicase DDX17 OS=Homo sapiens GN=DDX17 PE=1 SV=1	31	8	17	23	19	16	17	12	3	10	10	19	15	191.13	7.70903e-20	6	12	18	14	10	11	7	2	6	6	13	9		19	13	Carbamidomethylation; Oxidation (M)	80255
A0A286YES1	IGHG3	Immunoglobulin heavy constant gamma 3 (Fragment) OS=Homo sapiens GN=IGHG3 PE=4 SV=1	3	3	3	3	3	3	3	3	3	3	2	3	3	60.9	8.12831e-07	4	5	4	4	5	4	4	2	2	3	3	4		2	2	Oxidation (M)	49141
A0A286YEY3	SRGAP2B	SLIT-ROBO Rho GTPase-activating protein 2B OS=Homo sapiens GN=SRGAP2B PE=4 SV=1	2	0	0	0	0	2	0	0	0	0	0	0	0	27.88	0.0016293	0	0	0	0	1	0	0	0	0	0	0	0		1	1		53534
A0A286YF22	PHGDH	D-3-phosphoglycerate dehydrogenase OS=Homo sapiens GN=PHGDH PE=4 SV=1	24	10	6	9	9	10	7	9	5	10	10	14	16	168.88	1.2942e-17	5	3	4	4	5	4	4	2	4	4	9	11		14	13	Deamidation (NQ)	55939
A2A274	ACO2	Aconitate hydratase mitochondrial OS=Homo sapiens GN=ACO2 PE=1 SV=1	6	2	0	0	0	2	0	2	2	2	0	2	4	67.74	1.68267e-07	1	0	0	0	1	0	1	1	1	0	1	3		3	3		87820
A2A2P1	CTNNBL1	Beta-catenin-like protein 1 (Fragment) OS=Homo sapiens GN=CTNNBL1 PE=1 SV=1	16	0	0	0	0	0	0	0	0	0	0	16	0	40.7	8.51138e-05	0	0	0	0	0	0	0	0	0	0	1	0		1	1		19226
A2RUF3	SRGAP2	SLIT-ROBO Rho GTPase-activating protein 2 OS=Homo sapiens GN=SRGAP2 PE=1 SV=1	1	0	0	0	0	1	0	0	0	0	0	0	0	27.88	0.0016293	0	0	0	0	1	0	0	0	0	0	0	0		1	1		120870
A5A3E0	POTEF	POTE ankyrin domain family member F OS=Homo sapiens GN=POTEF PE=1 SV=2	8	5	4	3	6	3	4	2	4	5	5	7	7	169.62	1.09144e-17	5	5	6	10	5	5	4	6	7	9	16	17		13	1	Deamidation (NQ)	121444
A6NGP5	JPT2	Jupiter microtubule-associated homolog 2 OS=Homo sapiens GN=JPT2 PE=1 SV=2	17	0	0	8	10	0	0	0	0	0	0	17	10	56.04	2.48886e-06	0	0	1	1	0	0	0	0	0	0	2	1		2	2		18906
A6NHR9	SMCHD1	Structural maintenance of chromosomes flexible hinge domain-containing protein 1 OS=Homo sapiens GN=SMCHD1 PE=1 SV=2	1	0	0	1	0	0	0	0	0	0	0	1	0	37.44	0.000180302	0	0	1	0	0	0	0	0	0	0	1	0		1	1		226372
A6NLN1	PTBP1	Polypyrimidine tract binding protein 1 isoform CRA_b OS=Homo sapiens GN=PTBP1 PE=1 SV=4	32	10	9	19	17	7	8	9	5	2	9	15	18	160.05	9.88553e-17	4	4	9	7	2	3	2	2	1	2	7	7		11	11	Deamidation (NQ)	56511
A6XGL3	PRSS1	Protease serine 1 OS=Homo sapiens GN=PRSS1 PE=1 SV=1	8	8	8	8	8	8	8	8	8	8	8	4	8	80.82	8.27942e-09	5	9	6	6	7	6	7	10	7	5	2	4		4	4	Oxidation (M); Deamidation (NQ)	25399
A8MTM1	CBR1	Carbonyl reductase [NADPH] 1 OS=Homo sapiens GN=CBR1 PE=1 SV=1	13	0	0	0	0	0	0	0	0	0	6	13	0	81.91	6.44169e-09	0	0	0	0	0	0	0	0	0	1	2	0		2	2		24499
A8MUF7		Hemoglobin subunit epsilon (Fragment) OS=Homo sapiens GN=HBE1 PE=1 SV=1	11	0	11	0	0	0	0	11	11	0	11	0	0	33.47	0.00044978	0	1	0	0	0	0	1	2	0	1	0	0		1	1		9470
A8MUS3	RPL23A	60S ribosomal protein L23a OS=Homo sapiens GN=RPL23A PE=1 SV=1	18	7	7	7	0	0	7	7	7	0	7	7	18	80.14	9.68278e-09	1	1	1	0	0	1	1	2	0	1	1	3		3	3		21916
A8MVT4	MRPL23	39S ribosomal protein L23 mitochondrial OS=Homo sapiens GN=MRPL23 PE=1 SV=1	22	0	0	0	0	0	0	0	0	0	0	9	13	55.4	2.88403e-06	0	0	0	0	0	0	0	0	0	0	1	1		2	2		18818
A8MVZ9	ALDOC	Fructose-bisphosphate aldolase OS=Homo sapiens GN=ALDOC PE=1 SV=1	16	12	8	12	12	8	7	8	8	7	8	14	12	129.68	1.07647e-13	3	2	3	3	1	1	2	1	1	2	5	6		5	3		36295
A8MW50	LDHB	L-lactate dehydrogenase (Fragment) OS=Homo sapiens GN=LDHB PE=1 SV=1	17	7	0	0	7	0	0	0	0	0	0	0	10	73.09	4.90908e-08	1	0	0	1	0	0	0	0	0	0	0	2		3	3		25218
A8MXK4	RPS9	40S ribosomal protein S9 OS=Homo sapiens GN=RPS9 PE=1 SV=1	14	0	0	0	0	0	0	0	0	0	0	14	14	39.16	0.000121339	0	0	0	0	0	0	0	0	0	0	1	1		1	1		9534
A8MXP9	MATR3	Matrin-3 OS=Homo sapiens GN=MATR3 PE=1 SV=1	17	0	4	8	12	3	5	4	2	0	4	2	10	131.52	7.04693e-14	0	3	5	7	1	3	2	1	0	2	1	6		12	12	Deamidation (NQ)	99967
B0QY89	EIF3L	Eukaryotic translation initiation factor 3 subunit L OS=Homo sapiens GN=EIF3L PE=1 SV=1	13	5	5	3	5	5	3	3	0	0	5	11	8	149.23	1.19399e-15	2	2	1	2	2	1	1	0	0	2	5	4		6	6		70902
B0QYK0	EWSR1	RNA-binding protein EWS OS=Homo sapiens GN=EWSR1 PE=1 SV=1	9	0	6	2	6	6	2	6	0	0	4	9	6	118.52	1.40605e-12	0	2	1	2	3	1	3	0	0	1	4	3		4	4		64929
B0YIW6	ARCN1	Archain 1 isoform CRA_a OS=Homo sapiens GN=ARCN1 PE=1 SV=1	24	2	0	8	2	8	0	6	0	0	2	14	13	140.17	9.61612e-15	1	0	2	1	2	0	1	0	0	1	5	5		8	8	Deamidation (NQ)	61626
B0YJC4	VIM	Vimentin OS=Homo sapiens GN=VIM PE=1 SV=1	10	0	0	2	0	0	0	0	4	2	5	3	3	86.13	2.43781e-09	0	0	1	0	0	0	0	1	1	3	4	2		5	1		49653
B1AH49	MPST	3-mercaptopyruvate sulfurtransferase OS=Homo sapiens GN=MPST PE=1 SV=1	6	0	6	6	6	0	6	0	0	0	0	6	0	62.21	6.01174e-07	0	1	1	1	0	1	0	0	0	0	1	0		1	1		24982
B1AHB1	MCM5	DNA helicase OS=Homo sapiens GN=MCM5 PE=1 SV=1	4	0	0	0	0	2	2	0	0	0	0	0	2	41.06	7.8343e-05	0	0	0	0	1	1	0	0	0	0	0	1		2	2		77593
B1AHD1	SNU13	NHP2-like protein 1 OS=Homo sapiens GN=SNU13 PE=1 SV=1	9	0	0	9	9	9	0	0	0	0	9	9	9	42	6.30957e-05	0	0	1	1	1	0	0	0	0	1	1	1		1	1		14627
B1ALA9	PRPS1	Ribose-phosphate pyrophosphokinase 1 OS=Homo sapiens GN=PRPS1 PE=1 SV=1	8	8	8	8	0	8	8	0	0	0	8	8	8	70.44	9.03649e-08	1	1	1	0	1	1	0	0	0	1	1	1		1	1		24084
B1APF7	PRKACB	cAMP-dependent protein kinase catalytic subunit beta (Fragment) OS=Homo sapiens GN=PRKACB PE=1 SV=1	9	0	0	0	0	0	0	0	0	0	0	9	9	42.56	5.54626e-05	0	0	0	0	0	0	0	0	0	0	1	1		1	1		21646
B1APF8	PRKACB	cAMP-dependent protein kinase catalytic subunit beta (Fragment) OS=Homo sapiens GN=PRKACB PE=1 SV=1	19	0	0	0	0	0	0	0	0	0	0	19	8	42.56	5.54626e-05	0	0	0	0	0	0	0	0	0	0	2	1		2	2		24886
B1APF9	PRKACB	cAMP-dependent protein kinase catalytic subunit beta OS=Homo sapiens GN=PRKACB PE=1 SV=1	17	0	0	0	0	0	0	0	0	0	0	17	7	42.56	5.54626e-05	0	0	0	0	0	0	0	0	0	0	2	1		2	2		28550
B1APG0	PRKACB	cAMP-dependent protein kinase catalytic subunit beta (Fragment) OS=Homo sapiens GN=PRKACB PE=1 SV=1	20	0	0	0	0	0	0	0	0	0	0	20	8	42.56	5.54626e-05	0	0	0	0	0	0	0	0	0	0	2	1		2	2		23870
B1APG1	PRKACB	cAMP-dependent protein kinase catalytic subunit beta (Fragment) OS=Homo sapiens GN=PRKACB PE=1 SV=1	21	0	0	0	0	0	0	0	0	0	0	21	9	42.56	5.54626e-05	0	0	0	0	0	0	0	0	0	0	2	1		2	2		23118
B1APG2	PRKACB	cAMP-dependent protein kinase catalytic subunit beta (Fragment) OS=Homo sapiens GN=PRKACB PE=1 SV=1	20	0	0	0	0	0	0	0	0	0	0	20	8	42.56	5.54626e-05	0	0	0	0	0	0	0	0	0	0	2	1		2	2		24324
B1APG3	PRKACB	cAMP-dependent protein kinase catalytic subunit beta OS=Homo sapiens GN=PRKACB PE=1 SV=1	16	0	0	0	0	0	0	0	0	0	0	16	6	42.56	5.54626e-05	0	0	0	0	0	0	0	0	0	0	2	1		2	2		30498
B1AR61	HK1	Phosphotransferase (Fragment) OS=Homo sapiens GN=HK1 PE=1 SV=1	19	0	0	0	0	9	0	0	0	0	0	9	19	40.59	8.72971e-05	0	0	0	0	1	0	0	0	0	0	1	2		2	2		15658
B1AR62	HK1	Phosphotransferase (Fragment) OS=Homo sapiens GN=HK1 PE=1 SV=1	23	0	0	0	0	11	0	0	0	0	0	11	23	40.59	8.72971e-05	0	0	0	0	1	0	0	0	0	0	1	2		2	2		13033
B1AR63		Phosphotransferase (Fragment) OS=Homo sapiens GN=HK1 PE=1 SV=8	9	0	0	0	0	4	0	0	0	0	0	4	9	40.59	8.72971e-05	0	0	0	0	1	0	0	0	0	0	1	2		2	2		32550
B2R5W2	HNRNPC	Heterogeneous nuclear ribonucleoproteins C1/C2 OS=Homo sapiens GN=HNRNPC PE=1 SV=1	41	20	23	32	36	19	21	20	17	17	30	24	24	177.39	1.8239e-18	5	6	10	9	7	4	6	7	5	9	7	7		11	6	Oxidation (M)	31948
B2RXH8	HNRNPCL2	Heterogeneous nuclear ribonucleoprotein C-like 2 OS=Homo sapiens GN=HNRNPCL2 PE=1 SV=1	23	10	8	10	17	0	11	7	7	8	13	6	3	118.38	1.45211e-12	3	3	3	4	0	2	2	2	2	3	1	2		6	1	Deamidation (NQ)	32072
B3KQ25	PSME3	Proteasome activator complex subunit 3 OS=Homo sapiens GN=PSME3 PE=1 SV=1	8	8	8	8	8	8	8	8	0	0	8	0	0	62.2	6.0256e-07	2	2	1	1	2	1	1	0	0	1	0	0		1	1		22455
B3KQV6	PPP2R1A	Serine/threonine-protein phosphatase 2A 65 kDa regulatory subunit A alpha isoform OS=Homo sapiens GN=PPP2R1A PE=1 SV=1	10	0	0	0	0	5	0	5	0	0	0	5	5	47.89	1.62555e-05	0	0	0	0	1	0	1	0	0	0	1	1		2	2		45604
B3KS98	EIF3H	Eukaryotic translation initiation factor 3 subunit H OS=Homo sapiens GN=EIF3S3 PE=1 SV=1	9	0	0	0	0	0	0	0	0	0	0	9	9	50.27	9.39723e-06	0	0	0	0	0	0	0	0	0	0	2	2		2	2		41581
B3KT61	RALYL	RNA-binding Raly-like protein OS=Homo sapiens GN=RALYL PE=1 SV=1	4	0	4	0	4	0	0	0	4	0	0	0	4	34.97	0.00031842	0	1	0	1	0	0	0	1	0	0	0	1		1	1		31074
B4DDC6	PTGES3	Prostaglandin E synthase 3 OS=Homo sapiens GN=PTGES3 PE=1 SV=1	8	0	0	0	0	0	0	0	0	0	0	0	8	31.52	0.000704693	0	0	0	0	0	0	0	0	0	0	0	2		1	1		14573
B4DDD8	HARS1	Histidine--tRNA ligase cytoplasmic OS=Homo sapiens GN=HARS PE=1 SV=1	5	0	0	0	0	0	0	0	0	0	0	5	5	29.82	0.00104232	0	0	0	0	0	0	0	0	0	0	1	1		1	1		48569
B4DEB1	H3-3A	Histone H3 OS=Homo sapiens GN=H3F3A PE=1 SV=1	22	6	6	9	22	6	9	6	0	0	6	15	16	57.29	1.86638e-06	1	2	2	6	1	1	1	0	0	1	3	3		4	4		14053
B4DGM3	SMARCE1	SWI/SNF-related matrix-associated actin-dependent regulator of chromatin subfamily E member 1 OS=Homo sapiens GN=SMARCE1 PE=1 SV=1	36	10	20	26	36	7	10	10	7	7	16	0	0	186.7	2.13796e-19	3	8	7	11	3	3	3	2	2	5	0	0		10	10	Oxidation (M)	44770
B4DGU4	CTNNB1	Catenin beta-1 OS=Homo sapiens GN=CTNNB1 PE=1 SV=1	12	0	0	0	0	0	2	0	2	0	0	11	9	105.08	3.10456e-11	0	0	0	0	0	1	0	1	0	0	5	4		6	5		84766
B4DJV2	CS	Citrate synthase OS=Homo sapiens GN=CS PE=1 SV=1	14	4	2	8	4	4	0	0	4	0	4	9	10	125.56	2.77971e-13	1	1	3	2	1	0	0	1	0	1	3	4		6	6		50432
B4DP62	SLC25A1	Solute carrier family 25 (Mitochondrial carrier citrate transporter) member 1 isoform CRA_b OS=Homo sapiens GN=SLC25A1 PE=1 SV=1	5	0	0	0	0	0	0	0	0	0	0	5	5	42.16	6.08135e-05	0	0	0	0	0	0	0	0	0	0	1	1		1	1		23210
B4DP64	LYPLA1	Acyl-protein thioesterase 1 OS=Homo sapiens GN=LYPLA1 PE=1 SV=1	6	0	0	0	0	0	0	0	0	0	0	6	6	29.16	0.00121339	0	0	0	0	0	0	0	0	0	0	1	1		1	1		21123
B4DUR8	CCT3	T-complex protein 1 subunit gamma OS=Homo sapiens GN=CCT3 PE=1 SV=1	31	10	10	13	11	12	18	11	9	6	10	22	14	148.49	1.41579e-15	5	3	7	5	7	9	5	3	3	4	9	8		12	12	Oxidation (M)	55674
B4DV12	UBB	Polyubiquitin-B OS=Homo sapiens GN=UBB PE=1 SV=1	22	10	10	10	16	10	0	10	0	0	10	16	16	62.51	5.61048e-07	1	1	2	3	2	0	1	0	0	1	2	2		3	3		17215
B4DXZ6	FXR1	Fragile X mental retardation syndrome-related protein 1 OS=Homo sapiens GN=FXR1 PE=1 SV=1	5	3	3	0	0	3	0	3	0	0	3	3	5	69.36	1.15878e-07	1	1	0	0	1	0	1	0	0	1	1	2		2	2		68327
B4DY08	HNRNPC	Heterogeneous nuclear ribonucleoproteins C1/C2 OS=Homo sapiens GN=HNRNPC PE=1 SV=1	42	20	23	33	36	19	21	20	17	17	30	24	24	177.39	1.8239e-18	5	6	10	9	7	4	6	7	5	9	7	7		11	6	Oxidation (M)	31972
B4DY09	ILF2	Interleukin enhancer-binding factor 2 OS=Homo sapiens GN=ILF2 PE=1 SV=1	32	13	10	16	24	9	11	10	12	10	4	13	20	149.66	1.08143e-15	4	2	10	8	2	4	2	3	2	1	4	5		9	9	Deamidation (NQ)	38910
B5MCL5	SMARCB1	SWI/SNF-related matrix-associated actin-dependent regulator of chromatin subfamily B member 1 OS=Homo sapiens GN=SMARCB1 PE=1 SV=1	20	5	5	20	20	11	5	11	0	5	5	0	0	126.6	2.18776e-13	1	1	6	6	2	1	2	0	1	1	0	0		5	5		38770
B5MCN7	NCOA1	Nuclear receptor coactivator 1 OS=Homo sapiens GN=NCOA1 PE=1 SV=1	2	0	0	2	0	0	0	0	0	0	0	0	0	32.74	0.000532108	0	0	2	0	0	0	0	0	0	0	0	0		2	2		135621
B5MCP9	RPS7	40S ribosomal protein S7 OS=Homo sapiens GN=RPS7 PE=1 SV=1	15	0	0	11	15	4	0	0	0	0	4	11	6	52.64	5.44503e-06	0	0	3	3	1	0	0	0	0	1	2	1		3	3		21312
B5MCT8	RPS9	40S ribosomal protein S9 OS=Homo sapiens GN=RPS9 PE=1 SV=1	14	6	0	0	0	0	0	0	0	0	0	8	8	39.16	0.000121339	1	0	0	0	0	0	0	0	0	0	1	1		2	2		16628
B5MCX3	SEPTIN2	Septin-2 OS=Homo sapiens GN=SEPT2 PE=1 SV=1	18	0	4	0	4	4	4	0	0	0	4	18	11	74.62	3.45144e-08	0	1	0	1	1	1	0	0	0	2	5	2		3	3		36940
B5MD17	CBX1	Chromobox protein homolog 1 (Fragment) OS=Homo sapiens GN=CBX1 PE=1 SV=1	20	10	10	10	20	10	10	0	10	10	0	10	0	89.76	1.05682e-09	3	1	2	2	1	1	0	1	1	0	1	0		2	1	Oxidation (M)	19326
B5MDF5	RAN	GTP-binding nuclear protein Ran OS=Homo sapiens GN=RAN PE=1 SV=1	33	21	15	19	23	15	25	15	9	14	8	19	19	143.58	4.38531e-15	6	4	7	7	4	6	4	2	5	2	6	7		8	8		26224
B5MDG7	HMG20B	SWI/SNF-related matrix-associated actin-dependent regulator of chromatin subfamily E member 1-related (Fragment) OS=Homo sapiens GN=HMG20B PE=1 SV=2	9	0	0	0	9	0	0	0	0	0	0	0	0	64.98	3.17687e-07	0	0	0	2	0	0	0	0	0	0	0	0		2	2		31199
B5MEG9	MAP4	Microtubule-associated protein 4 (Fragment) OS=Homo sapiens GN=MAP4 PE=1 SV=9	4	0	2	2	2	0	0	0	0	0	2	4	2	58.73	1.33968e-06	0	1	1	1	0	0	0	0	0	1	2	1		2	2		80332
B7WNR0	ALB	Serum albumin OS=Homo sapiens GN=ALB PE=1 SV=1	6	3	3	1	0	0	6	3	0	6	6	6	6	110.87	8.18465e-12	1	1	1	0	0	3	1	0	6	7	5	4		4	4		56212
B7Z3Z9	ACSL1	Long-chain-fatty-acid--CoA ligase 1 OS=Homo sapiens GN=ACSL1 PE=1 SV=1	6	0	0	3	3	0	0	0	0	0	0	2	6	61.8	6.60693e-07	0	0	1	1	0	0	0	0	0	0	1	2		2	2		58586
B7Z4C8	RPL31	60S ribosomal protein L31 OS=Homo sapiens GN=RPL31 PE=1 SV=1	25	11	18	18	18	18	11	7	11	18	18	18	25	111.67	6.80769e-12	1	2	2	2	2	1	1	1	2	2	2	4		3	3		15119
B7Z4E3	RPL31	60S ribosomal protein L31 OS=Homo sapiens GN=RPL31 PE=1 SV=1	27	12	19	19	19	19	12	8	12	19	19	19	27	111.67	6.80769e-12	1	2	2	2	2	1	1	1	2	2	2	4		3	3		13955
B7Z596	TPM1	Tropomyosin alpha-1 chain OS=Homo sapiens GN=TPM1 PE=1 SV=1	17	7	5	0	0	7	0	0	0	0	5	12	12	97.05	1.97242e-10	1	1	0	0	1	0	0	0	0	1	4	2		3	1		31753
B7Z6Z4	MYL6	Myosin light polypeptide 6 OS=Homo sapiens GN=MYL6 PE=1 SV=1	35	12	5	3	5	6	4	12	0	6	0	15	22	115.97	2.5293e-12	2	1	1	2	2	1	2	0	1	0	4	5		7	7	Deamidation (NQ)	26707
B7Z7P8	ETF1	Eukaryotic peptide chain release factor subunit 1 OS=Homo sapiens GN=ETF1 PE=1 SV=1	3	0	0	0	3	3	0	0	0	0	0	3	3	32.76	0.000529663	0	0	0	1	1	0	0	0	0	0	1	1		1	1		47476
B7Z8V7	NADK2	NAD kinase 2 mitochondrial OS=Homo sapiens GN=NADK2 PE=1 SV=1	10	5	0	0	0	0	0	0	0	0	0	6	0	52.45	5.68853e-06	1	0	0	0	0	0	0	0	0	0	1	0		2	2		34176
B7ZAR1	CCT5	T-complex protein 1 subunit epsilon OS=Homo sapiens GN=CCT5 PE=1 SV=1	30	12	12	0	23	9	6	6	0	0	2	20	14	149.08	1.23595e-15	2	3	0	6	2	1	1	0	0	1	7	3		9	9		55349
B7ZB02	PRPS1L1	Ribose-phosphate pyrophosphokinase 1 OS=Homo sapiens GN=PRPS1 PE=1 SV=1	15	15	15	15	0	15	15	0	0	0	15	15	15	70.44	9.03649e-08	1	1	1	0	1	1	0	0	0	1	1	1		1	1		12324
B7ZM87	SRGAP2	SLIT-ROBO Rho GTPase-activating protein 2 OS=Homo sapiens GN=SRGAP2 PE=1 SV=1	1	0	0	0	0	1	0	0	0	0	0	0	0	27.88	0.0016293	0	0	0	0	1	0	0	0	0	0	0	0		1	1		120742
B7ZM99	MTHFD1L	MTHFD1L protein OS=Homo sapiens GN=MTHFD1L PE=1 SV=1	4	0	0	1	1	0	0	0	0	0	0	4	0	49.94	1.01391e-05	0	0	1	1	0	0	0	0	0	0	3	0		3	3		105889
B8ZZL8	HSPE1	10 kDa heat shock protein mitochondrial OS=Homo sapiens GN=HSPE1 PE=1 SV=1	24	0	14	0	0	14	0	0	0	0	14	10	0	71.94	6.39735e-08	0	1	0	0	1	0	0	0	0	1	1	0		2	2		10690
B9A067	IMMT	MICOS complex subunit MIC60 OS=Homo sapiens GN=IMMT PE=1 SV=2	23	6	7	2	4	5	4	2	2	4	2	13	9	134.72	3.37287e-14	5	3	1	2	2	2	1	1	2	1	8	4		12	12		78974
B9EGA3	SMARCD2	SMARCD2 protein OS=Homo sapiens GN=SMARCD2 PE=1 SV=1	38	19	17	38	38	14	16	25	3	8	11	0	0	170.39	9.14113e-18	5	4	15	15	4	4	7	1	3	5	0	0		13	11	Oxidation (M)	55857
C9IYN3	HNRNPLL	Heterogeneous nuclear ribonucleoprotein L-like OS=Homo sapiens GN=HNRNPLL PE=1 SV=2	3	0	0	3	3	0	0	0	0	0	0	0	0	45.17	3.04089e-05	0	0	1	1	0	0	0	0	0	0	0	0		1	1		59664
C9IYQ7	NUP35	Nucleoporin NUP53 (Fragment) OS=Homo sapiens GN=NUP35 PE=1 SV=1	17	0	0	0	0	0	0	0	0	0	0	17	0	50.21	9.52796e-06	0	0	0	0	0	0	0	0	0	0	1	0		1	1		11724
C9J0D1	H2AZ2	Histone H2A OS=Homo sapiens GN=H2AFV PE=1 SV=1	21	21	21	7	7	7	7	21	0	7	0	7	7	63.03	4.97737e-07	3	2	2	1	1	1	2	0	1	0	1	2		2	1		13163
C9J0Q5	NCOR2	Nuclear receptor corepressor 2 OS=Homo sapiens GN=NCOR2 PE=1 SV=2	4	0	0	1	3	0	0	0	0	0	0	0	0	93.2	4.7863e-10	0	0	2	5	0	0	0	0	0	0	0	0		6	6		272821
C9J1V9	EEF1E1-BLOC1S5	EEF1E1-BLOC1S5 readthrough (NMD candidate) OS=Homo sapiens GN=EEF1E1-BLOC1S5 PE=4 SV=2	7	0	0	0	0	0	0	0	0	0	0	0	7	52.07	6.20869e-06	0	0	0	0	0	0	0	0	0	0	0	1		1	1		17018
C9J1Z8	ARF5	ADP-ribosylation factor 5 (Fragment) OS=Homo sapiens GN=ARF5 PE=1 SV=1	27	0	0	0	0	0	0	0	0	0	0	21	7	27.32	0.00185353	0	0	0	0	0	0	0	0	0	0	2	1		3	1		17107
C9J3R0	RCC1	Regulator of chromosome condensation (Fragment) OS=Homo sapiens GN=RCC1 PE=1 SV=8	36	0	18	23	30	22	23	7	0	7	18	30	23	137.46	1.79473e-14	0	2	5	5	2	3	1	0	1	4	6	4		5	5	Deamidation (NQ)	29414
C9J406	IMMT	MICOS complex subunit MIC60 OS=Homo sapiens GN=IMMT PE=1 SV=1	25	6	7	2	4	5	4	2	2	4	2	14	10	134.72	3.37287e-14	5	3	1	2	2	2	1	1	2	1	8	4		12	12		73254
C9J4S4	RAB7A	Ras-related protein Rab-7a OS=Homo sapiens GN=RAB7A PE=1 SV=1	14	0	0	0	0	0	14	14	0	0	14	14	0	53.63	4.33511e-06	0	0	0	0	0	1	1	0	0	1	1	0		1	1		10962
C9J4V0	RAB7A	Ras-related protein Rab-7a OS=Homo sapiens GN=RAB7A PE=1 SV=1	10	0	0	0	0	0	10	10	0	0	10	10	0	53.63	4.33511e-06	0	0	0	0	0	1	1	0	0	1	1	0		1	1		15138
C9J4W5	EIF5A2	Eukaryotic translation initiation factor 5A (Fragment) OS=Homo sapiens GN=EIF5A2 PE=1 SV=1	17	17	7	17	17	10	17	0	0	17	7	17	17	73.71	4.25598e-08	3	2	5	2	1	3	0	0	2	1	4	4		2	2		12821
C9J7B5	EIF5A2	Eukaryotic translation initiation factor 5A OS=Homo sapiens GN=EIF5A2 PE=1 SV=1	18	18	7	18	18	11	18	0	0	18	7	18	18	73.71	4.25598e-08	3	2	5	2	1	3	0	0	2	1	4	4		2	2		11945
C9J7H8	LDHB	L-lactate dehydrogenase B chain (Fragment) OS=Homo sapiens GN=LDHB PE=1 SV=8	29	12	0	0	12	0	0	0	0	0	0	0	17	73.09	4.90908e-08	1	0	0	1	0	0	0	0	0	0	0	2		3	3		14734
C9J826	JUP	Junction plakoglobin (Fragment) OS=Homo sapiens GN=JUP PE=1 SV=8	24	0	0	0	0	11	0	7	0	0	3	16	20	114.66	3.41979e-12	0	0	0	0	2	0	1	0	0	1	4	4		6	5		30206
C9J8P9	CLTA	Clathrin light chain OS=Homo sapiens GN=CLTA PE=1 SV=1	11	0	0	0	0	0	0	0	0	11	11	0	11	39.44	0.000113763	0	0	0	0	0	0	0	0	1	1	0	1		1	1		21102
C9J8S3	RAB7A	Ras-related protein Rab-7a OS=Homo sapiens GN=RAB7A PE=1 SV=1	9	0	0	0	0	0	9	9	0	0	9	9	0	53.63	4.33511e-06	0	0	0	0	0	1	1	0	0	1	1	0		1	1		18027
C9J9K3	RPSA	40S ribosomal protein SA (Fragment) OS=Homo sapiens GN=RPSA PE=1 SV=8	46	11	35	5	27	15	12	16	11	11	27	32	41	142.91	5.11682e-15	2	5	1	4	3	2	3	2	2	4	6	7		8	8		29405
C9J9W2	LASP1	LIM and SH3 domain protein 1 (Fragment) OS=Homo sapiens GN=LASP1 PE=1 SV=1	8	0	0	8	0	0	0	0	0	0	0	8	8	46.08	2.46604e-05	0	0	1	0	0	0	0	0	0	0	1	1		1	1		18980
C9JA28	SSR3	Translocon-associated protein subunit gamma OS=Homo sapiens GN=SSR3 PE=1 SV=1	8	0	0	0	0	8	0	0	0	0	0	8	8	59.24	1.19124e-06	0	0	0	0	1	0	0	0	0	0	1	2		1	1		20161
C9JAB2	SRSF7	Serine/arginine-rich-splicing factor 7 OS=Homo sapiens GN=SRSF7 PE=1 SV=1	25	6	10	21	17	6	13	9	6	7	6	13	10	104.67	3.41193e-11	1	4	4	3	2	3	3	1	1	3	2	2		5	4		26928
C9JAK5	ARF4	ADP-ribosylation factor 4 OS=Homo sapiens GN=ARF4 PE=1 SV=1	20	0	0	0	0	0	0	7	0	0	0	20	7	34.67	0.000341193	0	0	0	0	0	0	1	0	0	0	2	1		2	1		17699
C9JDM3	RANBP1	Ran-specific GTPase-activating protein (Fragment) OS=Homo sapiens GN=RANBP1 PE=1 SV=8	13	0	7	0	0	0	0	0	7	0	0	13	7	63.1	4.89779e-07	0	1	0	0	0	0	0	1	0	0	3	1		2	2		18816
C9JE98	NCOR2	Nuclear receptor corepressor 2 OS=Homo sapiens GN=NCOR2 PE=1 SV=1	4	0	0	1	3	0	0	0	0	0	0	0	0	93.2	4.7863e-10	0	0	2	5	0	0	0	0	0	0	0	0		6	6		268040
C9JFD3		Nuclear receptor corepressor 2 OS=Homo sapiens GN=NCOR2 PE=1 SV=1	4	0	0	1	3	0	0	0	0	0	0	0	0	93.2	4.7863e-10	0	0	2	5	0	0	0	0	0	0	0	0		6	6		273654
C9JJ34	RANBP1	Ran-specific GTPase-activating protein (Fragment) OS=Homo sapiens GN=RANBP1 PE=1 SV=1	13	0	7	0	0	0	0	0	7	0	0	13	7	63.1	4.89779e-07	0	1	0	0	0	0	0	1	0	0	3	1		2	2		18762
C9JK18	JUP	Junction plakoglobin (Fragment) OS=Homo sapiens GN=JUP PE=1 SV=8	22	0	0	0	0	10	0	6	0	0	3	15	19	114.66	3.41979e-12	0	0	0	0	2	0	1	0	0	1	4	4		6	5		32347
C9JKY1	JUP	Junction plakoglobin (Fragment) OS=Homo sapiens GN=JUP PE=1 SV=8	22	0	0	0	0	10	0	6	0	0	3	15	19	114.66	3.41979e-12	0	0	0	0	2	0	1	0	0	1	4	4		6	5		32582
C9JL85	MTPN	Myotrophin OS=Homo sapiens GN=MTPN PE=1 SV=1	38	33	33	33	33	33	33	33	33	33	33	33	38	88.95	1.2735e-09	1	1	1	1	1	1	1	1	1	1	1	2		2	2		5704
C9JLI6	RPS27L	40S ribosomal protein S27 OS=Homo sapiens GN=RPS27L PE=1 SV=1	27	13	27	13	13	13	0	13	0	0	0	13	13	73.72	4.2462e-08	1	3	1	1	1	0	1	0	0	0	1	1		2	1		10886
C9JM19	RPS9	40S ribosomal protein S9 OS=Homo sapiens GN=RPS9 PE=1 SV=1	12	5	0	0	0	0	0	0	0	0	0	7	7	39.16	0.000121339	1	0	0	0	0	0	0	0	0	0	1	1		2	2		18401
C9JNW5	RPL24	60S ribosomal protein L24 OS=Homo sapiens GN=RPL24 PE=1 SV=1	20	9	15	9	14	15	9	9	0	15	15	5	14	88.34	1.46555e-09	1	2	1	2	4	1	2	0	2	2	2	2		3	3	Oxidation (M)	17543
C9JPM4	ARF4	ADP-ribosylation factor 4 (Fragment) OS=Homo sapiens GN=ARF4 PE=1 SV=1	32	0	0	0	0	0	0	8	0	0	0	32	8	34.67	0.000341193	0	0	0	0	0	0	1	0	0	0	3	1		3	1		14553
C9JQS9	PCCB	Propionyl-CoA carboxylase beta chain mitochondrial OS=Homo sapiens GN=PCCB PE=1 SV=1	8	0	0	0	0	0	0	0	0	0	0	5	3	38.1	0.000154882	0	0	0	0	0	0	0	0	0	0	2	1		3	3		60737
C9JTX4	JUP	Junction plakoglobin (Fragment) OS=Homo sapiens GN=JUP PE=1 SV=1	28	0	0	0	0	13	0	8	0	0	4	19	24	114.66	3.41979e-12	0	0	0	0	2	0	1	0	0	1	4	4		6	5		25705
C9JU56	RPL31	60S ribosomal protein L31 (Fragment) OS=Homo sapiens GN=RPL31 PE=1 SV=1	28	12	20	20	20	20	12	8	12	20	20	20	28	111.67	6.80769e-12	1	2	2	2	2	1	1	1	2	2	2	4		3	3		13336
C9JUG7	CAPZA2	F-actin-capping protein subunit alpha-2 OS=Homo sapiens GN=CAPZA2 PE=1 SV=1	19	7	12	19	19	0	0	0	0	0	7	12	12	66.56	2.208e-07	1	1	2	2	0	0	0	0	0	1	1	1		2	1		16699
C9JXB8	RPL24	60S ribosomal protein L24 OS=Homo sapiens GN=RPL24 PE=1 SV=1	25	11	18	11	17	18	11	11	0	18	18	7	17	88.34	1.46555e-09	1	2	1	2	4	1	2	0	2	2	2	2		3	3	Oxidation (M)	14369
C9JYQ9	RPL22L1	60S ribosomal protein L22-like 1 OS=Homo sapiens GN=RPL22L1 PE=1 SV=1	27	20	20	10	26	20	20	20	0	10	20	26	27	96.21	2.39332e-10	2	3	1	5	2	3	2	0	1	2	7	5		4	4		14478
C9JZR2	CTNND1	Catenin delta-1 OS=Homo sapiens GN=CTNND1 PE=1 SV=2	9	1	0	0	0	1	1	0	0	1	1	6	8	76.79	2.09411e-08	1	0	0	0	1	1	0	0	1	1	3	4		5	5		104848
C9K0U8	SSBP1	Single-stranded DNA-binding protein mitochondrial (Fragment) OS=Homo sapiens GN=SSBP1 PE=1 SV=1	22	12	12	12	12	12	12	12	0	12	0	12	22	85.1	3.0903e-09	1	1	1	1	1	1	1	0	1	0	1	2		2	2		14131
D6R9I9	ABCE1	ATP-binding cassette sub-family E member 1 OS=Homo sapiens GN=ABCE1 PE=1 SV=1	3	0	0	0	0	0	0	0	0	0	0	3	3	35.64	0.000272898	0	0	0	0	0	0	0	0	0	0	1	1		1	1		47037
D6R9P3	HNRNPAB	Heterogeneous nuclear ribonucleoprotein A/B OS=Homo sapiens GN=HNRNPAB PE=1 SV=1	20	5	10	9	5	5	0	5	0	0	10	0	5	73.17	4.81948e-08	1	2	2	1	1	0	1	0	0	2	0	1		4	4		30303
D6RA96	RTEL1-TNFRSF6B	Regulator of telomere elongation helicase 1 OS=Homo sapiens GN=RTEL1-TNFRSF6B PE=3 SV=1	2	0	0	0	0	2	0	0	0	0	0	0	0	29.44	0.00113763	0	0	0	0	2	0	0	0	0	0	0	0		1	1		86787
D6RAF8	HNRNPD	Heterogeneous nuclear ribonucleoprotein D0 (Fragment) OS=Homo sapiens GN=HNRNPD PE=1 SV=1	42	26	32	31	36	15	30	15	6	6	26	37	31	156.95	2.01837e-16	5	8	8	13	3	6	2	2	1	4	11	7		12	11	Oxidation (M)	23076
D6RAN4	RPL9	60S ribosomal protein L9 (Fragment) OS=Homo sapiens GN=RPL9 PE=1 SV=8	41	33	10	21	37	17	10	10	10	0	20	35	35	136.03	2.49459e-14	4	1	3	5	2	1	1	2	0	3	5	5		6	6	Deamidation (NQ)	20775
D6RAX7	COPS4	COP9 constitutive photomorphogenic-like protein subunit 4 isoform 2 OS=Homo sapiens GN=COPS4 PE=1 SV=1	9	0	0	3	6	0	0	0	0	0	0	6	6	100.97	7.99834e-11	0	0	1	2	0	0	0	0	0	0	2	2		3	3		47727
D6RBD7	EEF1E1	Eukaryotic translation elongation factor 1 epsilon-1 OS=Homo sapiens GN=EEF1E1 PE=4 SV=1	7	0	0	0	0	0	0	0	0	0	0	0	7	52.07	6.20869e-06	0	0	0	0	0	0	0	0	0	0	0	1		1	1		16686
D6RBW1	EIF4E	Eukaryotic translation initiation factor 4E OS=Homo sapiens GN=EIF4E PE=1 SV=1	6	0	0	0	0	0	0	0	0	0	0	0	6	51.29	7.43019e-06	0	0	0	0	0	0	0	0	0	0	0	1		1	1		28512
D6RBZ0	HNRNPAB	Heterogeneous nuclear ribonucleoprotein A/B OS=Homo sapiens GN=HNRNPAB PE=1 SV=1	17	5	9	8	4	4	0	4	0	0	9	0	4	73.17	4.81948e-08	1	2	2	1	1	0	1	0	0	2	0	1		4	4		35682
D6RCB3	ETF1	Eukaryotic peptide chain release factor subunit 1 OS=Homo sapiens GN=ETF1 PE=1 SV=1	14	0	0	0	14	14	0	0	0	0	0	14	14	32.76	0.000529663	0	0	0	1	1	0	0	0	0	0	1	1		1	1		10482
D6RCQ0	EEF1E1	Eukaryotic translation elongation factor 1 epsilon-1 (Fragment) OS=Homo sapiens GN=EEF1E1 PE=4 SV=1	11	0	0	0	0	0	0	0	0	0	0	0	11	52.07	6.20869e-06	0	0	0	0	0	0	0	0	0	0	0	1		1	1		10424
D6RD18	HNRNPAB	Heterogeneous nuclear ribonucleoprotein A/B OS=Homo sapiens GN=HNRNPAB PE=1 SV=1	19	5	10	9	5	5	0	5	0	0	10	0	5	73.17	4.81948e-08	1	2	2	1	1	0	1	0	0	2	0	1		4	4		30474
D6RD46	LIMCH1	LIM and calponin homology domains-containing protein 1 OS=Homo sapiens GN=LIMCH1 PE=1 SV=1	6	0	0	0	0	0	0	0	0	0	0	5	3	40.08	9.81748e-05	0	0	0	0	0	0	0	0	0	0	3	2		4	4		109935
D6RDJ3	POLR1C	DNA-directed RNA polymerases I and III subunit RPAC1 (Fragment) OS=Homo sapiens GN=POLR1C PE=1 SV=1	15	0	0	15	15	15	15	0	0	0	0	0	0	45.61	2.74789e-05	0	0	1	1	1	1	0	0	0	0	0	0		1	1		14205
D6REM4	CSNK1A1	Casein kinase I isoform alpha OS=Homo sapiens GN=CSNK1A1 PE=1 SV=1	5	0	0	0	5	5	0	0	0	0	0	0	0	39.65	0.000108393	0	0	0	1	1	0	0	0	0	0	0	0		1	1		27741
D6REM6	MATR3	Matrin-3 OS=Homo sapiens GN=MATR3 PE=1 SV=1	17	0	4	9	11	4	4	5	0	0	4	2	9	131.52	7.04693e-14	0	3	5	6	1	2	2	0	0	2	1	5		11	11	Deamidation (NQ)	88359
D6RER5	SEPTIN11	Septin-11 OS=Homo sapiens GN=SEPT11 PE=1 SV=1	8	0	0	0	0	0	0	0	0	0	0	5	4	57.7	1.69824e-06	0	0	0	0	0	0	0	0	0	0	1	1		2	2		49809
D6REX3	SEC31A	Protein transport protein Sec31A OS=Homo sapiens GN=SEC31A PE=1 SV=1	8	2	1	0	2	0	2	0	0	0	0	8	6	113.22	4.76431e-12	2	1	0	2	0	2	0	0	0	0	9	7		7	7		136226
D6RFN0	COPS4	COP9 signalosome complex subunit 4 OS=Homo sapiens GN=COPS4 PE=1 SV=1	9	0	0	3	6	0	0	0	0	0	0	6	6	100.97	7.99834e-11	0	0	1	2	0	0	0	0	0	0	2	2		3	3		49685
D6RG13	RPS3A	40S ribosomal protein S3a (Fragment) OS=Homo sapiens GN=RPS3A PE=1 SV=1	39	11	17	14	18	12	4	15	0	4	11	26	18	139.82	1.04232e-14	3	3	3	4	2	1	3	0	1	3	9	6		10	10	Deamidation (NQ)	25608
D6RGI3	SEPTIN11	Septin 11 isoform CRA_b OS=Homo sapiens GN=SEPT11 PE=1 SV=1	8	0	0	0	0	0	0	0	0	0	0	5	4	57.7	1.69824e-06	0	0	0	0	0	0	0	0	0	0	1	1		2	2		49006
D6RHD5	ALB	Serum albumin OS=Homo sapiens GN=ALB PE=1 SV=1	6	3	3	2	0	0	6	3	0	6	6	6	6	110.87	8.18465e-12	1	1	1	0	0	3	1	0	6	7	5	4		4	4		52059
D6RJE8	ETF1	Eukaryotic peptide chain release factor subunit 1 (Fragment) OS=Homo sapiens GN=ETF1 PE=1 SV=8	11	0	0	0	11	11	0	0	0	0	0	11	11	32.76	0.000529663	0	0	0	1	1	0	0	0	0	0	1	1		1	1		13231
D6W592		Heterogeneous nuclear ribonucleoprotein L-like OS=Homo sapiens GN=HNRPLL PE=1 SV=1	3	0	0	3	3	0	0	0	0	0	0	0	0	45.17	3.04089e-05	0	0	1	1	0	0	0	0	0	0	0	0		1	1		60099
D6W5Y5	CIRBP	Cold inducible RNA binding protein isoform CRA_c OS=Homo sapiens GN=CIRBP PE=1 SV=1	4	0	0	0	0	0	0	0	0	4	0	0	0	49.25	1.1885e-05	0	0	0	0	0	0	0	0	1	0	0	0		1	1		31918
E5RFP0	NUDCD2	NudC domain-containing protein 2 OS=Homo sapiens GN=NUDCD2 PE=1 SV=1	8	0	0	8	0	0	0	0	0	0	0	0	0	27.02	0.00198609	0	0	1	0	0	0	0	0	0	0	0	0		1	1		14745
E5RG71	RALYL	RNA-binding Raly-like protein (Fragment) OS=Homo sapiens GN=RALYL PE=1 SV=1	14	0	14	0	14	0	0	0	14	0	0	0	14	34.97	0.00031842	0	1	0	1	0	0	0	1	0	0	0	1		1	1		9212
E5RGR0	LYPLA1	Acyl-protein thioesterase 1 (Fragment) OS=Homo sapiens GN=LYPLA1 PE=1 SV=1	6	0	0	0	0	0	0	0	0	0	0	6	6	29.16	0.00121339	0	0	0	0	0	0	0	0	0	0	1	1		1	1		20861
E5RHG6	TBCA	Tubulin-specific chaperone A OS=Homo sapiens GN=TBCA PE=1 SV=2	14	0	14	14	14	0	0	14	0	0	0	14	14	44.44	3.59749e-05	0	1	2	1	0	0	1	0	0	0	2	1		1	1		15062
E5RHG8	ELOC	Elongin-C (Fragment) OS=Homo sapiens GN=ELOC PE=1 SV=1	22	0	22	0	22	22	0	0	0	0	0	22	22	72.93	5.09331e-08	0	1	0	1	1	0	0	0	0	0	1	1		1	1		9960
E5RHW4	ERLIN2	Erlin-2 (Fragment) OS=Homo sapiens GN=ERLIN2 PE=1 SV=1	7	0	0	4	4	0	0	0	0	0	0	7	4	61.13	7.70903e-07	0	0	1	1	0	0	0	0	0	0	2	1		2	2		37725
E5RI99	RPL30	60S ribosomal protein L30 (Fragment) OS=Homo sapiens GN=RPL30 PE=1 SV=1	11	0	0	0	0	0	0	0	0	0	0	0	11	51.37	7.29458e-06	0	0	0	0	0	0	0	0	0	0	0	1		1	1		12656
E5RIS7	TCEA1	Transcription elongation factor A protein 1 OS=Homo sapiens GN=TCEA1 PE=1 SV=1	12	0	12	12	12	0	12	0	0	0	12	0	0	39.27	0.000118304	0	1	1	1	0	1	0	0	0	1	0	0		1	1		12612
E5RIW3	TBCA	Tubulin-specific chaperone A OS=Homo sapiens GN=TBCA PE=1 SV=1	21	0	21	21	21	0	0	21	0	0	0	21	21	44.44	3.59749e-05	0	1	2	1	0	0	1	0	0	0	2	1		1	1		10080
E5RIY1	PPP2R2A	Serine/threonine-protein phosphatase 2A 55 kDa regulatory subunit B alpha isoform OS=Homo sapiens GN=PPP2R2A PE=1 SV=1	8	0	8	0	0	0	0	0	0	0	0	8	8	53.95	4.02717e-06	0	1	0	0	0	0	0	0	0	0	1	1		1	1		14750
E5RJ93	TCEA1	Transcription elongation factor A protein 1 OS=Homo sapiens GN=TCEA1 PE=1 SV=1	14	0	14	14	14	0	14	0	0	0	14	0	0	39.27	0.000118304	0	1	1	1	0	1	0	0	0	1	0	0		1	1		10228
E5RJ97	TRPS1	Zinc finger transcription factor Trps1 OS=Homo sapiens GN=TRPS1 PE=1 SV=1	4	0	0	2	2	0	0	0	0	0	0	0	0	44.9	3.23594e-05	0	0	1	1	0	0	0	0	0	0	0	0		2	2		99169
E5RJD2	DECR1	2 4-dienoyl-CoA reductase mitochondrial (Fragment) OS=Homo sapiens GN=DECR1 PE=1 SV=1	15	0	0	0	0	0	0	0	0	0	0	15	0	72.88	5.15229e-08	0	0	0	0	0	0	0	0	0	0	1	0		1	1		15898
E5RJD8	TBCA	Tubulin-specific chaperone A OS=Homo sapiens GN=TBCA PE=1 SV=1	15	0	15	15	15	0	0	15	0	0	0	15	15	44.44	3.59749e-05	0	1	2	1	0	0	1	0	0	0	2	1		1	1		14306
E7EMB3	CALM2	Calmodulin-2 OS=Homo sapiens GN=CALM2 PE=1 SV=1	26	9	17	9	17	9	9	9	0	17	17	18	17	103.64	4.32514e-11	1	2	2	2	1	1	1	0	2	2	4	4		4	4	Deamidation (NQ)	21689
E7EMK3	FLOT2	Flotillin-2 OS=Homo sapiens GN=FLOT2 PE=1 SV=1	14	0	0	0	0	0	0	0	0	0	0	14	11	88.08	1.55597e-09	0	0	0	0	0	0	0	0	0	0	4	5		5	5		53137
E7EN72	PRPF31	U4/U6 small nuclear ribonucleoprotein Prp31 (Fragment) OS=Homo sapiens GN=PRPF31 PE=1 SV=1	5	5	5	0	5	0	5	0	0	0	5	5	5	57.64	1.72187e-06	1	1	0	1	0	1	0	0	0	1	1	1		1	1		31447
E7ENC1	PCCB	Propionyl-CoA carboxylase beta chain mitochondrial OS=Homo sapiens GN=PCCB PE=1 SV=1	5	0	0	0	0	0	0	0	0	0	0	5	0	38.1	0.000154882	0	0	0	0	0	0	0	0	0	0	1	0		1	1		32468
E7EPB3	RPL14	60S ribosomal protein L14 OS=Homo sapiens GN=RPL14 PE=1 SV=1	19	10	10	19	10	19	10	19	10	10	10	19	19	81.44	7.17794e-09	1	1	3	1	2	2	2	1	1	1	3	3		3	3		14558
E7EPK0	LIMCH1	LIM and calponin homology domains-containing protein 1 OS=Homo sapiens GN=LIMCH1 PE=1 SV=1	5	0	0	0	0	0	0	0	0	0	0	4	3	40.08	9.81748e-05	0	0	0	0	0	0	0	0	0	0	2	2		3	3		101799
E7EPK1	SEPTIN7	Septin-7 OS=Homo sapiens GN=SEPT7 PE=1 SV=2	4	0	0	0	0	0	0	0	0	0	0	0	4	28.5	0.00141254	0	0	0	0	0	0	0	0	0	0	0	1		1	1		50695
E7EPM6	ACSL1	Long-chain-fatty-acid--CoA ligase 1 OS=Homo sapiens GN=ACSL1 PE=1 SV=1	5	0	0	3	3	0	0	0	0	0	0	2	5	61.8	6.60693e-07	0	0	1	1	0	0	0	0	0	0	1	2		2	2		74282
E7EQ64	PRSS1	Trypsin-1 OS=Homo sapiens GN=PRSS1 PE=1 SV=1	7	7	7	7	7	7	7	7	7	7	7	4	7	80.82	8.27942e-09	5	9	6	6	7	6	7	10	7	5	2	4		4	4	Oxidation (M); Deamidation (NQ)	28123
E7EQB9	POLR1C	DNA-directed RNA polymerases I and III subunit RPAC1 OS=Homo sapiens GN=POLR1C PE=1 SV=1	6	0	0	6	6	6	6	0	0	0	0	0	0	45.61	2.74789e-05	0	0	1	1	1	1	0	0	0	0	0	0		1	1		33840
E7EQU1	HMGB3	High mobility group protein B3 (Fragment) OS=Homo sapiens GN=HMGB3 PE=1 SV=1	4	0	0	4	4	0	4	0	0	0	0	0	0	35.02	0.000314775	0	0	1	1	0	1	0	0	0	0	0	0		1	1		22090
E7EQV9	RPL15	Ribosomal protein L15 (Fragment) OS=Homo sapiens GN=RPL15 PE=1 SV=1	39	5	13	21	29	0	13	0	5	5	17	25	29	125.17	3.04089e-13	1	2	4	4	0	2	0	1	1	3	4	5		6	6		20510
E7ERC4	SSB	Lupus La protein (Fragment) OS=Homo sapiens GN=SSB PE=1 SV=1	8	0	8	8	0	0	0	0	0	0	0	0	0	37.31	0.00018578	0	1	1	0	0	0	0	0	0	0	0	0		1	1		21443
E7ERJ7	PABPC1	Polyadenylate-binding protein OS=Homo sapiens GN=PABPC1 PE=1 SV=1	19	5	11	5	6	5	5	7	5	9	7	11	9	168.59	1.38357e-17	2	5	2	3	2	2	3	2	4	3	5	5		10	10	Oxidation (M); Deamidation (NQ)	67139
E7ERL0	NME1	Nucleoside diphosphate kinase A OS=Homo sapiens GN=NME1 PE=1 SV=1	21	9	9	21	21	9	21	9	9	0	0	21	21	77.61	1.7338e-08	1	1	2	3	1	3	1	1	0	0	4	3		2	2	Oxidation (M)	15261
E7ERR6	DYNC1I2	Cytoplasmic dynein 1 intermediate chain 2 (Fragment) OS=Homo sapiens GN=DYNC1I2 PE=1 SV=1	15	0	0	0	0	0	0	0	0	0	0	15	0	29.04	0.00124738	0	0	0	0	0	0	0	0	0	0	1	0		1	1		15542
E7ES08	HMGB3	High mobility group protein B3 (Fragment) OS=Homo sapiens GN=HMGB3 PE=1 SV=1	4	0	0	4	4	0	4	0	0	0	0	0	0	35.02	0.000314775	0	0	1	1	0	1	0	0	0	0	0	0		1	1		21445
E7ES33	SEPTIN7	Septin-7 OS=Homo sapiens GN=SEPT7 PE=1 SV=3	4	0	0	0	0	0	0	0	0	0	0	0	4	28.5	0.00141254	0	0	0	0	0	0	0	0	0	0	0	1		1	1		48716
E7ESI2	CDK2	Cyclin-dependent kinase 2 OS=Homo sapiens GN=CDK2 PE=1 SV=1	5	0	0	0	0	0	0	0	0	0	0	0	5	30.63	0.000864968	0	0	0	0	0	0	0	0	0	0	0	1		1	1		27165
E7ESX0	PRPF31	U4/U6 small nuclear ribonucleoprotein Prp31 (Fragment) OS=Homo sapiens GN=PRPF31 PE=1 SV=1	5	5	5	0	5	0	5	0	0	0	5	5	5	57.64	1.72187e-06	1	1	0	1	0	1	0	0	0	1	1	1		1	1		30607
E7ET33	ITIH3	Inter-alpha-trypsin inhibitor heavy chain H3 OS=Homo sapiens GN=ITIH3 PE=1 SV=1	4	2	0	0	2	2	2	0	0	2	0	0	0	84.12	3.87258e-09	1	0	0	1	1	1	0	0	1	0	0	0		2	2		78130
E7ETA6	PCM1	Pericentriolar material 1 protein OS=Homo sapiens GN=PCM1 PE=1 SV=1	11	2	0	4	4	4	4	6	2	2	5	0	0	151.77	6.65273e-16	3	0	6	5	3	4	6	3	3	5	0	0		12	1	Oxidation (M)	227729
E7ETK0	RPS24	40S ribosomal protein S24 OS=Homo sapiens GN=RPS24 PE=1 SV=1	11	11	11	11	11	11	11	11	0	0	11	11	11	69.74	1.0617e-07	1	2	1	1	1	1	1	0	0	1	1	1		1	1	Oxidation (M)	15197
E7ETZ0	CALM2	Calmodulin-1 OS=Homo sapiens GN=CALM1 PE=1 SV=1	34	11	22	11	22	11	11	11	0	22	22	23	22	103.64	4.32514e-11	1	2	2	2	1	1	1	0	2	2	4	4		4	4	Deamidation (NQ)	16966
E7EU85	FXR1	Fragile X mental retardation syndrome-related protein 1 OS=Homo sapiens GN=FXR1 PE=1 SV=1	7	4	4	0	0	4	0	4	0	0	4	4	7	69.36	1.15878e-07	1	1	0	0	1	0	1	0	0	1	1	2		2	2		50991
E7EU94	PRPF31	U4/U6 small nuclear ribonucleoprotein Prp31 (Fragment) OS=Homo sapiens GN=PRPF31 PE=1 SV=8	6	6	6	0	6	0	6	0	0	0	6	6	6	57.64	1.72187e-06	1	1	0	1	0	1	0	0	0	1	1	1		1	1		28859
E7EUM4	DYNC1I2	Cytoplasmic dynein 1 intermediate chain 2 (Fragment) OS=Homo sapiens GN=DYNC1I2 PE=1 SV=1	15	0	0	0	0	0	0	0	0	0	0	15	0	29.04	0.00124738	0	0	0	0	0	0	0	0	0	0	1	0		1	1		15243
E7EUU4	EIF4G1	Eukaryotic translation initiation factor 4 gamma 1 OS=Homo sapiens GN=EIF4G1 PE=1 SV=1	6	1	0	0	1	1	0	1	0	0	0	4	3	82.48	5.64937e-09	1	0	0	1	1	0	1	0	0	0	5	4		7	7		171641
E7EUY5	SSBP1	Single-stranded DNA-binding protein mitochondrial (Fragment) OS=Homo sapiens GN=SSBP1 PE=1 SV=1	20	11	11	11	11	11	11	11	0	11	0	11	20	85.1	3.0903e-09	1	1	1	1	1	1	1	0	1	0	1	2		2	2		15713
E7EVA0	MAP4	Microtubule-associated protein OS=Homo sapiens GN=MAP4 PE=1 SV=1	2	0	1	1	1	0	0	0	0	0	1	1	1	58.73	1.33968e-06	0	1	1	1	0	0	0	0	0	1	2	2		3	3		245442
E7EVX8	PRPF31	U4/U6 small nuclear ribonucleoprotein Prp31 OS=Homo sapiens GN=PRPF31 PE=1 SV=1	3	3	3	0	3	0	3	0	0	0	3	3	3	57.64	1.72187e-06	1	1	0	1	0	1	0	0	0	1	1	1		1	1		54766
E7EX29	YWHAZ	14-3-3 protein zeta/delta (Fragment) OS=Homo sapiens GN=YWHAZ PE=1 SV=1	33	11	16	13	26	0	13	3	13	3	17	22	22	135.07	3.11172e-14	2	5	3	5	0	2	1	2	2	4	5	4		8	6		28037
E7EX73	EIF4G1	Eukaryotic translation initiation factor 4 gamma 1 OS=Homo sapiens GN=EIF4G1 PE=1 SV=1	6	1	0	0	1	1	0	1	0	0	0	4	4	82.48	5.64937e-09	1	0	0	1	1	0	1	0	0	0	5	4		7	7		158644
E7EX90	DCTN1	Dynactin subunit 1 OS=Homo sapiens GN=DCTN1 PE=1 SV=1	1	0	0	0	0	0	0	0	0	0	0	0	1	26.8	0.0020893	0	0	0	0	0	0	0	0	0	0	0	1		1	1		139094
E9PAV3	NACA	Nascent polypeptide-associated complex subunit alpha muscle-specific form OS=Homo sapiens GN=NACA PE=1 SV=1	2	1	1	1	1	1	1	1	1	0	1	1	1	96.21	2.39332e-10	2	1	1	2	1	1	1	1	0	1	1	2		4	4		205419
E9PB61	ALYREF	THO complex subunit 4 OS=Homo sapiens GN=ALYREF PE=1 SV=1	21	10	10	17	7	10	17	10	0	10	10	14	7	100.6	8.70964e-11	1	1	2	1	1	2	1	0	1	1	3	1		3	3		27558
E9PBW4	HBG2	Hemoglobin subunit gamma-2 OS=Homo sapiens GN=HBG2 PE=1 SV=1	7	0	7	0	0	0	0	7	7	0	7	0	0	33.47	0.00044978	0	1	0	0	0	0	1	2	0	1	0	0		1	1		15319
E9PC52	RBBP7	Histone-binding protein RBBP7 OS=Homo sapiens GN=RBBP7 PE=1 SV=1	15	0	0	6	2	9	2	0	0	0	8	2	2	67	1.99526e-07	0	0	1	1	2	1	0	0	0	2	1	1		3	3		46938
E9PCA1	CCT5	T-complex protein 1 subunit epsilon OS=Homo sapiens GN=CCT5 PE=1 SV=1	29	11	11	0	22	8	5	5	0	0	2	19	13	149.08	1.23595e-15	2	3	0	6	2	1	1	0	0	1	7	3		9	9		57144
E9PCR7	OGDH	2-oxoglutarate dehydrogenase mitochondrial OS=Homo sapiens GN=OGDH PE=1 SV=1	13	3	5	3	5	2	3	2	0	0	3	10	8	128.15	1.53109e-13	1	2	1	2	1	1	1	0	0	1	7	5		7	7	Deamidation (NQ)	117665
E9PD68	CRMP1	Dihydropyrimidinase-related protein 1 OS=Homo sapiens GN=CRMP1 PE=1 SV=1	3	0	0	0	0	0	0	0	0	0	0	3	3	43.02	4.98884e-05	0	0	0	0	0	0	0	0	0	0	1	1		1	1		62030
E9PDF2	OGDH	2-oxoglutarate dehydrogenase mitochondrial OS=Homo sapiens GN=OGDH PE=1 SV=1	13	3	6	3	6	2	3	2	0	0	3	10	9	128.15	1.53109e-13	1	2	1	2	1	1	1	0	0	1	7	5		7	7	Deamidation (NQ)	117244
E9PDJ9	LIMCH1	LIM and calponin homology domains-containing protein 1 OS=Homo sapiens GN=LIMCH1 PE=1 SV=1	5	0	0	0	0	0	0	0	0	0	0	4	3	40.08	9.81748e-05	0	0	0	0	0	0	0	0	0	0	2	2		3	3		103523
E9PE82	ACADS	Short-chain-specific acyl-CoA dehydrogenase mitochondrial OS=Homo sapiens GN=ACADS PE=1 SV=1	6	0	0	0	0	0	0	0	0	0	0	3	6	42.32	5.86138e-05	0	0	0	0	0	0	0	0	0	0	1	2		2	2		44012
E9PEB5	FUBP1	Far upstream element-binding protein 1 OS=Homo sapiens GN=FUBP1 PE=1 SV=1	14	6	3	9	13	3	4	3	3	0	5	6	9	120.23	9.48418e-13	3	1	3	5	1	2	2	2	0	2	2	4		6	4		68904
E9PEJ4	DLAT	Acetyltransferase component of pyruvate dehydrogenase complex OS=Homo sapiens GN=DLAT PE=1 SV=1	12	0	0	3	0	3	3	3	3	0	0	12	7	119.01	1.25603e-12	0	0	1	0	2	1	2	1	0	0	4	2		5	5		57587
E9PEM5	LRBA	Lipopolysaccharide-responsive and beige-like anchor protein OS=Homo sapiens GN=LRBA PE=1 SV=1	2	1	0	1	0	1	1	0	0	0	0	1	1	58.24	1.49968e-06	1	0	1	0	1	1	0	0	0	0	2	2		4	4		286973
E9PES6	HMGB3	High mobility group protein B3 (Fragment) OS=Homo sapiens GN=HMGB3 PE=1 SV=1	5	0	0	5	5	0	5	0	0	0	0	0	0	35.02	0.000314775	0	0	1	1	0	1	0	0	0	0	0	0		1	1		17522
E9PEW8	HBD	Hemoglobin subunit delta (Fragment) OS=Homo sapiens GN=HBD PE=1 SV=1	10	0	10	0	0	0	0	10	10	0	10	0	0	33.47	0.00044978	0	1	0	0	0	0	1	2	0	1	0	0		1	1		11346
E9PEX6	DLD	Dihydrolipoyl dehydrogenase OS=Homo sapiens GN=DLD PE=1 SV=1	22	14	14	4	15	16	15	3	0	3	2	13	13	132.78	5.2723e-14	4	4	2	6	5	5	1	0	1	1	8	6		10	10		51816
E9PF10	NUP155	Nuclear pore complex protein Nup155 OS=Homo sapiens GN=NUP155 PE=1 SV=1	3	0	0	0	0	0	0	0	0	0	0	1	1	31.71	0.000674528	0	0	0	0	0	0	0	0	0	0	1	1		2	2	Deamidation (NQ)	148094
E9PF18	HADH	Hydroxyacyl-coenzyme A dehydrogenase mitochondrial OS=Homo sapiens GN=HADH PE=1 SV=2	8	0	0	0	0	0	0	0	0	0	0	8	2	62.74	5.32108e-07	0	0	0	0	0	0	0	0	0	0	3	1		3	3		42124
E9PF19	TBL2	Transducin beta-like protein 2 OS=Homo sapiens GN=TBL2 PE=1 SV=1	3	0	0	0	0	0	0	0	0	0	0	3	3	39.9	0.000102329	0	0	0	0	0	0	0	0	0	0	1	1		1	1		45935
E9PFF5	FXR1	Fragile X mental retardation syndrome-related protein 1 OS=Homo sapiens GN=FXR1 PE=1 SV=1	6	4	4	0	0	4	0	4	0	0	4	4	6	69.36	1.15878e-07	1	1	0	0	1	0	1	0	0	1	1	2		2	2		55106
E9PFI5	RPS3A	40S ribosomal protein S3a OS=Homo sapiens GN=RPS3A PE=1 SV=1	32	12	13	16	20	13	4	16	0	4	12	24	20	139.82	1.04232e-14	3	2	3	4	2	1	3	0	1	3	8	6		8	8	Deamidation (NQ)	23747
E9PFN5	GSTK1	Glutathione S-transferase kappa OS=Homo sapiens GN=GSTK1 PE=1 SV=1	11	0	0	0	0	0	0	0	0	0	0	11	11	27.13	0.00193642	0	0	0	0	0	0	0	0	0	0	1	1		1	1		21707
E9PG15	YWHAQ	14-3-3 protein theta (Fragment) OS=Homo sapiens GN=YWHAQ PE=1 SV=1	20	15	15	15	20	15	9	15	0	5	5	20	9	90.42	9.07821e-10	2	2	2	3	2	1	2	0	2	1	3	1		3	1		17048
E9PGG1	DYNC1I2	Cytoplasmic dynein 1 intermediate chain 2 (Fragment) OS=Homo sapiens GN=DYNC1I2 PE=1 SV=1	19	0	0	0	0	0	0	0	0	0	0	19	0	29.04	0.00124738	0	0	0	0	0	0	0	0	0	0	1	0		1	1		12328
E9PGM1	EIF4G1	Eukaryotic translation initiation factor 4 gamma 1 OS=Homo sapiens GN=EIF4G1 PE=1 SV=1	6	1	0	0	1	1	0	1	0	0	0	4	4	82.48	5.64937e-09	1	0	0	1	1	0	1	0	0	0	5	4		7	7		166746
E9PGX9	SSB	Lupus La protein (Fragment) OS=Homo sapiens GN=SSB PE=1 SV=1	12	0	12	12	0	0	0	0	0	0	0	0	0	37.31	0.00018578	0	1	1	0	0	0	0	0	0	0	0	0		1	1		13909
E9PH38	PPP2R1A	Serine/threonine-protein phosphatase 2A 65 kDa regulatory subunit A alpha isoform (Fragment) OS=Homo sapiens GN=PPP2R1A PE=1 SV=2	15	0	0	0	0	15	0	15	0	0	0	0	15	47.89	1.62555e-05	0	0	0	0	1	0	1	0	0	0	0	1		1	1		14628
E9PHH8	PIAS3	E3 SUMO-protein ligase PIAS3 OS=Homo sapiens GN=PIAS3 PE=1 SV=1	3	0	0	3	3	0	0	0	0	0	0	0	0	32.21	0.000601174	0	0	1	1	0	0	0	0	0	0	0	0		1	1		64471
E9PIM9	RNH1	Ribonuclease inhibitor (Fragment) OS=Homo sapiens GN=RNH1 PE=1 SV=1	13	0	0	13	6	13	13	0	13	0	6	8	13	76.66	2.15774e-08	0	0	2	1	2	2	0	2	0	1	1	2		2	2		21521
E9PJ04	SF3B2	Splicing factor 3B subunit 2 (Fragment) OS=Homo sapiens GN=SF3B2 PE=1 SV=8	15	0	5	9	15	0	0	0	0	0	0	9	4	79.72	1.0666e-08	0	1	2	3	0	0	0	0	0	0	2	1		3	3		38417
E9PJT3	SF3B2	Splicing factor 3B subunit 2 (Fragment) OS=Homo sapiens GN=SF3B2 PE=1 SV=1	20	0	7	12	20	0	0	0	0	0	0	12	5	79.72	1.0666e-08	0	1	2	3	0	0	0	0	0	0	2	1		3	3		29135
E9PK01	EEF1D	Elongation factor 1-delta (Fragment) OS=Homo sapiens GN=EEF1D PE=1 SV=1	41	28	32	13	18	23	28	23	23	27	14	37	33	172.85	5.188e-18	6	9	2	4	5	6	5	4	6	3	9	8		8	4	Oxidation (M); Deamidation (NQ)	28821
E9PK25	CFL1	Cofilin-1 OS=Homo sapiens GN=CFL1 PE=1 SV=1	39	39	23	23	23	9	19	3	5	3	32	23	32	158.17	1.52405e-16	7	4	5	4	3	5	1	1	2	5	5	5		6	6		22728
E9PKG1	PRMT1	Protein arginine N-methyltransferase 1 OS=Homo sapiens GN=PRMT1 PE=1 SV=1	10	5	5	5	10	5	10	0	0	0	5	0	5	63.46	4.50817e-07	1	1	1	2	1	2	0	0	0	1	0	1		2	2		37709
E9PL71	EEF1D	Elongation factor 1-delta (Fragment) OS=Homo sapiens GN=EEF1D PE=1 SV=1	39	14	20	0	13	13	14	13	13	20	14	39	21	127.73	1.68655e-13	3	5	0	3	3	2	2	2	4	2	6	4		5	1	Oxidation (M); Deamidation (NQ)	20819
E9PLD0	RAB1B	Ras-related protein Rab-1B OS=Homo sapiens GN=RAB1B PE=1 SV=1	7	0	0	0	0	0	0	0	0	0	0	0	7	28.59	0.00138357	0	0	0	0	0	0	0	0	0	0	0	1		1	1		18483
E9PLL6	RPL27A	60S ribosomal protein L27a OS=Homo sapiens GN=RPL27A PE=1 SV=1	22	22	10	10	10	10	0	10	10	22	10	10	10	73.56	4.40555e-08	2	1	1	2	1	0	1	1	2	1	1	1		2	2		12201
E9PLT0	CSDE1	Cold shock domain-containing protein E1 OS=Homo sapiens GN=CSDE1 PE=1 SV=1	6	0	0	0	3	3	0	0	0	0	0	4	4	36.47	0.000225424	0	0	0	1	1	0	0	0	0	0	2	2		3	3		74584
E9PLZ3	RNH1	Ribonuclease inhibitor (Fragment) OS=Homo sapiens GN=RNH1 PE=1 SV=1	13	0	0	13	6	13	13	0	13	0	6	8	13	76.66	2.15774e-08	0	0	2	1	2	2	0	2	0	1	1	2		2	2		20990
E9PMJ3	RNH1	Ribonuclease inhibitor (Fragment) OS=Homo sapiens GN=RNH1 PE=1 SV=1	14	0	0	14	6	14	14	0	14	0	6	8	14	76.66	2.15774e-08	0	0	2	1	2	2	0	2	0	1	1	2		2	2		20476
E9PMU7	PUF60	Poly(U)-binding-splicing factor PUF60 (Fragment) OS=Homo sapiens GN=PUF60 PE=1 SV=1	15	0	0	15	0	0	0	0	0	0	0	6	15	68.11	1.54525e-07	0	0	2	0	0	0	0	0	0	0	1	2		2	2		26943
E9PN18	PUF60	Poly(U)-binding-splicing factor PUF60 (Fragment) OS=Homo sapiens GN=PUF60 PE=1 SV=1	14	0	0	14	0	0	0	0	0	0	0	6	14	68.11	1.54525e-07	0	0	2	0	0	0	0	0	0	0	1	2		2	2		28743
E9PNS3	TOLLIP	Toll-interacting protein OS=Homo sapiens GN=TOLLIP PE=1 SV=1	18	18	18	18	18	18	18	18	0	0	18	18	18	51.33	7.36207e-06	1	1	2	2	1	1	1	0	0	1	1	1		1	1		8658
E9PP21	CSRP1	Cysteine and glycine-rich protein 1 OS=Homo sapiens GN=CSRP1 PE=1 SV=1	9	0	0	0	0	0	9	0	0	9	9	0	0	34.7	0.000338844	0	0	0	0	0	1	0	0	1	1	0	0		1	1		16940
E9PPG9	RAE1	mRNA export factor OS=Homo sapiens GN=RAE1 PE=1 SV=1	7	0	0	0	0	0	0	0	0	0	0	7	7	56.43	2.2751e-06	0	0	0	0	0	0	0	0	0	0	1	1		1	1		24061
E9PPJ0	SF3B2	Splicing factor 3B subunit 2 OS=Homo sapiens GN=SF3B2 PE=1 SV=1	6	0	2	4	6	0	0	0	0	0	0	4	2	79.72	1.0666e-08	0	1	2	3	0	0	0	0	0	0	2	1		3	3		98170
E9PQ56	PUF60	Poly(U)-binding-splicing factor PUF60 (Fragment) OS=Homo sapiens GN=PUF60 PE=1 SV=8	12	0	0	12	0	0	0	0	0	0	0	5	12	68.11	1.54525e-07	0	0	2	0	0	0	0	0	0	0	1	2		2	2		34428
E9PQ57	RAE1	mRNA export factor OS=Homo sapiens GN=RAE1 PE=1 SV=1	3	0	0	0	0	0	0	0	0	0	0	3	3	56.43	2.2751e-06	0	0	0	0	0	0	0	0	0	0	1	1		1	1		47832
E9PQ63	CBR1	Carbonyl reductase [NADPH] 1 OS=Homo sapiens GN=CBR1 PE=1 SV=1	16	0	0	0	0	0	0	0	0	0	7	16	0	81.91	6.44169e-09	0	0	0	0	0	0	0	0	0	1	2	0		2	2		19022
E9PRY8	EEF1D	Elongation factor 1-delta OS=Homo sapiens GN=EEF1D PE=1 SV=1	15	10	12	5	7	9	10	9	9	10	5	14	12	172.85	5.188e-18	6	9	2	4	5	6	5	4	6	3	9	8		8	4	Oxidation (M); Deamidation (NQ)	76570
F1T0B3	DDX1	ATP-dependent RNA helicase DDX1 OS=Homo sapiens GN=DDX1 PE=1 SV=1	19	6	6	3	8	0	6	0	0	3	3	8	13	138.09	1.55239e-14	2	4	1	3	0	2	0	0	1	1	3	4		8	8	Deamidation (NQ)	73915
F1T0I1	SEC16A	Protein transport protein sec16 OS=Homo sapiens GN=SEC16A PE=1 SV=1	3	0	1	0	0	0	1	0	0	0	0	1	2	32.55	0.000555904	0	1	0	1	0	1	0	0	0	0	1	2		3	3		249480
F2Z2Y8	TOLLIP	Toll-interacting protein OS=Homo sapiens GN=TOLLIP PE=1 SV=1	7	7	7	7	7	7	7	7	0	0	7	7	7	51.33	7.36207e-06	1	1	2	2	1	1	1	0	0	1	1	1		1	1		23280
F2Z388	RPL35	60S ribosomal protein L35 OS=Homo sapiens GN=RPL35 PE=1 SV=1	28	14	15	10	0	15	10	0	0	0	0	28	28	78.87	1.29718e-08	1	1	1	0	1	1	0	0	0	0	5	3		3	3		10645
F2Z3C0	RPS9	40S ribosomal protein S9 OS=Homo sapiens GN=RPS9 PE=1 SV=1	14	0	0	0	0	0	0	0	0	0	0	14	14	39.16	0.000121339	0	0	0	0	0	0	0	0	0	0	1	1		1	1		9204
F2Z3P9	NDUFB4	NADH dehydrogenase [ubiquinone] 1 beta subcomplex subunit 4 OS=Homo sapiens GN=NDUFB4 PE=1 SV=1	26	0	0	0	0	0	0	0	0	0	0	26	0	33	0.000501187	0	0	0	0	0	0	0	0	0	0	1	0		1	1		8055
F5GWX5	CHD4	Chromodomain-helicase-DNA-binding protein 4 OS=Homo sapiens GN=CHD4 PE=1 SV=1	2	0	1	2	2	1	0	0	0	0	0	1	0	89.03	1.25026e-09	0	1	2	2	1	0	0	0	0	0	1	0		2	2		217102
F5GXK7	UBC	Polyubiquitin-C (Fragment) OS=Homo sapiens GN=UBC PE=1 SV=2	20	9	9	9	15	9	0	9	0	0	9	15	15	62.51	5.61048e-07	1	1	2	3	2	0	1	0	0	1	2	2		3	3		19016
F5GY37	PHB2	Prohibitin-2 OS=Homo sapiens GN=PHB2 PE=1 SV=1	56	21	18	17	24	24	15	4	0	0	10	49	38	132.37	5.79429e-14	5	5	3	5	5	3	1	0	0	3	11	8		12	12	Oxidation (M); Deamidation (NQ)	29723
F5GYU3	UBC	Polyubiquitin-C (Fragment) OS=Homo sapiens GN=UBC PE=1 SV=1	25	12	12	12	19	12	0	12	0	0	12	19	19	62.51	5.61048e-07	1	1	2	3	2	0	1	0	0	1	2	2		3	3		15032
F5GZ39	UBC	Polyubiquitin-C (Fragment) OS=Homo sapiens GN=UBC PE=1 SV=1	26	26	26	26	26	26	0	26	0	0	26	26	26	62.51	5.61048e-07	1	1	2	2	2	0	1	0	0	1	1	1		1	1		6876
F5H018	RAN	GTP-binding nuclear protein Ran (Fragment) OS=Homo sapiens GN=RAN PE=1 SV=8	39	25	18	23	27	17	29	18	11	17	9	23	23	143.58	4.38531e-15	6	4	7	7	4	6	4	2	5	2	6	7		8	8		22436
F5H039	GPHN	Gephyrin OS=Homo sapiens GN=GPHN PE=1 SV=1	2	0	0	0	0	0	0	0	0	0	0	2	0	34.37	0.000365595	0	0	0	0	0	0	0	0	0	0	1	0		1	1		84734
F5H265	UBC	Polyubiquitin-C (Fragment) OS=Homo sapiens GN=UBC PE=1 SV=1	23	11	11	11	17	11	0	11	0	0	11	17	17	62.51	5.61048e-07	1	1	2	3	2	0	1	0	0	1	2	2		3	3		16841
F5H2F4	MTHFD1	C-1-tetrahydrofolate synthase cytoplasmic OS=Homo sapiens GN=MTHFD1 PE=1 SV=1	17	3	5	6	4	6	8	1	0	2	6	14	9	166.71	2.13304e-17	4	3	5	3	4	5	1	0	2	5	11	10		13	13		110613
F5H2Z3	UBC	Polyubiquitin-C (Fragment) OS=Homo sapiens GN=UBC PE=1 SV=1	25	12	12	12	18	12	0	12	0	0	12	18	18	62.51	5.61048e-07	1	1	2	3	2	0	1	0	0	1	2	2		3	3		15310
F5H388	UBC	Polyubiquitin-C (Fragment) OS=Homo sapiens GN=UBC PE=1 SV=1	22	10	10	10	16	10	0	10	0	0	10	16	16	62.51	5.61048e-07	1	1	2	3	2	0	1	0	0	1	2	2		3	3		17484
F5H4R6	NAP1L1	Nucleosome assembly protein 1-like 1 OS=Homo sapiens GN=NAP1L1 PE=1 SV=1	14	4	9	14	9	9	9	4	4	4	4	14	9	111.69	6.77642e-12	1	2	3	2	2	2	1	1	1	1	4	3		3	3		44627
F5H5D3	TUBA1C	Tubulin alpha chain OS=Homo sapiens GN=TUBA1C PE=1 SV=1	41	29	29	35	27	27	33	24	23	21	33	32	32	236.41	2.2856e-24	17	15	22	16	17	19	13	13	12	19	30	29		23	6	Oxidation (M); Deamidation (NQ)	57730
F5H5I6	GRSF1	G-rich sequence factor 1 OS=Homo sapiens GN=GRSF1 PE=1 SV=2	15	0	0	0	0	0	0	0	0	0	0	8	7	64.66	3.41979e-07	0	0	0	0	0	0	0	0	0	0	2	2		4	4		47971
F5H608	ATP5PD	ATP synthase subunit d mitochondrial OS=Homo sapiens GN=ATP5H PE=1 SV=2	21	0	21	21	21	21	0	0	0	0	0	21	0	49.25	1.1885e-05	0	1	1	1	1	0	0	0	0	0	1	0		1	1		8915
F5H669	CPSF7	Cleavage and polyadenylation-specificity factor subunit 7 (Fragment) OS=Homo sapiens GN=CPSF7 PE=1 SV=1	5	0	0	0	0	0	0	0	0	0	0	5	0	29.91	0.00102094	0	0	0	0	0	0	0	0	0	0	1	0		1	1		41266
F5H6E2	MYO1C	Unconventional myosin-Ic OS=Homo sapiens GN=MYO1C PE=1 SV=1	7	0	2	2	2	1	2	0	0	0	0	3	3	86.2	2.39883e-09	0	1	1	1	1	1	0	0	0	0	2	3		5	5		118994
F5H6Q2	UBC	Polyubiquitin-C (Fragment) OS=Homo sapiens GN=UBC PE=1 SV=8	28	13	13	13	20	13	0	13	0	0	13	20	20	62.51	5.61048e-07	1	1	2	3	2	0	1	0	0	1	2	2		3	3		13732
F5H6T1	ACTR2	ARP2 actin-related protein 2 homolog (Yeast) isoform CRA_d OS=Homo sapiens GN=ACTR2 PE=1 SV=2	4	0	0	0	0	0	0	0	0	0	0	4	4	51.72	6.72977e-06	0	0	0	0	0	0	0	0	0	0	1	1		1	1	Deamidation (NQ)	38842
F5H747	UBC	Polyubiquitin-C (Fragment) OS=Homo sapiens GN=UBC PE=1 SV=8	21	10	10	10	16	10	0	10	0	0	10	16	16	62.51	5.61048e-07	1	1	2	3	2	0	1	0	0	1	2	2		3	3		18073
F5H793	LDHB	L-lactate dehydrogenase B chain (Fragment) OS=Homo sapiens GN=LDHB PE=1 SV=1	38	16	0	0	16	0	0	0	0	0	0	0	23	73.09	4.90908e-08	1	0	0	1	0	0	0	0	0	0	0	2		3	3		10807
F5H7S3	TPM1	Tropomyosin alpha-1 chain OS=Homo sapiens GN=TPM1 PE=1 SV=2	19	8	6	0	0	8	0	0	0	0	6	13	13	97.05	1.97242e-10	1	1	0	0	1	0	0	0	0	1	4	2		3	1		28525
F6QDS0	hCG_2043426	HCG2043426 isoform CRA_b OS=Homo sapiens GN=hCG_2043426 PE=1 SV=1	5	0	0	0	0	0	0	0	0	0	0	5	0	48.49	1.41579e-05	0	0	0	0	0	0	0	0	0	0	1	0		1	1		54018
F6S2S5	LASP1	LIM and SH3 domain protein 1 OS=Homo sapiens GN=LASP1 PE=1 SV=1	15	0	0	15	0	0	0	0	0	0	0	15	15	46.08	2.46604e-05	0	0	1	0	0	0	0	0	0	0	1	1		1	1		10650
F6S8N6	PCMT1	Protein-L-isoaspartate(D-aspartate) O-methyltransferase OS=Homo sapiens GN=PCMT1 PE=1 SV=1	24	0	10	10	10	10	10	0	0	10	0	24	10	95.85	2.60016e-10	0	1	1	1	1	1	0	0	1	0	2	1		2	2		26627
F6VDH7	ST13	Hsc70-interacting protein (Fragment) OS=Homo sapiens GN=ST13 PE=1 SV=1	17	0	0	9	0	8	17	0	8	0	0	17	17	61.11	7.74462e-07	0	0	1	0	1	2	0	1	0	0	2	2		2	2		18085
F6WH68		Regulator of telomere elongation helicase 1 OS=Homo sapiens GN=RTEL1-TNFRSF6B PE=3 SV=1	1	0	0	0	0	1	0	0	0	0	0	0	0	29.44	0.00113763	0	0	0	0	2	0	0	0	0	0	0	0		1	1		152526
F6WQW2	RANBP1	Ran-specific GTPase-activating protein OS=Homo sapiens GN=RANBP1 PE=1 SV=1	8	0	4	0	0	0	0	0	4	0	0	8	4	63.1	4.89779e-07	0	1	0	0	0	0	0	1	0	0	3	1		2	2		31904
F8VPD4	CAD	CAD protein OS=Homo sapiens GN=CAD PE=1 SV=1	1	0	0	0	0	0	0	0	0	0	0	0	1	40.01	9.977e-05	0	0	0	0	0	0	0	0	0	0	0	1		1	1		236020
F8VPF3	MYL6	Myosin light polypeptide 6 (Fragment) OS=Homo sapiens GN=MYL6 PE=1 SV=1	58	22	10	5	10	5	7	22	0	12	0	27	35	115.97	2.5293e-12	2	1	1	2	1	1	2	0	1	0	4	4		6	6	Deamidation (NQ)	14436
F8VUA6	RPL18	60S ribosomal protein L18 (Fragment) OS=Homo sapiens GN=RPL18 PE=1 SV=1	20	20	10	10	0	20	0	20	10	0	20	10	20	88.37	1.45546e-09	2	1	1	0	2	0	2	1	0	2	1	4		2	2		14529
F8VUX1	NAP1L1	Nucleosome assembly protein 1-like 1 (Fragment) OS=Homo sapiens GN=NAP1L1 PE=1 SV=1	23	7	15	23	15	15	15	7	7	7	7	23	15	111.69	6.77642e-12	1	2	3	2	2	2	1	1	1	1	4	3		3	3		27724
F8VVA7	COPZ1	Coatomer subunit zeta-1 OS=Homo sapiens GN=COPZ1 PE=1 SV=1	12	12	12	0	12	12	12	12	0	0	0	12	12	73.22	4.76431e-08	1	1	0	1	1	1	1	0	0	0	1	1		1	1		22340
F8VXI6	NAP1L1	Nucleosome assembly protein 1-like 1 (Fragment) OS=Homo sapiens GN=NAP1L1 PE=1 SV=1	25	8	16	25	16	16	16	8	8	8	8	25	17	111.69	6.77642e-12	1	2	3	2	2	2	1	1	1	1	4	3		3	3		24998
F8VY35	NAP1L1	Nucleosome assembly protein 1-like 1 (Fragment) OS=Homo sapiens GN=NAP1L1 PE=1 SV=1	20	6	13	20	13	13	13	6	6	6	6	20	14	111.69	6.77642e-12	1	2	3	2	2	2	1	1	1	1	4	3		3	3		31021
F8VYK5	COPZ1	Coatomer subunit zeta-1 OS=Homo sapiens GN=COPZ1 PE=1 SV=1	26	26	26	0	26	26	26	26	0	0	0	26	26	73.22	4.76431e-08	1	1	0	1	1	1	1	0	0	0	1	1		1	1		10035
F8VZJ2	NACA	Nascent polypeptide-associated complex subunit alpha OS=Homo sapiens GN=NACA PE=1 SV=1	31	11	11	10	21	11	11	11	11	0	11	11	21	96.21	2.39332e-10	1	1	1	2	1	1	1	1	0	1	1	2		3	3		15016
F8W020	NAP1L1	Nucleosome assembly protein 1-like 1 (Fragment) OS=Homo sapiens GN=NAP1L1 PE=1 SV=1	26	8	17	26	17	17	17	8	8	8	8	26	17	111.69	6.77642e-12	1	2	3	2	2	2	1	1	1	1	4	3		3	3		24366
F8W0J6	NAP1L1	Nucleosome assembly protein 1-like 1 OS=Homo sapiens GN=NAP1L1 PE=1 SV=1	14	4	9	14	9	9	9	4	4	4	4	14	9	111.69	6.77642e-12	1	2	3	2	2	2	1	1	1	1	4	3		3	3		43868
F8W0W4	NACA	Nascent polypeptide-associated complex subunit alpha (Fragment) OS=Homo sapiens GN=NACA PE=1 SV=1	21	8	8	7	15	8	8	8	8	0	8	8	15	96.21	2.39332e-10	1	1	1	2	1	1	1	1	0	1	1	2		3	3		21482
F8W1R7	MYL6	Myosin light polypeptide 6 OS=Homo sapiens GN=MYL6 PE=1 SV=1	58	20	9	5	9	10	6	20	0	10	0	24	37	115.97	2.5293e-12	2	1	1	2	2	1	2	0	1	0	4	5		7	7	Deamidation (NQ)	16290
F8W651	COPZ1	Coatomer subunit zeta-1 OS=Homo sapiens GN=COPZ1 PE=1 SV=1	19	19	19	0	19	19	19	19	0	0	0	19	19	73.22	4.76431e-08	1	1	0	1	1	1	1	0	0	0	1	1		1	1		13393
F8W696	APOA1	Apolipoprotein A-I OS=Homo sapiens GN=APOA1 PE=1 SV=1	4	0	0	0	0	0	4	0	0	0	0	0	0	27.6	0.0017378	0	0	0	0	0	1	0	0	0	0	0	0		1	1		27909
F8W6I7	HNRNPA1	Heterogeneous nuclear ribonucleoprotein A1 OS=Homo sapiens GN=HNRNPA1 PE=1 SV=2	50	30	33	47	49	37	30	34	17	30	41	42	18	219.51	1.11944e-22	10	11	13	19	12	7	9	4	8	10	13	3		17	15		33155
F8W7C6	RPL10	60S ribosomal protein L10 OS=Homo sapiens GN=RPL10 PE=1 SV=2	28	7	15	14	16	0	15	7	0	0	15	23	28	99.95	1.01158e-10	1	2	3	2	0	2	1	0	0	2	5	6		4	4		18565
F8W7S5	RRBP1	Ribosome-binding protein 1 OS=Homo sapiens GN=RRBP1 PE=1 SV=1	10	0	0	2	2	0	0	0	0	0	0	8	8	119.32	1.1695e-12	0	0	1	1	0	0	0	0	0	0	3	3		4	4		84326
F8W810	EIF2S3B	Putative eukaryotic translation initiation factor 2 subunit 3-like protein OS=Homo sapiens PE=4 SV=1	12	5	0	0	12	5	0	5	0	0	5	8	6	105.3	2.95121e-11	1	0	0	3	1	0	1	0	0	1	2	2		3	3		50530
F8W9N7	CAPZA2	F-actin-capping protein subunit alpha-2 OS=Homo sapiens GN=CAPZA2 PE=1 SV=1	16	6	10	16	16	0	0	0	0	0	6	10	10	66.56	2.208e-07	1	1	2	2	0	0	0	0	0	1	1	1		2	1		19964
F8W9U4	MAP4	Microtubule-associated protein OS=Homo sapiens GN=MAP4 PE=1 SV=1	5	0	2	2	2	0	0	0	0	0	2	3	4	58.73	1.33968e-06	0	1	1	1	0	0	0	0	0	1	2	2		3	3		88277
F8WAE5	EIF2A	Eukaryotic translation initiation factor 2A OS=Homo sapiens GN=EIF2A PE=1 SV=1	11	0	0	3	0	0	0	0	0	0	0	8	8	79.44	1.13763e-08	0	0	1	0	0	0	0	0	0	0	3	3		4	4		64450
F8WCF5	NUP35	Nucleoporin NUP53 OS=Homo sapiens GN=NUP35 PE=1 SV=1	14	0	0	0	0	0	0	0	0	0	0	14	0	50.21	9.52796e-06	0	0	0	0	0	0	0	0	0	0	1	0		1	1		13927
F8WCJ1	EIF5A2	Eukaryotic translation initiation factor 5A OS=Homo sapiens GN=EIF5A2 PE=1 SV=1	19	19	8	19	19	11	19	0	0	19	8	19	19	73.71	4.25598e-08	3	2	5	2	1	3	0	0	2	1	4	4		2	2		11688
F8WEL4	NUP35	Nucleoporin NUP53 OS=Homo sapiens GN=NUP35 PE=1 SV=1	12	0	0	0	0	0	0	0	0	0	0	12	0	50.21	9.52796e-06	0	0	0	0	0	0	0	0	0	0	1	0		1	1		15714
F8WJN3	CPSF6	Cleavage and polyadenylation-specificity factor subunit 6 OS=Homo sapiens GN=CPSF6 PE=1 SV=1	5	0	3	3	5	3	3	0	0	0	3	3	0	60.39	9.14113e-07	0	1	1	2	1	1	0	0	0	1	1	0		2	2		52270
G3V0E5	TFRC	Transferrin receptor (P90 CD71) isoform CRA_c OS=Homo sapiens GN=TFRC PE=1 SV=1	2	0	0	0	0	0	0	0	0	0	0	0	2	28.43	0.00143549	0	0	0	0	0	0	0	0	0	0	0	1		1	1		75964
G3V1A4	CFL1	Cofilin 1 (Non-muscle) isoform CRA_a OS=Homo sapiens GN=CFL1 PE=1 SV=1	54	54	31	31	31	12	26	5	7	5	44	31	44	158.17	1.52405e-16	7	4	5	4	3	5	1	1	2	5	5	5		6	6		16812
G3V1L9	TJP1	Tight junction protein 1 (Zona occludens 1) isoform CRA_a OS=Homo sapiens GN=TJP1 PE=1 SV=1	5	0	0	0	0	1	0	0	0	0	0	4	2	82.01	6.29506e-09	0	0	0	0	1	0	0	0	0	0	4	3		6	6	Deamidation (NQ)	197458
G3V1V0	MYL6	Myosin light polypeptide 6 OS=Homo sapiens GN=MYL6 PE=1 SV=1	52	18	8	4	8	9	6	18	0	9	0	22	33	115.97	2.5293e-12	2	1	1	2	2	1	2	0	1	0	4	5		7	7	Deamidation (NQ)	18037
G3V203	RPL18	60S ribosomal protein L18 OS=Homo sapiens GN=RPL18 PE=1 SV=1	20	16	8	8	0	16	4	16	8	0	16	8	16	88.37	1.45546e-09	2	1	1	0	2	1	2	1	0	2	1	4		3	3		18756
G3V3C7	APEX1	DNA-(apurinic or apyrimidinic site) lyase (Fragment) OS=Homo sapiens GN=APEX1 PE=1 SV=1	10	0	0	10	0	0	0	0	0	0	0	0	10	33.39	0.000458142	0	0	1	0	0	0	0	0	0	0	0	1		1	1		19056
G3V3M6	APEX1	DNA-(apurinic or apyrimidinic site) lyase (Fragment) OS=Homo sapiens GN=APEX1 PE=1 SV=1	6	0	0	6	0	0	0	0	0	0	0	0	6	33.39	0.000458142	0	0	1	0	0	0	0	0	0	0	0	1		1	1		29190
G3V4C1	HNRNPC	Heterogeneous nuclear ribonucleoproteins C1/C2 OS=Homo sapiens GN=HNRNPC PE=1 SV=1	41	20	23	32	36	18	21	20	16	17	30	24	24	177.39	1.8239e-18	5	6	10	9	7	4	6	7	5	9	7	7		11	6	Oxidation (M)	32238
G3V4C6	RTRAF	RNA transcription translation and transport factor OS=Homo sapiens GN=RTRAF PE=1 SV=1	13	8	8	8	8	8	0	0	0	0	8	13	8	73.89	4.08319e-08	1	1	1	1	1	0	0	0	0	1	2	1		2	2		22703
G3V4W0	HNRNPC	Heterogeneous nuclear ribonucleoproteins C1/C2 (Fragment) OS=Homo sapiens GN=HNRNPC PE=1 SV=1	46	22	26	36	40	21	23	22	18	19	33	26	26	177.39	1.8239e-18	5	6	10	9	7	4	6	7	5	9	7	7		11	6	Oxidation (M)	28916
G3V5D9	APEX1	DNA-(apurinic or apyrimidinic site) lyase (Fragment) OS=Homo sapiens GN=APEX1 PE=1 SV=8	16	0	0	16	0	0	0	0	0	0	0	0	16	33.39	0.000458142	0	0	1	0	0	0	0	0	0	0	0	1		1	1		11691
G3V5Q1	APEX1	DNA-(apurinic or apyrimidinic site) lyase (Fragment) OS=Homo sapiens GN=APEX1 PE=1 SV=1	7	0	0	7	0	0	0	0	0	0	0	0	7	33.39	0.000458142	0	0	1	0	0	0	0	0	0	0	0	1		1	1		27125
G3V5T9	CDK2	Cyclin-dependent kinase 2 OS=Homo sapiens GN=CDK2 PE=1 SV=1	3	0	0	0	0	0	0	0	0	0	0	0	3	30.63	0.000864968	0	0	0	0	0	0	0	0	0	0	0	1		1	1		39178
G3XAC6	RBM39	RNA-binding protein 39 OS=Homo sapiens GN=RBM39 PE=1 SV=1	10	4	7	4	7	4	7	3	0	6	7	4	4	109.24	1.19124e-11	1	2	1	2	1	2	1	0	2	2	1	1		3	3		48024
G5E972	TMPO	Lamina-associated polypeptide 2 isoforms beta/gamma OS=Homo sapiens GN=TMPO PE=1 SV=1	24	3	3	7	14	3	3	3	3	0	4	10	11	98.45	1.42889e-10	1	1	2	3	1	1	1	1	0	1	3	4		6	2		46307
G5E975	SMARCB1	SWI/SNF related matrix associated actin dependent regulator of chromatin subfamily b member 1 isoform CRA_c OS=Homo sapiens GN=SMARCB1 PE=1 SV=1	18	4	4	18	18	9	4	9	0	4	4	0	0	126.6	2.18776e-13	1	1	6	6	2	1	2	0	1	1	0	0		5	5		45050
G5E9E7	TJP1	Tight junction protein 1 (Zona occludens 1) isoform CRA_e OS=Homo sapiens GN=TJP1 PE=1 SV=1	5	0	0	0	0	1	0	0	0	0	0	4	2	82.01	6.29506e-09	0	0	0	0	1	0	0	0	0	0	4	3		6	6	Deamidation (NQ)	189674
G5E9L0	ARFGAP2	ADP-ribosylation factor GTPase-activating protein 2 OS=Homo sapiens GN=ARFGAP2 PE=1 SV=2	5	0	0	0	0	0	0	0	0	0	0	5	0	34.7	0.000338844	0	0	0	0	0	0	0	0	0	0	1	0		1	1		53477
G5E9V5	MRPS22	28S ribosomal protein S22 mitochondrial OS=Homo sapiens GN=MRPS22 PE=1 SV=1	3	0	0	3	3	0	0	0	0	0	0	3	3	46.23	2.38232e-05	0	0	1	1	0	0	0	0	0	0	1	1		1	1		41209
G5E9W7	MRPS22	28S ribosomal protein S22 mitochondrial OS=Homo sapiens GN=MRPS22 PE=1 SV=1	4	0	0	4	4	0	0	0	0	0	0	4	4	46.23	2.38232e-05	0	0	1	1	0	0	0	0	0	0	1	1		1	1		36806
G5EA03	LIMCH1	LIM and calponin homology domains-containing protein 1 OS=Homo sapiens GN=LIMCH1 PE=1 SV=1	3	0	0	0	0	0	0	0	0	0	0	2	2	40.08	9.81748e-05	0	0	0	0	0	0	0	0	0	0	2	2		3	3		164438
G5EA31	SEC24C	Protein transport protein Sec24C OS=Homo sapiens GN=SEC24C PE=1 SV=1	4	0	0	1	1	0	0	0	0	0	0	2	1	31.53	0.000703072	0	0	1	1	0	0	0	0	0	0	2	1		3	3		111985
G8JLA2	MYL6	Myosin light polypeptide 6 OS=Homo sapiens GN=MYL6 PE=1 SV=1	55	19	9	5	9	10	6	19	0	10	0	23	35	115.97	2.5293e-12	2	1	1	2	2	1	2	0	1	0	4	5		7	7	Deamidation (NQ)	17089
G8JLB6	HNRNPH1	Heterogeneous nuclear ribonucleoprotein H OS=Homo sapiens GN=HNRNPH1 PE=1 SV=1	25	19	13	23	25	17	19	21	19	15	11	17	17	179.34	1.16413e-18	6	6	11	14	7	7	7	7	5	5	6	7		8	3	Deamidation (NQ)	51230
G8JLH9	STAT3	Signal transducer and activator of transcription OS=Homo sapiens GN=STAT3 PE=1 SV=1	6	4	0	0	4	0	0	0	0	0	0	4	6	33.45	0.000451856	1	0	0	1	0	0	0	0	0	0	1	2		2	2		76138
H0Y2V1	MAP4	Microtubule-associated protein (Fragment) OS=Homo sapiens GN=MAP4 PE=1 SV=1	10	0	4	4	4	0	0	0	0	0	4	6	7	58.73	1.33968e-06	0	1	1	1	0	0	0	0	0	1	2	2		3	3		48646
H0Y2W2	ATAD3A	ATPase family AAA domain-containing protein 3A (Fragment) OS=Homo sapiens GN=ATAD3A PE=1 SV=1	17	0	2	4	3	2	4	0	4	4	6	15	9	115.18	3.03389e-12	0	1	1	1	1	1	0	1	1	2	7	3		7	7		64363
H0Y449	YBX1	Nuclease-sensitive element-binding protein 1 (Fragment) OS=Homo sapiens GN=YBX1 PE=1 SV=1	18	8	0	18	13	10	8	0	0	0	0	10	8	83.01	5.00035e-09	1	0	2	2	1	1	0	0	0	0	2	1		3	3		42024
H0Y4R1	IMPDH2	Inosine-5'-monophosphate dehydrogenase 2 (Fragment) OS=Homo sapiens GN=IMPDH2 PE=1 SV=1	32	8	10	3	13	7	0	4	2	18	3	13	23	150.59	8.72971e-16	2	3	1	4	2	0	1	1	6	2	5	13		14	14		51077
H0Y4X3	RBM39	RNA-binding protein 39 (Fragment) OS=Homo sapiens GN=RBM39 PE=1 SV=8	13	5	8	5	8	5	8	3	0	8	8	5	5	109.24	1.19124e-11	1	2	1	2	1	2	1	0	2	2	1	1		3	3		36633
H0Y532	SELENBP1	Selenium-binding protein 1 (Fragment) OS=Homo sapiens GN=SELENBP1 PE=1 SV=8	13	0	7	13	7	7	7	0	0	0	6	13	6	70.47	8.97429e-08	0	1	2	1	1	1	0	0	0	1	2	1		2	2		33932
H0Y586	PSMA7	Proteasome endopeptidase complex (Fragment) OS=Homo sapiens GN=PSMA7 PE=1 SV=1	16	0	0	0	0	0	0	0	0	0	0	16	7	58.06	1.56315e-06	0	0	0	0	0	0	0	0	0	0	2	1		2	2		21222
H0Y653	NOP56	Nucleolar protein 56 (Fragment) OS=Homo sapiens GN=NOP56 PE=1 SV=1	7	0	0	7	7	0	7	7	0	0	7	7	7	59.33	1.16681e-06	0	0	1	1	0	1	1	0	0	1	1	1		1	1		24264
H0Y6A0	ARFGAP3	ADP-ribosylation factor GTPase-activating protein 3 (Fragment) OS=Homo sapiens GN=ARFGAP3 PE=1 SV=1	11	0	0	0	6	0	0	0	0	0	0	11	0	80.26	9.4189e-09	0	0	0	1	0	0	0	0	0	0	2	0		2	2		30075
H0Y723	POLR1C	DNA-directed RNA polymerases I and III subunit RPAC1 (Fragment) OS=Homo sapiens GN=POLR1C PE=1 SV=1	13	0	0	13	13	13	13	0	0	0	0	0	0	45.61	2.74789e-05	0	0	1	1	1	1	0	0	0	0	0	0		1	1		16072
H0Y7A7	CALM2	Calmodulin-2 (Fragment) OS=Homo sapiens GN=CALM2 PE=1 SV=1	27	9	18	9	18	9	9	9	0	18	18	19	18	103.64	4.32514e-11	1	2	2	2	1	1	1	0	2	2	4	4		4	4	Deamidation (NQ)	20762
H0Y7H8	ARID1B	AT-rich interactive domain-containing protein 1B (Fragment) OS=Homo sapiens GN=ARID1B PE=1 SV=1	5	1	0	4	4	0	1	1	0	0	1	0	0	108.76	1.33045e-11	1	0	4	6	0	2	1	0	0	1	0	0		7	5		190696
H0Y7L7	PITRM1	Presequence protease mitochondrial (Fragment) OS=Homo sapiens GN=PITRM1 PE=1 SV=1	7	0	0	0	0	0	0	0	0	0	0	7	7	52.07	6.20869e-06	0	0	0	0	0	0	0	0	0	0	1	1		1	1		29330
H0Y8C2	RPL22L1	60S ribosomal protein L22-like 1 (Fragment) OS=Homo sapiens GN=RPL22L1 PE=1 SV=1	23	17	17	8	22	17	17	17	0	8	17	22	23	96.21	2.39332e-10	2	3	1	5	2	3	2	0	1	2	7	5		4	4		16900
H0Y8E6	MCM2	DNA helicase (Fragment) OS=Homo sapiens GN=MCM2 PE=1 SV=1	6	1	0	0	3	0	0	0	0	0	0	0	3	69.06	1.24165e-07	1	0	0	1	0	0	0	0	0	0	0	2		3	3		94118
H0Y8G5	HNRNPD	Heterogeneous nuclear ribonucleoprotein D0 (Fragment) OS=Homo sapiens GN=HNRNPD PE=1 SV=8	35	22	27	26	30	13	25	13	5	5	22	31	26	156.95	2.01837e-16	5	8	8	13	3	6	2	2	1	4	11	7		12	11	Oxidation (M)	29667
H0Y8N7	MRPL1	39S ribosomal protein L1 mitochondrial (Fragment) OS=Homo sapiens GN=MRPL1 PE=1 SV=1	13	0	0	0	0	0	0	0	0	0	0	13	0	65.09	3.09742e-07	0	0	0	0	0	0	0	0	0	0	2	0		2	2	Deamidation (NQ)	26733
H0Y8P3	LIMCH1	LIM and calponin homology domains-containing protein 1 (Fragment) OS=Homo sapiens GN=LIMCH1 PE=1 SV=1	5	0	0	0	0	0	0	0	0	0	0	4	3	40.08	9.81748e-05	0	0	0	0	0	0	0	0	0	0	2	2		3	3		103510
H0Y8R1	GRSF1	G-rich sequence factor 1 (Fragment) OS=Homo sapiens GN=GRSF1 PE=1 SV=1	15	0	0	0	0	0	0	0	0	0	0	8	7	64.66	3.41979e-07	0	0	0	0	0	0	0	0	0	0	2	2		4	4		47390
H0Y8W7	CTBP1	C-terminal-binding protein 1 (Fragment) OS=Homo sapiens GN=CTBP1 PE=1 SV=1	10	0	0	10	10	0	0	0	0	0	0	0	0	38.47	0.000142233	0	0	2	3	0	0	0	0	0	0	0	0		2	2		30990
H0Y9H7	NADK2	NAD kinase 2 mitochondrial (Fragment) OS=Homo sapiens GN=NADK2 PE=1 SV=1	12	0	0	0	0	0	0	0	0	0	0	12	0	52.45	5.68853e-06	0	0	0	0	0	0	0	0	0	0	1	0		1	1		15440
H0YA55	ALB	Serum albumin (Fragment) OS=Homo sapiens GN=ALB PE=1 SV=1	6	3	3	2	0	0	6	3	0	6	6	6	6	110.87	8.18465e-12	1	1	1	0	0	3	1	0	6	7	5	4		4	4		51578
H0YAK1	GRSF1	G-rich sequence factor 1 (Fragment) OS=Homo sapiens GN=GRSF1 PE=1 SV=1	14	0	0	0	0	0	0	0	0	0	0	7	7	64.66	3.41979e-07	0	0	0	0	0	0	0	0	0	0	2	2		4	4		51030
H0YAL7	EEF1E1	Eukaryotic translation elongation factor 1 epsilon-1 (Fragment) OS=Homo sapiens GN=EEF1E1 PE=4 SV=1	7	0	0	0	0	0	0	0	0	0	0	0	7	52.07	6.20869e-06	0	0	0	0	0	0	0	0	0	0	0	1		1	1		15347
H0YBB3	ESRP1	Epithelial-splicing regulatory protein 1 (Fragment) OS=Homo sapiens GN=ESRP1 PE=1 SV=1	2	0	0	0	0	0	0	0	2	0	0	2	2	43.08	4.9204e-05	0	0	0	0	0	0	0	1	0	0	1	1		1	1		57907
H0YBR2	ESRP1	Epithelial-splicing regulatory protein 1 (Fragment) OS=Homo sapiens GN=ESRP1 PE=1 SV=1	2	0	0	0	0	0	0	0	2	0	0	2	2	43.08	4.9204e-05	0	0	0	0	0	0	0	1	0	0	1	1		1	1		56154
H0YBT4	DPYSL3	Dihydropyrimidinase-related protein 3 (Fragment) OS=Homo sapiens GN=DPYSL3 PE=1 SV=1	8	0	0	0	0	0	0	0	0	0	0	8	8	43.02	4.98884e-05	0	0	0	0	0	0	0	0	0	0	1	1		1	1		21965
H0YC29	TRPS1	Zinc finger transcription factor Trps1 (Fragment) OS=Homo sapiens GN=TRPS1 PE=1 SV=2	5	0	0	2	3	0	0	0	0	0	0	0	0	44.9	3.23594e-05	0	0	1	1	0	0	0	0	0	0	0	0		2	2		75838
H0YCG1	SF3B2	Splicing factor 3B subunit 2 (Fragment) OS=Homo sapiens GN=SF3B2 PE=1 SV=1	14	0	5	9	14	0	0	0	0	0	0	9	4	79.72	1.0666e-08	0	1	2	3	0	0	0	0	0	0	2	1		3	3		42457
H0YCQ8	EIF3M	Eukaryotic translation initiation factor 3 subunit M (Fragment) OS=Homo sapiens GN=EIF3M PE=1 SV=8	5	0	0	0	0	0	0	0	0	0	0	0	5	42.78	5.2723e-05	0	0	0	0	0	0	0	0	0	0	0	1		1	1		25092
H0YDD4	DLAT	Acetyltransferase component of pyruvate dehydrogenase complex (Fragment) OS=Homo sapiens GN=DLAT PE=1 SV=1	13	0	0	3	0	3	3	3	3	0	0	13	8	119.01	1.25603e-12	0	0	1	0	2	1	2	1	0	0	4	2		5	5		51201
H0YDD8	RPLP2	60S acidic ribosomal protein P2 (Fragment) OS=Homo sapiens GN=RPLP2 PE=1 SV=1	13	0	0	13	13	0	0	0	0	0	0	0	13	33.28	0.000469894	0	0	1	1	0	0	0	0	0	0	0	1		1	1		9105
H0YDU4	NOP56	Nucleolar protein 56 (Fragment) OS=Homo sapiens GN=NOP56 PE=1 SV=1	6	0	0	6	6	0	6	6	0	0	6	6	6	59.33	1.16681e-06	0	0	1	1	0	1	1	0	0	1	1	1		1	1		27757
H0YEM1	PUF60	Poly(U)-binding-splicing factor PUF60 (Fragment) OS=Homo sapiens GN=PUF60 PE=1 SV=1	11	0	0	11	0	0	0	0	0	0	0	5	11	68.11	1.54525e-07	0	0	2	0	0	0	0	0	0	0	1	2		2	2		35841
H0YGW7	ABCF1	ATP-binding cassette sub-family F member 1 (Fragment) OS=Homo sapiens GN=ABCF1 PE=1 SV=1	5	0	0	0	0	0	0	0	0	0	0	5	2	51.16	7.65597e-06	0	0	0	0	0	0	0	0	0	0	2	1		2	2		67669
H0YH87	ATXN2	Ataxin-2 (Fragment) OS=Homo sapiens GN=ATXN2 PE=1 SV=1	1	0	0	1	0	0	1	0	0	1	0	0	0	28.78	0.00132434	0	0	1	0	0	1	0	0	1	0	0	0		1	1		98123
H0YHA7	RPL18	60S ribosomal protein L18 (Fragment) OS=Homo sapiens GN=RPL18 PE=1 SV=1	16	16	8	8	0	16	0	16	8	0	16	8	16	88.37	1.45546e-09	2	1	1	0	2	0	2	1	0	2	1	4		2	2		18982
H0YHX9	NACA	Nascent polypeptide-associated complex subunit alpha (Fragment) OS=Homo sapiens GN=NACA PE=1 SV=1	20	7	7	6	14	7	7	7	7	0	7	7	14	96.21	2.39332e-10	1	1	1	2	1	1	1	1	0	1	1	2		3	3		22944
H0YIV4	NAP1L1	Nucleosome assembly protein 1-like 1 (Fragment) OS=Homo sapiens GN=NAP1L1 PE=1 SV=1	14	4	9	14	9	9	9	4	4	4	4	14	9	111.69	6.77642e-12	1	2	3	2	2	2	1	1	1	1	4	3		3	3		44714
H0YJC0	PSMC6	26S proteasome regulatory subunit 10B (Fragment) OS=Homo sapiens GN=PSMC6 PE=1 SV=1	28	0	0	0	0	0	0	0	0	0	0	12	22	92.93	5.09331e-10	0	0	0	0	0	0	0	0	0	0	2	3		4	4		29660
H0YJS8	PSMC6	26S proteasome regulatory subunit 10B (Fragment) OS=Homo sapiens GN=PSMC6 PE=1 SV=2	38	0	0	0	0	0	0	0	0	0	0	16	29	92.93	5.09331e-10	0	0	0	0	0	0	0	0	0	0	2	3		4	4		22051
H0YK48	TPM1	Tropomyosin alpha-1 chain OS=Homo sapiens GN=TPM1 PE=1 SV=1	19	8	6	0	0	8	0	0	0	0	6	13	13	97.05	1.97242e-10	1	1	0	0	1	0	0	0	0	1	4	2		3	1		28580
H0YKD8	RPL28	60S ribosomal protein L28 OS=Homo sapiens GN=RPL28 PE=1 SV=1	19	4	4	0	0	4	6	4	0	0	6	14	15	69.44	1.13763e-07	1	1	0	0	1	1	1	0	0	1	3	4		5	5		19072
H0YKN8	TLE3	Transducin-like enhancer protein 3 OS=Homo sapiens GN=TLE3 PE=1 SV=1	28	13	4	27	12	13	10	12	7	11	8	2	2	184.78	3.3266e-19	8	3	19	10	6	7	5	6	4	3	1	1		13	1	Oxidation (M); Deamidation (NQ)	83937
H0YKT5	TLE3	Transducin-like enhancer protein 3 OS=Homo sapiens GN=TLE3 PE=1 SV=1	28	13	7	27	14	14	12	15	7	11	11	2	2	189	1.25893e-19	8	4	19	11	6	8	6	6	4	4	1	1		13	1	Oxidation (M); Deamidation (NQ)	83508
H0YL70	TLE3	Transducin-like enhancer protein 3 OS=Homo sapiens GN=TLE3 PE=1 SV=1	28	13	4	27	12	13	10	12	7	10	8	2	2	184.78	3.3266e-19	8	3	19	10	6	7	5	6	4	3	1	1		13	1	Oxidation (M); Deamidation (NQ)	84478
H0YLS6	PSMA4	Proteasome subunit alpha type OS=Homo sapiens GN=PSMA4 PE=1 SV=1	8	0	0	0	8	0	0	0	0	0	0	0	8	33.43	0.000453942	0	0	0	1	0	0	0	0	0	0	0	1		1	1		13948
H0YMV8	RPS27L	40S ribosomal protein S27 OS=Homo sapiens GN=RPS27L PE=1 SV=1	26	13	26	13	13	13	0	13	0	0	0	13	13	73.72	4.2462e-08	1	3	1	1	1	0	1	0	0	0	1	1		2	1		11346
H0YNT2	TLE3	Transducin-like enhancer protein 3 OS=Homo sapiens GN=TLE3 PE=1 SV=1	31	14	5	29	13	15	11	14	7	11	9	2	2	184.78	3.3266e-19	8	3	19	10	6	7	5	6	4	3	1	1		13	1	Oxidation (M); Deamidation (NQ)	76897
H3BMT0	JPT2	Jupiter microtubule-associated homolog 2 (Fragment) OS=Homo sapiens GN=JPT2 PE=1 SV=1	27	0	0	12	15	0	0	0	0	0	0	27	15	56.04	2.48886e-06	0	0	1	1	0	0	0	0	0	0	2	1		2	2		12231
H3BMV3	JPT2	Jupiter microtubule-associated homolog 2 (Fragment) OS=Homo sapiens GN=JPT2 PE=1 SV=1	16	0	0	7	9	0	0	0	0	0	0	16	9	56.04	2.48886e-06	0	0	1	1	0	0	0	0	0	0	2	1		2	2		20687
H3BND8	USP7	Ubiquitin carboxyl-terminal hydrolase 7 (Fragment) OS=Homo sapiens GN=USP7 PE=1 SV=1	4	2	2	2	2	0	0	2	0	0	0	2	0	48.58	1.38676e-05	1	1	1	1	0	0	1	0	0	0	1	0		2	2		105549
H3BNT7	PSMD7	26S proteasome non-ATPase regulatory subunit 7 OS=Homo sapiens GN=PSMD7 PE=1 SV=1	14	0	0	0	0	0	0	0	0	0	0	14	14	57.27	1.87499e-06	0	0	0	0	0	0	0	0	0	0	2	2		1	1		20064
H3BPE7	FUS	RNA-binding protein FUS OS=Homo sapiens GN=FUS PE=1 SV=1	9	0	3	5	9	3	0	3	3	3	3	7	9	96.33	2.32809e-10	0	1	1	3	1	0	1	1	1	1	2	3		3	1		53497
H3BQK0	DDX19B	ATP-dependent RNA helicase DDX19B OS=Homo sapiens GN=DDX19B PE=1 SV=1	5	0	0	0	0	0	0	0	0	0	0	5	0	48.49	1.41579e-05	0	0	0	0	0	0	0	0	0	0	1	0		1	1		54500
H3BQZ7	HNRNPUL2-BSCL2	HCG2044799 OS=Homo sapiens GN=HNRNPUL2-BSCL2 PE=4 SV=1	7	0	3	0	0	7	3	0	0	0	0	2	0	45.04	3.13329e-05	0	1	0	0	3	1	0	0	0	0	1	0		3	3		84692
H3BRG4	UQCRC2	Cytochrome b-c1 complex subunit 2 mitochondrial OS=Homo sapiens GN=UQCRC2 PE=1 SV=1	7	4	0	4	0	4	0	4	0	4	0	7	7	93.03	4.97737e-10	1	0	1	0	1	0	1	0	1	0	2	2		2	2		44635
H3BSV8	GSPT1	Eukaryotic peptide chain release factor GTP-binding subunit ERF3A (Fragment) OS=Homo sapiens GN=GSPT1 PE=1 SV=1	14	0	0	0	9	0	0	0	0	0	0	0	6	49.25	1.1885e-05	0	0	0	1	0	0	0	0	0	0	0	1		2	2		22169
H3BTM8	PSMD7	26S proteasome non-ATPase regulatory subunit 7 OS=Homo sapiens GN=PSMD7 PE=1 SV=1	12	0	0	0	0	0	0	0	0	0	0	12	12	57.27	1.87499e-06	0	0	0	0	0	0	0	0	0	0	2	2		1	1		22346
H3BTV5	JPT2	Jupiter microtubule-associated homolog 2 (Fragment) OS=Homo sapiens GN=JPT2 PE=1 SV=1	27	0	0	12	15	0	0	0	0	0	0	27	15	56.04	2.48886e-06	0	0	1	1	0	0	0	0	0	0	2	1		2	2		12446
H3BTW0	BOLA2-SMG1P6	BOLA2-SMG1P6 readthrough (Fragment) OS=Homo sapiens GN=BOLA2-SMG1P6 PE=3 SV=1	18	0	0	18	18	0	0	18	0	0	0	0	18	48.11	1.54525e-05	0	0	1	1	0	0	1	0	0	0	0	2		1	1		9862
H3BU16	JPT2	Jupiter microtubule-associated homolog 2 (Fragment) OS=Homo sapiens GN=JPT2 PE=1 SV=1	19	0	0	8	10	0	0	0	0	0	0	19	10	56.04	2.48886e-06	0	0	1	1	0	0	0	0	0	0	2	1		2	2		17604
H3BV85	BOLA2B	BolA-like protein 2 (Fragment) OS=Homo sapiens GN=BOLA2B PE=1 SV=1	18	0	0	18	18	0	0	18	0	0	0	0	18	48.11	1.54525e-05	0	0	1	1	0	0	1	0	0	0	0	2		1	1		9743
H3BVE0	BOLA2-SMG1P6	BOLA2-SMG1P6 readthrough (Fragment) OS=Homo sapiens GN=BOLA2-SMG1P6 PE=4 SV=1	6	0	0	6	6	0	0	6	0	0	0	0	6	48.11	1.54525e-05	0	0	1	1	0	0	1	0	0	0	0	2		1	1		27673
H7BXG7	SEC31A	Protein transport protein Sec31A OS=Homo sapiens GN=SEC31A PE=1 SV=1	8	3	1	0	2	0	3	0	0	0	0	8	7	113.22	4.76431e-12	2	1	0	2	0	2	0	0	0	0	8	7		6	6		105705
H7BY10	RPL23A	60S ribosomal protein L23a (Fragment) OS=Homo sapiens GN=RPL23A PE=1 SV=1	22	8	8	8	0	0	8	8	8	0	8	8	22	80.14	9.68278e-09	1	1	1	0	0	1	1	2	0	1	1	3		3	3		17811
H7BY58		Protein-L-isoaspartate O-methyltransferase OS=Homo sapiens GN=PCMT1 PE=1 SV=1	21	0	9	9	9	9	9	0	0	9	0	21	9	95.85	2.60016e-10	0	1	1	1	1	1	0	0	1	0	2	1		2	2		30358
H7BYY1	TPM1	Tropomyosin 1 (Alpha) isoform CRA_m OS=Homo sapiens GN=TPM1 PE=1 SV=1	19	8	6	0	0	8	0	0	0	0	6	13	13	97.05	1.97242e-10	1	1	0	0	1	0	0	0	0	1	4	2		3	1		28747
H7BZL2	HIBADH	3-hydroxyisobutyrate dehydrogenase mitochondrial (Fragment) OS=Homo sapiens GN=HIBADH PE=1 SV=1	9	0	0	0	0	0	0	0	0	0	0	9	9	46.68	2.14783e-05	0	0	0	0	0	0	0	0	0	0	1	1		1	1		21411
H7BZT7	ESD	S-formylglutathione hydrolase (Fragment) OS=Homo sapiens GN=ESD PE=1 SV=1	15	10	0	0	0	0	5	0	0	0	10	0	10	41.08	7.7983e-05	2	0	0	0	0	1	0	0	0	1	0	2		2	2		25488
H7C1E4	AP1S1	AP complex subunit sigma (Fragment) OS=Homo sapiens GN=AP1S1 PE=1 SV=1	8	0	0	0	0	0	0	0	0	0	0	8	0	68.08	1.55597e-07	0	0	0	0	0	0	0	0	0	0	1	0		1	1		22184
H7C1F6	GATD3A	ES1 protein homolog mitochondrial (Fragment) OS=Homo sapiens GN=C21orf33 PE=1 SV=1	13	0	0	0	3	0	0	0	0	0	10	13	10	45.05	3.12608e-05	0	0	0	1	0	0	0	0	0	1	2	1		2	2		27454
H7C2I1	PRMT1	Protein arginine N-methyltransferase 1 OS=Homo sapiens GN=PRMT1 PE=1 SV=1	8	4	4	4	8	4	8	0	0	0	4	0	4	63.46	4.50817e-07	1	1	1	2	1	2	0	0	0	1	0	1		2	2		42462
H7C2W9	RPL31	60S ribosomal protein L31 (Fragment) OS=Homo sapiens GN=RPL31 PE=1 SV=1	30	13	21	21	21	21	13	8	13	21	21	21	30	111.67	6.80769e-12	1	2	2	2	2	1	1	1	2	2	2	4		3	3		12820
H7C3I1	ST13	Hsc70-interacting protein (Fragment) OS=Homo sapiens GN=ST13 PE=1 SV=1	18	0	0	10	0	9	18	0	9	0	0	18	18	61.11	7.74462e-07	0	0	1	0	1	2	0	1	0	0	2	2		2	2		16338
H7C463	IMMT	MICOS complex subunit MIC60 (Fragment) OS=Homo sapiens GN=IMMT PE=1 SV=1	24	7	8	2	4	6	4	2	2	5	2	12	11	134.72	3.37287e-14	5	3	1	2	2	2	1	1	2	1	7	4		11	11		68184
H7C4C5	MAP4	Microtubule-associated protein (Fragment) OS=Homo sapiens GN=MAP4 PE=1 SV=1	9	0	3	3	3	0	0	0	0	0	3	6	7	58.73	1.33968e-06	0	1	1	1	0	0	0	0	0	1	2	2		3	3		50985
H7C540	PRPS2	Ribose-phosphate pyrophosphokinase 2 (Fragment) OS=Homo sapiens GN=PRPS2 PE=1 SV=1	10	10	10	10	0	10	10	0	0	0	10	10	10	70.44	9.03649e-08	1	1	1	0	1	1	0	0	0	1	1	1		1	1		18928
H7C5F2	MRPS22	28S ribosomal protein S22 mitochondrial (Fragment) OS=Homo sapiens GN=MRPS22 PE=1 SV=1	7	0	0	7	7	0	0	0	0	0	0	7	7	46.23	2.38232e-05	0	0	1	1	0	0	0	0	0	0	1	1		1	1		18692
H7C5H3	MRPS22	28S ribosomal protein S22 mitochondrial (Fragment) OS=Homo sapiens GN=MRPS22 PE=1 SV=1	6	0	0	6	6	0	0	0	0	0	0	6	6	46.23	2.38232e-05	0	0	1	1	0	0	0	0	0	0	1	1		1	1		22787
I3L0H8	DDX19A	ATP-dependent RNA helicase DDX19A OS=Homo sapiens GN=DDX19A PE=1 SV=1	5	0	0	0	0	0	0	0	0	0	0	5	0	48.49	1.41579e-05	0	0	0	0	0	0	0	0	0	0	1	0		1	1		50520
I3L0N3	NSF	Vesicle-fusing ATPase OS=Homo sapiens GN=NSF PE=1 SV=1	5	0	0	0	0	0	0	0	0	0	0	3	3	61.19	7.60326e-07	0	0	0	0	0	0	0	0	0	0	2	2		3	3		82092
I3L120	TBCD	Tubulin-specific chaperone D (Fragment) OS=Homo sapiens GN=TBCD PE=1 SV=1	7	0	0	0	0	0	0	0	0	0	0	7	0	36.03	0.000249459	0	0	0	0	0	0	0	0	0	0	1	0		1	1		28911
I3L182	SRRM2	Serine/arginine repetitive matrix protein 2 (Fragment) OS=Homo sapiens GN=SRRM2 PE=1 SV=1	2	0	0	2	2	0	2	0	2	0	0	0	0	30.9	0.000812831	0	0	1	1	0	1	0	1	0	0	0	0		1	1		99659
I3L352	DDX19A	ATP-dependent RNA helicase DDX19A (Fragment) OS=Homo sapiens GN=DDX19A PE=1 SV=1	6	0	0	0	0	0	0	0	0	0	0	6	0	48.49	1.41579e-05	0	0	0	0	0	0	0	0	0	0	1	0		1	1		44900
I3L397	EIF5A	Eukaryotic translation initiation factor 5A (Fragment) OS=Homo sapiens GN=EIF5A PE=1 SV=8	14	14	5	14	14	8	14	0	0	14	5	14	14	73.71	4.25598e-08	3	2	5	2	1	3	0	0	2	1	4	4		2	2		16019
I3L492	ETF1	Eukaryotic peptide chain release factor subunit 1 (Fragment) OS=Homo sapiens GN=ETF1 PE=1 SV=1	6	0	0	0	6	6	0	0	0	0	0	6	6	32.76	0.000529663	0	0	0	1	1	0	0	0	0	0	1	1		1	1		22929
I3L4D8	SRRM2	Serine/arginine repetitive matrix protein 2 (Fragment) OS=Homo sapiens GN=SRRM2 PE=1 SV=1	2	0	0	2	2	0	2	0	2	0	0	0	0	30.9	0.000812831	0	0	1	1	0	1	0	1	0	0	0	0		1	1		113662
I3L504	EIF5A	Eukaryotic translation initiation factor 5A-1 OS=Homo sapiens GN=EIF5A PE=1 SV=1	11	11	4	11	11	6	11	0	0	11	4	11	11	73.71	4.25598e-08	3	2	5	2	1	3	0	0	2	1	4	4		2	2		20504
J3KMX5	RPS13	40S ribosomal protein S13 OS=Homo sapiens GN=RPS13 PE=1 SV=1	24	5	8	13	8	5	8	8	0	0	0	19	5	77.29	1.86638e-08	1	1	2	1	1	1	1	0	0	0	4	1		4	4		16733
J3KND3	MYL6	Myosin light polypeptide 6 OS=Homo sapiens GN=MYL6 PE=1 SV=1	55	19	9	5	9	10	6	19	0	10	0	23	35	115.97	2.5293e-12	2	1	1	2	2	1	2	0	1	0	4	5		7	7	Deamidation (NQ)	17058
J3KNL6	SEC16A	Protein transport protein sec16 OS=Homo sapiens GN=SEC16A PE=1 SV=1	3	0	1	0	0	0	1	0	0	0	0	1	2	32.55	0.000555904	0	1	0	1	0	1	0	0	0	0	1	2		3	3		251891
J3KP15	SRSF2	Serine/arginine-rich-splicing factor 2 (Fragment) OS=Homo sapiens GN=SRSF2 PE=1 SV=8	13	13	13	13	13	0	13	0	13	0	13	13	13	68.9	1.28825e-07	1	1	2	2	0	1	0	1	0	1	1	1		1	1	Oxidation (M)	15371
J3KPD9	NME1-NME2	NME1-NME2 readthrough OS=Homo sapiens GN=NME1-NME2 PE=1 SV=1	20	6	6	15	15	6	15	11	6	0	0	20	15	77.61	1.7338e-08	1	1	2	3	1	3	2	1	0	0	5	3		3	3	Oxidation (M)	22422
J3KPM9	STAT1	Signal transducer and activator of transcription OS=Homo sapiens GN=STAT1 PE=1 SV=1	4	0	0	0	0	0	0	0	0	0	0	4	2	26.92	0.00203236	0	0	0	0	0	0	0	0	0	0	2	1		2	2		83360
J3KPS3	ALDOA	Fructose-bisphosphate aldolase OS=Homo sapiens GN=ALDOA PE=1 SV=1	49	10	21	23	23	28	10	12	13	12	19	42	43	198.72	1.34276e-20	5	9	7	8	9	4	5	5	4	7	18	18		18	16	Oxidation (M); Deamidation (NQ)	39818
J3KPX7	PHB2	Prohibitin-2 OS=Homo sapiens GN=PHB2 PE=1 SV=2	50	18	16	15	21	21	13	4	0	0	9	44	34	132.37	5.79429e-14	5	5	3	5	5	3	1	0	0	3	11	8		12	12	Oxidation (M); Deamidation (NQ)	33239
J3KQ32	OLA1	Obg-like ATPase 1 OS=Homo sapiens GN=OLA1 PE=1 SV=1	5	3	2	0	0	0	0	0	0	0	0	0	3	31.09	0.000778037	1	1	0	0	0	0	0	0	0	0	0	1		2	2		46938
J3KQE5	RAN	GTP-binding nuclear protein Ran (Fragment) OS=Homo sapiens GN=RAN PE=1 SV=1	33	21	15	19	23	15	25	15	9	14	8	19	19	143.58	4.38531e-15	6	4	7	7	4	6	4	2	5	2	6	7		8	8		26816
J3KR24	IARS1	Isoleucine--tRNA ligase cytoplasmic OS=Homo sapiens GN=IARS PE=1 SV=1	14	3	3	4	1	2	1	2	0	2	2	10	6	159.21	1.1995e-16	2	3	3	2	2	1	2	0	2	2	11	8		12	11		131763
J3KR97	TBCD	Tubulin-specific chaperone D OS=Homo sapiens GN=TBCD PE=1 SV=1	1	0	0	0	0	0	0	0	0	0	0	1	0	36.03	0.000249459	0	0	0	0	0	0	0	0	0	0	1	0		1	1		136551
J3KRB3	RPL17	60S ribosomal protein L17 (Fragment) OS=Homo sapiens GN=RPL17 PE=3 SV=3	38	15	0	22	20	0	0	0	0	0	15	7	31	89.11	1.22744e-09	1	0	2	2	0	0	0	0	0	2	1	4		6	6		14894
J3KRE2	ARHGDIA	Rho GDP-dissociation inhibitor 1 OS=Homo sapiens GN=ARHGDIA PE=1 SV=1	25	12	12	12	24	24	12	12	0	12	12	24	25	102.36	5.80764e-11	1	1	1	2	2	1	1	0	1	1	3	2		3	3		14814
J3KRX5	RPL17	60S ribosomal protein L17 (Fragment) OS=Homo sapiens GN=RPL17 PE=3 SV=1	28	11	0	16	15	0	0	0	0	0	11	5	23	89.11	1.22744e-09	1	0	2	2	0	0	0	0	0	2	1	4		6	6		20170
J3KS05	CBX1	Chromobox protein homolog 1 (Fragment) OS=Homo sapiens GN=CBX1 PE=1 SV=8	19	9	9	9	19	9	9	0	9	9	0	9	0	89.76	1.05682e-09	3	1	2	2	1	1	0	1	1	0	1	0		2	1	Oxidation (M)	20030
J3KT73	RPL38	60S ribosomal protein L38 OS=Homo sapiens GN=RPL38 PE=1 SV=1	39	20	39	0	20	0	0	19	0	0	0	20	39	73.19	4.79733e-08	1	2	0	1	0	0	1	0	0	0	2	4		2	2		7565
J3KTA4	DDX5	Probable ATP-dependent RNA helicase DDX5 OS=Homo sapiens GN=DDX5 PE=1 SV=1	25	7	9	14	15	5	8	4	2	4	5	9	7	146.46	2.25944e-15	5	7	12	10	3	5	2	1	2	3	7	5		14	7	Carbamidomethylation; Oxidation (M)	69087
J3KTE4	RPL19	Ribosomal protein L19 OS=Homo sapiens GN=RPL19 PE=1 SV=1	18	9	9	9	9	13	9	9	9	13	13	9	14	118.88	1.2942e-12	1	2	2	2	3	2	2	1	2	2	2	4		4	4	Deamidation (NQ)	23248
J3KTF8	ARHGDIA	Rho GDP-dissociation inhibitor 1 (Fragment) OS=Homo sapiens GN=ARHGDIA PE=1 SV=8	17	8	8	8	16	16	8	8	0	8	8	16	17	102.36	5.80764e-11	1	1	1	2	2	1	1	0	1	1	3	2		3	3		21517
J3KTJ8		60S ribosomal protein L26 (Fragment) OS=Homo sapiens GN=RPL26 PE=4 SV=8	40	9	0	0	0	19	9	0	0	9	21	19	40	86.44	2.26986e-09	1	0	0	0	2	1	0	0	1	2	2	5		5	5		11498
J3KTL2	SRSF1	Serine/arginine-rich-splicing factor 1 OS=Homo sapiens GN=SRSF1 PE=1 SV=1	11	0	0	8	8	4	8	0	0	0	8	4	4	70.12	9.72747e-08	0	0	2	2	1	2	0	0	0	2	1	1		3	3		28329
J3KTL8	SMCHD1	Structural maintenance of chromosomes flexible hinge domain-containing protein 1 (Fragment) OS=Homo sapiens GN=SMCHD1 PE=1 SV=1	1	0	0	1	0	0	0	0	0	0	0	1	0	37.44	0.000180302	0	0	1	0	0	0	0	0	0	0	1	0		1	1		155647
J3QKN0	UBB	Polyubiquitin-B (Fragment) OS=Homo sapiens GN=UBB PE=1 SV=1	17	8	8	8	12	8	0	8	0	0	8	12	12	62.51	5.61048e-07	1	1	2	3	2	0	1	0	0	1	2	2		3	3		23163
J3QKS7	SMARCE1	SWI/SNF-related matrix-associated actin-dependent regulator of chromatin subfamily E member 1 (Fragment) OS=Homo sapiens GN=SMARCE1 PE=1 SV=1	49	14	28	36	49	9	14	14	10	10	22	0	0	186.7	2.13796e-19	3	8	7	11	3	3	3	2	2	5	0	0		10	10	Oxidation (M)	33434
J3QL01	RPL38	60S ribosomal protein L38 OS=Homo sapiens GN=RPL38 PE=1 SV=1	37	19	37	0	19	0	0	18	0	0	0	19	37	73.19	4.79733e-08	1	2	0	1	0	0	1	0	0	0	2	4		2	2		7977
J3QL05	SRSF2	Serine/arginine-rich-splicing factor 2 (Fragment) OS=Homo sapiens GN=SRSF2 PE=1 SV=1	13	13	13	13	13	0	13	0	13	0	13	13	13	68.9	1.28825e-07	1	1	2	2	0	1	0	1	0	1	1	1		1	1	Oxidation (M)	15156
J3QLD9	FLOT2	Flotillin-2 OS=Homo sapiens GN=FLOT2 PE=1 SV=1	15	0	0	0	0	0	0	0	0	0	0	15	13	88.08	1.55597e-09	0	0	0	0	0	0	0	0	0	0	4	5		5	5		47142
J3QLE5	SNRPN	Small nuclear ribonucleoprotein-associated protein N (Fragment) OS=Homo sapiens GN=SNRPN PE=1 SV=1	12	0	0	0	12	0	0	0	0	0	0	12	12	45.52	2.80543e-05	0	0	0	1	0	0	0	0	0	0	1	1		1	1		17546
J3QLT0	GPS1	COP9 signalosome complex subunit 1 (Fragment) OS=Homo sapiens GN=GPS1 PE=1 SV=1	17	0	0	0	0	0	0	0	0	0	0	17	17	39.3	0.00011749	0	0	0	0	0	0	0	0	0	0	1	1		1	1		19033
J3QQ67	RPL18	60S ribosomal protein L18 (Fragment) OS=Homo sapiens GN=RPL18 PE=1 SV=1	17	14	7	7	0	14	4	14	7	0	14	7	14	88.37	1.45546e-09	2	1	1	0	2	1	2	1	0	2	1	4		3	3		21847
J3QQM1	PSMC5	26S proteasome regulatory subunit 8 (Fragment) OS=Homo sapiens GN=PSMC5 PE=1 SV=1	24	15	0	7	24	15	7	7	0	8	8	15	15	103.94	4.03645e-11	2	0	1	3	2	1	1	0	1	1	2	2		3	3		29347
J3QQQ9	RPL26	Uncharacterized protein OS=Homo sapiens PE=4 SV=1	36	8	0	0	0	17	8	0	0	8	19	17	36	86.44	2.26986e-09	1	0	0	0	2	1	0	0	1	2	2	5		5	5		12692
J3QQT2	RPL17	60S ribosomal protein L17 (Fragment) OS=Homo sapiens GN=RPL17 PE=3 SV=1	29	11	0	16	15	0	0	0	0	0	11	5	23	89.11	1.22744e-09	1	0	2	2	0	0	0	0	0	2	1	4		6	6		19786
J3QQV1		60S ribosomal protein L26 OS=Homo sapiens GN=RPL26 PE=4 SV=1	35	8	0	0	0	16	8	0	0	8	18	16	35	86.44	2.26986e-09	1	0	0	0	2	1	0	0	1	2	2	5		5	5		12934
J3QQX2	ARHGDIA	Rho GDP-dissociation inhibitor 1 OS=Homo sapiens GN=ARHGDIA PE=1 SV=1	14	6	6	6	13	13	6	6	0	6	6	13	14	102.36	5.80764e-11	1	1	1	2	2	1	1	0	1	1	3	2		3	3		25831
J3QR09	RPL19	Ribosomal protein L19 OS=Homo sapiens GN=RPL19 PE=1 SV=1	18	9	9	9	9	13	9	9	9	13	13	9	14	118.88	1.2942e-12	1	2	2	2	3	2	2	1	2	2	2	4		4	4	Deamidation (NQ)	23135
J3QRC4	RPL26	60S ribosomal protein L26 (Fragment) OS=Homo sapiens GN=RPL26 PE=4 SV=1	20	7	0	0	0	13	7	0	0	7	7	13	20	86.44	2.26986e-09	1	0	0	0	2	1	0	0	1	1	2	4		4	4		15759
J3QRI7	RPL26	60S ribosomal protein L26 (Fragment) OS=Homo sapiens GN=RPL26 PE=4 SV=1	36	8	0	0	0	17	8	0	0	8	19	17	36	86.44	2.26986e-09	1	0	0	0	2	1	0	0	1	2	2	5		5	5		12630
J3QRM1	CDK5RAP3	CDK5 regulatory subunit-associated protein 3 (Fragment) OS=Homo sapiens GN=CDK5RAP3 PE=1 SV=1	5	0	0	0	0	0	0	0	0	0	0	0	5	44.12	3.87258e-05	0	0	0	0	0	0	0	0	0	0	0	1		1	1		30211
J3QRS3	MYL12A	Myosin regulatory light chain 12A OS=Homo sapiens GN=MYL12A PE=1 SV=1	23	6	17	11	17	11	11	11	0	11	6	17	17	107.88	1.6293e-11	1	2	1	5	1	1	3	0	3	2	2	4		3	3	Oxidation (M)	20457
J3QS39	UBB	Polyubiquitin-B (Fragment) OS=Homo sapiens GN=UBB PE=1 SV=1	37	17	17	17	27	17	0	17	0	0	17	27	27	62.51	5.61048e-07	1	1	2	3	2	0	1	0	0	1	2	2		3	3		10469
J3QS96	RPL17	60S ribosomal protein L17 (Fragment) OS=Homo sapiens GN=RPL17 PE=3 SV=1	36	14	0	20	19	0	0	0	0	0	14	7	29	89.11	1.22744e-09	1	0	2	2	0	0	0	0	0	2	1	4		6	6		15959
J3QSA3	UBB	Polyubiquitin-B (Fragment) OS=Homo sapiens GN=UBB PE=1 SV=1	37	37	37	37	37	37	0	37	0	0	37	37	37	62.51	5.61048e-07	1	1	2	2	2	0	1	0	0	1	1	1		1	1		4854
J3QSA9	PSMC5	26S proteasome regulatory subunit 8 (Fragment) OS=Homo sapiens GN=PSMC5 PE=1 SV=1	24	16	0	7	24	16	7	7	0	8	8	16	16	103.94	4.03645e-11	2	0	1	3	2	1	1	0	1	1	2	2		3	3		28697
J3QT28	BUB3	Mitotic checkpoint protein BUB3 (Fragment) OS=Homo sapiens GN=BUB3 PE=1 SV=1	21	7	7	15	12	7	7	0	0	0	0	0	12	109.93	1.01625e-11	1	2	4	3	1	2	0	0	0	0	0	3		4	4		31704
J3QTR3	RPS27A	Ubiquitin-40S ribosomal protein S27a (Fragment) OS=Homo sapiens GN=RPS27A PE=1 SV=1	32	15	15	15	24	15	0	15	0	0	15	24	24	62.51	5.61048e-07	1	1	2	3	2	0	1	0	0	1	2	2		3	3		12237
K7EJ51	SEPTIN9	Septin-9 (Fragment) OS=Homo sapiens GN=SEPT9 PE=1 SV=1	38	0	0	0	0	0	0	0	0	0	0	38	0	63.83	4.14e-07	0	0	0	0	0	0	0	0	0	0	2	0		2	2		14468
K7EJE8	LONP1	Lon protease homolog mitochondrial OS=Homo sapiens GN=LONP1 PE=1 SV=1	13	3	4	8	3	6	9	0	0	1	3	5	6	136.72	2.12814e-14	2	3	4	2	3	5	0	0	1	1	3	3		8	8		93297
K7EJJ1	AP1M2	AP-1 complex subunit mu-2 (Fragment) OS=Homo sapiens GN=AP1M2 PE=1 SV=1	7	0	0	7	0	0	0	0	0	0	0	7	0	56.47	2.25424e-06	0	0	1	0	0	0	0	0	0	0	1	0		1	1		27888
K7EJR8	HMG20B	SWI/SNF-related matrix-associated actin-dependent regulator of chromatin subfamily E member 1-related (Fragment) OS=Homo sapiens GN=HMG20B PE=1 SV=1	15	0	0	0	15	0	0	0	0	0	0	0	0	64.98	3.17687e-07	0	0	0	2	0	0	0	0	0	0	0	0		2	2		20467
K7EJV1	CIRBP	Cold-inducible RNA-binding protein (Fragment) OS=Homo sapiens GN=CIRBP PE=1 SV=6	7	0	0	0	0	0	0	0	0	7	0	0	0	49.25	1.1885e-05	0	0	0	0	0	0	0	0	1	0	0	0		1	1		16034
K7EJV5	CIRBP	Cold-inducible RNA-binding protein (Fragment) OS=Homo sapiens GN=CIRBP PE=1 SV=1	10	0	0	0	0	0	0	0	0	10	0	0	0	49.25	1.1885e-05	0	0	0	0	0	0	0	0	1	0	0	0		1	1		11528
K7EJV9	RPL23A	60S ribosomal protein L23a (Fragment) OS=Homo sapiens GN=RPL23A PE=1 SV=1	20	8	8	8	0	0	8	8	8	0	8	8	20	80.14	9.68278e-09	1	1	1	0	0	1	1	2	0	1	1	3		3	3		19374
K7EK07	H3-3B	Histone H3 (Fragment) OS=Homo sapiens GN=H3F3B PE=1 SV=1	20	5	5	8	20	5	8	5	0	0	5	14	15	57.29	1.86638e-06	1	2	2	6	1	1	1	0	0	1	3	3		4	4		14914
K7EK30	PIPOX	Peroxisomal sarcosine oxidase (Fragment) OS=Homo sapiens GN=PIPOX PE=1 SV=1	5	0	0	0	5	0	0	0	0	0	0	0	0	29.38	0.00115345	0	0	0	1	0	0	0	0	0	0	0	0		1	1		17226
K7EK33	DAZAP1	DAZ-associated protein 1 OS=Homo sapiens GN=DAZAP1 PE=1 SV=2	8	4	4	8	4	4	8	8	0	4	4	8	8	78.24	1.49968e-08	1	1	2	1	1	2	2	0	1	1	2	4		2	2		43255
K7EKE6	LONP1	Lon protease homolog mitochondrial OS=Homo sapiens GN=LONP1 PE=1 SV=1	13	2	4	7	3	6	9	0	0	1	3	4	6	136.72	2.12814e-14	2	3	4	2	3	5	0	0	1	1	3	3		8	8		95180
K7EKI4	MRPL4	39S ribosomal protein L4 mitochondrial OS=Homo sapiens GN=MRPL4 PE=1 SV=1	15	0	0	0	0	0	0	0	0	0	15	15	15	57.28	1.87068e-06	0	0	0	0	0	0	0	0	0	1	1	1		1	1		14056
K7ELA4	CBX1	Chromobox protein homolog 1 OS=Homo sapiens GN=CBX1 PE=1 SV=1	24	12	12	12	24	12	12	0	12	12	0	12	0	89.76	1.05682e-09	3	1	2	2	1	1	0	1	1	0	1	0		2	1	Oxidation (M)	15981
K7ELC7	RPL27	60S ribosomal protein L27 (Fragment) OS=Homo sapiens GN=RPL27 PE=1 SV=1	30	24	0	13	30	0	6	7	0	0	0	30	30	78.09	1.55239e-08	2	0	2	3	0	1	1	0	0	0	3	3		3	3		16478
K7ELF1	MRPL4	39S ribosomal protein L4 mitochondrial (Fragment) OS=Homo sapiens GN=MRPL4 PE=1 SV=1	12	0	0	0	0	0	0	0	0	0	12	12	12	57.28	1.87068e-06	0	0	0	0	0	0	0	0	0	1	1	1		1	1		18004
K7ELQ0	MRPL4	39S ribosomal protein L4 mitochondrial OS=Homo sapiens GN=MRPL4 PE=1 SV=1	9	0	0	0	0	0	0	0	0	0	9	9	9	57.28	1.87068e-06	0	0	0	0	0	0	0	0	0	1	1	1		1	1		24446
K7ELT6	CIRBP	Cold-inducible RNA-binding protein OS=Homo sapiens GN=CIRBP PE=1 SV=1	8	0	0	0	0	0	0	0	0	8	0	0	0	49.25	1.1885e-05	0	0	0	0	0	0	0	0	1	0	0	0		1	1		15327
K7ELV6	CIRBP	Cold-inducible RNA-binding protein (Fragment) OS=Homo sapiens GN=CIRBP PE=1 SV=2	12	0	0	0	0	0	0	0	0	12	0	0	0	49.25	1.1885e-05	0	0	0	0	0	0	0	0	1	0	0	0		1	1		9915
K7ELX4	FECH	Ferrochelatase mitochondrial (Fragment) OS=Homo sapiens GN=FECH PE=1 SV=1	13	0	0	0	0	0	0	0	0	0	0	0	13	43.13	4.86407e-05	0	0	0	0	0	0	0	0	0	0	0	2		2	2		37011
K7EM13	PRKAR1A	cAMP-dependent protein kinase type I-alpha regulatory subunit (Fragment) OS=Homo sapiens GN=PRKAR1A PE=1 SV=1	19	0	0	0	0	0	0	0	0	0	0	0	19	50.62	8.66962e-06	0	0	0	0	0	0	0	0	0	0	0	2		2	2		17466
K7EM49	PGD	6-phosphogluconate dehydrogenase decarboxylating (Fragment) OS=Homo sapiens GN=PGD PE=1 SV=1	39	15	23	20	17	8	27	15	8	13	15	22	22	127.69	1.70216e-13	2	4	4	3	1	4	2	1	2	3	3	3		6	6		22258
K7EMA7	RPL23A	60S ribosomal protein L23a OS=Homo sapiens GN=RPL23A PE=1 SV=1	49	19	19	19	0	0	19	19	19	0	19	19	49	80.14	9.68278e-09	1	1	1	0	0	1	1	2	0	1	1	3		3	3		7923
K7EMG5	AP1M2	AP-1 complex subunit mu-2 (Fragment) OS=Homo sapiens GN=AP1M2 PE=1 SV=1	6	0	0	6	0	0	0	0	0	0	0	6	0	56.47	2.25424e-06	0	0	1	0	0	0	0	0	0	0	1	0		1	1		33315
K7EMN2	PGD	6-phosphogluconate dehydrogenase decarboxylating (Fragment) OS=Homo sapiens GN=PGD PE=1 SV=1	49	19	30	25	21	11	35	19	11	16	19	28	29	127.69	1.70216e-13	2	4	4	3	1	4	2	1	2	3	3	3		6	6		17293
K7EMV3	H3-3B	Histone H3 OS=Homo sapiens GN=H3F3B PE=1 SV=1	29	8	8	12	29	8	12	8	0	0	8	20	22	57.29	1.86638e-06	1	2	2	6	1	1	1	0	0	1	3	3		4	4		10334
K7EMY9	CIRBP	Cold-inducible RNA-binding protein OS=Homo sapiens GN=CIRBP PE=1 SV=1	7	0	0	0	0	0	0	0	0	7	0	0	0	49.25	1.1885e-05	0	0	0	0	0	0	0	0	1	0	0	0		1	1		17045
K7EN45	PIN1	Peptidyl-prolyl cis-trans isomerase (Fragment) OS=Homo sapiens GN=PIN1 PE=1 SV=1	66	0	0	49	23	0	38	0	0	0	17	17	21	108.02	1.57761e-11	0	0	4	2	0	2	0	0	0	1	1	1		5	5	Deamidation (NQ)	9952
K7ENH2	PSME3	Proteasome activator complex subunit 3 (Fragment) OS=Homo sapiens GN=PSME3 PE=1 SV=1	8	8	8	8	8	8	8	8	0	0	8	0	0	62.2	6.0256e-07	2	2	1	1	2	1	1	0	0	1	0	0		1	1		20594
K7ENX8	CIRBP	Cold-inducible RNA-binding protein (Fragment) OS=Homo sapiens GN=CIRBP PE=1 SV=2	14	0	0	0	0	0	0	0	0	14	0	0	0	49.25	1.1885e-05	0	0	0	0	0	0	0	0	1	0	0	0		1	1		8914
K7EPM4	CIRBP	Cold-inducible RNA-binding protein OS=Homo sapiens GN=CIRBP PE=1 SV=1	7	0	0	0	0	0	0	0	0	7	0	0	0	49.25	1.1885e-05	0	0	0	0	0	0	0	0	1	0	0	0		1	1		18152
K7EPR4	AP1M2	AP-1 complex subunit mu-2 (Fragment) OS=Homo sapiens GN=AP1M2 PE=1 SV=1	7	0	0	7	0	0	0	0	0	0	0	7	0	56.47	2.25424e-06	0	0	1	0	0	0	0	0	0	0	1	0		1	1		27435
K7EQ02	DAZAP1	DAZ-associated protein 1 (Fragment) OS=Homo sapiens GN=DAZAP1 PE=1 SV=2	9	5	5	9	5	5	9	9	0	5	5	9	9	78.24	1.49968e-08	1	1	2	1	1	2	2	0	1	1	2	4		2	2		35020
K7EQ55	DAZAP1	DAZ-associated protein 1 OS=Homo sapiens GN=DAZAP1 PE=1 SV=2	8	4	4	8	4	4	8	8	0	4	4	8	8	78.24	1.49968e-08	1	1	2	1	1	2	2	0	1	1	2	4		2	2		43312
K7EQR7	CIRBP	Cold-inducible RNA-binding protein OS=Homo sapiens GN=CIRBP PE=1 SV=1	5	0	0	0	0	0	0	0	0	5	0	0	0	49.25	1.1885e-05	0	0	0	0	0	0	0	0	1	0	0	0		1	1		21657
K7ER00	FARSA	Phenylalanine--tRNA ligase alpha subunit OS=Homo sapiens GN=FARSA PE=1 SV=1	7	0	0	0	0	0	0	0	0	0	0	0	7	58.65	1.36458e-06	0	0	0	0	0	0	0	0	0	0	0	2		2	2		62395
K7ER16	FARSA	Phenylalanine--tRNA ligase alpha subunit OS=Homo sapiens GN=FARSA PE=1 SV=1	17	0	0	0	0	0	0	0	0	0	0	0	17	58.65	1.36458e-06	0	0	0	0	0	0	0	0	0	0	0	2		2	2		26037
K7ER40	CIRBP	Cold-inducible RNA-binding protein (Fragment) OS=Homo sapiens GN=CIRBP PE=1 SV=8	6	0	0	0	0	0	0	0	0	6	0	0	0	49.25	1.1885e-05	0	0	0	0	0	0	0	0	1	0	0	0		1	1		18510
K7ERT8	RPL23A	60S ribosomal protein L23a (Fragment) OS=Homo sapiens GN=RPL23A PE=1 SV=1	19	7	7	7	0	0	7	7	7	0	7	7	19	80.14	9.68278e-09	1	1	1	0	0	1	1	2	0	1	1	3		3	3		19640
K7ES00	H3-3B	Histone H3.3 (Fragment) OS=Homo sapiens GN=H3F3B PE=1 SV=1	18	5	5	7	18	5	7	5	0	0	5	12	13	57.29	1.86638e-06	1	2	2	6	1	1	1	0	0	1	3	3		4	4		16621
K7ES61	MRPL4	39S ribosomal protein L4 mitochondrial (Fragment) OS=Homo sapiens GN=MRPL4 PE=1 SV=1	6	0	0	0	0	0	0	0	0	0	6	6	6	57.28	1.87068e-06	0	0	0	0	0	0	0	0	0	1	1	1		1	1		33792
K9J957	PSME3	Proteasome activator complex subunit 3 OS=Homo sapiens GN=PSME3 PE=1 SV=1	6	6	6	6	6	6	6	6	0	0	6	0	0	62.2	6.0256e-07	2	2	1	1	2	1	1	0	0	1	0	0		1	1		26867
M0QX69	UBE2M	NEDD8-conjugating enzyme Ubc12 (Fragment) OS=Homo sapiens GN=UBE2M PE=1 SV=8	12	12	0	12	0	12	0	12	0	0	12	0	12	29.75	0.00105925	1	0	1	0	1	0	1	0	0	1	0	1		1	1		8152
M0QXL5	FBL	rRNA 2'-O-methyltransferase fibrillarin (Fragment) OS=Homo sapiens GN=FBL PE=1 SV=1	26	0	0	13	8	8	8	0	0	0	8	18	26	90.66	8.59014e-10	0	0	3	2	1	1	0	0	0	2	4	5		4	4		26639
M0QXS5	HNRNPL	Heterogeneous nuclear ribonucleoprotein L (Fragment) OS=Homo sapiens GN=HNRNPL PE=1 SV=1	31	20	20	26	21	13	18	12	0	0	20	23	17	195.7	2.69153e-20	8	7	8	9	4	6	3	0	0	7	7	8		10	5	Oxidation (M); Deamidation (NQ)	58481
M0QXU7	TIMM44	Mitochondrial import inner membrane translocase subunit TIM44 (Fragment) OS=Homo sapiens GN=TIMM44 PE=1 SV=1	5	0	0	0	0	0	0	0	0	0	0	5	5	38.51	0.000140929	0	0	0	0	0	0	0	0	0	0	1	1		1	1		31160
M0QYS1	RPL13A	60S ribosomal protein L13a (Fragment) OS=Homo sapiens GN=RPL13A PE=1 SV=2	18	0	5	0	4	0	0	0	5	0	0	9	13	65.16	3.04789e-07	0	1	0	1	0	0	0	1	0	0	2	3		4	4		24224
M0QZC5	RPS11	40S ribosomal protein S11 OS=Homo sapiens GN=RPS11 PE=1 SV=1	31	31	9	19	20	9	31	9	0	9	9	31	19	76.92	2.03236e-08	3	1	3	4	1	3	1	0	1	1	4	3		4	4		13997
M0R061	COPE	Coatomer subunit epsilon OS=Homo sapiens GN=COPE PE=1 SV=1	29	0	0	0	29	0	0	0	0	0	0	14	29	61.64	6.85488e-07	0	0	0	2	0	0	0	0	0	0	1	3		3	3		16453
M0R0F0	RPS5	40S ribosomal protein S5 (Fragment) OS=Homo sapiens GN=RPS5 PE=1 SV=1	14	0	5	5	5	0	0	0	0	0	0	9	14	74.23	3.77572e-08	0	1	1	1	0	0	0	0	0	0	2	4		3	3		22391
M0R0P7	RPL18A	60S ribosomal protein L18a OS=Homo sapiens GN=RPL18A PE=1 SV=1	12	0	0	6	12	0	0	0	0	0	12	12	0	90.84	8.24138e-10	0	0	1	2	0	0	0	0	0	1	4	0		2	2		16177
M0R0R2	RPS5	40S ribosomal protein S5 OS=Homo sapiens GN=RPS5 PE=1 SV=1	12	0	4	4	4	0	0	0	0	0	0	8	12	74.23	3.77572e-08	0	1	1	1	0	0	0	0	0	0	2	4		3	3		25333
M0R0Y2	NAPA	Alpha-soluble NSF attachment protein OS=Homo sapiens GN=NAPA PE=1 SV=1	4	0	0	0	0	0	0	0	0	0	0	4	0	33.76	0.000420727	0	0	0	0	0	0	0	0	0	0	1	0		1	1		29163
M0R117	RPL18A	60S ribosomal protein L18a OS=Homo sapiens GN=RPL18A PE=1 SV=1	10	0	0	5	10	0	0	0	0	0	10	10	0	90.84	8.24138e-10	0	0	1	2	0	0	0	0	0	1	4	0		2	2		18079
M0R1A7	RPL18A	60S ribosomal protein L18a OS=Homo sapiens GN=RPL18A PE=1 SV=1	11	0	0	5	11	0	0	0	0	0	11	11	0	90.84	8.24138e-10	0	0	1	2	0	0	0	0	0	1	4	0		2	2		17477
M0R1V7	UBA52	Ubiquitin-60S ribosomal protein L40 (Fragment) OS=Homo sapiens GN=UBA52 PE=1 SV=1	40	25	25	25	25	25	0	25	0	0	25	40	40	62.51	5.61048e-07	1	1	2	2	2	0	1	0	0	1	2	2		2	2		7132
M0R213	NAPA	Alpha-soluble NSF attachment protein (Fragment) OS=Homo sapiens GN=NAPA PE=1 SV=1	12	0	0	0	0	0	0	0	0	0	0	12	0	33.76	0.000420727	0	0	0	0	0	0	0	0	0	0	1	0		1	1		9857
M0R299	FBL	rRNA 2'-O-methyltransferase fibrillarin (Fragment) OS=Homo sapiens GN=FBL PE=1 SV=1	28	0	0	14	8	8	8	0	0	0	8	20	28	90.66	8.59014e-10	0	0	3	2	1	1	0	0	0	2	4	5		4	4		25308
M0R3D6	RPL18A	60S ribosomal protein L18a (Fragment) OS=Homo sapiens GN=RPL18A PE=1 SV=1	11	0	0	6	11	0	0	0	0	0	11	11	0	90.84	8.24138e-10	0	0	1	2	0	0	0	0	0	1	4	0		2	2		16715
O00148	DDX39A	ATP-dependent RNA helicase DDX39A OS=Homo sapiens GN=DDX39A PE=1 SV=2	17	8	7	7	8	7	8	7	8	6	9	12	4	125.73	2.67301e-13	2	4	4	4	3	4	3	3	3	3	4	1		6	1		49130
O00159	MYO1C	Unconventional myosin-Ic OS=Homo sapiens GN=MYO1C PE=1 SV=4	6	0	2	2	2	1	2	0	0	0	0	3	3	86.2	2.39883e-09	0	1	1	1	1	1	0	0	0	0	2	3		5	5		121682
O00231	PSMD11	26S proteasome non-ATPase regulatory subunit 11 OS=Homo sapiens GN=PSMD11 PE=1 SV=3	10	0	0	0	0	0	0	3	0	0	0	0	7	55.51	2.8119e-06	0	0	0	0	0	0	1	0	0	0	0	2		3	3		47464
O00232	PSMD12	26S proteasome non-ATPase regulatory subunit 12 OS=Homo sapiens GN=PSMD12 PE=1 SV=3	5	0	0	0	0	0	0	0	0	0	0	5	5	64.62	3.45144e-07	0	0	0	0	0	0	0	0	0	0	2	1		1	1		52904
O00299	CLIC1	Chloride intracellular channel protein 1 OS=Homo sapiens GN=CLIC1 PE=1 SV=4	19	0	7	11	19	7	19	7	7	7	7	7	11	102.69	5.3827e-11	0	1	1	2	1	2	1	1	2	1	1	1		2	2		26923
O00487	PSMD14	26S proteasome non-ATPase regulatory subunit 14 OS=Homo sapiens GN=PSMD14 PE=1 SV=1	4	0	0	4	0	0	0	0	4	0	0	4	4	49.34	1.16413e-05	0	0	1	0	0	0	0	1	0	0	1	1		1	1		34577
O00567	NOP56	Nucleolar protein 56 OS=Homo sapiens GN=NOP56 PE=1 SV=4	3	0	0	3	3	0	3	3	0	0	3	3	3	59.33	1.16681e-06	0	0	1	1	0	1	1	0	0	1	1	1		1	1		66050
O00571	DDX3X	ATP-dependent RNA helicase DDX3X OS=Homo sapiens GN=DDX3X PE=1 SV=3	16	5	6	5	8	4	5	7	2	4	8	8	14	148.02	1.57761e-15	2	5	4	6	3	3	4	1	2	4	4	8		9	7	Oxidation (M)	73244
O14776	TCERG1	Transcription elongation regulator 1 OS=Homo sapiens GN=TCERG1 PE=1 SV=2	1	0	0	1	0	0	0	0	0	0	0	0	0	30.09	0.00097949	0	0	1	0	0	0	0	0	0	0	0	0		1	1		123901
O14818	PSMA7	Proteasome subunit alpha type-7 OS=Homo sapiens GN=PSMA7 PE=1 SV=1	12	0	0	0	0	0	0	0	0	0	0	12	6	58.06	1.56315e-06	0	0	0	0	0	0	0	0	0	0	2	1		2	2		27887
O14929	HAT1	Histone acetyltransferase type B catalytic subunit OS=Homo sapiens GN=HAT1 PE=1 SV=1	13	6	3	13	9	3	3	0	0	3	3	0	3	92.17	6.06736e-10	1	1	3	2	1	1	0	0	1	1	0	1		3	3		49513
O14950	MYL12B	Myosin regulatory light chain 12B OS=Homo sapiens GN=MYL12B PE=1 SV=2	23	6	17	12	17	12	12	12	0	12	6	17	17	107.88	1.6293e-11	1	2	1	5	1	1	3	0	3	2	2	4		3	3	Oxidation (M)	19779
O14979	HNRNPDL	Heterogeneous nuclear ribonucleoprotein D-like OS=Homo sapiens GN=HNRNPDL PE=1 SV=3	4	2	0	4	4	4	2	0	0	0	0	2	4	64.42	3.6141e-07	1	0	2	2	2	1	0	0	0	0	1	2		2	1		46438
O14980	XPO1	Exportin-1 OS=Homo sapiens GN=XPO1 PE=1 SV=1	8	2	2	2	5	2	2	2	0	0	0	3	6	124.62	3.45144e-13	1	1	1	3	1	1	1	0	0	0	2	5		6	6		123386
O15027	SEC16A	Protein transport protein Sec16A OS=Homo sapiens GN=SEC16A PE=1 SV=3	3	0	1	0	0	0	1	0	0	0	0	1	2	32.55	0.000555904	0	1	0	1	0	1	0	0	0	0	1	2		3	3		233515
O15131	KPNA5	Importin subunit alpha-6 OS=Homo sapiens GN=KPNA5 PE=1 SV=2	4	0	3	0	3	0	0	4	0	0	0	0	3	52.39	5.76766e-06	0	1	0	1	0	0	2	0	0	0	0	1		2	2	Deamidation (NQ)	60349
O15371	EIF3D	Eukaryotic translation initiation factor 3 subunit D OS=Homo sapiens GN=EIF3D PE=1 SV=1	11	3	0	0	1	0	0	0	0	0	0	7	9	82.45	5.68853e-09	1	0	0	1	0	0	0	0	0	0	2	3		4	4		63973
O15372	EIF3H	Eukaryotic translation initiation factor 3 subunit H OS=Homo sapiens GN=EIF3H PE=1 SV=1	9	0	0	0	0	0	0	0	0	0	0	9	9	50.27	9.39723e-06	0	0	0	0	0	0	0	0	0	0	2	2		2	2		39930
O43143	DHX15	Pre-mRNA-splicing factor ATP-dependent RNA helicase DHX15 OS=Homo sapiens GN=DHX15 PE=1 SV=2	3	0	0	0	1	0	0	0	0	0	0	0	2	45.44	2.85759e-05	0	0	0	1	0	0	0	0	0	0	0	1		2	2		90933
O43175	PHGDH	D-3-phosphoglycerate dehydrogenase OS=Homo sapiens GN=PHGDH PE=1 SV=4	24	10	6	9	9	10	7	9	5	9	9	14	16	168.88	1.2942e-17	5	3	4	4	5	4	4	2	4	4	9	11		14	13	Deamidation (NQ)	56651
O43242	PSMD3	26S proteasome non-ATPase regulatory subunit 3 OS=Homo sapiens GN=PSMD3 PE=1 SV=2	5	0	0	0	0	0	0	0	0	0	0	2	3	46.94	2.02302e-05	0	0	0	0	0	0	0	0	0	0	1	1		2	2		60978
O43324	EEF1E1	Eukaryotic translation elongation factor 1 epsilon-1 OS=Homo sapiens GN=EEF1E1 PE=1 SV=1	6	0	0	0	0	0	0	0	0	0	0	0	6	52.07	6.20869e-06	0	0	0	0	0	0	0	0	0	0	0	1		1	1		19811
O43390	HNRNPR	Heterogeneous nuclear ribonucleoprotein R OS=Homo sapiens GN=HNRNPR PE=1 SV=1	16	6	3	4	15	11	6	4	4	0	2	4	9	130.23	9.48418e-14	5	2	2	7	5	2	2	2	0	1	4	4		8	5		70943
O43396	TXNL1	Thioredoxin-like protein 1 OS=Homo sapiens GN=TXNL1 PE=1 SV=3	13	5	0	0	0	5	0	0	0	0	0	13	0	74.22	3.78443e-08	1	0	0	0	1	0	0	0	0	0	2	0		2	2		32251
O43615	TIMM44	Mitochondrial import inner membrane translocase subunit TIM44 OS=Homo sapiens GN=TIMM44 PE=1 SV=2	3	0	0	0	0	0	0	0	0	0	0	3	3	38.51	0.000140929	0	0	0	0	0	0	0	0	0	0	1	1		1	1		51356
O43684	BUB3	Mitotic checkpoint protein BUB3 OS=Homo sapiens GN=BUB3 PE=1 SV=1	17	6	6	13	10	6	6	0	0	0	0	0	10	109.93	1.01625e-11	1	2	4	3	1	2	0	0	0	0	0	3		4	4		37155
O43707	ACTN4	Alpha-actinin-4 OS=Homo sapiens GN=ACTN4 PE=1 SV=2	8	2	1	5	3	1	5	1	0	0	0	7	7	151.9	6.45654e-16	1	1	3	2	1	3	1	0	0	0	4	4		5	5		104854
O43776	NARS1	Asparagine--tRNA ligase cytoplasmic OS=Homo sapiens GN=NARS PE=1 SV=1	13	5	7	13	10	0	7	6	0	0	0	11	10	129.55	1.10917e-13	2	2	4	4	0	2	2	0	0	0	6	4		5	5		62943
O60506	SYNCRIP	Heterogeneous nuclear ribonucleoprotein Q OS=Homo sapiens GN=SYNCRIP PE=1 SV=2	16	7	3	4	7	4	0	2	2	2	4	5	4	96.8	2.0893e-10	4	2	2	4	3	0	1	1	2	1	2	1		7	4	Deamidation (NQ)	69603
O60701	UGDH	UDP-glucose 6-dehydrogenase OS=Homo sapiens GN=UGDH PE=1 SV=1	5	0	0	0	0	0	0	2	0	0	0	3	2	34.18	0.000381944	0	0	0	0	0	0	1	0	0	0	1	1		2	2		55024
O60716	CTNND1	Catenin delta-1 OS=Homo sapiens GN=CTNND1 PE=1 SV=1	9	1	0	0	0	1	1	0	0	1	1	5	7	76.79	2.09411e-08	1	0	0	0	1	1	0	0	1	1	3	4		5	5		108170
O60783	MRPS14	28S ribosomal protein S14 mitochondrial OS=Homo sapiens GN=MRPS14 PE=1 SV=1	10	0	0	0	0	0	0	0	0	0	0	0	10	32.13	0.00061235	0	0	0	0	0	0	0	0	0	0	0	1		1	1		15139
O60814	H2BC12	Histone H2B type 1-K OS=Homo sapiens GN=HIST1H2BK PE=1 SV=3	60	36	40	41	40	34	29	34	35	35	30	41	47	179.36	1.15878e-18	17	23	21	16	13	12	10	7	12	14	24	24		13	3	Oxidation (M); Deamidation (NQ)	13890
O60841	EIF5B	Eukaryotic translation initiation factor 5B OS=Homo sapiens GN=EIF5B PE=1 SV=4	2	0	0	2	0	0	0	0	0	0	0	2	2	37.48	0.000178649	0	0	1	0	0	0	0	0	0	0	1	1		1	1		138827
O60869	EDF1	Endothelial differentiation-related factor 1 OS=Homo sapiens GN=EDF1 PE=1 SV=1	10	10	0	0	10	10	0	0	0	0	0	0	10	34.22	0.000378443	1	0	0	1	1	0	0	0	0	0	0	1		1	1		16369
O75044	SRGAP2	SLIT-ROBO Rho GTPase-activating protein 2 OS=Homo sapiens GN=SRGAP2 PE=1 SV=2	1	0	0	0	0	1	0	0	0	0	0	0	0	27.88	0.0016293	0	0	0	0	1	0	0	0	0	0	0	0		1	1		120880
O75083	WDR1	WD repeat-containing protein 1 OS=Homo sapiens GN=WDR1 PE=1 SV=4	20	3	5	8	0	0	5	0	0	3	3	14	2	137.43	1.80717e-14	1	1	2	0	0	2	0	0	1	1	4	1		7	7	Deamidation (NQ)	66194
O75131	CPNE3	Copine-3 OS=Homo sapiens GN=CPNE3 PE=1 SV=1	18	7	6	10	12	4	8	6	2	0	2	7	14	137.53	1.76604e-14	3	5	5	6	2	7	3	1	0	1	5	7		10	10		60131
O75165	DNAJC13	DnaJ homolog subfamily C member 13 OS=Homo sapiens GN=DNAJC13 PE=1 SV=5	1	0	0	0	0	0	0	0	0	0	0	1	0	37.97	0.000159588	0	0	0	0	0	0	0	0	0	0	1	0		1	1		254412
O75347	TBCA	Tubulin-specific chaperone A OS=Homo sapiens GN=TBCA PE=1 SV=3	17	0	17	17	17	0	0	17	0	0	0	17	17	44.44	3.59749e-05	0	1	2	1	0	0	1	0	0	0	2	1		1	1		12855
O75367	MACROH2A1	Core histone macro-H2A.1 OS=Homo sapiens GN=H2AFY PE=1 SV=4	30	10	18	24	16	24	16	0	0	8	12	18	18	147.71	1.69434e-15	2	4	7	4	6	5	0	0	2	3	5	7		8	8	Deamidation (NQ)	39617
O75369	FLNB	Filamin-B OS=Homo sapiens GN=FLNB PE=1 SV=2	14	4	3	6	6	3	5	2	2	3	2	10	9	201.44	7.17794e-21	7	5	10	9	5	7	4	3	4	4	20	14		25	22	Oxidation (M)	278162
O75390	CS	Citrate synthase mitochondrial OS=Homo sapiens GN=CS PE=1 SV=2	14	3	2	8	4	3	0	0	3	0	3	9	10	125.56	2.77971e-13	1	1	3	2	1	0	0	1	0	1	3	4		6	6		51712
O75396	SEC22B	Vesicle-trafficking protein SEC22b OS=Homo sapiens GN=SEC22B PE=1 SV=4	21	0	0	12	6	6	0	0	0	0	0	15	21	95.86	2.59418e-10	0	0	2	1	1	0	0	0	0	0	2	4		3	3		24593
O75489	NDUFS3	NADH dehydrogenase [ubiquinone] iron-sulfur protein 3 mitochondrial OS=Homo sapiens GN=NDUFS3 PE=1 SV=1	10	0	5	5	5	0	5	0	0	0	0	10	5	86.12	2.44343e-09	0	1	1	1	0	1	0	0	0	0	2	1		2	2		30242
O75521	ECI2	Enoyl-CoA delta isomerase 2 mitochondrial OS=Homo sapiens GN=ECI2 PE=1 SV=4	23	4	8	7	0	4	8	3	0	0	0	23	4	151.94	6.39735e-16	1	2	2	0	1	2	1	0	0	0	6	1		7	7		43585
O75531	BANF1	Barrier-to-autointegration factor OS=Homo sapiens GN=BANF1 PE=1 SV=1	29	27	29	27	27	27	27	27	27	27	27	29	27	100.22	9.50605e-11	2	3	2	2	2	1	2	1	2	1	3	3		2	2	Oxidation (M)	10059
O75534	CSDE1	Cold shock domain-containing protein E1 OS=Homo sapiens GN=CSDE1 PE=1 SV=2	5	0	0	0	2	2	0	0	0	0	0	4	4	36.47	0.000225424	0	0	0	1	1	0	0	0	0	0	2	2		3	3		88885
O75608	LYPLA1	Acyl-protein thioesterase 1 OS=Homo sapiens GN=LYPLA1 PE=1 SV=1	5	0	0	0	0	0	0	0	0	0	0	5	5	29.16	0.00121339	0	0	0	0	0	0	0	0	0	0	1	1		1	1		24670
O75643	SNRNP200	U5 small nuclear ribonucleoprotein 200 kDa helicase OS=Homo sapiens GN=SNRNP200 PE=1 SV=2	4	1	1	1	1	1	1	0	0	0	0	4	2	120.22	9.50605e-13	1	1	1	1	1	1	0	0	0	0	6	2		7	7		244505
O75694	NUP155	Nuclear pore complex protein Nup155 OS=Homo sapiens GN=NUP155 PE=1 SV=1	2	0	0	0	0	0	0	0	0	0	0	1	1	31.71	0.000674528	0	0	0	0	0	0	0	0	0	0	1	1		2	2	Deamidation (NQ)	155199
O75821	EIF3G	Eukaryotic translation initiation factor 3 subunit G OS=Homo sapiens GN=EIF3G PE=1 SV=2	9	0	0	0	0	0	0	0	0	0	9	0	0	35.55	0.000278612	0	0	0	0	0	0	0	0	0	1	0	0		1	1		35611
O75828	CBR3	Carbonyl reductase [NADPH] 3 OS=Homo sapiens GN=CBR3 PE=1 SV=3	10	0	0	0	0	0	0	0	0	0	5	10	0	81.91	6.44169e-09	0	0	0	0	0	0	0	0	0	1	2	0		2	2		30850
O75874	IDH1	Isocitrate dehydrogenase [NADP] cytoplasmic OS=Homo sapiens GN=IDH1 PE=1 SV=2	17	0	3	3	3	0	3	11	0	0	10	13	12	100.68	8.55067e-11	0	1	1	2	0	2	3	0	0	2	3	3		5	5	Carbamidomethylation; Deamidation (NQ)	46659
O75928	PIAS2	E3 SUMO-protein ligase PIAS2 OS=Homo sapiens GN=PIAS2 PE=1 SV=3	2	0	0	2	2	0	0	0	0	0	0	0	0	61.1	7.76247e-07	0	0	1	1	0	0	0	0	0	0	0	0		1	1		68241
O75947	ATP5PD	ATP synthase subunit d mitochondrial OS=Homo sapiens GN=ATP5H PE=1 SV=3	11	0	11	11	11	11	0	0	0	0	0	11	0	49.25	1.1885e-05	0	1	1	1	1	0	0	0	0	0	1	0		1	1		18491
O75955	FLOT1	Flotillin-1 OS=Homo sapiens GN=FLOT1 PE=1 SV=3	11	0	0	5	0	0	0	0	0	0	0	11	8	55.42	2.87078e-06	0	0	1	0	0	0	0	0	0	0	3	2		3	3		47355
O76003	GLRX3	Glutaredoxin-3 OS=Homo sapiens GN=GLRX3 PE=1 SV=2	12	0	5	0	7	0	5	0	0	7	5	5	0	39.07	0.00012388	0	1	0	1	0	1	0	0	1	1	1	0		2	2		37432
O76031	CLPX	ATP-dependent Clp protease ATP-binding subunit clpX-like mitochondrial OS=Homo sapiens GN=CLPX PE=1 SV=2	7	0	0	0	0	4	0	0	0	0	0	4	6	53.89	4.08319e-06	0	0	0	0	1	0	0	0	0	0	2	2		3	3		69224
O94905	ERLIN2	Erlin-2 OS=Homo sapiens GN=ERLIN2 PE=1 SV=1	14	0	0	4	4	0	0	0	0	0	0	6	11	61.13	7.70903e-07	0	0	1	1	0	0	0	0	0	0	2	2		3	3		37840
O94979	SEC31A	Protein transport protein Sec31A OS=Homo sapiens GN=SEC31A PE=1 SV=3	8	2	1	0	2	0	2	0	0	0	0	8	6	113.22	4.76431e-12	2	1	0	2	0	2	0	0	0	0	9	7		7	7		133015
O95793	STAU1	Double-stranded RNA-binding protein Staufen homolog 1 OS=Homo sapiens GN=STAU1 PE=1 SV=2	2	0	0	0	0	0	0	0	0	0	0	2	2	61.6	6.91831e-07	0	0	0	0	0	0	0	0	0	0	1	1		1	1		63182
O95816	BAG2	BAG family molecular chaperone regulator 2 OS=Homo sapiens GN=BAG2 PE=1 SV=1	5	5	0	0	0	0	0	0	0	0	5	5	0	29.75	0.00105925	1	0	0	0	0	0	0	0	0	1	1	0		1	1		23772
O95831	AIFM1	Apoptosis-inducing factor 1 mitochondrial OS=Homo sapiens GN=AIFM1 PE=1 SV=1	4	0	0	0	0	0	0	0	0	0	0	2	2	51.22	7.55092e-06	0	0	0	0	0	0	0	0	0	0	1	1		2	2		66901
P00338	LDHA	L-lactate dehydrogenase A chain OS=Homo sapiens GN=LDHA PE=1 SV=2	9	0	0	0	3	0	3	0	0	0	0	6	0	31.58	0.000695024	0	0	0	1	0	1	0	0	0	0	2	0		3	3		36689
P00367	GLUD1	Glutamate dehydrogenase 1 mitochondrial OS=Homo sapiens GN=GLUD1 PE=1 SV=2	23	2	4	7	10	4	4	0	0	0	0	18	10	147.38	1.8281e-15	1	1	2	3	1	1	0	0	0	0	9	5		9	9	Deamidation (NQ)	61398
P00390	GSR	Glutathione reductase mitochondrial OS=Homo sapiens GN=GSR PE=1 SV=2	2	0	0	0	0	0	0	0	0	0	0	2	0	29.91	0.00102094	0	0	0	0	0	0	0	0	0	0	1	0		1	1		56257
P00403	MT-CO2	Cytochrome c oxidase subunit 2 OS=Homo sapiens GN=MT-CO2 PE=1 SV=1	26	0	0	7	13	4	4	0	0	0	3	4	20	69.21	1.1995e-07	0	0	2	2	2	1	0	0	0	1	1	3		5	5	Oxidation (M)	25565
P00505	GOT2	Aspartate aminotransferase mitochondrial OS=Homo sapiens GN=GOT2 PE=1 SV=3	12	3	2	5	5	5	5	3	0	0	2	6	9	81.09	7.78037e-09	2	1	2	2	2	2	1	0	0	1	2	3		5	5		47518
P00558	PGK1	Phosphoglycerate kinase 1 OS=Homo sapiens GN=PGK1 PE=1 SV=3	51	31	28	31	35	32	25	32	13	17	21	40	32	190.03	9.93116e-20	11	10	12	12	12	7	9	4	4	5	15	15		16	16	Oxidation (M); Deamidation (NQ)	44615
P01023	A2M	Alpha-2-macroglobulin OS=Homo sapiens GN=A2M PE=1 SV=3	4	4	2	2	3	3	2	1	0	3	0	1	0	110.32	9.28966e-12	5	3	2	2	3	2	1	0	4	0	1	0		6	6	Deamidation (NQ)	163290
P01597	IGKV1-39	Immunoglobulin kappa variable 1-39 OS=Homo sapiens GN=IGKV1-39 PE=1 SV=2	14	14	14	14	14	14	14	14	0	14	14	14	14	49.9	1.02329e-05	3	2	2	4	2	2	1	0	2	1	1	2		2	2	Deamidation (NQ)	12737
P01611	IGKV1D-12	Immunoglobulin kappa variable 1D-12 OS=Homo sapiens GN=IGKV1D-12 PE=1 SV=2	14	14	14	14	14	14	14	14	0	14	14	14	14	49.9	1.02329e-05	3	2	2	4	2	2	1	0	2	1	1	2		2	2	Deamidation (NQ)	12620
P01834	IGKC	Immunoglobulin kappa constant OS=Homo sapiens GN=IGKC PE=1 SV=2	36	17	17	36	36	17	36	17	17	17	36	36	0	103.74	4.22669e-11	2	2	3	2	1	2	2	3	2	2	2	0		2	2		11765
P01857	IGHG1	Immunoglobulin heavy constant gamma 1 OS=Homo sapiens GN=IGHG1 PE=1 SV=1	5	5	5	5	5	5	5	5	5	5	2	5	5	60.9	8.12831e-07	4	5	4	4	5	4	4	2	2	3	3	4		2	2	Oxidation (M)	36106
P01860	IGHG3	Immunoglobulin heavy constant gamma 3 OS=Homo sapiens GN=IGHG3 PE=1 SV=2	4	4	4	4	4	4	4	4	4	4	2	4	4	60.9	8.12831e-07	4	5	4	4	5	4	4	2	2	3	3	4		2	2	Oxidation (M)	41287
P02042	HBD	Hemoglobin subunit delta OS=Homo sapiens GN=HBD PE=1 SV=2	7	0	7	0	0	0	0	7	7	0	7	0	0	33.47	0.00044978	0	1	0	0	0	0	1	2	0	1	0	0		1	1		16055
P02461	COL3A1	Collagen alpha-1(III) chain OS=Homo sapiens GN=COL3A1 PE=1 SV=4	1	1	0	0	0	0	0	0	0	0	0	1	1	28.2	0.00151356	1	0	0	0	0	0	0	0	0	0	1	1		1	1		138564
P02545	LMNA	Prelamin-A/C OS=Homo sapiens GN=LMNA PE=1 SV=1	28	11	24	20	13	19	16	11	3	9	13	24	23	186.97	2.00909e-19	7	15	11	7	11	8	6	1	4	6	15	15		16	15	Oxidation (M); Deamidation (NQ)	74140
P02647	APOA1	Apolipoprotein A-I OS=Homo sapiens GN=APOA1 PE=1 SV=1	4	0	0	0	0	0	4	0	0	0	0	0	0	27.6	0.0017378	0	0	0	0	0	1	0	0	0	0	0	0		1	1		30778
P02768	ALB	Serum albumin OS=Homo sapiens GN=ALB PE=1 SV=2	5	2	2	1	0	0	5	2	0	5	5	5	5	110.87	8.18465e-12	1	1	1	0	0	3	1	0	6	7	5	4		4	4		69367
P02786	TFRC	Transferrin receptor protein 1 OS=Homo sapiens GN=TFRC PE=1 SV=2	4	2	0	0	0	0	0	0	0	0	2	0	2	28.43	0.00143549	1	0	0	0	0	0	0	0	0	1	0	1		2	2		84871
P04040	CAT	Catalase OS=Homo sapiens GN=CAT PE=1 SV=3	12	0	0	0	0	0	0	0	0	0	0	2	9	113.6	4.36516e-12	0	0	0	0	0	0	0	0	0	0	1	4		5	5		59756
P04075	ALDOA	Fructose-bisphosphate aldolase A OS=Homo sapiens GN=ALDOA PE=1 SV=2	49	10	21	23	23	28	10	12	13	12	19	43	44	198.72	1.34276e-20	5	9	7	8	9	4	5	5	4	7	18	18		18	16	Oxidation (M); Deamidation (NQ)	39420
P04259	KRT6B	Keratin type II cytoskeletal 6B OS=Homo sapiens GN=KRT6B PE=1 SV=5	16	7	7	10	7	7	5	5	3	5	10	14	8	131.8	6.60693e-14	6	6	7	6	5	3	5	2	4	8	11	9		11	1	Oxidation (M)	60067
P04264	KRT1	Keratin type II cytoskeletal 1 OS=Homo sapiens GN=KRT1 PE=1 SV=6	58	42	37	48	36	16	16	25	1	33	31	32	24	287.38	1.8281e-29	33	26	37	29	15	9	14	1	21	25	44	35		41	30	Oxidation (M); Deamidation (NQ)	66039
P04350	TUBB4A	Tubulin beta-4A chain OS=Homo sapiens GN=TUBB4A PE=1 SV=2	43	25	32	26	25	30	23	36	12	18	34	41	43	228.35	1.46218e-23	13	20	14	14	17	16	17	11	7	13	34	31		18	2	Oxidation (M); Deamidation (NQ)	49586
P04406	GAPDH	Glyceraldehyde-3-phosphate dehydrogenase OS=Homo sapiens GN=GAPDH PE=1 SV=3	63	47	28	27	54	60	48	28	4	17	47	56	51	238.69	1.35207e-24	10	6	10	12	16	10	8	2	5	12	21	17		20	20	Oxidation (M); Deamidation (NQ)	36053
P04432	IGKV1D-39	Immunoglobulin kappa variable 1D-39 OS=Homo sapiens GN=IGKV1D-39 PE=3 SV=2	14	14	14	14	14	14	14	14	0	14	14	14	14	49.9	1.02329e-05	3	2	2	4	2	2	1	0	2	1	1	2		2	2	Deamidation (NQ)	12737
P04792	HSPB1	Heat shock protein beta-1 OS=Homo sapiens GN=HSPB1 PE=1 SV=2	68	36	31	41	53	49	44	49	21	31	28	56	63	193.06	4.94311e-20	5	7	6	7	9	6	7	3	3	3	12	12		10	10	Deamidation (NQ)	22783
P04843	RPN1	Dolichyl-diphosphooligosaccharide--protein glycosyltransferase subunit 1 OS=Homo sapiens GN=RPN1 PE=1 SV=1	27	0	0	10	15	9	3	2	0	2	2	13	19	137.59	1.74181e-14	0	0	4	5	3	1	1	0	1	1	5	10		11	11		68569
P04844	RPN2	Dolichyl-diphosphooligosaccharide--protein glycosyltransferase subunit 2 OS=Homo sapiens GN=RPN2 PE=1 SV=3	17	6	2	6	10	2	4	2	0	0	2	13	17	140.23	9.48418e-15	2	1	2	3	1	1	1	0	0	1	5	6		5	5		69284
P05023	ATP1A1	Sodium/potassium-transporting ATPase subunit alpha-1 OS=Homo sapiens GN=ATP1A1 PE=1 SV=1	5	2	2	0	2	2	0	2	0	0	2	5	2	87.37	1.83231e-09	1	1	0	1	1	0	1	0	0	1	3	1		3	3	Deamidation (NQ)	112896
P05091	ALDH2	Aldehyde dehydrogenase mitochondrial OS=Homo sapiens GN=ALDH2 PE=1 SV=2	12	3	0	3	0	0	3	3	0	0	0	12	3	82.19	6.03949e-09	1	0	1	0	0	2	1	0	0	0	5	1		4	4	Deamidation (NQ)	56381
P05141	SLC25A5	ADP/ATP translocase 2 OS=Homo sapiens GN=SLC25A5 PE=1 SV=7	10	0	3	7	0	0	0	0	0	0	0	2	10	50.01	9.977e-06	0	1	2	0	0	0	0	0	0	0	1	3		3	3		32852
P05166	PCCB	Propionyl-CoA carboxylase beta chain mitochondrial OS=Homo sapiens GN=PCCB PE=1 SV=3	8	0	0	0	0	0	0	0	0	0	0	5	3	38.1	0.000154882	0	0	0	0	0	0	0	0	0	0	2	1		3	3		58216
P05198	EIF2S1	Eukaryotic translation initiation factor 2 subunit 1 OS=Homo sapiens GN=EIF2S1 PE=1 SV=3	14	0	0	0	0	0	0	0	0	0	0	14	6	45.23	2.99916e-05	0	0	0	0	0	0	0	0	0	0	3	1		3	3		36112
P05387	RPLP2	60S acidic ribosomal protein P2 OS=Homo sapiens GN=RPLP2 PE=1 SV=1	10	0	0	10	10	0	0	0	0	0	0	0	10	33.28	0.000469894	0	0	1	1	0	0	0	0	0	0	0	1		1	1		11665
P05388	RPLP0	60S acidic ribosomal protein P0 OS=Homo sapiens GN=RPLP0 PE=1 SV=1	43	21	19	33	37	28	37	16	7	13	20	39	34	186.34	2.32274e-19	3	4	8	8	7	7	4	2	5	4	14	7		11	11		34274
P05455	SSB	Lupus La protein OS=Homo sapiens GN=SSB PE=1 SV=2	3	0	3	3	0	0	0	0	0	0	0	0	0	37.31	0.00018578	0	1	1	0	0	0	0	0	0	0	0	0		1	1		46837
P05783	KRT18	Keratin type I cytoskeletal 18 OS=Homo sapiens GN=KRT18 PE=1 SV=2	87	39	53	36	34	54	39	37	24	44	60	80	79	313.69	4.27563e-32	19	25	19	20	29	26	18	13	19	29	110	121		55	53	Oxidation (M); Deamidation (NQ)	48058
P05787	KRT8	Keratin type II cytoskeletal 8 OS=Homo sapiens GN=KRT8 PE=1 SV=7	91	52	58	51	55	47	47	36	24	55	52	86	90	339.68	1.07647e-34	36	38	34	35	37	38	32	11	39	43	127	152		85	74	Oxidation (M); Deamidation (NQ)	53704
P06396	GSN	Gelsolin OS=Homo sapiens GN=GSN PE=1 SV=1	11	8	3	2	11	0	3	3	3	4	3	0	0	128.41	1.44212e-13	3	1	1	7	0	1	1	1	2	1	0	0		5	5		85697
P06576	ATP5F1B	ATP synthase subunit beta mitochondrial OS=Homo sapiens GN=ATP5B PE=1 SV=3	57	34	40	33	42	36	42	28	8	15	29	47	45	232.33	5.8479e-24	11	14	11	14	12	13	10	3	5	11	27	20		21	21	Oxidation (M); Deamidation (NQ)	56560
P06730	EIF4E	Eukaryotic translation initiation factor 4E OS=Homo sapiens GN=EIF4E PE=1 SV=2	6	0	0	0	0	0	0	0	0	0	0	0	6	51.29	7.43019e-06	0	0	0	0	0	0	0	0	0	0	0	1		1	1		25097
P06733	ENO1	Alpha-enolase OS=Homo sapiens GN=ENO1 PE=1 SV=2	52	19	20	31	32	28	29	26	25	22	16	45	44	233.25	4.73151e-24	5	5	9	10	11	11	11	6	9	4	18	14		21	21	Oxidation (M); Deamidation (NQ)	47169
P06744	GPI	Glucose-6-phosphate isomerase OS=Homo sapiens GN=GPI PE=1 SV=4	11	0	0	0	0	0	0	3	0	0	2	11	5	135.58	2.76694e-14	0	0	0	0	0	0	1	0	0	1	4	2		4	4	Deamidation (NQ)	63147
P06748	NPM1	Nucleophosmin OS=Homo sapiens GN=NPM1 PE=1 SV=2	58	41	37	50	53	43	42	17	17	30	41	56	56	234.67	3.41193e-24	10	10	12	13	12	7	3	3	9	10	22	19		17	16	Oxidation (M)	32575
P06899	H2BC11	Histone H2B type 1-J OS=Homo sapiens GN=HIST1H2BJ PE=1 SV=3	59	36	38	41	38	34	29	33	35	34	21	40	46	173.56	4.40555e-18	18	20	22	17	13	10	10	7	10	10	24	21		12	2	Oxidation (M); Deamidation (NQ)	13904
P07195	LDHB	L-lactate dehydrogenase B chain OS=Homo sapiens GN=LDHB PE=1 SV=2	15	5	0	0	5	0	0	0	0	0	0	3	7	73.09	4.90908e-08	1	0	0	1	0	0	0	0	0	0	1	2		4	4		36639
P07305	H1-0	Histone H1.0 OS=Homo sapiens GN=H1F0 PE=1 SV=3	12	0	0	0	0	7	0	0	0	0	0	12	7	57.22	1.89671e-06	0	0	0	0	1	0	0	0	0	0	2	1		2	2		20863
P07437	TUBB	Tubulin beta chain OS=Homo sapiens GN=TUBB PE=1 SV=2	54	42	45	44	36	39	40	48	25	36	44	52	53	265.89	2.57632e-27	24	32	27	21	23	27	23	18	15	18	47	45		25	5	Oxidation (M); Deamidation (NQ)	49671
P07477	PRSS1	Trypsin-1 OS=Homo sapiens GN=PRSS1 PE=1 SV=1	7	7	7	7	7	7	7	7	7	7	7	4	7	80.82	8.27942e-09	5	9	6	6	7	6	7	10	7	5	2	4		4	4	Oxidation (M); Deamidation (NQ)	26558
P07737	PFN1	Profilin-1 OS=Homo sapiens GN=PFN1 PE=1 SV=2	67	41	40	59	54	39	31	41	23	23	43	45	49	183.34	4.63447e-19	5	4	9	8	5	5	6	3	3	5	11	7		9	9	Oxidation (M); Deamidation (NQ)	15054
P07814	EPRS1	Bifunctional glutamate/proline--tRNA ligase OS=Homo sapiens GN=EPRS PE=1 SV=5	29	3	8	5	5	5	4	4	0	3	10	20	18	218.64	1.36773e-22	3	9	6	5	6	5	4	0	2	9	23	18		32	32		170590
P07900	HSP90AA1	Heat shock protein HSP 90-alpha OS=Homo sapiens GN=HSP90AA1 PE=1 SV=5	47	33	32	21	18	34	25	14	9	9	19	25	31	258.09	1.55239e-26	30	28	20	13	26	24	12	6	7	15	26	26		38	19	Oxidation (M); Deamidation (NQ)	84660
P07954	FH	Fumarate hydratase mitochondrial OS=Homo sapiens GN=FH PE=1 SV=3	27	0	0	11	8	4	10	5	0	7	6	20	23	180.81	8.29851e-19	0	0	5	4	1	4	2	0	2	1	5	8		9	9	Deamidation (NQ)	54637
P08237	PFKM	ATP-dependent 6-phosphofructokinase muscle type OS=Homo sapiens GN=PFKM PE=1 SV=2	6	0	0	0	0	0	0	0	0	0	0	6	0	92.25	5.95662e-10	0	0	0	0	0	0	0	0	0	0	3	0		3	2		85183
P08238	HSP90AB1	Heat shock protein HSP 90-beta OS=Homo sapiens GN=HSP90AB1 PE=1 SV=4	53	45	42	34	33	43	41	19	14	16	28	43	40	272.27	5.92925e-28	39	36	27	21	38	33	17	9	12	23	38	38		45	18	Oxidation (M); Deamidation (NQ)	83264
P08243	ASNS	Asparagine synthetase [glutamine-hydrolyzing] OS=Homo sapiens GN=ASNS PE=1 SV=4	4	0	0	0	0	0	0	2	0	0	0	0	2	58.03	1.57398e-06	0	0	0	0	0	0	1	0	0	0	0	1		2	2		64370
P08559	PDHA1	Pyruvate dehydrogenase E1 component subunit alpha somatic form mitochondrial OS=Homo sapiens GN=PDHA1 PE=1 SV=3	7	0	5	0	0	0	0	0	0	0	0	7	0	80.13	9.7051e-09	0	1	0	0	0	0	0	0	0	0	2	0		2	2		43296
P08621	SNRNP70	U1 small nuclear ribonucleoprotein 70 kDa OS=Homo sapiens GN=SNRNP70 PE=1 SV=2	8	0	4	0	4	0	0	0	0	0	0	4	4	62.22	5.99791e-07	0	1	0	1	0	0	0	0	0	0	1	1		2	2	Deamidation (NQ)	51557
P08651	NFIC	Nuclear factor 1 C-type OS=Homo sapiens GN=NFIC PE=1 SV=2	11	2	2	11	11	2	2	2	0	2	2	0	0	102.43	5.71479e-11	1	1	3	4	1	1	1	0	1	2	0	0		3	2	Deamidation (NQ)	55675
P08670	VIM	Vimentin OS=Homo sapiens GN=VIM PE=1 SV=4	9	0	0	2	0	0	0	0	4	2	5	3	3	86.13	2.43781e-09	0	0	1	0	0	0	0	1	1	3	4	2		5	1		53652
P08708	RPS17	40S ribosomal protein S17 OS=Homo sapiens GN=RPS17 PE=1 SV=2	16	0	0	0	0	0	0	0	0	16	0	9	0	59.12	1.22462e-06	0	0	0	0	0	0	0	0	1	0	1	0		2	2	Oxidation (M)	15550
P08779	KRT16	Keratin type I cytoskeletal 16 OS=Homo sapiens GN=KRT16 PE=1 SV=4	12	5	5	5	5	8	5	6	0	4	3	7	4	122.72	5.34564e-13	4	3	4	3	5	3	4	0	2	2	5	2		5	1	Deamidation (NQ)	51268
P08865	RPSA	40S ribosomal protein SA OS=Homo sapiens GN=RPSA PE=1 SV=4	41	10	31	4	24	13	11	15	10	10	24	29	37	142.91	5.11682e-15	2	5	1	4	3	2	3	2	2	4	6	7		8	8		32854
P09110	ACAA1	3-ketoacyl-CoA thiolase peroxisomal OS=Homo sapiens GN=ACAA1 PE=1 SV=2	17	4	9	4	0	4	0	4	4	0	4	17	16	108.67	1.35831e-11	1	2	2	0	1	0	1	1	0	1	5	5		5	5		44292
P09429	HMGB1	High mobility group protein B1 OS=Homo sapiens GN=HMGB1 PE=1 SV=3	37	8	28	36	16	15	27	17	0	11	19	27	27	174.4	3.63078e-18	1	9	13	7	2	6	4	0	2	3	7	6		14	13	Deamidation (NQ)	24894
P09622	DLD	Dihydrolipoyl dehydrogenase mitochondrial OS=Homo sapiens GN=DLD PE=1 SV=2	21	14	14	4	14	16	14	3	0	3	2	13	12	132.78	5.2723e-14	4	4	2	6	5	5	1	0	1	1	8	6		10	10		54177
P09651	HNRNPA1	Heterogeneous nuclear ribonucleoprotein A1 OS=Homo sapiens GN=HNRNPA1 PE=1 SV=5	41	25	27	39	40	31	24	28	14	25	34	34	15	219.51	1.11944e-22	10	11	13	19	12	7	9	4	8	10	13	3		17	15		38747
P09661	SNRPA1	U2 small nuclear ribonucleoprotein A' OS=Homo sapiens GN=SNRPA1 PE=1 SV=2	12	0	0	0	0	0	0	0	0	0	0	12	7	58.55	1.39637e-06	0	0	0	0	0	0	0	0	0	0	2	1		2	2		28416
P09874	PARP1	Poly [ADP-ribose] polymerase 1 OS=Homo sapiens GN=PARP1 PE=1 SV=4	27	11	14	10	22	8	6	6	4	3	9	8	4	212.26	5.94292e-22	8	9	8	17	5	4	4	3	3	7	6	3		18	18	Oxidation (M)	113084
P09960	LTA4H	Leukotriene A-4 hydrolase OS=Homo sapiens GN=LTA4H PE=1 SV=2	3	0	3	3	0	0	0	0	0	0	0	0	3	38.43	0.000143549	0	1	1	0	0	0	0	0	0	0	0	1		1	1		69285
P09972	ALDOC	Fructose-bisphosphate aldolase C OS=Homo sapiens GN=ALDOC PE=1 SV=2	15	11	7	11	11	7	6	7	7	6	7	13	11	129.68	1.07647e-13	3	2	3	3	1	1	2	1	1	2	5	6		5	3		39456
P0C0L4	C4A	Complement C4-A OS=Homo sapiens GN=C4A PE=1 SV=2	6	4	5	4	5	5	4	4	0	3	4	0	0	176.74	2.11836e-18	14	8	6	8	7	8	5	0	4	5	0	0		9	9		192784
P0C0S5	H2AZ1	Histone H2A.Z OS=Homo sapiens GN=H2AFZ PE=1 SV=2	20	20	20	7	7	7	7	20	0	7	0	7	7	63.03	4.97737e-07	3	2	2	1	1	1	2	0	1	0	1	2		2	1		13553
P0C0S8	H2AC17	Histone H2A type 1 OS=Homo sapiens GN=HIST1H2AG PE=1 SV=2	58	22	30	55	52	35	35	22	15	35	28	35	35	143.69	4.27563e-15	4	4	8	4	5	4	3	2	5	4	4	9		8	7		14091
P0DJJ0	SRGAP2C	SLIT-ROBO Rho GTPase-activating protein 2C OS=Homo sapiens GN=SRGAP2C PE=1 SV=1	2	0	0	0	0	2	0	0	0	0	0	0	0	27.88	0.0016293	0	0	0	0	1	0	0	0	0	0	0	0		1	1		53484
P0DME0	SETSIP	Protein SETSIP OS=Homo sapiens GN=SETSIP PE=1 SV=1	5	5	5	5	5	5	5	0	0	0	0	0	5	62.35	5.82103e-07	1	1	2	1	1	2	0	0	0	0	0	1		1	1		34882
P0DMP2	SRGAP2B	SLIT-ROBO Rho GTPase-activating protein 2B OS=Homo sapiens GN=SRGAP2B PE=3 SV=1	2	0	0	0	0	2	0	0	0	0	0	0	0	27.88	0.0016293	0	0	0	0	1	0	0	0	0	0	0	0		1	1		53406
P0DMV8	HSPA1A	Heat shock 70 kDa protein 1A OS=Homo sapiens GN=HSPA1A PE=1 SV=1	26	8	6	14	17	16	13	2	4	5	7	14	20	149.37	1.15611e-15	4	3	7	8	8	6	1	3	2	3	7	10		12	3	Deamidation (NQ)	70052
P0DMV9	HSPA1B	Heat shock 70 kDa protein 1B OS=Homo sapiens GN=HSPA1B PE=1 SV=1	26	8	6	14	17	16	13	2	4	5	7	14	20	149.37	1.15611e-15	4	3	7	8	8	6	1	3	2	3	7	10		12	3	Deamidation (NQ)	70052
P0DN76	U2AF1L5	Splicing factor U2AF 35 kDa subunit-like protein OS=Homo sapiens GN=U2AF1L5 PE=1 SV=1	11	8	11	3	11	11	11	8	0	0	8	8	0	77.11	1.94536e-08	1	2	1	3	2	2	1	0	0	1	1	0		2	2	Deamidation (NQ)	27872
P0DP23	CALM1	Calmodulin-1 OS=Homo sapiens GN=CALM1 PE=1 SV=1	34	11	22	11	22	11	11	11	0	22	22	23	22	103.64	4.32514e-11	1	2	2	2	1	1	1	0	2	2	4	4		4	4	Deamidation (NQ)	16838
P0DP24	CALM2	Calmodulin-2 OS=Homo sapiens GN=CALM2 PE=1 SV=1	34	11	22	11	22	11	11	11	0	22	22	23	22	103.64	4.32514e-11	1	2	2	2	1	1	1	0	2	2	4	4		4	4	Deamidation (NQ)	16838
P0DP25	CALM3	Calmodulin-3 OS=Homo sapiens GN=CALM3 PE=1 SV=1	34	11	22	11	22	11	11	11	0	22	22	23	22	103.64	4.32514e-11	1	2	2	2	1	1	1	0	2	2	4	4		4	4	Deamidation (NQ)	16838
P10412	H1-4	Histone H1.4 OS=Homo sapiens GN=HIST1H1E PE=1 SV=2	26	21	17	21	25	17	18	14	9	25	13	26	25	170.33	9.2683e-18	10	7	11	6	4	9	3	2	7	4	11	14		11	9	Deamidation (NQ)	21865
P10515	DLAT	Dihydrolipoyllysine-residue acetyltransferase component of pyruvate dehydrogenase complex mitochondrial OS=Homo sapiens GN=DLAT PE=1 SV=3	10	0	0	2	0	2	2	2	2	0	0	10	6	119.01	1.25603e-12	0	0	1	0	2	1	2	1	0	0	4	2		5	5		68997
P10644	PRKAR1A	cAMP-dependent protein kinase type I-alpha regulatory subunit OS=Homo sapiens GN=PRKAR1A PE=1 SV=1	8	0	0	0	0	0	0	0	0	0	0	0	8	50.62	8.66962e-06	0	0	0	0	0	0	0	0	0	0	0	2		2	2		42982
P10768	ESD	S-formylglutathione hydrolase OS=Homo sapiens GN=ESD PE=1 SV=2	12	8	0	0	0	0	4	0	0	0	8	0	8	41.08	7.7983e-05	2	0	0	0	0	1	0	0	0	1	0	2		2	2		31463
P10809	HSPD1	60 kDa heat shock protein mitochondrial OS=Homo sapiens GN=HSPD1 PE=1 SV=2	51	19	19	33	22	19	20	14	10	23	23	35	28	243.71	4.25598e-25	8	9	17	11	9	9	9	6	11	12	18	14		27	27	Oxidation (M); Deamidation (NQ)	61055
P11021	HSPA5	78 kDa glucose-regulated protein OS=Homo sapiens GN=HSPA5 PE=1 SV=2	24	6	4	5	6	5	8	6	4	2	4	16	18	168.48	1.41906e-17	3	2	3	3	3	5	4	3	1	2	8	10		12	9	Deamidation (NQ)	72333
P11142	HSPA8	Heat shock cognate 71 kDa protein OS=Homo sapiens GN=HSPA8 PE=1 SV=1	47	37	36	42	41	33	33	20	15	26	23	41	41	258.34	1.46555e-26	27	30	33	32	27	24	14	12	17	13	37	37		31	24	Oxidation (M); Deamidation (NQ)	70898
P11177	PDHB	Pyruvate dehydrogenase E1 component subunit beta mitochondrial OS=Homo sapiens GN=PDHB PE=1 SV=3	37	14	21	13	13	17	9	12	4	0	11	34	26	153.72	4.2462e-16	6	5	3	3	4	2	3	1	0	3	12	9		11	11	Oxidation (M)	39233
P11182	DBT	Lipoamide acyltransferase component of branched-chain alpha-keto acid dehydrogenase complex mitochondrial OS=Homo sapiens GN=DBT PE=1 SV=3	12	0	0	0	0	2	2	0	0	0	0	4	12	82.6	5.49541e-09	0	0	0	0	1	1	0	0	0	0	1	4		4	4		53487
P11387	TOP1	DNA topoisomerase 1 OS=Homo sapiens GN=TOP1 PE=1 SV=2	4	2	0	2	4	2	0	0	0	0	2	2	0	35.73	0.000267301	1	0	1	2	1	0	0	0	0	1	1	0		2	2		90726
P11498	PC	Pyruvate carboxylase mitochondrial OS=Homo sapiens GN=PC PE=1 SV=2	13	0	3	0	1	1	2	0	0	0	1	6	10	128.13	1.53815e-13	0	3	0	1	1	2	0	0	0	1	4	8		10	10	Deamidation (NQ)	129634
P11586	MTHFD1	C-1-tetrahydrofolate synthase cytoplasmic OS=Homo sapiens GN=MTHFD1 PE=1 SV=3	18	4	5	7	5	6	8	1	0	2	6	15	10	166.71	2.13304e-17	4	3	5	3	4	5	1	0	2	5	11	10		13	13		101559
P11908	PRPS2	Ribose-phosphate pyrophosphokinase 2 OS=Homo sapiens GN=PRPS2 PE=1 SV=2	5	5	5	5	0	5	5	0	0	0	5	5	5	70.44	9.03649e-08	1	1	1	0	1	1	0	0	0	1	1	1		1	1		34769
P11940	PABPC1	Polyadenylate-binding protein 1 OS=Homo sapiens GN=PABPC1 PE=1 SV=2	18	4	10	4	6	4	4	7	4	8	6	11	8	168.59	1.38357e-17	2	5	2	3	2	2	3	2	4	3	5	5		10	10	Oxidation (M); Deamidation (NQ)	70671
P12235	SLC25A4	ADP/ATP translocase 1 OS=Homo sapiens GN=SLC25A4 PE=1 SV=4	10	0	3	7	0	0	0	0	0	0	0	2	10	50.01	9.977e-06	0	1	2	0	0	0	0	0	0	0	1	3		3	3		33065
P12236	SLC25A6	ADP/ATP translocase 3 OS=Homo sapiens GN=SLC25A6 PE=1 SV=4	10	0	3	7	0	0	0	0	0	0	0	2	10	50.01	9.977e-06	0	1	2	0	0	0	0	0	0	0	1	3		3	3		32866
P12268	IMPDH2	Inosine-5'-monophosphate dehydrogenase 2 OS=Homo sapiens GN=IMPDH2 PE=1 SV=2	29	7	9	3	11	7	0	4	2	17	3	12	21	150.59	8.72971e-16	2	3	1	4	2	0	1	1	6	2	5	13		14	14		55805
P12270	TPR	Nucleoprotein TPR OS=Homo sapiens GN=TPR PE=1 SV=3	10	3	3	2	3	3	3	1	0	0	2	7	6	152.09	6.18016e-16	5	6	3	5	4	7	1	0	1	3	9	9		14	14	Deamidation (NQ)	267290
P12277	CKB	Creatine kinase B-type OS=Homo sapiens GN=CKB PE=1 SV=1	63	48	48	52	39	39	48	38	34	33	44	50	48	262.18	6.05341e-27	19	18	20	16	14	16	11	7	10	11	25	20		20	20	Oxidation (M); Deamidation (NQ)	42644
P12532	CKMT1B	Creatine kinase U-type mitochondrial OS=Homo sapiens GN=CKMT1A PE=1 SV=1	5	0	0	0	0	0	0	0	0	0	0	5	5	47.03	1.98153e-05	0	0	0	0	0	0	0	0	0	0	1	1		1	1		47037
P12830	CDH1	Cadherin-1 OS=Homo sapiens GN=CDH1 PE=1 SV=3	2	0	0	0	0	0	0	0	0	0	0	2	2	43.24	4.74242e-05	0	0	0	0	0	0	0	0	0	0	1	1		1	1		97456
P12956	XRCC6	X-ray repair cross-complementing protein 6 OS=Homo sapiens GN=XRCC6 PE=1 SV=2	36	16	21	24	30	21	17	6	4	11	17	18	15	190.23	9.48418e-20	12	11	15	17	11	10	4	2	7	8	10	7		17	17	Oxidation (M)	69843
P13010	XRCC5	X-ray repair cross-complementing protein 5 OS=Homo sapiens GN=XRCC5 PE=1 SV=3	26	8	7	17	12	6	9	9	0	4	10	10	6	149.06	1.24165e-15	4	3	10	6	2	4	3	0	1	3	5	2		15	15	Oxidation (M)	82705
P13489	RNH1	Ribonuclease inhibitor OS=Homo sapiens GN=RNH1 PE=1 SV=2	6	0	0	6	2	6	6	0	6	0	2	3	6	76.66	2.15774e-08	0	0	2	1	2	2	0	2	0	1	1	2		2	2		49974
P13639	EEF2	Elongation factor 2 OS=Homo sapiens GN=EEF2 PE=1 SV=4	27	10	16	12	11	10	9	8	0	5	7	18	17	197.56	1.75388e-20	7	12	8	9	7	6	5	0	3	5	16	17		21	20		95338
P13645	KRT10	Keratin type I cytoskeletal 10 OS=Homo sapiens GN=KRT10 PE=1 SV=6	40	26	15	15	24	22	16	18	5	20	24	32	18	206.68	2.14783e-21	15	8	9	17	13	9	10	2	10	14	20	11		23	18	Oxidation (M); Deamidation (NQ)	58827
P13646	KRT13	Keratin type I cytoskeletal 13 OS=Homo sapiens GN=KRT13 PE=1 SV=4	12	2	4	2	4	12	2	5	0	3	2	4	3	87.49	1.78238e-09	1	2	1	3	6	1	2	0	2	1	4	2		6	1	Oxidation (M); Deamidation (NQ)	49588
P13647	KRT5	Keratin type II cytoskeletal 5 OS=Homo sapiens GN=KRT5 PE=1 SV=3	15	4	4	10	4	5	4	4	2	3	10	8	6	114.33	3.68978e-12	3	2	7	3	4	2	4	1	3	7	7	6		11	4		62378
P13804	ETFA	Electron transfer flavoprotein subunit alpha mitochondrial OS=Homo sapiens GN=ETFA PE=1 SV=1	36	17	9	10	20	14	20	5	0	10	5	28	14	135.68	2.70396e-14	5	3	3	6	4	4	1	0	2	1	5	4		8	8		35080
P14174	MIF	Macrophage migration inhibitory factor OS=Homo sapiens GN=MIF PE=1 SV=4	10	10	10	10	0	0	10	0	0	10	0	10	0	39.35	0.000116145	1	2	1	0	0	1	0	0	1	0	1	0		1	1		12476
P14324	FDPS	Farnesyl pyrophosphate synthase OS=Homo sapiens GN=FDPS PE=1 SV=4	4	0	0	0	4	0	0	0	0	4	0	4	4	48.46	1.42561e-05	0	0	0	1	0	0	0	0	1	0	1	1		1	1	Oxidation (M)	48276
P14550	AKR1A1	Alcohol dehydrogenase [NADP(+)] OS=Homo sapiens GN=AKR1A1 PE=1 SV=3	22	4	7	5	4	4	4	4	8	0	4	11	19	99.73	1.06414e-10	1	2	1	1	1	1	1	2	0	1	3	5		6	6	Oxidation (M)	36573
P14618	PKM	Pyruvate kinase PKM OS=Homo sapiens GN=PKM PE=1 SV=4	53	31	37	29	43	37	29	25	25	26	25	49	48	280.23	9.48418e-29	18	23	20	29	22	21	16	13	11	20	35	35		32	32	Oxidation (M); Deamidation (NQ)	57937
P14625	HSP90B1	Endoplasmin OS=Homo sapiens GN=HSP90B1 PE=1 SV=1	7	2	2	2	1	2	2	2	1	2	2	5	3	105.99	2.51768e-11	3	2	3	1	4	3	2	1	1	3	3	4		4	2		92469
P14678	SNRPB	Small nuclear ribonucleoprotein-associated proteins B and B' OS=Homo sapiens GN=SNRPB PE=1 SV=2	9	0	0	0	9	0	0	0	0	0	0	9	9	45.52	2.80543e-05	0	0	0	1	0	0	0	0	0	0	1	1		1	1		24610
P14866	HNRNPL	Heterogeneous nuclear ribonucleoprotein L OS=Homo sapiens GN=HNRNPL PE=1 SV=2	28	18	18	23	19	12	16	11	0	0	18	20	15	195.7	2.69153e-20	8	7	8	9	4	6	3	0	0	7	7	8		10	5	Oxidation (M); Deamidation (NQ)	64133
P14868	DARS1	Aspartate--tRNA ligase cytoplasmic OS=Homo sapiens GN=DARS PE=1 SV=2	35	9	9	12	10	11	8	4	0	4	12	15	29	152.77	5.28445e-16	3	3	4	3	4	3	1	0	1	4	6	10		12	12		57136
P14923	JUP	Junction plakoglobin OS=Homo sapiens GN=JUP PE=1 SV=3	13	0	0	2	0	4	0	2	0	0	1	8	12	114.66	3.41979e-12	0	0	1	0	2	0	1	0	0	1	5	6		8	7		81745
P15531	NME1	Nucleoside diphosphate kinase A OS=Homo sapiens GN=NME1 PE=1 SV=1	19	8	8	19	19	8	19	8	8	0	0	19	19	77.61	1.7338e-08	1	1	2	3	1	3	1	1	0	0	4	3		2	2	Oxidation (M)	17149
P15880	RPS2	40S ribosomal protein S2 OS=Homo sapiens GN=RPS2 PE=1 SV=2	26	16	20	3	16	14	8	3	4	4	8	17	16	144.46	3.58096e-15	5	5	1	6	4	2	1	1	1	2	6	7		7	7	Deamidation (NQ)	31324
P15924	DSP	Desmoplakin OS=Homo sapiens GN=DSP PE=1 SV=3	10	0	0	0	0	0	0	0	0	0	0	6	7	195.01	3.155e-20	0	1	1	0	0	0	0	0	0	0	12	16		21	21		331774
P16152	CBR1	Carbonyl reductase [NADPH] 1 OS=Homo sapiens GN=CBR1 PE=1 SV=3	10	0	0	0	0	0	0	0	0	0	5	10	0	81.91	6.44169e-09	0	0	0	0	0	0	0	0	0	1	2	0		2	2		30375
P16219	ACADS	Short-chain specific acyl-CoA dehydrogenase mitochondrial OS=Homo sapiens GN=ACADS PE=1 SV=1	6	0	0	0	0	0	0	0	0	0	0	3	6	42.32	5.86138e-05	0	0	0	0	0	0	0	0	0	0	1	2		2	2		44297
P16401	H1-5	Histone H1.5 OS=Homo sapiens GN=HIST1H1B PE=1 SV=3	31	15	17	18	24	12	7	10	3	7	12	27	24	144.12	3.87258e-15	5	5	5	6	3	1	2	1	2	3	8	7		8	6	Deamidation (NQ)	22580
P16402	H1-3	Histone H1.3 OS=Homo sapiens GN=HIST1H1D PE=1 SV=2	29	20	17	21	24	17	18	18	9	24	13	25	24	170.33	9.2683e-18	10	7	11	6	4	9	4	2	7	4	11	14		12	10	Deamidation (NQ)	22350
P16403	H1-2	Histone H1.2 OS=Homo sapiens GN=HIST1H1C PE=1 SV=2	26	21	18	22	25	18	19	15	9	25	14	26	25	170.33	9.2683e-18	10	7	11	6	4	9	3	2	7	4	11	14		11	9	Deamidation (NQ)	21365
P16615	ATP2A2	Sarcoplasmic/endoplasmic reticulum calcium ATPase 2 OS=Homo sapiens GN=ATP2A2 PE=1 SV=1	9	0	1	0	0	0	0	0	0	0	0	7	5	112.16	6.08135e-12	0	1	0	0	0	0	0	0	0	0	5	3		6	6	Oxidation (M); Deamidation (NQ)	114757
P17844	DDX5	Probable ATP-dependent RNA helicase DDX5 OS=Homo sapiens GN=DDX5 PE=1 SV=1	25	7	9	14	15	5	8	4	2	4	5	9	7	146.46	2.25944e-15	5	7	12	10	3	5	2	1	2	3	7	5		14	7	Carbamidomethylation; Oxidation (M)	69148
P17858	PFKL	ATP-dependent 6-phosphofructokinase liver type OS=Homo sapiens GN=PFKL PE=1 SV=6	7	0	2	0	0	0	0	0	0	0	0	7	2	90.44	9.03649e-10	0	1	0	0	0	0	0	0	0	0	4	1		4	3		85018
P17987	TCP1	T-complex protein 1 subunit alpha OS=Homo sapiens GN=TCP1 PE=1 SV=1	33	7	4	8	9	7	13	4	4	11	8	22	18	162.88	5.15229e-17	2	1	3	3	2	5	1	1	4	3	9	9		13	13	Oxidation (M); Deamidation (NQ)	60344
P18085	ARF4	ADP-ribosylation factor 4 OS=Homo sapiens GN=ARF4 PE=1 SV=3	23	0	0	0	0	0	0	6	0	0	0	23	6	34.67	0.000341193	0	0	0	0	0	0	1	0	0	0	3	1		3	1		20511
P18124	RPL7	60S ribosomal protein L7 OS=Homo sapiens GN=RPL7 PE=1 SV=1	42	18	24	17	22	16	18	22	0	4	26	22	39	133.66	4.30527e-14	3	5	4	4	3	4	4	0	1	6	5	11		11	11	Deamidation (NQ)	29226
P18206	VCL	Vinculin OS=Homo sapiens GN=VCL PE=1 SV=4	6	2	2	2	2	2	2	0	0	3	0	1	0	71.24	7.51623e-08	1	1	1	1	1	1	0	0	2	0	1	0		4	4		123799
P18621	RPL17	60S ribosomal protein L17 OS=Homo sapiens GN=RPL17 PE=1 SV=3	27	10	0	15	14	0	0	0	0	0	10	5	22	89.11	1.22744e-09	1	0	2	2	0	0	0	0	0	2	1	4		6	6		21397
P19013	KRT4	Keratin type II cytoskeletal 4 OS=Homo sapiens GN=KRT4 PE=1 SV=4	13	2	2	3	4	8	2	2	0	0	6	7	5	123.57	4.39542e-13	2	1	2	3	4	1	1	0	0	5	21	20		8	2	Oxidation (M)	57285
P19105	MYL12A	Myosin regulatory light chain 12A OS=Homo sapiens GN=MYL12A PE=1 SV=2	23	6	18	12	18	12	12	12	0	12	6	18	18	107.88	1.6293e-11	1	2	1	5	1	1	3	0	3	2	2	4		3	3	Oxidation (M)	19794
P19338	NCL	Nucleolin OS=Homo sapiens GN=NCL PE=1 SV=3	31	14	9	24	11	12	13	7	5	6	16	17	27	202.27	5.92925e-21	9	7	14	7	7	10	4	3	4	9	12	18		19	19	Deamidation (NQ)	76615
P19367	HK1	Hexokinase-1 OS=Homo sapiens GN=HK1 PE=1 SV=3	3	0	0	0	0	1	0	0	0	0	0	1	3	40.59	8.72971e-05	0	0	0	0	1	0	0	0	0	0	1	2		2	2		102486
P19909.1	SPG	RecName: Full=Immunoglobulin G-binding protein G; Short=IgG-binding protein G;	35	30	30	30	25	26	25	29	25	25	25	25	25	459.72	1.0666e-46	320	325	309	275	325	288	281	416	270	290	234	213		153	153	Oxidation (M); Deamidation (NQ)	63292
P20042	EIF2S2	Eukaryotic translation initiation factor 2 subunit 2 OS=Homo sapiens GN=EIF2S2 PE=1 SV=2	18	0	9	0	6	6	0	0	0	0	6	15	6	93.66	4.30527e-10	0	2	0	1	1	0	0	0	0	1	3	1		4	4		38388
P20073	ANXA7	Annexin A7 OS=Homo sapiens GN=ANXA7 PE=1 SV=3	6	0	0	3	3	0	0	3	0	0	0	3	3	57.16	1.92309e-06	0	0	1	1	0	0	1	0	0	0	1	1		2	2		52739
P20671	H2AC7	Histone H2A type 1-D OS=Homo sapiens GN=HIST1H2AD PE=1 SV=2	58	22	30	55	52	35	35	22	15	35	28	35	35	143.69	4.27563e-15	4	4	8	4	5	4	3	2	5	4	4	9		8	7		14107
P20700	LMNB1	Lamin-B1 OS=Homo sapiens GN=LMNB1 PE=1 SV=2	33	7	7	4	11	7	7	5	0	0	5	27	26	177.33	1.84927e-18	3	4	2	6	4	4	3	0	0	2	18	16		22	19	Deamidation (NQ)	66408
P21108		Ribose-phosphate pyrophosphokinase 3 OS=Homo sapiens GN=PRPS1L1 PE=1 SV=2	5	5	5	5	0	5	5	0	0	0	5	5	5	70.44	9.03649e-08	1	1	1	0	1	1	0	0	0	1	1	1		1	1		34839
P21281	ATP6V1B2	V-type proton ATPase subunit B brain isoform OS=Homo sapiens GN=ATP6V1B2 PE=1 SV=3	8	0	0	0	0	0	0	0	0	0	0	6	4	65.25	2.98538e-07	0	0	0	0	0	0	0	0	0	0	2	2		3	3	Deamidation (NQ)	56501
P21291	CSRP1	Cysteine and glycine-rich protein 1 OS=Homo sapiens GN=CSRP1 PE=1 SV=3	8	0	0	0	0	0	8	0	0	8	8	0	0	34.7	0.000338844	0	0	0	0	0	1	0	0	1	1	0	0		1	1		20567
P21333	FLNA	Filamin-A OS=Homo sapiens GN=FLNA PE=1 SV=4	7	1	1	1	1	1	2	1	0	1	2	4	6	142.96	5.05825e-15	2	2	2	1	1	4	1	0	2	3	7	9		13	11		280737
P21397	MAOA	Amine oxidase [flavin-containing] A OS=Homo sapiens GN=MAOA PE=1 SV=1	20	2	2	0	5	4	2	0	0	0	5	14	13	107.23	1.89234e-11	1	1	0	2	2	1	0	0	0	1	6	6		8	8		59682
P22061	PCMT1	Protein-L-isoaspartate(D-aspartate) O-methyltransferase OS=Homo sapiens GN=PCMT1 PE=1 SV=4	26	0	11	11	11	11	11	0	0	11	0	26	11	95.85	2.60016e-10	0	1	1	1	1	1	0	0	1	0	2	1		2	2		24636
P22087	FBL	rRNA 2'-O-methyltransferase fibrillarin OS=Homo sapiens GN=FBL PE=1 SV=2	20	0	0	10	6	6	6	0	0	0	6	14	20	90.66	8.59014e-10	0	0	3	2	1	1	0	0	0	2	4	5		4	4		33784
P22234	PAICS	Multifunctional protein ADE2 OS=Homo sapiens GN=PAICS PE=1 SV=3	23	11	11	11	11	16	13	8	11	11	8	23	19	150.7	8.51138e-16	4	4	5	4	7	5	3	4	5	3	12	6		9	9	Deamidation (NQ)	47079
P22307	SCP2	Non-specific lipid-transfer protein OS=Homo sapiens GN=SCP2 PE=1 SV=2	10	0	0	0	0	0	0	0	0	0	2	6	10	94.31	3.70681e-10	0	0	0	0	0	0	0	0	0	1	2	4		4	4		58994
P22314	UBA1	Ubiquitin-like modifier-activating enzyme 1 OS=Homo sapiens GN=UBA1 PE=1 SV=3	12	3	3	7	5	3	4	3	0	0	0	9	9	158.95	1.2735e-16	2	2	4	3	2	3	2	0	0	0	6	6		8	8		117849
P22392	NME2	Nucleoside diphosphate kinase B OS=Homo sapiens GN=NME2 PE=1 SV=1	32	8	8	19	19	8	19	14	8	0	7	26	19	77.61	1.7338e-08	1	1	2	3	1	3	2	1	0	1	5	3		4	4	Oxidation (M)	17298
P22626	HNRNPA2B1	Heterogeneous nuclear ribonucleoproteins A2/B1 OS=Homo sapiens GN=HNRNPA2B1 PE=1 SV=2	56	45	52	54	47	50	54	33	32	28	46	54	54	243.15	4.84172e-25	11	21	26	31	21	17	11	7	10	13	24	15		20	18	Oxidation (M); Deamidation (NQ)	37430
P22694	PRKACB	cAMP-dependent protein kinase catalytic subunit beta OS=Homo sapiens GN=PRKACB PE=1 SV=2	12	0	0	0	0	0	0	0	0	0	0	12	5	42.56	5.54626e-05	0	0	0	0	0	0	0	0	0	0	2	1		2	2		40623
P22695	UQCRC2	Cytochrome b-c1 complex subunit 2 mitochondrial OS=Homo sapiens GN=UQCRC2 PE=1 SV=3	7	4	0	4	0	4	0	4	0	4	0	7	7	93.03	4.97737e-10	1	0	1	0	1	0	1	0	1	0	2	2		2	2		48443
P23193	TCEA1	Transcription elongation factor A protein 1 OS=Homo sapiens GN=TCEA1 PE=1 SV=2	4	0	4	4	4	0	4	0	0	0	4	0	0	39.27	0.000118304	0	1	1	1	0	1	0	0	0	1	0	0		1	1		33970
P23246	SFPQ	Splicing factor proline- and glutamine-rich OS=Homo sapiens GN=SFPQ PE=1 SV=2	32	13	11	19	18	14	14	12	5	8	12	7	14	186.44	2.26986e-19	8	7	14	14	9	8	6	4	5	9	5	11		21	20	Deamidation (NQ)	76150
P23284	PPIB	Peptidyl-prolyl cis-trans isomerase B OS=Homo sapiens GN=PPIB PE=1 SV=2	6	0	0	6	0	0	0	0	0	0	0	6	6	33.29	0.000468813	0	0	1	0	0	0	0	0	0	0	1	1		1	1		23743
P23396	RPS3	40S ribosomal protein S3 OS=Homo sapiens GN=RPS3 PE=1 SV=2	62	29	20	44	37	30	30	20	11	13	28	45	49	157.06	1.96789e-16	6	5	7	6	7	6	4	2	3	6	11	13		14	14	Oxidation (M); Deamidation (NQ)	26688
P23526	AHCY	Adenosylhomocysteinase OS=Homo sapiens GN=AHCY PE=1 SV=4	26	14	9	18	16	13	22	14	6	11	6	17	14	161.09	7.78037e-17	5	4	8	7	6	9	5	2	4	3	8	6		11	11	Oxidation (M); Deamidation (NQ)	47716
P23527	H2BC17	Histone H2B type 1-O OS=Homo sapiens GN=HIST1H2BO PE=1 SV=3	59	36	38	41	38	34	29	33	35	34	21	40	46	173.56	4.40555e-18	18	20	22	17	13	10	10	7	10	10	24	21		12	2	Oxidation (M); Deamidation (NQ)	13906
P23528	CFL1	Cofilin-1 OS=Homo sapiens GN=CFL1 PE=1 SV=3	48	48	28	28	28	11	23	4	7	4	40	28	40	158.17	1.52405e-16	7	4	5	4	3	5	1	1	2	5	5	5		6	6		18502
P24534	EEF1B2	Elongation factor 1-beta OS=Homo sapiens GN=EEF1B2 PE=1 SV=3	20	4	6	16	10	10	0	0	0	0	4	14	12	93.81	4.15911e-10	1	1	3	2	2	0	0	0	0	1	3	2		4	4		24764
P24539	ATP5PB	ATP synthase F(0) complex subunit B1 mitochondrial OS=Homo sapiens GN=ATP5F1 PE=1 SV=2	11	0	0	4	0	0	0	0	0	0	0	4	7	48.91	1.28529e-05	0	0	1	0	0	0	0	0	0	0	1	1		2	2		28909
P24752	ACAT1	Acetyl-CoA acetyltransferase mitochondrial OS=Homo sapiens GN=ACAT1 PE=1 SV=1	43	7	9	21	17	16	17	6	0	7	15	29	36	183.07	4.93174e-19	2	3	5	4	6	4	2	0	2	4	10	12		11	11	Oxidation (M); Deamidation (NQ)	45200
P24941	CDK2	Cyclin-dependent kinase 2 OS=Homo sapiens GN=CDK2 PE=1 SV=2	4	0	0	0	0	0	0	0	0	0	0	0	4	30.63	0.000864968	0	0	0	0	0	0	0	0	0	0	0	1		1	1		33930
P25205	MCM3	DNA replication licensing factor MCM3 OS=Homo sapiens GN=MCM3 PE=1 SV=3	5	0	2	2	2	3	0	0	0	0	0	0	5	82.69	5.3827e-09	0	1	1	1	1	0	0	0	0	0	0	2		2	2		90981
P25325	MPST	3-mercaptopyruvate sulfurtransferase OS=Homo sapiens GN=MPST PE=1 SV=3	4	0	4	4	4	0	4	0	0	0	0	4	0	62.21	6.01174e-07	0	1	1	1	0	1	0	0	0	0	1	0		1	1		33178
P25398	RPS12	40S ribosomal protein S12 OS=Homo sapiens GN=RPS12 PE=1 SV=3	14	8	0	0	6	0	6	8	0	0	0	14	14	47.4	1.8197e-05	1	0	0	1	0	1	1	0	0	0	3	3		2	2		14515
P25705	ATP5F1A	ATP synthase subunit alpha mitochondrial OS=Homo sapiens GN=ATP5A1 PE=1 SV=1	48	11	7	25	23	16	13	9	11	7	9	36	26	223.87	4.10204e-23	6	3	11	9	7	6	4	5	3	4	21	14		24	24	Deamidation (NQ)	59751
P25786	PSMA1	Proteasome subunit alpha type-1 OS=Homo sapiens GN=PSMA1 PE=1 SV=1	8	0	0	0	0	0	0	0	0	0	0	8	8	39.9	0.000102329	0	0	0	0	0	0	0	0	0	0	1	1		1	1		29556
P26196	DDX6	Probable ATP-dependent RNA helicase DDX6 OS=Homo sapiens GN=DDX6 PE=1 SV=2	32	2	5	2	5	7	3	0	0	0	2	26	26	155.89	2.57632e-16	1	1	1	1	2	1	0	0	0	1	7	9		10	10	Deamidation (NQ)	54417
P26373	RPL13	60S ribosomal protein L13 OS=Homo sapiens GN=RPL13 PE=1 SV=4	24	15	15	15	15	10	9	6	6	9	5	19	19	100.11	9.7499e-11	3	3	3	4	2	2	1	1	2	1	4	4		5	5	Oxidation (M)	24261
P26440	IVD	Isovaleryl-CoA dehydrogenase mitochondrial OS=Homo sapiens GN=IVD PE=1 SV=1	9	0	3	0	3	3	3	0	0	0	3	9	7	72.14	6.10942e-08	0	1	0	1	1	1	0	0	0	1	4	2		3	3	Deamidation (NQ)	46319
P26599	PTBP1	Polypyrimidine tract-binding protein 1 OS=Homo sapiens GN=PTBP1 PE=1 SV=1	32	10	9	19	17	7	8	9	5	2	9	15	18	160.05	9.88553e-17	4	4	9	7	2	3	2	2	1	2	7	7		11	11	Deamidation (NQ)	57221
P26639	TARS1	Threonine--tRNA ligase cytoplasmic OS=Homo sapiens GN=TARS PE=1 SV=3	2	0	0	0	0	0	0	0	0	0	0	2	2	28.92	0.00128233	0	0	0	0	0	0	0	0	0	0	1	1		1	1		83435
P26640	VARS1	Valine--tRNA ligase OS=Homo sapiens GN=VARS PE=1 SV=4	18	2	3	7	5	1	7	4	0	4	3	9	15	166.57	2.20293e-17	2	3	4	3	1	6	3	0	3	3	9	19		16	16	Deamidation (NQ)	140476
P26641	EEF1G	Elongation factor 1-gamma OS=Homo sapiens GN=EEF1G PE=1 SV=3	22	6	6	10	3	8	6	6	3	3	8	10	9	124.64	3.43558e-13	2	2	3	1	3	2	2	1	1	4	5	4		10	10		50119
P27144	AK4	Adenylate kinase 4 mitochondrial OS=Homo sapiens GN=AK4 PE=1 SV=1	25	0	0	4	16	4	0	0	0	0	0	21	20	87.39	1.8239e-09	0	0	1	1	1	0	0	0	0	0	3	2		3	3		25268
P27348	YWHAQ	14-3-3 protein theta OS=Homo sapiens GN=YWHAQ PE=1 SV=1	16	9	9	13	12	9	6	9	0	3	3	12	6	90.42	9.07821e-10	2	2	3	3	2	1	2	0	2	1	3	1		4	1		27764
P27635	RPL10	60S ribosomal protein L10 OS=Homo sapiens GN=RPL10 PE=1 SV=4	21	6	12	11	12	0	12	5	0	0	12	17	21	99.95	1.01158e-10	1	2	3	2	0	2	1	0	0	2	5	6		4	4		24604
P27694	RPA1	Replication protein A 70 kDa DNA-binding subunit OS=Homo sapiens GN=RPA1 PE=1 SV=2	24	5	6	9	13	5	5	2	0	0	5	6	6	143.61	4.35512e-15	2	3	3	5	2	2	1	0	0	2	2	3		9	9		68138
P27695	APEX1	DNA-(apurinic or apyrimidinic site) lyase OS=Homo sapiens GN=APEX1 PE=1 SV=2	5	0	0	5	0	0	0	0	0	0	0	0	5	33.39	0.000458142	0	0	1	0	0	0	0	0	0	0	0	1		1	1		35555
P27708	CAD	CAD protein OS=Homo sapiens GN=CAD PE=1 SV=3	1	0	0	0	0	0	0	0	0	0	0	0	1	40.01	9.977e-05	0	0	0	0	0	0	0	0	0	0	0	1		1	1		242981
P27816	MAP4	Microtubule-associated protein 4 OS=Homo sapiens GN=MAP4 PE=1 SV=3	4	0	1	1	1	0	0	0	0	0	1	2	3	58.73	1.33968e-06	0	1	1	1	0	0	0	0	0	1	2	2		3	3		121005
P28838	LAP3	Cytosol aminopeptidase OS=Homo sapiens GN=LAP3 PE=1 SV=3	2	0	0	0	0	0	0	0	0	0	0	2	0	42.62	5.47016e-05	0	0	0	0	0	0	0	0	0	0	1	0		1	1		56166
P29401	TKT	Transketolase OS=Homo sapiens GN=TKT PE=1 SV=3	10	3	3	3	7	6	3	0	0	0	0	3	3	72.35	5.82103e-08	1	1	1	2	2	1	0	0	0	0	1	1		3	3		67878
P29692	EEF1D	Elongation factor 1-delta OS=Homo sapiens GN=EEF1D PE=1 SV=5	38	26	30	12	17	22	26	22	22	25	13	35	30	172.85	5.188e-18	6	9	2	4	5	6	5	4	6	3	9	8		8	4	Oxidation (M); Deamidation (NQ)	31122
P30041	PRDX6	Peroxiredoxin-6 OS=Homo sapiens GN=PRDX6 PE=1 SV=3	33	28	9	28	9	9	9	25	0	9	28	25	25	133.47	4.4978e-14	3	1	3	1	1	1	3	0	1	3	5	3		5	5		25035
P30042	GATD3B	ES1 protein homolog mitochondrial OS=Homo sapiens GN=C21orf33 PE=1 SV=3	12	0	0	0	3	0	0	0	0	0	9	12	9	45.05	3.12608e-05	0	0	0	1	0	0	0	0	0	1	2	1		2	2		28170
P30043	BLVRB	Flavin reductase (NADPH) OS=Homo sapiens GN=BLVRB PE=1 SV=3	19	0	0	7	7	0	0	0	0	0	0	7	19	61.07	7.81628e-07	0	0	1	1	0	0	0	0	0	0	1	2		2	2		22119
P30044	PRDX5	Peroxiredoxin-5 mitochondrial OS=Homo sapiens GN=PRDX5 PE=1 SV=4	12	0	0	0	0	7	0	5	5	0	0	7	0	57.21	1.90108e-06	0	0	0	0	1	0	1	1	0	0	1	0		2	2	Oxidation (M)	22086
P30048	PRDX3	Thioredoxin-dependent peroxide reductase mitochondrial OS=Homo sapiens GN=PRDX3 PE=1 SV=3	10	10	10	10	10	10	10	10	5	5	10	10	10	75.46	2.84446e-08	2	4	2	3	2	2	3	1	2	2	2	6		2	2	Deamidation (NQ)	27693
P30050	RPL12	60S ribosomal protein L12 OS=Homo sapiens GN=RPL12 PE=1 SV=1	33	28	24	33	28	19	19	10	10	15	24	33	33	120.75	8.41395e-13	4	4	6	6	4	3	1	1	2	3	5	7		6	6		17819
P30084	ECHS1	Enoyl-CoA hydratase mitochondrial OS=Homo sapiens GN=ECHS1 PE=1 SV=4	29	7	14	10	7	11	21	11	0	7	11	29	20	122.95	5.06991e-13	1	4	2	1	2	4	2	0	1	2	6	6		7	7		31387
P30086	PEBP1	Phosphatidylethanolamine-binding protein 1 OS=Homo sapiens GN=PEBP1 PE=1 SV=3	52	28	19	26	40	15	15	0	0	17	28	43	35	153.35	4.62381e-16	2	3	2	4	2	2	0	0	1	2	4	4		7	7		21057
P30101	PDIA3	Protein disulfide-isomerase A3 OS=Homo sapiens GN=PDIA3 PE=1 SV=4	20	0	0	2	0	0	0	0	0	0	2	16	18	122.55	5.55904e-13	0	0	1	0	0	0	0	0	0	1	5	6		7	7		56782
P30153	PPP2R1A	Serine/threonine-protein phosphatase 2A 65 kDa regulatory subunit A alpha isoform OS=Homo sapiens GN=PPP2R1A PE=1 SV=4	7	0	0	0	0	3	0	3	0	0	0	3	3	47.89	1.62555e-05	0	0	0	0	1	0	1	0	0	0	1	1		2	2		65309
P30405	PPIF	Peptidyl-prolyl cis-trans isomerase F mitochondrial OS=Homo sapiens GN=PPIF PE=1 SV=1	18	4	0	0	0	0	0	0	0	0	0	14	18	47.07	1.96336e-05	1	0	0	0	0	0	0	0	0	0	1	2		2	2	Deamidation (NQ)	22040
P30566	ADSL	Adenylosuccinate lyase OS=Homo sapiens GN=ADSL PE=1 SV=2	5	0	0	0	0	0	0	0	0	0	0	5	5	42.23	5.98412e-05	0	0	0	0	0	0	0	0	0	0	1	1		1	1		54889
P30837	ALDH1B1	Aldehyde dehydrogenase X mitochondrial OS=Homo sapiens GN=ALDH1B1 PE=1 SV=3	6	0	0	0	0	0	0	0	0	0	0	3	6	74.5	3.54813e-08	0	0	0	0	0	0	0	0	0	0	2	3		2	2		57206
P31930	UQCRC1	Cytochrome b-c1 complex subunit 1 mitochondrial OS=Homo sapiens GN=UQCRC1 PE=1 SV=3	6	0	0	2	6	0	0	0	0	0	0	2	6	80.01	9.977e-09	0	0	1	2	0	0	0	0	0	0	1	2		2	2		52646
P31937	HIBADH	3-hydroxyisobutyrate dehydrogenase mitochondrial OS=Homo sapiens GN=HIBADH PE=1 SV=2	5	0	0	0	0	0	0	0	0	0	0	5	5	46.68	2.14783e-05	0	0	0	0	0	0	0	0	0	0	1	1		1	1		35329
P31942	HNRNPH3	Heterogeneous nuclear ribonucleoprotein H3 OS=Homo sapiens GN=HNRNPH3 PE=1 SV=2	14	0	0	6	3	0	3	0	0	0	0	0	8	72.52	5.59758e-08	0	0	2	1	0	1	0	0	0	0	0	1		3	3		36926
P31943	HNRNPH1	Heterogeneous nuclear ribonucleoprotein H OS=Homo sapiens GN=HNRNPH1 PE=1 SV=4	26	20	14	24	26	18	20	22	20	16	12	18	18	179.34	1.16413e-18	6	6	11	14	7	7	7	7	5	5	6	7		8	3	Deamidation (NQ)	49229
P31946	YWHAB	14-3-3 protein beta/alpha OS=Homo sapiens GN=YWHAB PE=1 SV=3	30	3	3	7	7	3	8	3	0	3	3	27	7	121.22	7.55092e-13	1	1	2	2	1	1	1	0	2	1	6	2		6	2		28082
P31948	STIP1	Stress-induced-phosphoprotein 1 OS=Homo sapiens GN=STIP1 PE=1 SV=1	20	3	6	5	3	0	3	0	0	0	0	14	13	137.11	1.94536e-14	2	3	2	1	0	1	0	0	0	0	5	5		8	8		62639
P32119	PRDX2	Peroxiredoxin-2 OS=Homo sapiens GN=PRDX2 PE=1 SV=5	38	34	19	28	25	28	38	20	5	12	14	38	38	151.99	6.32412e-16	7	5	5	4	6	9	3	1	4	2	9	13		10	9	Deamidation (NQ)	21892
P32322	PYCR1	Pyrroline-5-carboxylate reductase 1 mitochondrial OS=Homo sapiens GN=PYCR1 PE=1 SV=2	29	15	6	5	11	9	9	3	0	0	9	24	25	174.96	3.19154e-18	3	1	1	2	3	2	1	0	0	2	10	8		8	7	Oxidation (M)	33361
P32969	RPL9P9	60S ribosomal protein L9 OS=Homo sapiens GN=RPL9 PE=1 SV=1	39	31	10	20	35	16	10	10	10	0	19	33	33	136.03	2.49459e-14	4	1	3	5	2	1	1	2	0	3	5	5		6	6	Deamidation (NQ)	21863
P33121	ACSL1	Long-chain-fatty-acid--CoA ligase 1 OS=Homo sapiens GN=ACSL1 PE=1 SV=1	4	0	0	3	3	0	0	0	0	0	0	2	4	61.8	6.60693e-07	0	0	1	1	0	0	0	0	0	0	1	2		2	2		77943
P33176	KIF5B	Kinesin-1 heavy chain OS=Homo sapiens GN=KIF5B PE=1 SV=1	4	0	1	0	1	0	1	2	0	0	0	1	2	80.63	8.64968e-09	0	1	0	1	0	1	1	0	0	0	1	2		3	3		109685
P33778	H2BC3	Histone H2B type 1-B OS=Homo sapiens GN=HIST1H2BB PE=1 SV=2	59	36	38	41	38	34	29	33	35	34	21	40	46	173.56	4.40555e-18	18	20	22	17	13	10	10	7	10	10	24	21		12	2	Oxidation (M); Deamidation (NQ)	13950
P33992	MCM5	DNA replication licensing factor MCM5 OS=Homo sapiens GN=MCM5 PE=1 SV=5	4	0	0	0	0	2	2	0	0	0	0	0	2	41.06	7.8343e-05	0	0	0	0	1	1	0	0	0	0	0	1		2	2		82286
P33993	MCM7	DNA replication licensing factor MCM7 OS=Homo sapiens GN=MCM7 PE=1 SV=4	11	2	2	7	4	0	2	2	0	0	0	6	0	94.69	3.39625e-10	1	1	3	2	0	1	1	0	0	0	3	0		5	5		81308
P34896	SHMT1	Serine hydroxymethyltransferase cytosolic OS=Homo sapiens GN=SHMT1 PE=1 SV=1	11	0	3	3	0	3	3	0	3	0	3	11	11	115.92	2.55859e-12	0	1	1	0	1	1	0	1	0	1	4	4		4	3	Oxidation (M)	53083
P34897	SHMT2	Serine hydroxymethyltransferase mitochondrial OS=Homo sapiens GN=SHMT2 PE=1 SV=3	41	9	12	9	13	7	15	11	6	4	12	29	30	172.27	5.92925e-18	3	4	3	5	2	6	4	2	2	5	14	13		16	15	Carbamidomethylation; Oxidation (M); Deamidation (NQ)	55993
P34932	HSPA4	Heat shock 70 kDa protein 4 OS=Homo sapiens GN=HSPA4 PE=1 SV=4	2	0	0	0	0	0	2	0	0	0	0	0	0	29.93	0.00101625	0	0	0	0	0	1	0	0	0	0	0	0		1	1		94331
P35221	CTNNA1	Catenin alpha-1 OS=Homo sapiens GN=CTNNA1 PE=1 SV=1	19	0	4	2	2	1	0	6	1	0	0	7	17	166.15	2.42661e-17	0	3	1	1	1	0	3	1	0	0	5	10		10	10		100071
P35222	CTNNB1	Catenin beta-1 OS=Homo sapiens GN=CTNNB1 PE=1 SV=1	12	0	0	0	0	0	2	0	2	0	0	11	9	105.08	3.10456e-11	0	0	0	0	0	1	0	1	0	0	5	4		6	5		85497
P35232	PHB	Prohibitin OS=Homo sapiens GN=PHB PE=1 SV=1	43	16	13	21	28	10	13	12	8	9	11	36	31	156.47	2.25424e-16	4	3	4	7	2	4	3	3	2	4	12	9		11	11		29804
P35250	RFC2	Replication factor C subunit 2 OS=Homo sapiens GN=RFC2 PE=1 SV=3	5	0	0	5	5	0	0	0	0	0	0	0	5	44.95	3.1989e-05	0	0	1	1	0	0	0	0	0	0	0	1		1	1		39157
P35527	KRT9	Keratin type I cytoskeletal 9 OS=Homo sapiens GN=KRT9 PE=1 SV=3	47	42	33	43	23	0	9	30	0	28	25	35	12	249.16	1.21339e-25	27	17	36	12	0	4	11	0	10	13	15	4		22	22	Oxidation (M); Deamidation (NQ)	62064
P35579	MYH9	Myosin-9 OS=Homo sapiens GN=MYH9 PE=1 SV=4	39	18	15	16	17	17	17	16	5	11	15	30	34	309.96	1.00925e-31	28	23	25	25	29	25	20	6	15	22	62	68		70	62	Oxidation (M); Deamidation (NQ)	226530
P35580	MYH10	Myosin-10 OS=Homo sapiens GN=MYH10 PE=1 SV=3	19	1	1	3	3	1	2	0	0	2	5	11	12	214.34	3.68129e-22	1	2	4	4	2	2	0	0	2	6	16	16		26	19	Deamidation (NQ)	228997
P35606	COPB2	Coatomer subunit beta' OS=Homo sapiens GN=COPB2 PE=1 SV=2	21	0	1	0	0	0	0	2	0	0	1	10	19	162.69	5.3827e-17	0	1	0	0	0	0	1	0	0	1	6	12		13	13	Deamidation (NQ)	102487
P35637	FUS	RNA-binding protein FUS OS=Homo sapiens GN=FUS PE=1 SV=1	9	0	3	5	9	3	0	3	3	3	3	7	9	96.33	2.32809e-10	0	1	1	3	1	0	1	1	1	1	2	3		3	1		53426
P35908	KRT2	Keratin type II cytoskeletal 2 epidermal OS=Homo sapiens GN=KRT2 PE=1 SV=2	48	27	5	21	27	19	8	15	1	8	27	33	31	232.49	5.63638e-24	13	6	14	15	14	4	10	1	4	15	19	18		25	16	Oxidation (M); Deamidation (NQ)	65433
P35998	PSMC2	26S proteasome regulatory subunit 7 OS=Homo sapiens GN=PSMC2 PE=1 SV=3	4	0	0	4	0	0	0	0	0	0	0	4	4	55.24	2.99226e-06	0	0	1	0	0	0	0	0	0	0	1	1		1	1		48634
P36542	ATP5F1C	ATP synthase subunit gamma mitochondrial OS=Homo sapiens GN=ATP5C1 PE=1 SV=1	17	4	4	0	5	0	0	0	0	0	0	12	9	72.3	5.88844e-08	1	1	0	1	0	0	0	0	0	0	3	3		4	4		32996
P36543	ATP6V1E1	V-type proton ATPase subunit E 1 OS=Homo sapiens GN=ATP6V1E1 PE=1 SV=1	6	0	0	0	0	0	0	0	0	0	0	6	6	47.74	1.68267e-05	0	0	0	0	0	0	0	0	0	0	1	1		1	1		26145
P36578	RPL4	60S ribosomal protein L4 OS=Homo sapiens GN=RPL4 PE=1 SV=5	31	7	15	11	18	16	10	5	0	6	8	19	21	161.31	7.39605e-17	3	6	3	7	5	3	1	0	2	3	10	11		14	14		47697
P36776	LONP1	Lon protease homolog mitochondrial OS=Homo sapiens GN=LONP1 PE=1 SV=2	11	2	4	7	3	6	8	0	0	1	3	4	5	136.72	2.12814e-14	2	3	4	2	3	5	0	0	1	1	3	3		8	8		106489
P36957	DLST	Dihydrolipoyllysine-residue succinyltransferase component of 2-oxoglutarate dehydrogenase complex mitochondrial OS=Homo sapiens GN=DLST PE=1 SV=4	14	0	0	0	3	0	3	11	0	0	3	3	14	60.1	9.77237e-07	0	0	0	1	0	1	1	0	0	1	1	2		2	2		48755
P37108	SRP14	Signal recognition particle 14 kDa protein OS=Homo sapiens GN=SRP14 PE=1 SV=2	42	21	21	32	32	21	21	32	0	0	21	32	21	74.57	3.4914e-08	1	1	2	2	1	1	2	0	0	1	2	1		3	3		14570
P38117	ETFB	Electron transfer flavoprotein subunit beta OS=Homo sapiens GN=ETFB PE=1 SV=3	15	0	5	0	4	0	0	0	0	0	4	11	4	43.8	4.16869e-05	0	1	0	1	0	0	0	0	0	1	2	1		3	3		27844
P38159	RBMX	RNA-binding motif protein X chromosome OS=Homo sapiens GN=RBMX PE=1 SV=3	32	4	11	17	14	15	15	8	4	7	15	20	13	152.38	5.78096e-16	1	4	5	6	6	5	3	1	2	6	6	5		12	12		42332
P38606	ATP6V1A	V-type proton ATPase catalytic subunit A OS=Homo sapiens GN=ATP6V1A PE=1 SV=2	9	3	2	2	6	9	3	2	0	2	0	9	9	99.96	1.00925e-10	1	1	1	2	3	1	1	0	1	0	3	3		3	3		68304
P38646	HSPA9	Stress-70 protein mitochondrial OS=Homo sapiens GN=HSPA9 PE=1 SV=2	38	18	21	29	27	22	18	12	16	5	15	32	27	213.67	4.29536e-22	8	11	13	14	12	9	5	9	3	10	20	15		19	17	Oxidation (M); Deamidation (NQ)	73681
P38919	EIF4A3	Eukaryotic initiation factor 4A-III OS=Homo sapiens GN=EIF4A3 PE=1 SV=4	15	11	11	8	8	7	4	4	4	7	3	7	12	121.84	6.54636e-13	3	3	3	2	3	1	1	1	2	1	2	5		5	3		46871
P39019	RPS19	40S ribosomal protein S19 OS=Homo sapiens GN=RPS19 PE=1 SV=2	49	17	36	29	23	17	13	10	0	0	9	23	21	136.94	2.02302e-14	2	5	5	4	3	2	1	0	0	1	5	3		8	8	Deamidation (NQ)	16060
P39023	RPL3	60S ribosomal protein L3 OS=Homo sapiens GN=RPL3 PE=1 SV=2	33	12	12	11	0	6	6	9	0	9	15	22	27	190.6	8.70964e-20	3	4	5	0	1	1	2	0	2	5	10	10		12	12	Oxidation (M); Deamidation (NQ)	46109
P39748	FEN1	Flap endonuclease 1 OS=Homo sapiens GN=FEN1 PE=1 SV=1	11	5	5	5	11	9	9	0	5	5	0	9	5	90.05	9.88553e-10	1	1	1	3	2	2	0	1	1	0	2	1		3	3		42593
P40227	CCT6A	T-complex protein 1 subunit zeta OS=Homo sapiens GN=CCT6A PE=1 SV=3	26	7	2	7	13	7	7	5	5	8	11	19	20	179.34	1.16413e-18	4	1	3	6	3	3	2	2	4	4	7	12		11	11		58024
P40429	RPL13A	60S ribosomal protein L13a OS=Homo sapiens GN=RPL13A PE=1 SV=2	18	0	5	0	4	0	0	0	5	0	0	9	13	65.16	3.04789e-07	0	1	0	1	0	0	0	1	0	0	2	3		4	4		23577
P40763	STAT3	Signal transducer and activator of transcription 3 OS=Homo sapiens GN=STAT3 PE=1 SV=2	7	3	0	2	3	0	0	0	0	0	0	3	5	33.45	0.000451856	1	0	1	1	0	0	0	0	0	0	1	2		3	3		88068
P40926	MDH2	Malate dehydrogenase mitochondrial OS=Homo sapiens GN=MDH2 PE=1 SV=3	36	21	16	25	22	11	9	12	3	6	3	16	28	148.5	1.41254e-15	5	6	7	6	5	3	3	1	2	1	6	8		10	10		35503
P40939	HADHA	Trifunctional enzyme subunit alpha mitochondrial OS=Homo sapiens GN=HADHA PE=1 SV=2	12	0	2	2	3	6	3	0	0	0	0	6	8	127.04	1.97697e-13	0	1	1	1	3	1	0	0	0	0	3	5		7	7		83000
P41091	EIF2S3	Eukaryotic translation initiation factor 2 subunit 3 OS=Homo sapiens GN=EIF2S3 PE=1 SV=3	12	5	0	0	12	5	0	5	0	0	5	8	6	105.3	2.95121e-11	1	0	0	3	1	0	1	0	0	1	2	2		3	3		51110
P41219	PRPH	Peripherin OS=Homo sapiens GN=PRPH PE=1 SV=2	4	0	0	0	0	0	0	0	0	2	2	4	2	43.65	4.31519e-05	0	0	0	0	0	0	0	0	1	1	4	1		3	1		53651
P41252	IARS1	Isoleucine--tRNA ligase cytoplasmic OS=Homo sapiens GN=IARS PE=1 SV=2	13	2	3	4	1	2	1	2	0	2	2	9	6	159.21	1.1995e-16	2	3	3	2	2	1	2	0	2	2	11	8		12	11		144498
P42025	ACTR1B	Beta-centractin OS=Homo sapiens GN=ACTR1B PE=1 SV=1	23	8	0	8	8	11	8	0	0	0	0	20	8	84.7	3.38844e-09	1	0	1	1	2	1	0	0	0	0	4	1		4	1		42293
P42126	ECI1	Enoyl-CoA delta isomerase 1 mitochondrial OS=Homo sapiens GN=ECI1 PE=1 SV=1	12	0	0	5	5	0	0	0	5	5	0	12	12	96.75	2.11349e-10	0	0	1	1	0	0	0	1	1	0	4	3		3	3	Oxidation (M)	32816
P42166	TMPO	Lamina-associated polypeptide 2 isoform alpha OS=Homo sapiens GN=TMPO PE=1 SV=2	15	2	2	5	11	2	2	2	2	0	0	2	4	90.82	8.27942e-10	1	1	3	4	1	1	1	1	0	0	1	2		6	2	Deamidation (NQ)	75492
P42167	TMPO	Lamina-associated polypeptide 2 isoforms beta/gamma OS=Homo sapiens GN=TMPO PE=1 SV=2	28	3	3	6	12	3	3	3	3	0	4	15	10	98.45	1.42889e-10	1	1	2	3	1	1	1	1	0	1	4	4		7	3		50670
P42224	STAT1	Signal transducer and activator of transcription 1-alpha/beta OS=Homo sapiens GN=STAT1 PE=1 SV=2	4	0	0	0	0	0	0	0	0	0	0	4	2	26.92	0.00203236	0	0	0	0	0	0	0	0	0	0	2	1		2	2		87335
P42677	RPS27	40S ribosomal protein S27 OS=Homo sapiens GN=RPS27 PE=1 SV=3	30	0	15	0	14	0	0	0	0	0	0	0	15	55.4	2.88403e-06	0	2	0	1	0	0	0	0	0	0	0	1		2	1		9461
P42704	LRPPRC	Leucine-rich PPR motif-containing protein mitochondrial OS=Homo sapiens GN=LRPPRC PE=1 SV=3	16	0	0	2	1	2	2	1	0	0	3	12	10	185.5	2.81838e-19	0	0	2	1	2	2	2	0	0	3	14	11		17	17	Deamidation (NQ)	157904
P42766	RPL35	60S ribosomal protein L35 OS=Homo sapiens GN=RPL35 PE=1 SV=2	22	11	11	8	0	11	8	0	0	0	0	22	22	78.87	1.29718e-08	1	1	1	0	1	1	0	0	0	0	5	3		3	3		14551
P43243	MATR3	Matrin-3 OS=Homo sapiens GN=MATR3 PE=1 SV=2	18	0	4	9	12	3	6	5	2	0	4	2	11	131.52	7.04693e-14	0	3	5	7	1	3	2	1	0	2	1	6		12	12	Deamidation (NQ)	94623
P43487	RANBP1	Ran-specific GTPase-activating protein OS=Homo sapiens GN=RANBP1 PE=1 SV=1	11	0	5	0	0	0	0	0	5	0	0	11	5	63.1	4.89779e-07	0	1	0	0	0	0	0	1	0	0	3	1		2	2		23310
P43490	NAMPT	Nicotinamide phosphoribosyltransferase OS=Homo sapiens GN=NAMPT PE=1 SV=1	7	3	3	0	3	0	3	0	0	0	3	3	7	77.67	1.71002e-08	1	1	0	1	0	1	0	0	0	1	1	2		2	2		55521
P43897	TSFM	Elongation factor Ts mitochondrial OS=Homo sapiens GN=TSFM PE=1 SV=2	8	0	0	0	0	8	0	0	0	0	0	8	0	72.73	5.33335e-08	0	0	0	0	1	0	0	0	0	0	1	0		1	1		35391
P45954	ACADSB	Short/branched chain specific acyl-CoA dehydrogenase mitochondrial OS=Homo sapiens GN=ACADSB PE=1 SV=1	3	0	0	0	0	0	0	0	0	0	0	3	3	39.88	0.000102802	0	0	0	0	0	0	0	0	0	0	1	1		1	1		47485
P45974	USP5	Ubiquitin carboxyl-terminal hydrolase 5 OS=Homo sapiens GN=USP5 PE=1 SV=2	15	6	0	4	10	6	3	1	2	0	2	10	5	134.23	3.77572e-14	3	0	2	5	3	2	1	1	0	1	6	3		8	8		95786
P46060	RANGAP1	Ran GTPase-activating protein 1 OS=Homo sapiens GN=RANGAP1 PE=1 SV=1	5	0	2	0	0	0	0	0	0	0	0	0	5	41.52	7.04693e-05	0	1	0	0	0	0	0	0	0	0	0	2		2	2		63542
P46087	NOP2	Probable 28S rRNA (cytosine(4447)-C(5))-methyltransferase OS=Homo sapiens GN=NOP2 PE=1 SV=2	4	0	0	0	0	0	0	0	0	0	0	2	4	54.02	3.96278e-06	0	0	0	0	0	0	0	0	0	0	1	2		2	2		89302
P46459	NSF	Vesicle-fusing ATPase OS=Homo sapiens GN=NSF PE=1 SV=3	5	0	0	0	0	0	0	0	0	0	0	3	3	61.19	7.60326e-07	0	0	0	0	0	0	0	0	0	0	2	2		3	3		82594
P46776	RPL27A	60S ribosomal protein L27a OS=Homo sapiens GN=RPL27A PE=1 SV=2	16	16	7	7	7	7	0	7	7	16	7	7	7	73.56	4.40555e-08	2	1	1	2	1	0	1	1	2	1	1	1		2	2		16561
P46777	RPL5	60S ribosomal protein L5 OS=Homo sapiens GN=RPL5 PE=1 SV=3	22	8	9	9	8	0	4	4	0	8	8	14	14	124.13	3.86367e-13	2	2	3	3	0	1	1	0	2	2	5	4		6	6		34363
P46778	RPL21	60S ribosomal protein L21 OS=Homo sapiens GN=RPL21 PE=1 SV=2	22	9	15	7	16	0	9	9	0	7	7	16	9	87.62	1.72982e-09	1	2	1	2	0	1	1	0	1	1	3	2		3	3		18565
P46779	RPL28	60S ribosomal protein L28 OS=Homo sapiens GN=RPL28 PE=1 SV=3	23	5	5	0	0	5	8	5	0	0	8	18	18	69.44	1.13763e-07	1	1	0	0	1	1	1	0	0	1	3	4		5	5		15747
P46781	RPS9	40S ribosomal protein S9 OS=Homo sapiens GN=RPS9 PE=1 SV=3	19	4	0	0	4	0	0	0	0	0	4	6	11	39.16	0.000121339	1	0	0	1	0	0	0	0	0	1	1	2		4	4		22591
P46782	RPS5	40S ribosomal protein S5 OS=Homo sapiens GN=RPS5 PE=1 SV=4	13	0	5	5	5	0	0	0	0	0	0	9	13	74.23	3.77572e-08	0	1	1	1	0	0	0	0	0	0	2	4		3	3		22876
P46783	RPS10	40S ribosomal protein S10 OS=Homo sapiens GN=RPS10 PE=1 SV=1	48	9	9	20	33	9	0	0	0	0	0	30	20	107.73	1.68655e-11	1	1	3	4	1	0	0	0	0	0	6	4		7	6		18898
P46821	MAP1B	Microtubule-associated protein 1B OS=Homo sapiens GN=MAP1B PE=1 SV=2	26	6	7	10	7	9	7	6	2	2	8	19	15	268.64	1.36773e-27	9	11	17	9	12	11	9	3	3	12	28	28		40	40	Oxidation (M); Deamidation (NQ)	270632
P47755	CAPZA2	F-actin-capping protein subunit alpha-2 OS=Homo sapiens GN=CAPZA2 PE=1 SV=3	10	3	6	10	10	0	0	0	0	0	3	6	6	66.56	2.208e-07	1	1	2	2	0	0	0	0	0	1	1	1		2	1		32949
P47897	QARS1	Glutamine--tRNA ligase OS=Homo sapiens GN=QARS PE=1 SV=1	16	2	0	2	0	1	1	2	0	1	0	7	9	111.86	6.51628e-12	1	0	1	0	1	1	1	0	1	0	4	6		11	11		87799
P47914	RPL29	60S ribosomal protein L29 OS=Homo sapiens GN=RPL29 PE=1 SV=2	15	0	14	0	0	0	0	0	0	9	14	10	0	55.28	2.96483e-06	0	2	0	0	0	0	0	0	1	2	2	0		3	3		17752
P48047	ATP5PO	ATP synthase subunit O mitochondrial OS=Homo sapiens GN=ATP5O PE=1 SV=1	31	0	0	6	5	7	5	0	0	0	11	12	26	114.07	3.91742e-12	0	0	1	1	1	1	0	0	0	2	2	5		5	5		23277
P48444	ARCN1	Coatomer subunit delta OS=Homo sapiens GN=ARCN1 PE=1 SV=1	25	2	0	8	2	9	0	6	0	0	2	16	14	140.17	9.61612e-15	1	0	2	1	2	0	1	0	0	1	5	5		8	8	Deamidation (NQ)	57210
P48634	PRRC2A	Protein PRRC2A OS=Homo sapiens GN=PRRC2A PE=1 SV=3	1	0	0	0	0	0	0	0	0	0	0	1	0	45.35	2.91743e-05	0	0	0	0	0	0	0	0	0	0	1	0		1	1		228861
P48643	CCT5	T-complex protein 1 subunit epsilon OS=Homo sapiens GN=CCT5 PE=1 SV=1	28	11	11	0	21	8	5	5	0	0	2	18	13	149.08	1.23595e-15	2	3	0	6	2	1	1	0	0	1	7	3		9	9		59671
P48729	CSNK1A1	Casein kinase I isoform alpha OS=Homo sapiens GN=CSNK1A1 PE=1 SV=2	4	0	0	0	4	4	0	0	0	0	0	0	0	39.65	0.000108393	0	0	0	1	1	0	0	0	0	0	0	0		1	1		38915
P48735	IDH2	Isocitrate dehydrogenase [NADP] mitochondrial OS=Homo sapiens GN=IDH2 PE=1 SV=2	15	6	3	3	3	6	9	6	0	3	3	10	15	124.26	3.74973e-13	2	1	1	1	2	3	2	0	1	1	4	7		6	6		50909
P49189	ALDH9A1	4-trimethylaminobutyraldehyde dehydrogenase OS=Homo sapiens GN=ALDH9A1 PE=1 SV=3	2	0	0	0	0	0	0	0	0	0	0	2	2	32.22	0.000599791	0	0	0	0	0	0	0	0	0	0	1	1		1	1		53802
P49207	RPL34	60S ribosomal protein L34 OS=Homo sapiens GN=RPL34 PE=1 SV=3	21	7	0	6	7	0	7	7	0	0	0	7	21	52.34	5.83445e-06	1	0	1	1	0	1	1	0	0	0	1	4		3	3		13293
P49327	FASN	Fatty acid synthase OS=Homo sapiens GN=FASN PE=1 SV=3	44	27	27	30	29	29	28	21	11	19	22	39	36	372.63	5.45758e-38	54	55	55	56	57	52	45	24	34	46	106	93		96	96	Oxidation (M); Deamidation (NQ)	273424
P49368	CCT3	T-complex protein 1 subunit gamma OS=Homo sapiens GN=CCT3 PE=1 SV=4	30	9	9	12	12	11	16	10	8	5	9	20	14	148.49	1.41579e-15	5	3	7	6	7	9	5	3	3	4	9	9		13	13	Oxidation (M)	60534
P49411	TUFM	Elongation factor Tu mitochondrial OS=Homo sapiens GN=TUFM PE=1 SV=2	31	19	17	19	19	20	16	15	3	5	5	24	23	191.23	7.53356e-20	7	6	7	7	7	5	4	1	2	2	10	9		12	12	Oxidation (M)	49542
P49588	AARS1	Alanine--tRNA ligase cytoplasmic OS=Homo sapiens GN=AARS PE=1 SV=2	23	3	7	7	5	5	4	1	1	7	6	14	19	189.51	1.11944e-19	2	6	5	4	4	3	1	1	5	5	10	14		17	17		106810
P49591	SARS1	Serine--tRNA ligase cytoplasmic OS=Homo sapiens GN=SARS PE=1 SV=3	16	8	0	0	0	0	0	0	4	0	0	0	5	77.96	1.59956e-08	2	0	0	0	0	0	0	1	0	0	0	1		4	4	Oxidation (M)	58777
P49736	MCM2	DNA replication licensing factor MCM2 OS=Homo sapiens GN=MCM2 PE=1 SV=4	6	1	0	0	3	0	0	0	0	0	0	0	3	69.06	1.24165e-07	1	0	0	1	0	0	0	0	0	0	0	2		3	3		101896
P49748	ACADVL	Very long-chain specific acyl-CoA dehydrogenase mitochondrial OS=Homo sapiens GN=ACADVL PE=1 SV=1	8	0	0	0	0	2	0	0	0	0	0	4	4	69.9	1.02329e-07	0	0	0	0	1	0	0	0	0	0	2	2		4	4		70390
P49756	RBM25	RNA-binding protein 25 OS=Homo sapiens GN=RBM25 PE=1 SV=3	2	0	0	0	2	0	0	0	0	0	0	0	0	28.86	0.00130017	0	0	0	1	0	0	0	0	0	0	0	0		1	1		100186
P49773	HINT1	Histidine triad nucleotide-binding protein 1 OS=Homo sapiens GN=HINT1 PE=1 SV=2	40	40	20	21	40	40	21	21	0	0	19	40	39	149.78	1.05196e-15	6	1	3	10	5	3	1	0	0	2	4	2		4	4	Oxidation (M); Deamidation (NQ)	13802
P49792	RANBP2	E3 SUMO-protein ligase RanBP2 OS=Homo sapiens GN=RANBP2 PE=1 SV=2	2	0	0	0	0	0	0	0	0	0	0	1	1	79.48	1.1272e-08	1	0	0	0	0	0	0	0	1	0	2	4		5	5		358201
P49915	GMPS	GMP synthase [glutamine-hydrolyzing] OS=Homo sapiens GN=GMPS PE=1 SV=1	11	7	2	7	2	1	0	0	0	0	0	3	3	94.78	3.3266e-10	2	1	3	1	1	0	0	0	0	0	1	1		4	4	Deamidation (NQ)	76716
P50395	GDI2	Rab GDP dissociation inhibitor beta OS=Homo sapiens GN=GDI2 PE=1 SV=2	8	0	0	0	0	0	0	0	0	0	0	5	2	41.57	6.96627e-05	0	0	0	0	0	0	0	0	0	0	2	1		2	2	Deamidation (NQ)	50663
P50502	ST13	Hsc70-interacting protein OS=Homo sapiens GN=ST13 PE=1 SV=2	7	0	0	4	0	4	7	0	4	0	0	7	7	61.11	7.74462e-07	0	0	1	0	1	2	0	1	0	0	2	2		2	2		41332
P50851	LRBA	Lipopolysaccharide-responsive and beige-like anchor protein OS=Homo sapiens GN=LRBA PE=1 SV=4	1	0	0	0	0	0	0	0	0	0	0	0	1	58.24	1.49968e-06	1	0	1	0	1	1	0	0	0	0	1	2		3	3		319107
P50914	RPL14	60S ribosomal protein L14 OS=Homo sapiens GN=RPL14 PE=1 SV=4	11	6	6	11	6	11	6	11	6	6	6	11	11	81.44	7.17794e-09	1	1	3	1	2	2	2	1	1	1	3	3		3	3		23432
P50990	CCT8	T-complex protein 1 subunit theta OS=Homo sapiens GN=CCT8 PE=1 SV=4	26	14	8	17	17	14	13	13	9	7	11	20	16	167.23	1.89234e-17	6	3	7	7	6	6	5	5	3	5	10	7		12	12	Oxidation (M); Deamidation (NQ)	59621
P50991	CCT4	T-complex protein 1 subunit delta OS=Homo sapiens GN=CCT4 PE=1 SV=4	30	9	9	11	9	14	13	2	2	6	7	22	29	168.45	1.42889e-17	4	4	4	3	5	5	1	1	2	3	8	12		11	11		57924
P51114	FXR1	Fragile X mental retardation syndrome-related protein 1 OS=Homo sapiens GN=FXR1 PE=1 SV=3	5	3	3	0	0	3	0	3	0	0	3	3	5	69.36	1.15878e-07	1	1	0	0	1	0	1	0	0	1	1	2		2	2		69721
P51149	RAB7A	Ras-related protein Rab-7a OS=Homo sapiens GN=RAB7A PE=1 SV=1	7	0	0	0	0	0	7	7	0	0	7	7	0	53.63	4.33511e-06	0	0	0	0	0	1	1	0	0	1	1	0		1	1		23490
P51531	SMARCA2	Probable global transcription activator SNF2L2 OS=Homo sapiens GN=SMARCA2 PE=1 SV=2	11	2	1	7	8	2	3	2	1	5	2	0	0	164.98	3.17687e-17	3	2	10	14	3	5	4	2	5	2	0	0		16	5		181278
P51571	SSR4	Translocon-associated protein subunit delta OS=Homo sapiens GN=SSR4 PE=1 SV=1	14	0	0	0	6	6	0	0	0	0	0	6	8	72.69	5.3827e-08	0	0	0	1	1	0	0	0	0	0	1	1		2	2		18999
P51610	HCFC1	Host cell factor 1 OS=Homo sapiens GN=HCFC1 PE=1 SV=2	2	1	1	1	0	0	0	0	0	0	0	0	0	36.17	0.000241546	1	1	1	0	0	0	0	0	0	0	0	0		2	2		208730
P51659	HSD17B4	Peroxisomal multifunctional enzyme type 2 OS=Homo sapiens GN=HSD17B4 PE=1 SV=3	38	5	8	13	17	10	12	6	0	4	9	31	28	219.3	1.1749e-22	2	4	5	8	4	4	3	0	1	4	16	19		19	19	Oxidation (M); Deamidation (NQ)	79686
P51665	PSMD7	26S proteasome non-ATPase regulatory subunit 7 OS=Homo sapiens GN=PSMD7 PE=1 SV=2	7	0	0	0	0	0	0	0	0	0	0	7	7	57.27	1.87499e-06	0	0	0	0	0	0	0	0	0	0	2	2		1	1		37025
P51991	HNRNPA3	Heterogeneous nuclear ribonucleoprotein A3 OS=Homo sapiens GN=HNRNPA3 PE=1 SV=2	30	19	8	29	14	13	10	13	10	19	19	29	15	164.16	3.83707e-17	5	3	8	4	5	2	3	3	5	5	9	4		10	10		39595
P52209	PGD	6-phosphogluconate dehydrogenase decarboxylating OS=Homo sapiens GN=PGD PE=1 SV=3	16	6	10	8	7	4	12	6	4	5	6	9	10	127.69	1.70216e-13	2	4	4	3	1	4	2	1	2	3	3	3		6	6		53140
P52272	HNRNPM	Heterogeneous nuclear ribonucleoprotein M OS=Homo sapiens GN=HNRNPM PE=1 SV=3	55	21	26	42	41	30	33	13	14	18	23	18	29	236.59	2.1928e-24	13	16	37	39	18	19	7	8	9	16	15	20		36	36	Oxidation (M); Deamidation (NQ)	77516
P52565	ARHGDIA	Rho GDP-dissociation inhibitor 1 OS=Homo sapiens GN=ARHGDIA PE=1 SV=3	16	7	7	7	15	15	7	7	0	7	7	15	16	102.36	5.80764e-11	1	1	1	2	2	1	1	0	1	1	3	2		3	3		23207
P52597	HNRNPF	Heterogeneous nuclear ribonucleoprotein F OS=Homo sapiens GN=HNRNPF PE=1 SV=3	30	14	11	22	22	14	19	10	8	10	4	14	18	168.17	1.52405e-17	5	5	8	12	4	5	3	2	4	1	6	5		7	5	Oxidation (M)	45672
P52907	CAPZA1	F-actin-capping protein subunit alpha-1 OS=Homo sapiens GN=CAPZA1 PE=1 SV=3	15	10	6	10	10	6	6	0	0	6	10	12	6	64.52	3.53183e-07	2	1	2	2	1	1	0	0	1	2	2	1		3	2		32923
P53007	SLC25A1	Tricarboxylate transport protein mitochondrial OS=Homo sapiens GN=SLC25A1 PE=1 SV=2	4	0	0	0	0	0	0	0	0	0	0	4	4	42.16	6.08135e-05	0	0	0	0	0	0	0	0	0	0	1	1		1	1		34013
P53396	ACLY	ATP-citrate synthase OS=Homo sapiens GN=ACLY PE=1 SV=3	29	5	14	14	17	11	14	6	4	2	9	17	16	209.92	1.01859e-21	4	8	9	11	8	8	5	3	2	6	16	16		22	22	Oxidation (M); Deamidation (NQ)	120839
P53618	COPB1	Coatomer subunit beta OS=Homo sapiens GN=COPB1 PE=1 SV=3	14	3	3	3	1	3	0	2	0	2	2	12	7	145.26	2.97852e-15	2	2	2	1	2	0	1	0	1	1	7	4		7	7		107142
P53621	COPA	Coatomer subunit alpha OS=Homo sapiens GN=COPA PE=1 SV=2	17	4	6	3	4	5	4	3	0	2	5	9	6	161.41	7.2277e-17	4	5	2	4	6	3	2	0	2	4	10	7		17	17	Deamidation (NQ)	138345
P53814	SMTN	Smoothelin OS=Homo sapiens GN=SMTN PE=1 SV=7	1	0	0	0	1	1	0	0	0	0	0	0	0	30.05	0.000988553	0	0	0	1	1	0	0	0	0	0	0	0		1	1		99059
P53992	SEC24C	Protein transport protein Sec24C OS=Homo sapiens GN=SEC24C PE=1 SV=3	3	0	0	1	1	0	0	0	0	0	0	2	1	31.53	0.000703072	0	0	1	1	0	0	0	0	0	0	2	1		3	3		118325
P53999	SUB1	Activated RNA polymerase II transcriptional coactivator p15 OS=Homo sapiens GN=SUB1 PE=1 SV=3	43	20	20	31	31	31	0	0	0	0	20	31	43	84.36	3.66438e-09	1	2	3	3	3	0	0	0	0	1	3	4		4	4		14395
P54136	RARS1	Arginine--tRNA ligase cytoplasmic OS=Homo sapiens GN=RARS PE=1 SV=2	17	9	6	5	10	3	6	3	2	3	5	9	12	154.33	3.68978e-16	4	3	2	5	3	3	2	1	2	3	4	6		9	9		75379
P54577	YARS1	Tyrosine--tRNA ligase cytoplasmic OS=Homo sapiens GN=YARS PE=1 SV=4	13	0	0	0	0	0	9	0	0	0	0	8	5	43.12	4.87528e-05	0	0	0	0	0	2	0	0	0	0	2	1		3	3		59144
P54886	ALDH18A1	Delta-1-pyrroline-5-carboxylate synthase OS=Homo sapiens GN=ALDH18A1 PE=1 SV=2	29	14	12	5	6	7	10	3	0	4	2	16	24	190.79	8.33681e-20	8	7	3	4	4	6	2	0	2	1	9	14		15	15	Deamidation (NQ)	87302
P54920	NAPA	Alpha-soluble NSF attachment protein OS=Homo sapiens GN=NAPA PE=1 SV=3	3	0	0	0	0	0	0	0	0	0	0	3	0	33.76	0.000420727	0	0	0	0	0	0	0	0	0	0	1	0		1	1		33233
P55060	CSE1L	Exportin-2 OS=Homo sapiens GN=CSE1L PE=1 SV=3	10	4	3	4	6	3	3	2	3	0	3	3	2	111.59	6.93426e-12	3	2	3	4	2	2	1	2	0	2	2	2		7	7		110417
P55072	VCP	Transitional endoplasmic reticulum ATPase OS=Homo sapiens GN=VCP PE=1 SV=4	16	3	4	4	3	4	3	0	0	0	0	12	10	149.9	1.02329e-15	1	2	2	1	2	1	0	0	0	0	6	5		9	9		89322
P55084	HADHB	Trifunctional enzyme subunit beta mitochondrial OS=Homo sapiens GN=HADHB PE=1 SV=3	24	5	5	2	10	3	0	0	0	0	0	19	24	126.64	2.1677e-13	1	1	1	3	1	0	0	0	0	0	5	6		7	7		51294
P55209	NAP1L1	Nucleosome assembly protein 1-like 1 OS=Homo sapiens GN=NAP1L1 PE=1 SV=1	14	4	9	14	9	9	9	4	4	4	4	14	9	111.69	6.77642e-12	1	2	3	2	2	2	1	1	1	1	4	3		3	3		45374
P55769	SNU13	NHP2-like protein 1 OS=Homo sapiens GN=SNU13 PE=1 SV=3	9	0	0	9	9	9	0	0	0	0	9	9	9	42	6.30957e-05	0	0	1	1	1	0	0	0	0	1	1	1		1	1		14174
P55795	HNRNPH2	Heterogeneous nuclear ribonucleoprotein H2 OS=Homo sapiens GN=HNRNPH2 PE=1 SV=1	14	12	6	10	14	6	12	10	7	10	7	10	6	148.63	1.37088e-15	4	4	5	10	3	5	4	4	3	4	4	4		5	1	Deamidation (NQ)	49264
P55809	OXCT1	Succinyl-CoA:3-ketoacid coenzyme A transferase 1 mitochondrial OS=Homo sapiens GN=OXCT1 PE=1 SV=1	18	0	3	3	3	3	8	0	0	2	0	15	15	105.02	3.14775e-11	0	1	1	1	1	2	0	0	1	0	5	5		6	6	Deamidation (NQ)	56158
P55884	EIF3B	Eukaryotic translation initiation factor 3 subunit B OS=Homo sapiens GN=EIF3B PE=1 SV=3	6	0	2	0	0	0	0	2	0	0	0	6	2	73.72	4.2462e-08	0	1	0	0	0	0	1	0	0	0	3	1		3	3		92482
P56134	ATP5MF	ATP synthase subunit f mitochondrial OS=Homo sapiens GN=ATP5J2 PE=1 SV=3	14	0	0	14	14	0	0	0	0	0	0	0	14	49.85	1.03514e-05	0	0	1	1	0	0	0	0	0	0	0	1		1	1		10918
P56192	MARS1	Methionine--tRNA ligase cytoplasmic OS=Homo sapiens GN=MARS PE=1 SV=2	14	10	1	4	8	3	6	4	0	1	4	9	4	142.13	6.1235e-15	5	1	2	4	1	3	2	0	1	2	6	3		8	8	Deamidation (NQ)	101116
P57740	NUP107	Nuclear pore complex protein Nup107 OS=Homo sapiens GN=NUP107 PE=1 SV=1	3	0	0	0	0	0	0	0	0	0	0	3	2	80.69	8.531e-09	0	0	0	0	0	0	0	0	0	0	2	1		2	2		106374
P58107	EPPK1	Epiplakin OS=Homo sapiens GN=EPPK1 PE=1 SV=2	10	0	1	0	1	1	0	0	0	0	1	6	8	247.22	1.89671e-25	0	2	0	3	3	0	0	0	0	2	22	33		32	3	Oxidation (M)	555629
P58546	MTPN	Myotrophin OS=Homo sapiens GN=MTPN PE=1 SV=2	17	14	14	14	14	14	14	14	14	14	14	14	17	88.95	1.2735e-09	1	1	1	1	1	1	1	1	1	1	1	2		2	2		12895
P58876	H2BC5	Histone H2B type 1-D OS=Homo sapiens GN=HIST1H2BD PE=1 SV=2	60	36	40	41	40	34	29	34	35	35	30	41	47	179.36	1.15878e-18	17	23	21	16	13	12	10	7	12	14	24	24		13	3	Oxidation (M); Deamidation (NQ)	13936
P60174	TPI1	Triosephosphate isomerase OS=Homo sapiens GN=TPI1 PE=1 SV=3	12	5	8	5	0	9	4	5	0	4	0	5	5	83.76	4.20727e-09	1	2	1	0	2	1	1	0	1	0	1	1		3	3		30791
P60660	MYL6	Myosin light polypeptide 6 OS=Homo sapiens GN=MYL6 PE=1 SV=2	56	19	9	5	9	10	6	19	0	10	0	23	35	115.97	2.5293e-12	2	1	1	2	2	1	2	0	1	0	4	5		7	7	Deamidation (NQ)	16930
P60709	ACTB	Actin cytoplasmic 1 OS=Homo sapiens GN=ACTB PE=1 SV=1	57	48	45	42	51	42	45	39	34	40	48	54	55	285.78	2.64241e-29	28	29	29	38	33	37	27	19	30	36	59	59		34	8	Oxidation (M); Deamidation (NQ)	41737
P60842	EIF4A1	Eukaryotic initiation factor 4A-I OS=Homo sapiens GN=EIF4A1 PE=1 SV=1	46	14	20	24	31	13	14	17	7	17	17	35	39	199.34	1.16413e-20	4	8	10	11	6	7	4	2	6	6	17	16		15	13	Oxidation (M)	46154
P60866	RPS20	40S ribosomal protein S20 OS=Homo sapiens GN=RPS20 PE=1 SV=1	23	23	23	10	23	13	23	13	23	13	0	23	23	85.02	3.14775e-09	2	3	2	4	1	3	2	2	2	0	2	3		3	3		13373
P60891	PRPS1	Ribose-phosphate pyrophosphokinase 1 OS=Homo sapiens GN=PRPS1 PE=1 SV=2	5	5	5	5	0	5	5	0	0	0	5	5	5	70.44	9.03649e-08	1	1	1	0	1	1	0	0	0	1	1	1		1	1		34834
P61081	UBE2M	NEDD8-conjugating enzyme Ubc12 OS=Homo sapiens GN=UBE2M PE=1 SV=1	4	4	0	4	0	4	0	4	0	0	4	0	4	29.75	0.00105925	1	0	1	0	1	0	1	0	0	1	0	1		1	1		20900
P61160	ACTR2	Actin-related protein 2 OS=Homo sapiens GN=ACTR2 PE=1 SV=1	4	0	0	0	0	0	0	0	0	0	0	4	4	51.72	6.72977e-06	0	0	0	0	0	0	0	0	0	0	1	1		1	1	Deamidation (NQ)	44761
P61163	ACTR1A	Alpha-centractin OS=Homo sapiens GN=ACTR1A PE=1 SV=1	23	16	8	16	16	19	16	8	0	0	8	20	16	99.75	1.05925e-10	2	1	2	2	3	2	1	0	0	1	5	2		5	2		42614
P61221	ABCE1	ATP-binding cassette sub-family E member 1 OS=Homo sapiens GN=ABCE1 PE=1 SV=1	2	0	0	0	0	0	0	0	0	0	0	2	2	35.64	0.000272898	0	0	0	0	0	0	0	0	0	0	1	1		1	1		67314
P61247	RPS3A	40S ribosomal protein S3a OS=Homo sapiens GN=RPS3A PE=1 SV=2	33	9	15	12	16	10	3	12	0	3	9	22	16	139.82	1.04232e-14	3	3	3	4	2	1	3	0	1	3	9	6		10	10	Deamidation (NQ)	29945
P61254	RPL26	60S ribosomal protein L26 OS=Homo sapiens GN=RPL26 PE=1 SV=1	26	6	0	0	0	12	6	0	0	6	14	12	26	86.44	2.26986e-09	1	0	0	0	2	1	0	0	1	2	2	5		5	5		17258
P61289	PSME3	Proteasome activator complex subunit 3 OS=Homo sapiens GN=PSME3 PE=1 SV=1	6	6	6	6	6	6	6	6	0	0	6	0	0	62.2	6.0256e-07	2	2	1	1	2	1	1	0	0	1	0	0		1	1		29506
P61313	RPL15	60S ribosomal protein L15 OS=Homo sapiens GN=RPL15 PE=1 SV=2	33	4	11	18	25	0	11	0	4	4	15	22	25	125.17	3.04089e-13	1	2	4	4	0	2	0	1	1	3	4	5		6	6		24146
P61353	RPL27	60S ribosomal protein L27 OS=Homo sapiens GN=RPL27 PE=1 SV=2	38	25	0	20	32	0	7	7	0	0	0	32	32	78.09	1.55239e-08	2	0	3	3	0	1	1	0	0	0	3	3		4	4		15798
P61604	HSPE1	10 kDa heat shock protein mitochondrial OS=Homo sapiens GN=HSPE1 PE=1 SV=2	24	0	14	0	0	14	0	0	0	0	14	10	0	71.94	6.39735e-08	0	1	0	0	1	0	0	0	0	1	1	0		2	2		10932
P61923	COPZ1	Coatomer subunit zeta-1 OS=Homo sapiens GN=COPZ1 PE=1 SV=1	13	13	13	0	13	13	13	13	0	0	0	13	13	73.22	4.76431e-08	1	1	0	1	1	1	1	0	0	0	1	1		1	1		20198
P61956	SUMO2	Small ubiquitin-related modifier 2 OS=Homo sapiens GN=SUMO2 PE=1 SV=3	23	23	0	23	23	13	13	23	13	13	13	13	13	89.24	1.19124e-09	2	0	3	3	1	1	3	2	2	1	1	1		2	2		10871
P61966	AP1S1	AP-1 complex subunit sigma-1A OS=Homo sapiens GN=AP1S1 PE=1 SV=1	10	0	0	0	0	0	0	0	0	0	0	10	0	68.08	1.55597e-07	0	0	0	0	0	0	0	0	0	0	1	0		1	1		18733
P61978	HNRNPK	Heterogeneous nuclear ribonucleoprotein K OS=Homo sapiens GN=HNRNPK PE=1 SV=1	45	24	31	33	37	29	39	20	25	28	33	37	33	227.84	1.64437e-23	13	18	20	25	21	20	13	9	12	16	24	20		21	21	Deamidation (NQ)	50976
P61981	YWHAG	14-3-3 protein gamma OS=Homo sapiens GN=YWHAG PE=1 SV=2	19	9	3	3	6	3	6	3	6	9	9	13	12	94.62	3.45144e-10	2	1	1	2	1	1	1	1	3	2	3	3		4	1		28303
P62081	RPS7	40S ribosomal protein S7 OS=Homo sapiens GN=RPS7 PE=1 SV=1	14	0	0	10	14	4	0	0	0	0	4	10	6	52.64	5.44503e-06	0	0	3	3	1	0	0	0	0	1	2	1		3	3		22127
P62191	PSMC1	26S proteasome regulatory subunit 4 OS=Homo sapiens GN=PSMC1 PE=1 SV=1	10	0	0	0	5	5	0	0	0	0	0	9	10	110.29	9.35406e-12	0	0	0	1	1	0	0	0	0	0	2	2		3	3		49185
P62195	PSMC5	26S proteasome regulatory subunit 8 OS=Homo sapiens GN=PSMC5 PE=1 SV=1	15	10	0	5	15	10	5	5	0	5	5	10	10	103.94	4.03645e-11	2	0	1	3	2	1	1	0	1	1	2	2		3	3		45626
P62241	RPS8	40S ribosomal protein S8 OS=Homo sapiens GN=RPS8 PE=1 SV=2	35	19	25	25	24	25	23	25	19	19	31	23	29	143.15	4.84172e-15	4	5	6	5	5	5	5	4	4	6	7	6		6	6	Deamidation (NQ)	24205
P62244	RPS15A	40S ribosomal protein S15a OS=Homo sapiens GN=RPS15A PE=1 SV=2	39	22	6	11	11	22	15	0	0	0	11	28	15	118.47	1.42233e-12	2	1	1	1	2	1	0	0	0	1	4	1		4	4		14840
P62249	RPS16	40S ribosomal protein S16 OS=Homo sapiens GN=RPS16 PE=1 SV=2	41	5	15	11	31	13	11	0	8	14	8	36	36	113.59	4.37522e-12	1	2	2	5	2	2	0	1	2	1	9	7		7	7	Deamidation (NQ)	16445
P62258	YWHAE	14-3-3 protein epsilon OS=Homo sapiens GN=YWHAE PE=1 SV=1	33	0	14	7	3	0	8	3	0	7	7	17	22	98.27	1.48936e-10	0	3	2	1	0	2	1	0	3	2	5	3		6	4		29174
P62263	RPS14	40S ribosomal protein S14 OS=Homo sapiens GN=RPS14 PE=1 SV=3	35	33	25	34	32	25	23	23	0	18	25	34	35	140.39	9.14113e-15	4	5	4	4	3	2	3	0	3	3	6	6		8	8	Oxidation (M)	16273
P62266	RPS23	40S ribosomal protein S23 OS=Homo sapiens GN=RPS23 PE=1 SV=3	29	8	0	8	8	16	8	0	8	0	16	29	24	79.28	1.18032e-08	1	0	1	1	2	1	0	1	0	3	5	4		4	4		15808
P62269	RPS18	40S ribosomal protein S18 OS=Homo sapiens GN=RPS18 PE=1 SV=3	38	17	23	25	20	13	14	12	12	19	14	27	20	125.53	2.79898e-13	3	4	4	4	2	4	2	2	3	2	6	3		7	7	Deamidation (NQ)	17719
P62273	RPS29	40S ribosomal protein S29 OS=Homo sapiens GN=RPS29 PE=1 SV=2	34	34	20	0	20	20	20	20	0	0	0	20	20	56.74	2.11836e-06	2	1	0	1	1	1	1	0	0	0	1	1		2	2		6677
P62277	RPS13	40S ribosomal protein S13 OS=Homo sapiens GN=RPS13 PE=1 SV=2	28	5	8	13	8	9	8	8	0	0	0	19	5	77.29	1.86638e-08	1	1	2	1	2	1	1	0	0	0	4	1		5	5		17222
P62280	RPS11	40S ribosomal protein S11 OS=Homo sapiens GN=RPS11 PE=1 SV=3	23	23	7	15	15	7	23	7	0	7	7	23	15	76.92	2.03236e-08	3	1	3	4	1	3	1	0	1	1	4	3		4	4		18431
P62304	SNRPE	Small nuclear ribonucleoprotein E OS=Homo sapiens GN=SNRPE PE=1 SV=1	12	0	0	12	0	0	12	0	0	0	0	0	12	26.82	0.0020797	0	0	1	0	0	1	0	0	0	0	0	1		1	1		10804
P62318	SNRPD3	Small nuclear ribonucleoprotein Sm D3 OS=Homo sapiens GN=SNRPD3 PE=1 SV=1	8	0	0	0	0	0	0	0	0	8	8	0	0	37.22	0.000189671	0	0	0	0	0	0	0	0	1	1	0	0		1	1		13916
P62333	PSMC6	26S proteasome regulatory subunit 10B OS=Homo sapiens GN=PSMC6 PE=1 SV=1	21	0	0	0	0	0	0	0	0	0	0	8	17	92.93	5.09331e-10	0	0	0	0	0	0	0	0	0	0	2	4		5	5		44173
P62424	RPL7A	60S ribosomal protein L7a OS=Homo sapiens GN=RPL7A PE=1 SV=2	30	8	11	4	21	10	8	17	0	0	7	17	17	109.45	1.13501e-11	2	3	1	5	2	2	4	0	0	2	6	4		7	7		29996
P62495	ETF1	Eukaryotic peptide chain release factor subunit 1 OS=Homo sapiens GN=ETF1 PE=1 SV=3	3	0	0	0	3	3	0	0	0	0	0	3	3	32.76	0.000529663	0	0	0	1	1	0	0	0	0	0	1	1		1	1		49031
P62701	RPS4X	40S ribosomal protein S4 X isoform OS=Homo sapiens GN=RPS4X PE=1 SV=2	40	16	14	21	21	0	14	4	0	0	16	21	27	134.24	3.76704e-14	3	2	4	5	0	3	1	0	0	3	5	7		14	14	Deamidation (NQ)	29598
P62750	RPL23A	60S ribosomal protein L23a OS=Homo sapiens GN=RPL23A PE=1 SV=1	22	8	8	8	0	0	8	8	8	0	8	8	22	80.14	9.68278e-09	1	1	1	0	0	1	1	2	0	1	1	3		3	3		17695
P62753	RPS6	40S ribosomal protein S6 OS=Homo sapiens GN=RPS6 PE=1 SV=1	22	13	14	20	13	18	16	6	0	3	11	19	18	147.62	1.72982e-15	2	4	4	3	4	4	1	0	1	2	8	8		7	7	Oxidation (M)	28681
P62805	H4C9	Histone H4 OS=Homo sapiens GN=HIST1H4A PE=1 SV=2	61	59	59	53	60	52	51	41	41	45	45	59	59	161.44	7.17794e-17	8	10	12	12	14	9	6	5	7	11	13	14		13	13	Oxidation (M)	11367
P62807	H2BC10	Histone H2B type 1-C/E/F/G/I OS=Homo sapiens GN=HIST1H2BC PE=1 SV=4	60	36	40	41	40	34	29	34	35	35	30	41	47	179.36	1.15878e-18	17	23	21	16	13	12	10	7	12	14	24	24		13	3	Oxidation (M); Deamidation (NQ)	13906
P62820	RAB1A	Ras-related protein Rab-1A OS=Homo sapiens GN=RAB1A PE=1 SV=3	11	0	0	0	0	0	5	0	0	0	0	0	5	28.59	0.00138357	0	0	0	0	0	2	0	0	0	0	0	1		2	2		22678
P62826	RAN	GTP-binding nuclear protein Ran OS=Homo sapiens GN=RAN PE=1 SV=3	36	23	17	21	25	16	27	17	10	15	8	21	21	143.58	4.38531e-15	6	4	7	7	4	6	4	2	5	2	6	7		8	8		24423
P62829	RPL23	60S ribosomal protein L23 OS=Homo sapiens GN=RPL23 PE=1 SV=1	39	7	19	13	20	7	26	13	6	26	7	26	33	136.48	2.24905e-14	1	2	2	2	1	3	1	1	3	1	6	6		6	6		14865
P62847	RPS24	40S ribosomal protein S24 OS=Homo sapiens GN=RPS24 PE=1 SV=1	11	11	11	11	11	11	11	11	0	0	11	11	11	69.74	1.0617e-07	1	2	1	1	1	1	1	0	0	1	1	1		1	1	Oxidation (M)	15423
P62851	RPS25	40S ribosomal protein S25 OS=Homo sapiens GN=RPS25 PE=1 SV=1	24	0	17	0	16	17	8	0	0	0	7	8	0	51.05	7.85236e-06	0	2	0	2	2	1	0	0	0	1	1	0		3	3		13742
P62854	RPS26	40S ribosomal protein S26 OS=Homo sapiens GN=RPS26 PE=1 SV=3	27	13	21	21	13	14	13	13	13	0	13	13	13	75.12	3.0761e-08	1	2	2	1	2	1	1	1	0	1	1	1		3	3		13015
P62857	RPS28	40S ribosomal protein S28 OS=Homo sapiens GN=RPS28 PE=1 SV=1	35	30	30	13	13	35	30	30	17	30	30	30	35	65	3.16228e-07	2	2	1	1	3	2	2	1	2	2	2	3		3	3		7841
P62888	RPL30	60S ribosomal protein L30 OS=Homo sapiens GN=RPL30 PE=1 SV=2	10	0	0	0	0	0	0	0	0	0	0	0	10	51.37	7.29458e-06	0	0	0	0	0	0	0	0	0	0	0	1		1	1		12784
P62899	RPL31	60S ribosomal protein L31 OS=Homo sapiens GN=RPL31 PE=1 SV=1	34	11	18	18	18	18	11	7	11	18	18	18	34	111.67	6.80769e-12	1	2	2	2	2	1	1	1	2	2	2	5		4	4		14463
P62906	RPL10A	60S ribosomal protein L10a OS=Homo sapiens GN=RPL10A PE=1 SV=2	28	4	18	18	6	24	14	24	0	6	10	21	28	113.69	4.27563e-12	1	3	3	1	4	2	4	0	2	3	4	8		6	6		24831
P62913	RPL11	60S ribosomal protein L11 OS=Homo sapiens GN=RPL11 PE=1 SV=2	21	0	11	0	21	6	8	8	0	8	0	16	16	110.19	9.57194e-12	0	2	0	3	1	1	1	0	1	0	3	2		4	4	Deamidation (NQ)	20252
P62917	RPL8	60S ribosomal protein L8 OS=Homo sapiens GN=RPL8 PE=1 SV=2	26	9	7	6	4	3	16	0	4	21	13	21	16	105.33	2.93089e-11	2	2	1	1	1	4	0	1	3	4	6	2		6	6		28025
P62937	PPIA	Peptidyl-prolyl cis-trans isomerase A OS=Homo sapiens GN=PPIA PE=1 SV=2	43	38	23	43	28	39	39	24	27	20	12	32	36	177.45	1.79887e-18	8	5	12	8	7	8	4	7	3	5	7	5		8	8	Oxidation (M); Deamidation (NQ)	18012
P62942	FKBP1A	Peptidyl-prolyl cis-trans isomerase FKBP1A OS=Homo sapiens GN=FKBP1A PE=1 SV=2	12	0	0	0	0	0	0	0	0	0	0	12	0	29.84	0.00103753	0	0	0	0	0	0	0	0	0	0	1	0		1	1		11951
P62995	TRA2B	Transformer-2 protein homolog beta OS=Homo sapiens GN=TRA2B PE=1 SV=1	18	6	6	10	10	10	6	0	6	6	6	11	7	92.93	5.09331e-10	1	1	2	2	2	1	0	1	1	1	2	1		4	4		33666
P63000	RAC1	Ras-related C3 botulinum toxin substrate 1 OS=Homo sapiens GN=RAC1 PE=1 SV=1	7	0	0	0	0	0	0	0	0	0	0	7	7	50.34	9.24698e-06	0	0	0	0	0	0	0	0	0	0	1	1		1	1		21450
P63104	YWHAZ	14-3-3 protein zeta/delta OS=Homo sapiens GN=YWHAZ PE=1 SV=1	33	11	16	13	27	0	13	3	13	3	17	22	22	135.07	3.11172e-14	2	5	3	5	0	2	1	2	2	4	5	4		8	6		27745
P63151	PPP2R2A	Serine/threonine-protein phosphatase 2A 55 kDa regulatory subunit B alpha isoform OS=Homo sapiens GN=PPP2R2A PE=1 SV=1	2	0	2	0	0	0	0	0	0	0	0	2	2	53.95	4.02717e-06	0	1	0	0	0	0	0	0	0	0	1	1		1	1		51692
P63162	SNRPN	Small nuclear ribonucleoprotein-associated protein N OS=Homo sapiens GN=SNRPN PE=1 SV=1	9	0	0	0	9	0	0	0	0	0	0	9	9	45.52	2.80543e-05	0	0	0	1	0	0	0	0	0	0	1	1		1	1		24614
P63173	RPL38	60S ribosomal protein L38 OS=Homo sapiens GN=RPL38 PE=1 SV=2	36	19	36	0	19	0	0	17	0	0	0	19	36	73.19	4.79733e-08	1	2	0	1	0	0	1	0	0	0	2	4		2	2		8218
P63220	RPS21	40S ribosomal protein S21 OS=Homo sapiens GN=RPS21 PE=1 SV=1	48	0	22	8	22	22	22	0	0	0	0	40	34	94.98	3.17687e-10	0	1	1	1	1	1	0	0	0	0	3	2		4	4		9111
P63241	EIF5A	Eukaryotic translation initiation factor 5A-1 OS=Homo sapiens GN=EIF5A PE=1 SV=2	13	13	5	13	13	8	13	0	0	13	5	13	13	73.71	4.25598e-08	3	2	5	2	1	3	0	0	2	1	4	4		2	2		16832
P63244	RACK1	Receptor of activated protein C kinase 1 OS=Homo sapiens GN=RACK1 PE=1 SV=3	29	16	16	7	10	8	3	13	0	9	9	15	14	122.97	5.04661e-13	4	5	3	4	2	1	4	0	2	4	6	3		8	8	Deamidation (NQ)	35077
P63261	ACTG1	Actin cytoplasmic 2 OS=Homo sapiens GN=ACTG1 PE=1 SV=1	57	48	45	42	51	42	45	39	34	40	48	54	55	285.78	2.64241e-29	28	29	29	38	33	37	27	19	30	36	59	59		34	8	Oxidation (M); Deamidation (NQ)	41793
P67809	YBX1	Nuclease-sensitive element-binding protein 1 OS=Homo sapiens GN=YBX1 PE=1 SV=3	20	9	0	20	15	11	9	0	0	0	0	11	9	83.01	5.00035e-09	1	0	2	2	1	1	0	0	0	0	2	1		3	3		35924
P68032	ACTC1	Actin alpha cardiac muscle 1 OS=Homo sapiens GN=ACTC1 PE=1 SV=1	41	27	24	27	32	27	23	22	19	26	23	39	37	239.66	1.08143e-24	15	18	21	26	19	21	19	10	19	24	37	37		22	2	Oxidation (M); Deamidation (NQ)	42019
P68104	EEF1A1	Elongation factor 1-alpha 1 OS=Homo sapiens GN=EEF1A1 PE=1 SV=1	35	19	29	28	25	23	28	28	18	25	26	28	27	226.26	2.36592e-23	9	16	17	15	14	11	15	11	13	16	25	24		21	11	Oxidation (M); Deamidation (NQ)	50141
P68363	TUBA1B	Tubulin alpha-1B chain OS=Homo sapiens GN=TUBA1B PE=1 SV=1	47	34	33	40	31	31	38	27	26	24	38	37	37	236.41	2.2856e-24	17	15	22	16	17	19	13	13	12	19	30	29		23	6	Oxidation (M); Deamidation (NQ)	50152
P68366	TUBA4A	Tubulin alpha-4A chain OS=Homo sapiens GN=TUBA4A PE=1 SV=1	43	25	25	30	24	24	30	19	17	18	30	33	29	222.76	5.29663e-23	13	11	17	10	14	12	7	8	7	12	25	22		21	4	Oxidation (M); Deamidation (NQ)	49924
P68371	TUBB4B	Tubulin beta-4B chain OS=Homo sapiens GN=TUBB4B PE=1 SV=1	54	37	40	43	29	35	32	41	21	29	44	52	46	261.59	6.93426e-27	21	29	25	18	22	23	20	17	13	17	46	39		25	2	Oxidation (M); Deamidation (NQ)	49831
P68431	H3C8	Histone H3.1 OS=Homo sapiens GN=HIST1H3A PE=1 SV=2	20	5	5	8	20	5	8	5	0	0	5	13	15	57.29	1.86638e-06	1	2	2	6	1	1	1	0	0	1	3	3		4	4		15404
P68871	HBB	Hemoglobin subunit beta OS=Homo sapiens GN=HBB PE=1 SV=2	13	0	7	6	0	0	0	7	13	0	7	0	0	33.47	0.00044978	0	1	1	0	0	0	1	3	0	1	0	0		2	2		15998
P78371	CCT2	T-complex protein 1 subunit beta OS=Homo sapiens GN=CCT2 PE=1 SV=4	33	11	12	8	17	11	8	10	6	10	15	26	23	177.49	1.78238e-18	4	4	5	7	6	4	4	2	4	7	13	11		12	12	Oxidation (M)	57488
P78406	RAE1	mRNA export factor OS=Homo sapiens GN=RAE1 PE=1 SV=1	4	0	0	0	0	0	0	0	0	0	0	4	4	56.43	2.2751e-06	0	0	0	0	0	0	0	0	0	0	1	1		1	1		40968
P78527	PRKDC	DNA-dependent protein kinase catalytic subunit OS=Homo sapiens GN=PRKDC PE=1 SV=3	16	6	6	9	9	6	7	2	1	2	4	7	5	225.18	3.03389e-23	20	19	31	27	16	19	6	2	6	11	20	14		50	49	Deamidation (NQ)	469093
P78540	ARG2	Arginase-2 mitochondrial OS=Homo sapiens GN=ARG2 PE=1 SV=1	16	0	0	0	4	0	0	0	0	0	0	12	7	70.41	9.09913e-08	0	0	0	1	0	0	0	0	0	0	2	1		3	3		38578
P81877	SSBP2	Single-stranded DNA-binding protein 2 OS=Homo sapiens GN=SSBP2 PE=1 SV=2	3	0	0	0	3	0	0	0	0	0	0	0	0	38.48	0.000141906	0	0	0	1	0	0	0	0	0	0	0	0		1	1		37828
P82650	MRPS22	28S ribosomal protein S22 mitochondrial OS=Homo sapiens GN=MRPS22 PE=1 SV=1	3	0	0	3	3	0	0	0	0	0	0	3	3	46.23	2.38232e-05	0	0	1	1	0	0	0	0	0	0	1	1		1	1		41280
P83731	RPL24	60S ribosomal protein L24 OS=Homo sapiens GN=RPL24 PE=1 SV=1	19	8	14	8	13	14	8	8	0	14	14	5	13	88.34	1.46555e-09	1	2	1	2	4	1	2	0	2	2	2	2		3	3	Oxidation (M)	17779
P83916	CBX1	Chromobox protein homolog 1 OS=Homo sapiens GN=CBX1 PE=1 SV=1	18	9	9	9	18	9	9	0	9	9	0	9	0	89.76	1.05682e-09	3	1	2	2	1	1	0	1	1	0	1	0		2	1	Oxidation (M)	21418
P84085	ARF5	ADP-ribosylation factor 5 OS=Homo sapiens GN=ARF5 PE=1 SV=2	23	0	0	0	0	0	0	0	0	0	0	17	6	27.32	0.00185353	0	0	0	0	0	0	0	0	0	0	2	1		3	1		20530
P84098	RPL19	60S ribosomal protein L19 OS=Homo sapiens GN=RPL19 PE=1 SV=1	17	9	9	9	9	13	9	9	9	13	13	9	14	118.88	1.2942e-12	1	2	2	2	3	2	2	1	2	2	2	4		4	4	Deamidation (NQ)	23466
P84103	SRSF3	Serine/arginine-rich splicing factor 3 OS=Homo sapiens GN=SRSF3 PE=1 SV=1	38	9	19	24	35	13	19	23	18	13	13	38	35	137.42	1.81134e-14	1	4	4	6	3	2	4	4	1	4	7	7		6	5	Deamidation (NQ)	19330
P84243	H3-3B	Histone H3.3 OS=Homo sapiens GN=H3F3A PE=1 SV=2	20	5	5	8	20	5	8	5	0	0	5	13	15	57.29	1.86638e-06	1	2	2	6	1	1	1	0	0	1	3	3		4	4		15328
P98179	RBM3	RNA-binding protein 3 OS=Homo sapiens GN=RBM3 PE=1 SV=1	11	0	11	0	11	0	0	0	0	0	0	0	11	38.69	0.000135207	0	1	0	1	0	0	0	0	0	0	0	1		1	1		17170
Q00341	HDLBP	Vigilin OS=Homo sapiens GN=HDLBP PE=1 SV=2	11	0	1	3	0	1	1	0	0	0	2	7	6	107.8	1.65959e-11	0	1	2	0	1	1	0	0	0	1	6	5		8	8		141455
Q00610	CLTC	Clathrin heavy chain 1 OS=Homo sapiens GN=CLTC PE=1 SV=5	21	9	8	10	12	9	10	6	2	6	9	17	17	240.6	8.70964e-25	11	9	14	19	10	12	6	3	7	12	27	28		26	26	Deamidation (NQ)	191613
Q00796	SORD	Sorbitol dehydrogenase OS=Homo sapiens GN=SORD PE=1 SV=4	29	15	15	16	17	15	9	12	9	12	15	25	22	141.52	7.04693e-15	4	4	8	7	4	2	3	3	3	5	9	7		9	9	Oxidation (M); Deamidation (NQ)	38325
Q00839	HNRNPU	Heterogeneous nuclear ribonucleoprotein U OS=Homo sapiens GN=HNRNPU PE=1 SV=6	28	14	16	23	24	21	14	18	13	10	14	20	22	215.51	2.8119e-22	10	9	21	21	14	8	11	6	5	6	17	17		23	22	Oxidation (M); Deamidation (NQ)	90585
Q01081	U2AF1	Splicing factor U2AF 35 kDa subunit OS=Homo sapiens GN=U2AF1 PE=1 SV=3	11	8	11	3	11	11	11	8	0	0	8	8	0	77.11	1.94536e-08	1	2	1	3	2	2	1	0	0	1	1	0		2	2	Deamidation (NQ)	27872
Q01105	SET	Protein SET OS=Homo sapiens GN=SET PE=1 SV=3	5	5	5	5	5	5	5	0	0	0	0	0	5	62.35	5.82103e-07	1	1	2	1	1	2	0	0	0	0	0	1		1	1		33489
Q01130	SRSF2	Serine/arginine-rich splicing factor 2 OS=Homo sapiens GN=SRSF2 PE=1 SV=4	8	8	8	8	8	0	8	0	8	0	8	8	8	68.9	1.28825e-07	1	1	2	2	0	1	0	1	0	1	1	1		1	1	Oxidation (M)	25476
Q01844	EWSR1	RNA-binding protein EWS OS=Homo sapiens GN=EWSR1 PE=1 SV=1	8	0	6	2	6	6	2	6	0	0	4	8	6	118.52	1.40605e-12	0	2	1	2	3	1	3	0	0	1	4	3		4	4		68478
Q02218	OGDH	2-oxoglutarate dehydrogenase mitochondrial OS=Homo sapiens GN=OGDH PE=1 SV=3	13	3	6	3	6	2	3	2	0	0	3	10	9	128.15	1.53109e-13	1	2	1	2	1	1	1	0	0	1	7	5		7	7	Deamidation (NQ)	115935
Q02252	ALDH6A1	Methylmalonate-semialdehyde dehydrogenase [acylating] mitochondrial OS=Homo sapiens GN=ALDH6A1 PE=1 SV=2	27	12	12	12	12	12	7	10	0	9	9	25	23	171.98	6.3387e-18	3	3	3	3	3	2	2	0	3	3	10	7		9	9	Oxidation (M); Deamidation (NQ)	57840
Q02543	RPL18A	60S ribosomal protein L18a OS=Homo sapiens GN=RPL18A PE=1 SV=2	9	0	0	5	9	0	0	0	0	0	9	9	0	90.84	8.24138e-10	0	0	1	2	0	0	0	0	0	1	4	0		2	2		20762
Q02790	FKBP4	Peptidyl-prolyl cis-trans isomerase FKBP4 OS=Homo sapiens GN=FKBP4 PE=1 SV=3	17	10	6	2	7	6	4	2	2	3	0	12	8	100.42	9.07821e-11	3	3	2	2	4	1	1	1	1	0	5	4		6	6	Deamidation (NQ)	51805
Q02878	RPL6	60S ribosomal protein L6 OS=Homo sapiens GN=RPL6 PE=1 SV=3	38	14	15	17	15	10	18	10	7	10	13	20	32	158.21	1.51008e-16	4	3	5	3	3	5	2	1	3	3	6	12		12	12	Deamidation (NQ)	32728
Q03252	LMNB2	Lamin-B2 OS=Homo sapiens GN=LMNB2 PE=1 SV=4	10	2	2	2	0	2	0	0	0	0	2	4	8	82.02	6.28058e-09	1	1	1	0	1	0	0	0	0	1	4	5		7	4		69948
Q04637	EIF4G1	Eukaryotic translation initiation factor 4 gamma 1 OS=Homo sapiens GN=EIF4G1 PE=1 SV=4	6	1	0	0	1	1	0	1	0	0	0	4	3	82.48	5.64937e-09	1	0	0	1	1	0	1	0	0	0	5	4		7	7		175490
Q04726	TLE3	Transducin-like enhancer protein 3 OS=Homo sapiens GN=TLE3 PE=1 SV=2	29	13	4	27	12	14	10	13	7	11	9	2	2	184.78	3.3266e-19	8	3	19	10	6	7	5	6	4	3	1	1		13	1	Oxidation (M); Deamidation (NQ)	83417
Q04837	SSBP1	Single-stranded DNA-binding protein mitochondrial OS=Homo sapiens GN=SSBP1 PE=1 SV=1	18	10	10	10	10	10	10	10	0	10	0	10	18	85.1	3.0903e-09	1	1	1	1	1	1	1	0	1	0	1	2		2	2		17260
Q05048	CSTF1	Cleavage stimulation factor subunit 1 OS=Homo sapiens GN=CSTF1 PE=1 SV=1	13	0	0	4	8	9	0	5	0	0	0	4	4	87.8	1.65959e-09	0	0	1	2	2	0	1	0	0	0	1	1		3	3		48358
Q05519	SRSF11	Serine/arginine-rich splicing factor 11 OS=Homo sapiens GN=SRSF11 PE=1 SV=1	8	4	4	8	4	4	4	4	0	0	4	0	4	65.29	2.95801e-07	1	1	3	1	1	1	1	0	0	1	0	1		2	2		53542
Q05639	EEF1A2	Elongation factor 1-alpha 2 OS=Homo sapiens GN=EEF1A2 PE=1 SV=1	30	16	27	24	22	17	27	24	12	22	23	24	28	203.47	4.4978e-21	6	13	15	10	8	10	10	6	8	12	21	21		14	4	Oxidation (M)	50470
Q06033	ITIH3	Inter-alpha-trypsin inhibitor heavy chain H3 OS=Homo sapiens GN=ITIH3 PE=1 SV=2	3	2	0	0	1	2	2	0	0	2	0	0	0	84.12	3.87258e-09	1	0	0	1	1	1	0	0	1	0	0	0		2	2		99849
Q06210	GFPT1	Glutamine--fructose-6-phosphate aminotransferase [isomerizing] 1 OS=Homo sapiens GN=GFPT1 PE=1 SV=3	8	0	2	0	0	4	0	0	0	0	0	8	8	129.93	1.01625e-13	0	1	0	0	2	0	0	0	0	0	5	4		4	4		78806
Q06830	PRDX1	Peroxiredoxin-1 OS=Homo sapiens GN=PRDX1 PE=1 SV=1	43	33	15	33	24	33	35	9	9	33	20	33	43	164.08	3.90841e-17	6	2	9	6	8	6	1	1	7	4	8	10		12	11	Deamidation (NQ)	22110
Q07020	RPL18	60S ribosomal protein L18 OS=Homo sapiens GN=RPL18 PE=1 SV=2	18	14	7	7	0	14	4	14	7	0	14	7	14	88.37	1.45546e-09	2	1	1	0	2	1	2	1	0	2	1	4		3	3		21634
Q07021	C1QBP	Complement component 1 Q subcomponent-binding protein mitochondrial OS=Homo sapiens GN=C1QBP PE=1 SV=1	17	0	0	0	17	7	7	0	0	0	0	7	0	82.83	5.21195e-09	0	0	0	2	1	1	0	0	0	0	1	0		2	2		31362
Q07065	CKAP4	Cytoskeleton-associated protein 4 OS=Homo sapiens GN=CKAP4 PE=1 SV=2	14	6	9	9	9	6	6	3	3	3	0	11	12	138.86	1.30017e-14	2	3	3	3	2	2	1	1	1	0	5	4		5	5		66023
Q07157	TJP1	Tight junction protein ZO-1 OS=Homo sapiens GN=TJP1 PE=1 SV=3	5	0	0	0	0	1	0	0	0	0	0	4	2	82.01	6.29506e-09	0	0	0	0	1	0	0	0	0	0	4	3		6	6	Deamidation (NQ)	195457
Q07666	KHDRBS1	KH domain-containing RNA-binding signal transduction-associated protein 1 OS=Homo sapiens GN=KHDRBS1 PE=1 SV=1	19	3	5	5	0	3	0	13	0	0	0	12	0	72.61	5.48277e-08	1	2	1	0	1	0	2	0	0	0	2	0		6	6		48227
Q07955	SRSF1	Serine/arginine-rich splicing factor 1 OS=Homo sapiens GN=SRSF1 PE=1 SV=2	12	0	0	8	8	4	8	0	0	0	8	4	4	70.12	9.72747e-08	0	0	2	2	1	2	0	0	0	2	1	1		3	3		27745
Q08211	DHX9	ATP-dependent RNA helicase A OS=Homo sapiens GN=DHX9 PE=1 SV=4	21	6	10	13	8	10	11	4	3	6	7	10	11	214.69	3.39625e-22	6	9	12	9	7	12	4	3	5	6	6	9		19	19		140958
Q09028	RBBP4	Histone-binding protein RBBP4 OS=Homo sapiens GN=RBBP4 PE=1 SV=3	6	0	6	0	0	6	6	0	0	0	0	6	6	70.51	8.89201e-08	0	1	0	0	1	1	0	0	0	0	1	1		1	1		47656
Q10713	PMPCA	Mitochondrial-processing peptidase subunit alpha OS=Homo sapiens GN=PMPCA PE=1 SV=2	9	0	0	0	0	0	0	0	0	0	0	9	0	77.38	1.8281e-08	0	0	0	0	0	0	0	0	0	0	3	0		3	3		58253
Q12849	GRSF1	G-rich sequence factor 1 OS=Homo sapiens GN=GRSF1 PE=1 SV=3	13	0	0	0	0	0	0	0	0	0	0	7	6	64.66	3.41979e-07	0	0	0	0	0	0	0	0	0	0	2	2		4	4		53126
Q12874	SF3A3	Splicing factor 3A subunit 3 OS=Homo sapiens GN=SF3A3 PE=1 SV=1	4	0	0	0	0	0	4	0	0	0	0	0	4	40.74	8.43335e-05	0	0	0	0	0	1	0	0	0	0	0	1		1	1		58849
Q12904	AIMP1	Aminoacyl tRNA synthase complex-interacting multifunctional protein 1 OS=Homo sapiens GN=AIMP1 PE=1 SV=2	48	4	23	15	19	15	12	12	0	5	16	38	27	133.19	4.79733e-14	1	3	3	3	3	2	2	0	1	2	7	5		9	9	Deamidation (NQ)	34353
Q12905	ILF2	Interleukin enhancer-binding factor 2 OS=Homo sapiens GN=ILF2 PE=1 SV=2	29	12	9	14	22	8	10	9	11	9	4	12	18	149.66	1.08143e-15	4	2	10	8	2	4	2	3	2	1	4	5		9	9	Deamidation (NQ)	43062
Q12906	ILF3	Interleukin enhancer-binding factor 3 OS=Homo sapiens GN=ILF3 PE=1 SV=3	20	6	8	6	12	8	7	6	3	2	5	12	11	157.81	1.65577e-16	4	6	3	7	5	4	4	2	1	4	8	10		12	12	Oxidation (M)	95339
Q12931	TRAP1	Heat shock protein 75 kDa mitochondrial OS=Homo sapiens GN=TRAP1 PE=1 SV=3	23	6	8	5	8	6	7	4	5	0	9	14	18	151.83	6.56145e-16	3	4	4	5	3	5	3	3	0	5	7	10		13	12		80110
Q12955	ANK3	Ankyrin-3 OS=Homo sapiens GN=ANK3 PE=1 SV=3	3	0	0	0	0	0	0	0	0	0	0	2	1	103.56	4.40555e-11	0	0	0	0	0	0	0	0	0	0	6	3		6	6		480416
Q13011	ECH1	Delta(3 5)-Delta(2 4)-dienoyl-CoA isomerase mitochondrial OS=Homo sapiens GN=ECH1 PE=1 SV=2	41	17	16	27	32	20	12	9	8	8	15	36	36	194.41	3.62243e-20	4	3	6	9	4	4	2	3	2	5	14	13		14	10	Oxidation (M)	35816
Q13085	ACACA	Acetyl-CoA carboxylase 1 OS=Homo sapiens GN=ACACA PE=1 SV=2	11	0	0	0	1	1	1	0	0	1	0	8	6	152.17	6.06736e-16	0	1	0	1	1	1	0	0	1	0	12	9		15	15	Deamidation (NQ)	265551
Q13148	TARDBP	TAR DNA-binding protein 43 OS=Homo sapiens GN=TARDBP PE=1 SV=1	23	8	14	9	11	7	4	2	2	0	6	21	12	134.5	3.54813e-14	3	3	3	4	2	1	1	1	0	2	7	5		8	8	Deamidation (NQ)	44740
Q13151	HNRNPA0	Heterogeneous nuclear ribonucleoprotein A0 OS=Homo sapiens GN=HNRNPA0 PE=1 SV=1	16	5	5	16	5	10	10	5	0	5	10	16	16	117.38	1.8281e-12	1	1	3	1	2	2	1	0	1	2	3	4		4	4		30841
Q13155	AIMP2	Aminoacyl tRNA synthase complex-interacting multifunctional protein 2 OS=Homo sapiens GN=AIMP2 PE=1 SV=2	8	8	8	8	8	0	0	0	0	8	0	8	0	36.27	0.000236048	1	1	1	1	0	0	0	0	1	0	1	0		1	1		35349
Q13185	CBX3	Chromobox protein homolog 3 OS=Homo sapiens GN=CBX3 PE=1 SV=4	25	9	23	23	23	17	23	0	9	23	8	16	8	121.4	7.24436e-13	3	3	5	3	3	4	0	1	3	2	2	1		4	3	Oxidation (M)	20811
Q13200	PSMD2	26S proteasome non-ATPase regulatory subunit 2 OS=Homo sapiens GN=PSMD2 PE=1 SV=3	4	0	0	2	0	0	0	0	0	0	0	4	2	62	6.30957e-07	0	0	1	0	0	0	0	0	0	0	2	2		2	2		100200
Q13228	SELENBP1	Selenium-binding protein 1 OS=Homo sapiens GN=SELENBP1 PE=1 SV=2	8	0	4	8	4	4	4	0	0	0	4	8	4	70.47	8.97429e-08	0	1	2	1	1	1	0	0	0	1	2	1		2	2		52391
Q13243	SRSF5	Serine/arginine-rich splicing factor 5 OS=Homo sapiens GN=SRSF5 PE=1 SV=1	9	6	6	0	0	0	0	0	0	0	3	0	6	54.3	3.71535e-06	1	1	0	0	0	0	0	0	0	1	0	1		2	1		31264
Q13247	SRSF6	Serine/arginine-rich splicing factor 6 OS=Homo sapiens GN=SRSF6 PE=1 SV=2	9	3	0	0	0	0	0	0	0	0	3	4	0	69.06	1.24165e-07	2	0	0	0	0	0	0	0	0	1	1	0		3	2	Deamidation (NQ)	39587
Q13263	TRIM28	Transcription intermediary factor 1-beta OS=Homo sapiens GN=TRIM28 PE=1 SV=5	33	26	22	29	31	22	28	19	9	17	21	21	16	245.18	3.03389e-25	20	20	25	29	18	26	14	6	10	16	17	15		24	24	Oxidation (M); Deamidation (NQ)	88550
Q13322	GRB10	Growth factor receptor-bound protein 10 OS=Homo sapiens GN=GRB10 PE=1 SV=2	3	0	0	0	0	0	0	0	0	0	0	0	3	26.83	0.00207491	0	0	0	0	0	0	0	0	0	0	0	1		1	1		67231
Q13347	EIF3I	Eukaryotic translation initiation factor 3 subunit I OS=Homo sapiens GN=EIF3I PE=1 SV=1	23	0	0	3	3	0	0	0	0	0	0	20	6	91.03	7.8886e-10	0	0	1	1	0	0	0	0	0	0	4	2		5	5		36502
Q13363	CTBP1	C-terminal-binding protein 1 OS=Homo sapiens GN=CTBP1 PE=1 SV=2	9	0	0	9	9	0	0	0	0	0	0	0	0	38.47	0.000142233	0	0	3	4	0	0	0	0	0	0	0	0		3	2		47535
Q13435	SF3B2	Splicing factor 3B subunit 2 OS=Homo sapiens GN=SF3B2 PE=1 SV=2	6	0	2	4	6	0	0	0	0	0	0	4	2	79.72	1.0666e-08	0	1	2	3	0	0	0	0	0	0	2	1		3	3		100228
Q13526	PIN1	Peptidyl-prolyl cis-trans isomerase NIMA-interacting 1 OS=Homo sapiens GN=PIN1 PE=1 SV=1	36	0	0	27	13	0	21	0	0	0	9	9	12	108.02	1.57761e-11	0	0	4	2	0	2	0	0	0	1	1	1		5	5	Deamidation (NQ)	18243
Q13547	HDAC1	Histone deacetylase 1 OS=Homo sapiens GN=HDAC1 PE=1 SV=1	13	2	2	2	13	5	5	2	2	2	2	0	2	93.54	4.42588e-10	1	1	1	5	2	2	1	1	1	1	0	1		4	1		55103
Q13561	DCTN2	Dynactin subunit 2 OS=Homo sapiens GN=DCTN2 PE=1 SV=4	13	4	13	4	4	0	4	0	0	0	0	13	9	104.56	3.49945e-11	1	3	1	1	0	1	0	0	0	0	3	2		3	3		44231
Q13595	TRA2A	Transformer-2 protein homolog alpha OS=Homo sapiens GN=TRA2A PE=1 SV=1	3	0	0	0	0	0	3	0	0	0	3	0	0	32.61	0.000548277	0	0	0	0	0	1	0	0	0	1	0	0		1	1		32689
Q13765	NACA	Nascent polypeptide-associated complex subunit alpha OS=Homo sapiens GN=NACA PE=1 SV=1	20	7	7	6	13	7	7	7	7	0	7	7	13	96.21	2.39332e-10	1	1	1	2	1	1	1	1	0	1	1	2		3	3		23384
Q13838	DDX39B	Spliceosome RNA helicase DDX39B OS=Homo sapiens GN=DDX39B PE=1 SV=1	17	8	12	12	12	12	12	12	8	10	9	12	4	138.48	1.41906e-14	2	5	5	5	4	5	4	3	4	3	5	1		6	1		48991
Q13885	TUBB2A	Tubulin beta-2A chain OS=Homo sapiens GN=TUBB2A PE=1 SV=1	40	20	23	26	17	18	18	25	13	19	30	36	32	232.92	5.10505e-24	13	21	17	13	15	18	13	9	10	12	37	29		19	1	Oxidation (M); Deamidation (NQ)	49907
Q14008	CKAP5	Cytoskeleton-associated protein 5 OS=Homo sapiens GN=CKAP5 PE=1 SV=3	2	0	0	1	0	0	0	0	0	0	0	1	1	47.4	1.8197e-05	0	0	1	0	0	0	0	0	0	0	2	1		3	3		225493
Q14011	CIRBP	Cold-inducible RNA-binding protein OS=Homo sapiens GN=CIRBP PE=1 SV=1	6	0	0	0	0	0	0	0	0	6	0	0	0	49.25	1.1885e-05	0	0	0	0	0	0	0	0	1	0	0	0		1	1		18648
Q14103	HNRNPD	Heterogeneous nuclear ribonucleoprotein D0 OS=Homo sapiens GN=HNRNPD PE=1 SV=1	26	16	20	19	22	9	19	9	4	4	16	23	19	156.95	2.01837e-16	5	8	8	13	3	6	2	2	1	4	11	7		12	11	Oxidation (M)	38434
Q14126	DSG2	Desmoglein-2 OS=Homo sapiens GN=DSG2 PE=1 SV=2	13	0	0	0	0	0	0	0	0	0	0	13	6	136.75	2.11349e-14	0	0	0	0	0	0	0	0	0	0	7	4		7	7		122294
Q14152	EIF3A	Eukaryotic translation initiation factor 3 subunit A OS=Homo sapiens GN=EIF3A PE=1 SV=1	10	1	0	2	5	0	4	0	0	0	1	8	7	135.98	2.52348e-14	1	0	2	4	0	3	0	0	0	1	8	6		11	11		166569
Q14166	TTLL12	Tubulin--tyrosine ligase-like protein 12 OS=Homo sapiens GN=TTLL12 PE=1 SV=2	12	8	8	12	12	10	8	2	2	0	4	12	10	132.01	6.29506e-14	4	3	5	6	4	3	2	1	0	2	7	5		5	5		74404
Q14194	CRMP1	Dihydropyrimidinase-related protein 1 OS=Homo sapiens GN=CRMP1 PE=1 SV=1	3	0	0	0	0	0	0	0	0	0	0	3	3	43.02	4.98884e-05	0	0	0	0	0	0	0	0	0	0	1	1		1	1		62184
Q14195	DPYSL3	Dihydropyrimidinase-related protein 3 OS=Homo sapiens GN=DPYSL3 PE=1 SV=1	3	0	0	0	0	0	0	0	0	0	0	3	3	43.02	4.98884e-05	0	0	0	0	0	0	0	0	0	0	1	1		1	1		61963
Q14203	DCTN1	Dynactin subunit 1 OS=Homo sapiens GN=DCTN1 PE=1 SV=3	1	0	0	0	0	0	0	0	0	0	0	0	1	26.8	0.0020893	0	0	0	0	0	0	0	0	0	0	0	1		1	1		141694
Q14204	DYNC1H1	Cytoplasmic dynein 1 heavy chain 1 OS=Homo sapiens GN=DYNC1H1 PE=1 SV=5	6	0	1	0	1	0	0	0	0	0	1	5	4	180.18	9.59401e-19	1	2	1	2	1	1	1	0	0	2	14	12		19	19	Deamidation (NQ)	532412
Q14247	CTTN	Src substrate cortactin OS=Homo sapiens GN=CTTN PE=1 SV=2	9	0	2	0	0	0	0	0	0	0	0	7	9	103.39	4.58142e-11	0	1	0	0	0	0	0	0	0	0	2	3		3	3		61586
Q14254	FLOT2	Flotillin-2 OS=Homo sapiens GN=FLOT2 PE=1 SV=2	15	0	0	0	0	0	0	0	0	0	0	15	13	88.08	1.55597e-09	0	0	0	0	0	0	0	0	0	0	4	5		5	5		47064
Q14444	CAPRIN1	Caprin-1 OS=Homo sapiens GN=CAPRIN1 PE=1 SV=2	5	0	0	0	0	0	0	0	0	0	0	5	3	58.43	1.43549e-06	0	0	0	0	0	0	0	0	0	0	2	1		2	2		78366
Q14498	RBM39	RNA-binding protein 39 OS=Homo sapiens GN=RBM39 PE=1 SV=2	8	3	5	3	5	3	5	2	0	5	5	3	3	109.24	1.19124e-11	1	2	1	2	1	2	1	0	2	2	1	1		3	3		59380
Q14566	MCM6	DNA replication licensing factor MCM6 OS=Homo sapiens GN=MCM6 PE=1 SV=1	3	1	1	1	1	0	3	0	0	0	0	1	0	53.91	4.06443e-06	1	1	1	1	0	2	0	0	0	0	1	0		2	2		92889
Q14689	DIP2A	Disco-interacting protein 2 homolog A OS=Homo sapiens GN=DIP2A PE=1 SV=2	1	1	1	1	1	1	1	0	0	0	0	1	1	27.24	0.00188799	1	1	2	2	2	1	0	0	0	0	2	1		1	1		170368
Q14789	GOLGB1	Golgin subfamily B member 1 OS=Homo sapiens GN=GOLGB1 PE=1 SV=2	1	0	0	0	0	0	0	0	0	0	0	0	0	28.68	0.00135519	0	0	0	0	0	0	0	0	0	0	1	1		2	2		376019
Q14839	CHD4	Chromodomain-helicase-DNA-binding protein 4 OS=Homo sapiens GN=CHD4 PE=1 SV=2	2	0	1	2	2	1	0	0	0	0	0	1	0	89.03	1.25026e-09	0	1	2	2	1	0	0	0	0	0	1	0		2	2		218003
Q14847	LASP1	LIM and SH3 domain protein 1 OS=Homo sapiens GN=LASP1 PE=1 SV=2	5	0	0	5	0	0	0	0	0	0	0	5	5	46.08	2.46604e-05	0	0	1	0	0	0	0	0	0	0	1	1		1	1		29717
Q14938	NFIX	Nuclear factor 1 X-type OS=Homo sapiens GN=NFIX PE=1 SV=2	36	6	10	22	33	9	11	15	5	14	11	0	0	171.08	7.7983e-18	2	3	7	9	3	3	4	1	4	4	0	0		9	2	Deamidation (NQ)	55098
Q14974	KPNB1	Importin subunit beta-1 OS=Homo sapiens GN=KPNB1 PE=1 SV=2	5	2	2	0	0	0	0	0	0	2	2	5	1	81.31	7.39605e-09	1	1	0	0	0	0	0	0	1	1	3	1		3	3		97170
Q14980	NUMA1	Nuclear mitotic apparatus protein 1 OS=Homo sapiens GN=NUMA1 PE=1 SV=2	14	5	3	7	6	3	2	0	0	1	2	5	4	194.17	3.82825e-20	7	5	11	11	4	3	0	0	1	3	8	6		22	22		238257
Q15019	SEPTIN2	Septin-2 OS=Homo sapiens GN=SEPT2 PE=1 SV=1	16	0	3	0	3	3	3	0	0	0	3	16	10	74.62	3.45144e-08	0	1	0	1	1	1	0	0	0	2	5	2		3	3		41487
Q15020	SART3	Squamous cell carcinoma antigen recognized by T-cells 3 OS=Homo sapiens GN=SART3 PE=1 SV=1	3	0	0	3	0	0	3	0	0	0	0	3	0	62.43	5.71479e-07	0	0	1	0	0	1	0	0	0	0	1	0		1	1	Deamidation (NQ)	109935
Q15029	EFTUD2	116 kDa U5 small nuclear ribonucleoprotein component OS=Homo sapiens GN=EFTUD2 PE=1 SV=1	8	3	2	3	6	4	4	1	0	0	4	6	4	89.97	1.00693e-09	1	2	1	4	2	3	1	0	0	2	4	3		5	4		109436
Q15046	KARS1	Lysine--tRNA ligase OS=Homo sapiens GN=KARS PE=1 SV=3	4	0	2	0	2	0	0	0	0	0	0	2	2	50.61	8.6896e-06	0	1	0	1	0	0	0	0	0	0	1	1		2	2		68048
Q15056	EIF4H	Eukaryotic translation initiation factor 4H OS=Homo sapiens GN=EIF4H PE=1 SV=5	15	0	9	0	9	9	0	0	0	6	0	15	15	77.91	1.61808e-08	0	1	0	1	1	0	0	0	1	0	2	3		2	2		27385
Q15067	ACOX1	Peroxisomal acyl-coenzyme A oxidase 1 OS=Homo sapiens GN=ACOX1 PE=1 SV=3	21	0	0	0	0	0	0	3	0	0	0	17	17	151.97	6.35331e-16	0	0	0	0	0	0	1	0	0	0	7	7		8	8	Deamidation (NQ)	74424
Q15139	PRKD1	Serine/threonine-protein kinase D1 OS=Homo sapiens GN=PRKD1 PE=1 SV=2	2	0	0	0	0	0	0	0	0	0	0	2	0	51.05	7.85236e-06	0	0	0	0	0	0	0	0	0	0	1	0		1	1		101704
Q15149	PLEC	Plectin OS=Homo sapiens GN=PLEC PE=1 SV=3	17	1	2	0	1	1	1	0	0	0	1	10	15	251.22	7.55092e-26	3	6	1	3	3	4	0	0	1	2	34	57		57	51	Deamidation (NQ)	531796
Q15181	PPA1	Inorganic pyrophosphatase OS=Homo sapiens GN=PPA1 PE=1 SV=2	8	0	0	8	8	8	0	0	0	0	8	8	8	61.08	7.7983e-07	0	0	1	1	1	0	0	0	0	1	1	1		1	1		32660
Q15185	PTGES3	Prostaglandin E synthase 3 OS=Homo sapiens GN=PTGES3 PE=1 SV=1	6	0	0	0	0	0	0	0	0	0	0	0	6	31.52	0.000704693	0	0	0	0	0	0	0	0	0	0	0	2		1	1		18697
Q15233	NONO	Non-POU domain-containing octamer-binding protein OS=Homo sapiens GN=NONO PE=1 SV=4	43	14	28	31	33	26	26	8	2	15	27	30	25	182.47	5.66239e-19	8	10	15	14	8	8	3	1	5	12	12	8		16	15	Oxidation (M)	54232
Q15286	RAB35	Ras-related protein Rab-35 OS=Homo sapiens GN=RAB35 PE=1 SV=1	11	0	0	0	0	0	5	0	0	0	0	0	5	28.59	0.00138357	0	0	0	0	0	2	0	0	0	0	0	1		2	2		23025
Q15287	RNPS1	RNA-binding protein with serine-rich domain 1 OS=Homo sapiens GN=RNPS1 PE=1 SV=1	5	0	0	0	0	0	0	0	0	0	0	0	5	32.34	0.000583445	0	0	0	0	0	0	0	0	0	0	0	1		1	1		34208
Q15365	PCBP1	Poly(rC)-binding protein 1 OS=Homo sapiens GN=PCBP1 PE=1 SV=2	19	4	12	12	9	12	6	6	9	6	12	8	15	107.97	1.59588e-11	2	4	6	4	4	1	3	2	1	3	4	7		6	3	Oxidation (M); Deamidation (NQ)	37498
Q15366	PCBP2	Poly(rC)-binding protein 2 OS=Homo sapiens GN=PCBP2 PE=1 SV=1	39	16	20	16	21	20	18	21	5	18	16	28	21	136.17	2.41546e-14	5	5	6	6	5	4	6	1	3	5	8	8		9	6	Oxidation (M); Deamidation (NQ)	38580
Q15369	ELOC	Elongin-C OS=Homo sapiens GN=ELOC PE=1 SV=1	18	0	18	0	18	18	0	0	0	0	0	18	18	72.93	5.09331e-08	0	1	0	1	1	0	0	0	0	0	1	1		1	1		12473
Q15393	SF3B3	Splicing factor 3B subunit 3 OS=Homo sapiens GN=SF3B3 PE=1 SV=4	6	1	3	0	0	1	1	0	0	0	0	1	3	89.08	1.23595e-09	1	3	0	0	1	1	0	0	0	0	1	2		5	5		135577
Q15424	SAFB	Scaffold attachment factor B1 OS=Homo sapiens GN=SAFB PE=1 SV=4	8	2	0	3	2	1	3	0	0	0	2	0	2	69.66	1.08143e-07	1	0	2	1	1	1	0	0	0	1	0	1		4	4		102642
Q15637	SF1	Splicing factor 1 OS=Homo sapiens GN=SF1 PE=1 SV=4	13	5	2	7	13	0	4	3	0	7	2	0	7	74.17	3.82825e-08	2	1	2	4	0	1	1	0	2	1	0	2		4	4		68330
Q15717	ELAVL1	ELAV-like protein 1 OS=Homo sapiens GN=ELAVL1 PE=1 SV=2	30	7	7	7	27	7	3	7	4	0	4	15	0	112.43	5.71479e-12	2	3	2	5	2	1	2	1	0	1	3	0		6	6	Deamidation (NQ)	36092
Q16181	SEPTIN7	Septin-7 OS=Homo sapiens GN=SEPT7 PE=1 SV=2	4	0	0	0	0	0	0	0	0	0	0	0	4	28.5	0.00141254	0	0	0	0	0	0	0	0	0	0	0	1		1	1		50680
Q16543	CDC37	Hsp90 co-chaperone Cdc37 OS=Homo sapiens GN=CDC37 PE=1 SV=1	12	0	4	0	0	0	0	0	0	0	4	10	10	69.06	1.24165e-07	0	1	0	0	0	0	0	0	0	1	3	3		4	4		44468
Q16555	DPYSL2	Dihydropyrimidinase-related protein 2 OS=Homo sapiens GN=DPYSL2 PE=1 SV=1	3	0	0	0	0	0	0	0	0	0	0	3	3	43.02	4.98884e-05	0	0	0	0	0	0	0	0	0	0	1	1		1	1		62294
Q16576	RBBP7	Histone-binding protein RBBP7 OS=Homo sapiens GN=RBBP7 PE=1 SV=1	14	0	0	6	2	9	2	0	0	0	8	2	2	67	1.99526e-07	0	0	1	1	2	1	0	0	0	2	1	1		3	3		47820
Q16629	SRSF7	Serine/arginine-rich splicing factor 7 OS=Homo sapiens GN=SRSF7 PE=1 SV=1	24	6	10	21	17	6	13	9	6	7	6	13	10	104.67	3.41193e-11	1	4	4	3	2	3	3	1	1	3	2	2		5	4		27367
Q16630	CPSF6	Cleavage and polyadenylation specificity factor subunit 6 OS=Homo sapiens GN=CPSF6 PE=1 SV=2	5	0	3	3	5	3	3	0	0	0	3	3	0	60.39	9.14113e-07	0	1	1	2	1	1	0	0	0	1	1	0		2	2		59210
Q16643	DBN1	Drebrin OS=Homo sapiens GN=DBN1 PE=1 SV=4	9	0	0	0	0	0	0	0	0	0	0	2	6	94.15	3.84592e-10	0	0	0	0	0	0	0	0	0	0	1	3		4	4		71429
Q16695	H3-4	Histone H3.1t OS=Homo sapiens GN=HIST3H3 PE=1 SV=3	20	5	5	8	20	5	8	5	0	0	5	13	15	57.29	1.86638e-06	1	2	2	6	1	1	1	0	0	1	3	3		4	4		15508
Q16778	H2BC21	Histone H2B type 2-E OS=Homo sapiens GN=HIST2H2BE PE=1 SV=3	59	36	38	41	38	34	29	33	35	34	21	40	46	173.56	4.40555e-18	18	20	22	17	13	10	10	7	10	10	24	21		12	2	Oxidation (M); Deamidation (NQ)	13920
Q16822	PCK2	Phosphoenolpyruvate carboxykinase [GTP] mitochondrial OS=Homo sapiens GN=PCK2 PE=1 SV=3	32	4	4	8	5	4	8	5	5	4	5	21	24	172.74	5.32108e-18	1	2	3	4	2	5	2	3	2	3	12	18		17	17	Oxidation (M)	70730
Q16836	HADH	Hydroxyacyl-coenzyme A dehydrogenase mitochondrial OS=Homo sapiens GN=HADH PE=1 SV=3	10	0	0	0	0	0	0	0	0	0	0	10	2	62.74	5.32108e-07	0	0	0	0	0	0	0	0	0	0	3	1		3	3		34294
Q16881	TXNRD1	Thioredoxin reductase 1 cytoplasmic OS=Homo sapiens GN=TXNRD1 PE=1 SV=3	2	0	0	0	0	0	0	0	0	0	0	2	2	38.19	0.000151705	0	0	0	0	0	0	0	0	0	0	1	1		1	1		70906
Q16891	IMMT	MICOS complex subunit MIC60 OS=Homo sapiens GN=IMMT PE=1 SV=1	22	6	6	2	4	4	4	2	2	4	2	12	9	134.72	3.37287e-14	5	3	1	2	2	2	1	1	2	1	8	4		12	12		83678
Q1JUQ3	FKBP1A	FK506 binding protein12 OS=Homo sapiens GN=FKBP12-Exin PE=2 SV=1	35	0	0	0	0	0	0	0	0	0	0	35	0	29.84	0.00103753	0	0	0	0	0	0	0	0	0	0	1	0		1	1		3965
Q1KMD3	HNRNPUL2	Heterogeneous nuclear ribonucleoprotein U-like protein 2 OS=Homo sapiens GN=HNRNPUL2 PE=1 SV=1	7	0	3	0	0	7	3	0	0	0	0	2	0	45.04	3.13329e-05	0	1	0	0	3	1	0	0	0	0	1	0		3	3		85105
Q2VIR3	EIF2S3B	Putative eukaryotic translation initiation factor 2 subunit 3-like protein OS=Homo sapiens GN=EIF2S3L PE=5 SV=2	12	5	0	0	12	5	0	5	0	0	5	8	6	105.3	2.95121e-11	1	0	0	3	1	0	1	0	0	1	2	2		3	3		51229
Q32Q12	NME1-NME2	Nucleoside diphosphate kinase OS=Homo sapiens GN=NME1-NME2 PE=1 SV=1	17	4	4	10	10	4	10	8	4	0	3	13	10	77.61	1.7338e-08	1	1	2	3	1	3	2	1	0	1	5	3		4	4	Oxidation (M)	32642
Q3KNR6	ST13	Hsc70-interacting protein OS=Homo sapiens GN=ST13 PE=1 SV=1	13	0	0	7	0	6	13	0	6	0	0	13	13	61.11	7.74462e-07	0	0	1	0	1	2	0	1	0	0	2	2		2	2		23911
Q4G0N4	NADK2	NAD kinase 2 mitochondrial OS=Homo sapiens GN=NADK2 PE=1 SV=2	7	3	0	0	0	0	0	0	0	0	0	4	0	52.45	5.68853e-06	1	0	0	0	0	0	0	0	0	0	1	0		2	2		49433
Q4V328	GRIPAP1	GRIP1-associated protein 1 OS=Homo sapiens GN=GRIPAP1 PE=1 SV=1	3	0	0	0	0	0	0	0	0	0	0	3	0	35.82	0.000261818	0	0	0	0	0	0	0	0	0	0	1	0		1	1		95989
Q52LJ0	FAM98B	Protein FAM98B OS=Homo sapiens GN=FAM98B PE=1 SV=1	8	4	4	4	4	4	4	4	0	0	4	4	4	61.95	6.38263e-07	1	1	1	1	1	1	1	0	0	1	1	1		2	2		37191
Q53EL6	PDCD4	Programmed cell death protein 4 OS=Homo sapiens GN=PDCD4 PE=1 SV=2	9	0	4	5	0	4	0	0	0	0	0	4	0	45.98	2.52348e-05	0	1	2	0	1	0	0	0	0	0	1	0		3	3		51735
Q562R1	ACTBL2	Beta-actin-like protein 2 OS=Homo sapiens GN=ACTBL2 PE=1 SV=2	24	11	11	9	11	11	17	9	6	11	11	16	14	154.37	3.65595e-16	6	7	9	9	7	11	9	5	10	13	15	15		9	1	Oxidation (M); Deamidation (NQ)	42003
Q58FF8	HSP90AB2P	Putative heat shock protein HSP 90-beta 2 OS=Homo sapiens GN=HSP90AB2P PE=1 SV=2	32	23	28	28	19	24	25	18	11	15	20	19	31	187.37	1.83231e-19	13	19	13	6	13	17	12	5	6	9	16	19		18	1	Oxidation (M); Deamidation (NQ)	44349
Q5BKX8	CAVIN4	Caveolae-associated protein 4 OS=Homo sapiens GN=CAVIN4 PE=1 SV=2	4	0	0	0	0	0	0	0	0	0	0	0	4	27.7	0.00169824	0	0	0	0	0	0	0	0	0	0	0	1		1	1		41899
Q5HY54		Filamin-A OS=Homo sapiens GN=FLNA PE=1 SV=1	7	1	1	1	1	1	2	1	0	1	2	4	6	142.96	5.05825e-15	2	2	2	1	1	4	1	0	2	3	7	9		13	11		276548
Q5JP53	TUBB	Tubulin beta chain OS=Homo sapiens GN=TUBB PE=1 SV=1	56	43	47	46	37	41	41	50	27	37	46	54	55	265.89	2.57632e-27	24	32	27	21	23	27	23	18	15	18	47	45		25	5	Oxidation (M); Deamidation (NQ)	47767
Q5JR95	RPS8	40S ribosomal protein S8 OS=Homo sapiens GN=RPS8 PE=1 SV=1	39	21	27	27	27	28	26	28	21	21	34	26	32	143.15	4.84172e-15	4	5	6	5	5	5	5	4	4	6	7	6		6	6	Deamidation (NQ)	21880
Q5JRA6	MIA3	Transport and Golgi organization protein 1 homolog OS=Homo sapiens GN=MIA3 PE=1 SV=1	1	0	0	1	1	0	1	0	0	0	0	1	0	54.33	3.68978e-06	0	0	1	2	1	1	1	0	0	0	1	0		3	3		213700
Q5JRX3	PITRM1	Presequence protease mitochondrial OS=Homo sapiens GN=PITRM1 PE=1 SV=3	2	0	0	0	0	0	0	0	0	0	0	2	2	52.07	6.20869e-06	0	0	0	0	0	0	0	0	0	0	1	1		1	1		117413
Q5JW30	STAU1	Double-stranded RNA-binding protein Staufen homolog 1 OS=Homo sapiens GN=STAU1 PE=1 SV=1	3	0	0	0	0	0	0	0	0	0	0	3	3	61.6	6.91831e-07	0	0	0	0	0	0	0	0	0	0	1	1		1	1		54709
Q5PY61	UBC	Polyubiquitin-C OS=Homo sapiens GN=UBC PE=1 SV=1	15	7	7	7	11	7	0	7	0	0	7	11	11	62.51	5.61048e-07	1	1	2	3	2	0	1	0	0	1	2	2		3	3		25758
Q5QNW6	H2BC18	Histone H2B type 2-F OS=Homo sapiens GN=HIST2H2BF PE=1 SV=3	60	36	40	41	40	34	29	34	35	35	30	41	47	179.36	1.15878e-18	17	23	21	16	13	12	10	7	12	14	24	24		13	3	Oxidation (M); Deamidation (NQ)	13920
Q5QNZ2	ATP5PB	ATP synthase F(0) complex subunit B1 mitochondrial OS=Homo sapiens GN=ATP5F1 PE=1 SV=1	9	0	0	0	0	0	0	0	0	0	0	0	9	48.91	1.28529e-05	0	0	0	0	0	0	0	0	0	0	0	1		1	1		22275
Q5QPM1	RALY	RNA-binding protein Raly (Fragment) OS=Homo sapiens GN=RALY PE=1 SV=1	7	0	7	0	7	0	0	0	7	0	0	0	7	34.97	0.00031842	0	1	0	1	0	0	0	1	0	0	0	1		1	1		20185
Q5SQP8		C-terminal-binding protein 2 OS=Homo sapiens GN=CTBP2 PE=1 SV=1	4	0	0	0	4	0	0	0	0	0	0	0	0	37.27	0.000187499	0	0	0	1	0	0	0	0	0	0	0	0		1	1		56102
Q5T4L4		40S ribosomal protein S27 OS=Homo sapiens GN=RPS27 PE=1 SV=1	38	0	20	0	18	0	0	0	0	0	0	0	20	55.4	2.88403e-06	0	2	0	1	0	0	0	0	0	0	0	1		2	1		7356
Q5T5C7	SARS1	Serine--tRNA ligase cytoplasmic OS=Homo sapiens GN=SARS PE=1 SV=1	16	8	0	0	0	0	0	0	3	0	0	0	4	77.96	1.59956e-08	2	0	0	0	0	0	0	1	0	0	0	1		4	4	Oxidation (M)	61313
Q5T760	SRSF11	Serine/arginine-rich-splicing factor 11 (Fragment) OS=Homo sapiens GN=SRSF11 PE=1 SV=1	10	4	4	10	4	4	4	4	0	0	4	0	4	65.29	2.95801e-07	1	1	3	1	1	1	1	0	0	1	0	1		2	2		42316
Q5T985	ITIH2	Inter-alpha-trypsin inhibitor heavy chain H2 OS=Homo sapiens GN=ITIH2 PE=1 SV=1	3	0	0	1	0	0	0	0	0	1	0	0	0	29.54	0.00111173	0	0	1	0	0	0	0	0	1	0	0	0		2	2		105216
Q5TDF0	NTPCR	Cancer-related nucleoside-triphosphatase OS=Homo sapiens GN=NTPCR PE=1 SV=1	14	0	0	0	0	0	0	0	0	0	0	8	7	30.58	0.000874984	0	0	0	0	0	0	0	0	0	0	1	1		2	2		25072
Q5VTE0	EEF1A1P5	Putative elongation factor 1-alpha-like 3 OS=Homo sapiens GN=EEF1A1P5 PE=5 SV=1	35	19	29	28	25	23	28	28	18	25	26	28	27	226.26	2.36592e-23	9	16	17	15	14	11	15	11	13	16	25	24		21	11	Oxidation (M); Deamidation (NQ)	50185
Q5VWZ2	LYPLAL1	Lysophospholipase-like protein 1 OS=Homo sapiens GN=LYPLAL1 PE=1 SV=3	4	0	0	0	0	0	0	0	0	0	0	4	4	31.55	0.000699842	0	0	0	0	0	0	0	0	0	0	1	1		1	1		26316
Q5XKE5	KRT79	Keratin type II cytoskeletal 79 OS=Homo sapiens GN=KRT79 PE=1 SV=2	7	4	6	5	4	4	4	4	2	2	5	5	5	97.62	1.72982e-10	3	3	4	3	3	2	4	1	2	5	5	5		5	1		57836
Q60FE5	FLNA	Filamin-A OS=Homo sapiens GN=FLNA PE=1 SV=1	7	1	1	1	1	1	2	1	0	1	2	4	6	142.96	5.05825e-15	2	2	2	1	1	4	1	0	2	3	7	9		13	11		278224
Q6AWB1	DCTN1	Dynactin subunit 1 OS=Homo sapiens GN=DKFZp686E0752 PE=1 SV=1	1	0	0	0	0	0	0	0	0	0	0	0	1	26.8	0.0020893	0	0	0	0	0	0	0	0	0	0	0	1		1	1		98518
Q6NXG1	ESRP1	Epithelial splicing regulatory protein 1 OS=Homo sapiens GN=ESRP1 PE=1 SV=2	2	0	0	0	0	0	0	0	2	0	0	2	2	43.08	4.9204e-05	0	0	0	0	0	0	0	1	0	0	1	1		1	1		75585
Q6P587	FAHD1	Acylpyruvase FAHD1 mitochondrial OS=Homo sapiens GN=FAHD1 PE=1 SV=2	11	0	0	7	4	7	7	0	0	0	0	7	7	61.18	7.62079e-07	0	0	1	1	1	1	0	0	0	0	1	1		2	2		24843
Q6P5R6	RPL22L1	60S ribosomal protein L22-like 1 OS=Homo sapiens GN=RPL22L1 PE=1 SV=2	27	20	20	10	25	20	20	20	0	10	20	25	27	96.21	2.39332e-10	2	3	1	5	2	3	2	0	1	2	7	5		4	4		14607
Q6UB35	MTHFD1L	Monofunctional C1-tetrahydrofolate synthase mitochondrial OS=Homo sapiens GN=MTHFD1L PE=1 SV=1	3	0	0	0	0	0	0	0	0	0	0	3	0	49.94	1.01391e-05	0	0	0	0	0	0	0	0	0	0	2	0		2	2		105790
Q6UXN9	WDR82	WD repeat-containing protein 82 OS=Homo sapiens GN=WDR82 PE=1 SV=1	9	6	6	6	6	0	6	6	3	0	6	6	6	75.95	2.54097e-08	1	1	1	1	0	1	1	1	0	1	1	1		2	2		35079
Q71DI3	H3C15	Histone H3.2 OS=Homo sapiens GN=HIST2H3A PE=1 SV=3	20	5	5	8	20	5	8	5	0	0	5	13	15	57.29	1.86638e-06	1	2	2	6	1	1	1	0	0	1	3	3		4	4		15388
Q71UI9	H2AZ2	Histone H2A.V OS=Homo sapiens GN=H2AFV PE=1 SV=3	20	20	20	7	7	7	7	20	0	7	0	7	7	63.03	4.97737e-07	3	2	2	1	1	1	2	0	1	0	1	2		2	1		13509
Q71UM5	RPS27L	40S ribosomal protein S27-like OS=Homo sapiens GN=RPS27L PE=1 SV=3	31	15	31	15	15	15	0	15	0	0	0	15	15	73.72	4.2462e-08	1	3	1	1	1	0	1	0	0	0	1	1		2	1		9477
Q7KZF4	SND1	Staphylococcal nuclease domain-containing protein 1 OS=Homo sapiens GN=SND1 PE=1 SV=1	30	8	8	8	10	10	9	3	1	0	4	24	25	178.65	1.36458e-18	5	6	5	7	7	6	2	1	0	3	18	17		22	22	Deamidation (NQ)	101997
Q7L2H7	EIF3M	Eukaryotic translation initiation factor 3 subunit M OS=Homo sapiens GN=EIF3M PE=1 SV=1	3	0	0	0	0	0	0	0	0	0	0	0	3	42.78	5.2723e-05	0	0	0	0	0	0	0	0	0	0	0	1		1	1		42503
Q7Z2W4	ZC3HAV1	Zinc finger CCCH-type antiviral protein 1 OS=Homo sapiens GN=ZC3HAV1 PE=1 SV=3	7	0	0	0	2	0	2	0	0	0	0	7	2	90.88	8.16582e-10	0	0	0	1	0	1	0	0	0	0	4	1		4	4		101431
Q7Z2Z2	EFL1	Elongation factor-like GTPase 1 OS=Homo sapiens GN=EFL1 PE=1 SV=2	1	0	0	0	0	0	0	0	0	0	0	1	0	29.93	0.00101625	0	0	0	0	0	0	0	0	0	0	1	0		1	1		125430
Q7Z406	MYH14	Myosin-14 OS=Homo sapiens GN=MYH14 PE=1 SV=2	8	2	1	2	1	3	2	1	1	0	1	6	6	172.81	5.236e-18	3	1	3	2	4	3	3	1	0	1	9	10		13	6	Deamidation (NQ)	227868
Q7Z4W1	DCXR	L-xylulose reductase OS=Homo sapiens GN=DCXR PE=1 SV=2	3	0	0	0	0	0	0	0	0	0	0	3	0	26.7	0.00213796	0	0	0	0	0	0	0	0	0	0	1	0		1	1		25913
Q7Z5L9	IRF2BP2	Interferon regulatory factor 2-binding protein 2 OS=Homo sapiens GN=IRF2BP2 PE=1 SV=2	3	3	3	3	3	0	0	3	0	0	3	3	0	52.66	5.42001e-06	1	1	1	1	0	0	1	0	0	1	1	0		1	1		61025
Q86SE5	RALYL	RNA-binding Raly-like protein OS=Homo sapiens GN=RALYL PE=1 SV=2	4	0	4	0	4	0	0	0	4	0	0	0	4	34.97	0.00031842	0	1	0	1	0	0	0	1	0	0	0	1		1	1		32331
Q86UE4	MTDH	Protein LYRIC OS=Homo sapiens GN=MTDH PE=1 SV=2	14	0	3	3	0	0	0	0	0	0	0	9	7	90.24	9.46237e-10	0	1	1	0	0	0	0	0	0	0	3	2		5	5		63837
Q86UP2	KTN1	Kinectin OS=Homo sapiens GN=KTN1 PE=1 SV=1	1	0	0	1	0	0	0	0	0	0	0	1	0	29.35	0.00116145	0	0	1	0	0	0	0	0	0	0	1	0		1	1		156275
Q86V81	ALYREF	THO complex subunit 4 OS=Homo sapiens GN=ALYREF PE=1 SV=3	21	10	10	17	7	10	17	10	0	10	10	14	7	100.6	8.70964e-11	1	1	2	1	1	2	1	0	1	1	3	1		3	3		26888
Q86VP6	CAND1	Cullin-associated NEDD8-dissociated protein 1 OS=Homo sapiens GN=CAND1 PE=1 SV=2	9	1	3	3	5	4	4	2	0	0	2	4	3	116.03	2.49459e-12	2	3	3	5	4	4	2	0	0	2	4	3		9	8	Deamidation (NQ)	136375
Q86WA8	LONP2	Lon protease homolog 2 peroxisomal OS=Homo sapiens GN=LONP2 PE=1 SV=1	18	0	0	0	0	0	0	0	0	0	0	18	10	158.99	1.26183e-16	0	0	0	0	0	0	0	0	0	0	8	4		8	8		94617
Q86XP3	DDX42	ATP-dependent RNA helicase DDX42 OS=Homo sapiens GN=DDX42 PE=1 SV=1	2	0	2	0	0	0	0	0	0	0	0	0	0	40.37	9.18333e-05	0	1	0	0	0	0	0	0	0	0	0	0		1	1		102975
Q8IWZ8	SUGP1	SURP and G-patch domain-containing protein 1 OS=Homo sapiens GN=SUGP1 PE=1 SV=2	2	0	0	0	0	0	0	2	0	0	0	0	0	27.52	0.00177011	0	0	0	0	0	0	1	0	0	0	0	0		1	1		72471
Q8IY81	FTSJ3	pre-rRNA processing protein FTSJ3 OS=Homo sapiens GN=FTSJ3 PE=1 SV=2	3	0	0	0	0	0	0	0	0	0	0	0	3	35.48	0.000283139	0	0	0	0	0	0	0	0	0	0	0	1		1	1		96558
Q8IZP2	ST13P4	Putative protein FAM10A4 OS=Homo sapiens GN=ST13P4 PE=5 SV=1	11	0	0	6	0	5	11	0	5	0	0	11	11	61.11	7.74462e-07	0	0	1	0	1	2	0	1	0	0	2	2		2	2		27407
Q8J015	RPL13A	60S ribosomal protein L13a OS=Homo sapiens GN=RPL13a PE=1 SV=1	26	0	7	0	6	0	0	0	8	0	0	13	19	65.16	3.04789e-07	0	1	0	1	0	0	0	1	0	0	2	3		4	4		16731
Q8N163	CCAR2	Cell cycle and apoptosis regulator protein 2 OS=Homo sapiens GN=CCAR2 PE=1 SV=2	11	3	6	4	9	6	5	6	2	2	5	8	7	153.36	4.61318e-16	1	3	3	7	3	2	4	1	1	2	5	4		8	8	Deamidation (NQ)	102902
Q8N1F7	NUP93	Nuclear pore complex protein Nup93 OS=Homo sapiens GN=NUP93 PE=1 SV=2	10	0	0	1	4	0	0	0	0	0	1	9	8	137.37	1.83231e-14	0	0	1	1	0	0	0	0	0	1	4	4		5	5		93488
Q8N684	CPSF7	Cleavage and polyadenylation specificity factor subunit 7 OS=Homo sapiens GN=CPSF7 PE=1 SV=1	8	0	0	3	0	0	0	0	0	0	0	4	0	29.91	0.00102094	0	0	1	0	0	0	0	0	0	0	1	0		2	2		52050
Q8N6H7	ARFGAP2	ADP-ribosylation factor GTPase-activating protein 2 OS=Homo sapiens GN=ARFGAP2 PE=1 SV=1	4	0	0	0	0	0	0	0	0	0	0	4	0	34.7	0.000338844	0	0	0	0	0	0	0	0	0	0	1	0		1	1		56720
Q8NC51	SERBP1	Plasminogen activator inhibitor 1 RNA-binding protein OS=Homo sapiens GN=SERBP1 PE=1 SV=2	13	0	0	0	0	0	0	0	0	0	0	0	13	49.76	1.05682e-05	0	0	0	0	0	0	0	0	0	0	0	3		3	3		44965
Q8NE71	ABCF1	ATP-binding cassette sub-family F member 1 OS=Homo sapiens GN=ABCF1 PE=1 SV=2	4	0	0	0	0	0	0	0	0	0	0	4	2	51.16	7.65597e-06	0	0	0	0	0	0	0	0	0	0	2	1		2	2		95926
Q8NFD5	ARID1B	AT-rich interactive domain-containing protein 1B OS=Homo sapiens GN=ARID1B PE=1 SV=2	4	1	0	3	3	0	1	1	0	0	1	0	0	108.76	1.33045e-11	1	0	4	6	0	2	1	0	0	1	0	0		7	5		236121
Q8NFH5	NUP35	Nucleoporin NUP53 OS=Homo sapiens GN=NUP35 PE=1 SV=1	6	0	0	0	0	0	0	0	0	0	0	6	0	50.21	9.52796e-06	0	0	0	0	0	0	0	0	0	0	1	0		1	1		34774
Q8NFW8	CMAS	N-acylneuraminate cytidylyltransferase OS=Homo sapiens GN=CMAS PE=1 SV=2	9	0	3	0	0	0	3	0	0	0	0	9	3	52.24	5.97035e-06	0	1	0	0	0	1	0	0	0	0	2	1		2	2		48379
Q8TC12	RDH11	Retinol dehydrogenase 11 OS=Homo sapiens GN=RDH11 PE=1 SV=2	23	8	12	11	8	4	8	8	4	8	4	23	19	130.39	9.14113e-14	2	3	2	2	1	2	2	1	2	1	5	4		6	6		35386
Q8TEM1	NUP210	Nuclear pore membrane glycoprotein 210 OS=Homo sapiens GN=NUP210 PE=1 SV=3	5	0	0	0	0	0	0	0	0	0	0	3	3	95.01	3.155e-10	0	0	0	0	0	0	0	0	0	0	3	3		5	5		205109
Q8WUM4	PDCD6IP	Programmed cell death 6-interacting protein OS=Homo sapiens GN=PDCD6IP PE=1 SV=1	6	3	3	5	5	3	3	3	2	3	1	5	6	113.56	4.40555e-12	2	2	3	3	2	2	2	1	2	1	3	4		4	4		96023
Q8WVC2	RPS21	40S ribosomal protein S21 OS=Homo sapiens GN=RPS21 PE=1 SV=1	49	0	22	9	22	22	22	0	0	0	0	41	35	94.98	3.17687e-10	0	1	1	1	1	1	0	0	0	0	3	2		4	4		8850
Q8WVM8	SCFD1	Sec1 family domain-containing protein 1 OS=Homo sapiens GN=SCFD1 PE=1 SV=4	4	0	0	0	0	0	0	0	0	0	0	4	0	38.8	0.000131826	0	0	0	0	0	0	0	0	0	0	2	0		2	2		72380
Q8WVV9	HNRNPLL	Heterogeneous nuclear ribonucleoprotein L-like OS=Homo sapiens GN=HNRNPLL PE=1 SV=1	3	0	0	3	3	0	0	0	0	0	0	0	0	45.17	3.04089e-05	0	0	1	1	0	0	0	0	0	0	0	0		1	1		60083
Q8WWY3	PRPF31	U4/U6 small nuclear ribonucleoprotein Prp31 OS=Homo sapiens GN=PRPF31 PE=1 SV=2	3	3	3	0	3	0	3	0	0	0	3	3	3	57.64	1.72187e-06	1	1	0	1	0	1	0	0	0	1	1	1		1	1		55456
Q8WXF1	PSPC1	Paraspeckle component 1 OS=Homo sapiens GN=PSPC1 PE=1 SV=1	14	3	5	11	8	0	5	0	0	6	2	2	8	129.31	1.1722e-13	1	3	6	3	0	2	0	0	3	1	1	3		7	7		58744
Q8WYA6	CTNNBL1	Beta-catenin-like protein 1 OS=Homo sapiens GN=CTNNBL1 PE=1 SV=1	5	0	0	0	0	0	0	0	0	0	0	5	0	40.7	8.51138e-05	0	0	0	0	0	0	0	0	0	0	1	0		1	1		65173
Q92499	DDX1	ATP-dependent RNA helicase DDX1 OS=Homo sapiens GN=DDX1 PE=1 SV=2	16	5	5	3	8	0	5	0	0	3	2	8	12	138.09	1.55239e-14	2	4	1	3	0	2	0	0	1	1	3	4		8	8	Deamidation (NQ)	82432
Q92616	GCN1	eIF-2-alpha kinase activator GCN1 OS=Homo sapiens GN=GCN1 PE=1 SV=6	3	1	1	0	1	1	0	0	0	0	0	1	2	104.12	3.87258e-11	1	1	0	2	1	0	0	0	0	0	2	4		7	7		292756
Q92621	NUP205	Nuclear pore complex protein Nup205 OS=Homo sapiens GN=NUP205 PE=1 SV=3	1	0	0	0	0	0	0	0	0	0	0	1	1	37.24	0.000188799	0	0	0	0	1	0	0	0	0	0	1	1		2	2		227919
Q92769	HDAC2	Histone deacetylase 2 OS=Homo sapiens GN=HDAC2 PE=1 SV=2	11	2	2	6	11	5	5	2	2	2	2	0	2	86.67	2.15278e-09	1	1	2	5	2	2	1	1	1	1	0	1		4	1		55364
Q92785	DPF2	Zinc finger protein ubi-d4 OS=Homo sapiens GN=DPF2 PE=1 SV=2	28	10	8	8	22	14	10	8	8	14	8	0	0	123	5.01187e-13	2	2	3	6	3	2	2	2	4	2	0	0		7	7		44156
Q92804	TAF15	TATA-binding protein-associated factor 2N OS=Homo sapiens GN=TAF15 PE=1 SV=1	8	0	2	0	7	5	0	2	2	5	2	2	7	102.1	6.16595e-11	0	1	0	3	2	0	1	1	2	1	1	3		4	2		61830
Q92841	DDX17	Probable ATP-dependent RNA helicase DDX17 OS=Homo sapiens GN=DDX17 PE=1 SV=2	31	8	17	23	19	16	17	12	3	10	10	19	15	191.13	7.70903e-20	6	12	18	14	10	11	7	2	6	6	13	9		19	13	Carbamidomethylation; Oxidation (M)	80273
Q92900	UPF1	Regulator of nonsense transcripts 1 OS=Homo sapiens GN=UPF1 PE=1 SV=2	2	0	2	0	0	0	0	0	0	0	0	2	0	33.93	0.000404576	0	1	0	0	0	0	0	0	0	0	1	0		1	1		124345
Q92925	SMARCD2	SWI/SNF-related matrix-associated actin-dependent regulator of chromatin subfamily D member 2 OS=Homo sapiens GN=SMARCD2 PE=1 SV=3	36	18	16	36	36	13	15	23	3	8	10	0	0	170.39	9.14113e-18	5	4	15	15	4	4	7	1	3	5	0	0		13	11	Oxidation (M)	58921
Q92928	RAB1C	Putative Ras-related protein Rab-1C OS=Homo sapiens GN=RAB1C PE=5 SV=2	11	0	0	0	0	0	5	0	0	0	0	0	5	28.59	0.00138357	0	0	0	0	0	2	0	0	0	0	0	1		2	2		22017
Q92945	KHSRP	Far upstream element-binding protein 2 OS=Homo sapiens GN=KHSRP PE=1 SV=4	41	7	11	17	22	7	13	10	13	17	12	28	22	185.06	3.11889e-19	4	6	11	14	4	7	5	7	8	7	12	11		21	19	Oxidation (M); Deamidation (NQ)	73115
Q92947	GCDH	Glutaryl-CoA dehydrogenase mitochondrial OS=Homo sapiens GN=GCDH PE=1 SV=1	5	0	5	0	0	0	0	0	0	0	0	5	0	54.53	3.52371e-06	0	1	0	0	0	0	0	0	0	0	1	0		1	1		48127
Q93009	USP7	Ubiquitin carboxyl-terminal hydrolase 7 OS=Homo sapiens GN=USP7 PE=1 SV=2	3	1	2	2	2	0	0	2	0	0	0	2	0	48.58	1.38676e-05	1	1	1	1	0	0	1	0	0	0	1	0		2	2		128302
Q93052	LPP	Lipoma-preferred partner OS=Homo sapiens GN=LPP PE=1 SV=1	10	0	0	3	0	0	0	0	0	0	0	6	10	85.94	2.54683e-09	0	0	1	0	0	0	0	0	0	0	2	4		4	4		65746
Q93079	H2BC9	Histone H2B type 1-H OS=Homo sapiens GN=HIST1H2BH PE=1 SV=3	60	36	40	41	40	34	29	34	35	35	30	41	47	179.36	1.15878e-18	17	23	21	16	13	12	10	7	12	14	24	24		13	3	Oxidation (M); Deamidation (NQ)	13892
Q969P6	TOP1MT	DNA topoisomerase I mitochondrial OS=Homo sapiens GN=TOP1MT PE=1 SV=1	2	0	0	0	0	2	0	0	0	0	0	0	0	29.97	0.00100693	0	0	0	0	1	0	0	0	0	0	0	0		1	1		69872
Q96AE4	FUBP1	Far upstream element-binding protein 1 OS=Homo sapiens GN=FUBP1 PE=1 SV=3	16	6	3	9	13	5	4	3	3	0	5	6	9	120.23	9.48418e-13	3	1	3	5	2	2	2	2	0	2	2	4		7	5	Oxidation (M); Deamidation (NQ)	67560
Q96C32	UBC	Polyubiquitin-C OS=Homo sapiens GN=UBC PE=1 SV=1	11	5	5	5	8	5	0	5	0	0	5	8	8	62.51	5.61048e-07	1	1	2	3	2	0	1	0	0	1	2	2		3	3		34304
Q96C36	PYCR2	Pyrroline-5-carboxylate reductase 2 OS=Homo sapiens GN=PYCR2 PE=1 SV=1	20	3	0	6	6	8	3	3	0	0	3	17	20	128.65	1.36458e-13	1	0	1	2	2	1	1	0	0	1	4	6		6	5		33637
Q96DC8	ECHDC3	Enoyl-CoA hydratase domain-containing protein 3 mitochondrial OS=Homo sapiens GN=ECHDC3 PE=1 SV=2	4	0	0	0	0	0	0	0	0	0	0	4	4	42.13	6.1235e-05	0	0	0	0	0	0	0	0	0	0	1	1		1	1		32634
Q96DG6	CMBL	Carboxymethylenebutenolidase homolog OS=Homo sapiens GN=CMBL PE=1 SV=1	8	8	5	3	3	0	3	3	0	0	0	3	3	51.76	6.66807e-06	2	1	1	1	0	1	1	0	0	0	1	1		2	2		28048
Q96EP5	DAZAP1	DAZ-associated protein 1 OS=Homo sapiens GN=DAZAP1 PE=1 SV=1	8	4	4	8	4	4	8	8	0	4	4	8	8	78.24	1.49968e-08	1	1	2	1	1	2	2	0	1	1	2	4		2	2		43383
Q96GA7	SDSL	Serine dehydratase-like OS=Homo sapiens GN=SDSL PE=1 SV=1	17	6	0	0	13	0	6	7	0	0	6	17	7	103.42	4.54988e-11	1	0	0	3	0	1	1	0	0	1	4	2		3	3		34674
Q96JB5	CDK5RAP3	CDK5 regulatory subunit-associated protein 3 OS=Homo sapiens GN=CDK5RAP3 PE=1 SV=2	3	0	0	0	0	0	0	0	0	0	0	0	3	44.12	3.87258e-05	0	0	0	0	0	0	0	0	0	0	0	1		1	1		56921
Q96KK5		Histone H2A type 1-H OS=Homo sapiens GN=HIST1H2AH PE=1 SV=3	59	22	30	55	53	36	36	22	15	36	29	36	36	143.69	4.27563e-15	4	4	8	4	5	4	3	2	5	4	4	9		8	7		13906
Q96KP4	CNDP2	Cytosolic non-specific dipeptidase OS=Homo sapiens GN=CNDP2 PE=1 SV=2	32	8	13	15	16	8	16	4	0	8	21	13	17	158.46	1.42561e-16	3	5	5	6	3	6	1	0	3	7	4	7		12	12		52879
Q96PK6	RBM14	RNA-binding protein 14 OS=Homo sapiens GN=RBM14 PE=1 SV=2	13	6	2	7	9	2	6	7	2	0	6	4	9	115.76	2.65461e-12	2	1	4	4	1	2	3	1	0	2	2	4		6	6		69492
Q96QK1	VPS35	Vacuolar protein sorting-associated protein 35 OS=Homo sapiens GN=VPS35 PE=1 SV=2	2	0	0	2	2	2	2	0	0	0	0	2	2	53.34	4.63447e-06	0	0	1	1	1	1	0	0	0	0	1	1		1	1		91707
Q99081	TCF12	Transcription factor 12 OS=Homo sapiens GN=TCF12 PE=1 SV=1	3	0	0	3	3	0	0	0	0	0	0	0	0	63.67	4.29536e-07	0	0	1	1	0	0	0	0	0	0	0	0		1	1		72965
Q99459	CDC5L	Cell division cycle 5-like protein OS=Homo sapiens GN=CDC5L PE=1 SV=2	2	0	0	0	2	0	0	0	0	0	0	2	2	39.38	0.000115345	0	0	0	1	0	0	0	0	0	0	1	1		1	1		92251
Q99613	EIF3C	Eukaryotic translation initiation factor 3 subunit C OS=Homo sapiens GN=EIF3C PE=1 SV=1	7	0	0	2	0	0	1	0	0	0	0	4	5	130	1e-13	0	0	1	0	0	1	0	0	0	0	3	3		5	5		105344
Q99623	PHB2	Prohibitin-2 OS=Homo sapiens GN=PHB2 PE=1 SV=2	53	18	16	15	21	21	13	4	0	0	9	46	36	132.37	5.79429e-14	5	5	3	5	5	3	1	0	0	3	12	9		13	13	Oxidation (M); Deamidation (NQ)	33296
Q99714	HSD17B10	3-hydroxyacyl-CoA dehydrogenase type-2 OS=Homo sapiens GN=HSD17B10 PE=1 SV=3	50	36	26	26	31	22	33	16	0	14	20	50	40	177.19	1.90985e-18	5	4	5	5	5	4	2	0	2	3	11	8		9	9	Deamidation (NQ)	26923
Q99798	ACO2	Aconitate hydratase mitochondrial OS=Homo sapiens GN=ACO2 PE=1 SV=2	6	2	0	0	0	2	0	2	2	2	0	2	4	67.74	1.68267e-07	1	0	0	0	1	0	1	1	1	0	1	3		3	3		85425
Q99832	CCT7	T-complex protein 1 subunit eta OS=Homo sapiens GN=CCT7 PE=1 SV=2	12	2	2	2	2	2	2	2	0	0	0	9	7	86.11	2.44906e-09	1	1	1	1	1	1	1	0	0	0	4	4		7	7		59367
Q99873	PRMT1	Protein arginine N-methyltransferase 1 OS=Homo sapiens GN=PRMT1 PE=1 SV=2	9	4	4	4	9	4	9	0	0	0	4	0	4	63.46	4.50817e-07	1	1	1	2	1	2	0	0	0	1	0	1		2	2		41516
Q99877	H2BC15	Histone H2B type 1-N OS=Homo sapiens GN=HIST1H2BN PE=1 SV=3	60	36	40	41	40	34	29	34	35	35	30	41	47	179.36	1.15878e-18	17	23	21	16	13	12	10	7	12	14	24	24		13	3	Oxidation (M); Deamidation (NQ)	13922
Q99878	H2AC12	Histone H2A type 1-J OS=Homo sapiens GN=HIST1H2AJ PE=1 SV=3	59	22	30	55	53	36	36	22	15	36	29	36	36	143.69	4.27563e-15	4	4	8	4	5	4	3	2	5	4	4	9		8	7		13936
Q99879	H2BC14	Histone H2B type 1-M OS=Homo sapiens GN=HIST1H2BM PE=1 SV=3	60	36	40	41	40	34	29	34	35	35	30	41	47	179.36	1.15878e-18	17	23	21	16	13	12	10	7	12	14	24	24		13	3	Oxidation (M); Deamidation (NQ)	13989
Q99988	GDF15	Growth/differentiation factor 15 OS=Homo sapiens GN=GDF15 PE=1 SV=3	4	0	0	0	0	0	0	0	4	0	4	0	0	34.76	0.000334195	0	0	0	0	0	0	0	1	0	2	0	0		1	1		34140
Q9BQE3	TUBA1C	Tubulin alpha-1C chain OS=Homo sapiens GN=TUBA1C PE=1 SV=1	47	34	34	40	32	31	39	27	26	24	39	37	37	236.41	2.2856e-24	17	15	22	16	17	19	13	13	12	19	30	29		23	6	Oxidation (M); Deamidation (NQ)	49895
Q9BRA2	TXNDC17	Thioredoxin domain-containing protein 17 OS=Homo sapiens GN=TXNDC17 PE=1 SV=1	27	20	15	0	8	0	15	8	0	0	0	20	0	84.78	3.3266e-09	3	3	0	1	0	2	1	0	0	0	2	0		3	3		13941
Q9BSD7	NTPCR	Cancer-related nucleoside-triphosphatase OS=Homo sapiens GN=NTPCR PE=1 SV=1	17	0	0	0	0	0	0	0	0	0	0	9	8	30.58	0.000874984	0	0	0	0	0	0	0	0	0	0	1	1		2	2		20713
Q9BSJ8	ESYT1	Extended synaptotagmin-1 OS=Homo sapiens GN=ESYT1 PE=1 SV=1	5	0	0	0	0	0	0	0	0	0	0	3	2	76.73	2.12324e-08	0	0	0	0	0	0	0	0	0	0	2	1		3	3		122856
Q9BT78	COPS4	COP9 signalosome complex subunit 4 OS=Homo sapiens GN=COPS4 PE=1 SV=1	10	0	0	3	7	0	0	0	0	0	0	7	7	100.97	7.99834e-11	0	0	1	2	0	0	0	0	0	0	2	2		3	3		46269
Q9BTM1	H2AJ	Histone H2A.J OS=Homo sapiens GN=H2AFJ PE=1 SV=1	58	22	30	55	53	36	36	22	15	36	29	36	36	143.69	4.27563e-15	4	4	8	4	5	4	3	2	5	4	4	9		8	7		14019
Q9BU61	NDUFAF3	NADH dehydrogenase [ubiquinone] 1 alpha subcomplex assembly factor 3 OS=Homo sapiens GN=NDUFAF3 PE=1 SV=1	8	0	0	0	0	0	0	0	0	0	0	8	0	32.87	0.000516416	0	0	0	0	0	0	0	0	0	0	1	0		1	1		20350
Q9BVA1	TUBB2B	Tubulin beta-2B chain OS=Homo sapiens GN=TUBB2B PE=1 SV=1	40	20	23	26	17	18	18	25	13	19	30	36	32	232.92	5.10505e-24	13	21	17	13	15	18	13	9	10	12	37	29		19	1	Oxidation (M); Deamidation (NQ)	49953
Q9BWD1	ACAT2	Acetyl-CoA acetyltransferase cytosolic OS=Homo sapiens GN=ACAT2 PE=1 SV=2	8	0	0	0	0	0	0	0	0	0	0	0	8	47.16	1.92309e-05	0	0	0	0	0	0	0	0	0	0	0	1		1	1		41351
Q9BWF3	RBM4	RNA-binding protein 4 OS=Homo sapiens GN=RBM4 PE=1 SV=1	19	4	0	12	19	4	4	0	4	4	4	4	4	130.06	9.86279e-14	1	0	3	5	1	1	0	1	1	1	1	1		5	5		40314
Q9BWW4	SSBP3	Single-stranded DNA-binding protein 3 OS=Homo sapiens GN=SSBP3 PE=1 SV=1	3	0	0	0	3	0	0	0	0	0	0	0	0	38.48	0.000141906	0	0	0	1	0	0	0	0	0	0	0	0		1	1		40421
Q9BX68	HINT2	Histidine triad nucleotide-binding protein 2 mitochondrial OS=Homo sapiens GN=HINT2 PE=1 SV=1	29	0	0	0	0	0	0	0	0	0	0	17	20	70.84	8.24138e-08	0	0	0	0	0	0	0	0	0	0	2	4		3	3		17162
Q9BY44	EIF2A	Eukaryotic translation initiation factor 2A OS=Homo sapiens GN=EIF2A PE=1 SV=3	11	0	0	3	0	0	0	0	0	0	0	8	8	79.44	1.13763e-08	0	0	1	0	0	0	0	0	0	0	3	3		4	4		64990
Q9BY77	POLDIP3	Polymerase delta-interacting protein 3 OS=Homo sapiens GN=POLDIP3 PE=1 SV=2	4	0	0	0	0	0	0	0	0	0	0	4	0	33.81	0.000415911	0	0	0	0	0	0	0	0	0	0	1	0		1	1		46089
Q9BYC5	FUT8	Alpha-(1 6)-fucosyltransferase OS=Homo sapiens GN=FUT8 PE=1 SV=2	2	0	0	0	0	0	0	0	0	0	0	0	2	28.06	0.00156315	0	0	0	0	0	0	0	0	0	0	0	1		1	1		66516
Q9BYD3	MRPL4	39S ribosomal protein L4 mitochondrial OS=Homo sapiens GN=MRPL4 PE=1 SV=1	6	0	0	0	0	0	0	0	0	0	6	6	6	57.28	1.87068e-06	0	0	0	0	0	0	0	0	0	1	1	1		1	1		34919
Q9BYD6	MRPL1	39S ribosomal protein L1 mitochondrial OS=Homo sapiens GN=MRPL1 PE=1 SV=2	9	0	0	0	0	0	0	0	0	0	0	9	0	65.09	3.09742e-07	0	0	0	0	0	0	0	0	0	0	2	0		2	2	Deamidation (NQ)	36909
Q9BZE1	MRPL37	39S ribosomal protein L37 mitochondrial OS=Homo sapiens GN=MRPL37 PE=1 SV=2	7	0	0	4	0	0	0	0	0	0	0	7	4	69.91	1.02094e-07	0	0	1	0	0	0	0	0	0	0	2	1		2	2		48118
Q9BZK7	TBL1XR1	F-box-like/WD repeat-containing protein TBL1XR1 OS=Homo sapiens GN=TBL1XR1 PE=1 SV=1	8	0	8	8	8	4	8	4	0	4	0	0	0	130.18	9.59401e-14	0	3	4	3	1	2	1	0	1	0	0	0		3	3		55595
Q9GZV4	EIF5A2	Eukaryotic translation initiation factor 5A-2 OS=Homo sapiens GN=EIF5A2 PE=1 SV=3	13	13	5	13	13	8	13	0	0	13	5	13	13	73.71	4.25598e-08	3	2	5	2	1	3	0	0	2	1	4	4		2	2		16793
Q9H0E2	TOLLIP	Toll-interacting protein OS=Homo sapiens GN=TOLLIP PE=1 SV=1	5	5	5	5	5	5	5	5	0	0	5	5	5	51.33	7.36207e-06	1	1	2	2	1	1	1	0	0	1	1	1		1	1		30282
Q9H0U4	RAB1B	Ras-related protein Rab-1B OS=Homo sapiens GN=RAB1B PE=1 SV=1	11	0	0	0	0	0	5	0	0	0	0	0	5	28.59	0.00138357	0	0	0	0	0	2	0	0	0	0	0	1		2	2		22171
Q9H2U1	DHX36	ATP-dependent RNA helicase DHX36 OS=Homo sapiens GN=DHX36 PE=1 SV=2	3	0	0	0	0	0	0	1	0	0	0	2	0	29.81	0.00104472	0	0	0	0	0	0	1	0	0	0	1	0		2	2		114760
Q9H2U2	PPA2	Inorganic pyrophosphatase 2 mitochondrial OS=Homo sapiens GN=PPA2 PE=1 SV=2	8	0	0	8	8	0	0	0	0	0	8	0	8	34.51	0.000353997	0	0	1	1	0	0	0	0	0	1	0	1		1	1		37920
Q9H3K6	BOLA2	BolA-like protein 2 OS=Homo sapiens GN=BOLA2 PE=1 SV=1	29	0	0	19	19	0	0	19	0	0	0	10	19	48.11	1.54525e-05	0	0	1	1	0	0	1	0	0	0	1	2		2	2		10117
Q9H3U1	UNC45A	Protein unc-45 homolog A OS=Homo sapiens GN=UNC45A PE=1 SV=1	6	0	0	2	0	1	0	0	0	0	0	2	3	111.02	7.90679e-12	0	0	1	0	1	0	0	0	0	0	1	2		4	4		103077
Q9H6S3	EPS8L2	Epidermal growth factor receptor kinase substrate 8-like protein 2 OS=Homo sapiens GN=EPS8L2 PE=1 SV=2	3	0	3	3	3	3	0	3	0	0	3	3	0	57.1	1.94984e-06	0	1	1	1	1	0	1	0	0	1	1	0		1	1		80621
Q9H6T0	ESRP2	Epithelial splicing regulatory protein 2 OS=Homo sapiens GN=ESRP2 PE=1 SV=1	2	0	0	0	0	0	0	0	2	0	0	2	2	43.08	4.9204e-05	0	0	0	0	0	0	0	1	0	0	1	1		1	1		78401
Q9H910	JPT2	Jupiter microtubule associated homolog 2 OS=Homo sapiens GN=JPT2 PE=1 SV=1	16	0	0	7	9	0	0	0	0	0	0	16	9	56.04	2.48886e-06	0	0	1	1	0	0	0	0	0	0	2	1		2	2		20063
Q9HB71	CACYBP	Calcyclin-binding protein OS=Homo sapiens GN=CACYBP PE=1 SV=2	11	0	0	0	0	0	0	0	0	0	0	11	11	60.24	9.46237e-07	0	0	0	0	0	0	0	0	0	0	2	2		1	1		26210
Q9NP61	ARFGAP3	ADP-ribosylation factor GTPase-activating protein 3 OS=Homo sapiens GN=ARFGAP3 PE=1 SV=1	6	0	0	0	3	0	0	0	0	0	0	6	0	80.26	9.4189e-09	0	0	0	1	0	0	0	0	0	0	2	0		2	2		56928
Q9NR30	DDX21	Nucleolar RNA helicase 2 OS=Homo sapiens GN=DDX21 PE=1 SV=5	5	2	0	0	1	2	2	1	0	2	2	2	2	76.51	2.23357e-08	1	0	0	1	1	1	1	0	1	1	1	1		3	3		87344
Q9NR45	NANS	Sialic acid synthase OS=Homo sapiens GN=NANS PE=1 SV=2	21	8	14	14	14	5	5	5	0	5	0	14	14	121.97	6.35331e-13	2	4	4	3	1	1	1	0	1	0	3	4		5	5		40308
Q9NRH3	TUBG2	Tubulin gamma-2 chain OS=Homo sapiens GN=TUBG2 PE=2 SV=1	8	0	0	0	3	0	0	0	0	0	0	5	8	64.26	3.74973e-07	0	0	0	1	0	0	0	0	0	0	1	2		2	2		51092
Q9NSD9	FARSB	Phenylalanine--tRNA ligase beta subunit OS=Homo sapiens GN=FARSB PE=1 SV=3	12	2	5	2	2	2	2	0	3	0	2	6	6	92.65	5.4325e-10	1	2	1	1	1	1	0	1	0	1	3	2		5	5		66116
Q9NTK5	OLA1	Obg-like ATPase 1 OS=Homo sapiens GN=OLA1 PE=1 SV=2	5	3	2	0	0	0	0	0	0	0	0	0	3	31.09	0.000778037	1	1	0	0	0	0	0	0	0	0	0	1		2	2		44744
Q9NUL7	DDX28	Probable ATP-dependent RNA helicase DDX28 OS=Homo sapiens GN=DDX28 PE=1 SV=2	5	0	0	0	0	0	0	0	0	0	0	5	0	32.14	0.000610942	0	0	0	0	0	0	0	0	0	0	1	0		1	1		59581
Q9NUU7	DDX19A	ATP-dependent RNA helicase DDX19A OS=Homo sapiens GN=DDX19A PE=1 SV=1	5	0	0	0	0	0	0	0	0	0	0	5	0	48.49	1.41579e-05	0	0	0	0	0	0	0	0	0	0	1	0		1	1		53975
Q9NVA2	SEPTIN11	Septin-11 OS=Homo sapiens GN=SEPT11 PE=1 SV=3	8	0	0	0	0	0	0	0	0	0	0	5	4	57.7	1.69824e-06	0	0	0	0	0	0	0	0	0	0	1	1		2	2		49398
Q9NVI7	ATAD3A	ATPase family AAA domain-containing protein 3A OS=Homo sapiens GN=ATAD3A PE=1 SV=2	13	0	2	3	2	2	3	0	3	3	5	11	8	115.18	3.03389e-12	0	1	1	1	1	1	0	1	1	2	6	3		6	6		71369
Q9NX00	TMEM160	Transmembrane protein 160 OS=Homo sapiens GN=TMEM160 PE=1 SV=1	5	0	0	0	0	5	0	0	0	0	0	0	0	27.68	0.00170608	0	0	0	0	1	0	0	0	0	0	0	0		1	1		19658
Q9NXA8	SIRT5	NAD-dependent protein deacylase sirtuin-5 mitochondrial OS=Homo sapiens GN=SIRT5 PE=1 SV=2	5	0	0	0	0	0	0	0	0	0	0	5	5	54.58	3.48337e-06	0	0	0	0	0	0	0	0	0	0	1	1		1	1		33881
Q9NZ71	RTEL1	Regulator of telomere elongation helicase 1 OS=Homo sapiens GN=RTEL1 PE=1 SV=2	1	0	0	0	0	1	0	0	0	0	0	0	0	29.44	0.00113763	0	0	0	0	2	0	0	0	0	0	0	0		1	1		133683
Q9P0Z9	PIPOX	Peroxisomal sarcosine oxidase OS=Homo sapiens GN=PIPOX PE=1 SV=2	2	0	0	0	2	0	0	0	0	0	0	0	0	29.38	0.00115345	0	0	0	1	0	0	0	0	0	0	0	0		1	1		44066
Q9P2E9	RRBP1	Ribosome-binding protein 1 OS=Homo sapiens GN=RRBP1 PE=1 SV=4	5	0	0	1	1	0	0	0	0	0	0	4	4	119.32	1.1695e-12	0	0	1	1	0	0	0	0	0	0	3	3		4	4		152472
Q9P2J5	LARS1	Leucine--tRNA ligase cytoplasmic OS=Homo sapiens GN=LARS PE=1 SV=2	10	1	3	1	1	1	1	0	0	1	1	6	6	135.04	3.13329e-14	1	3	1	1	1	1	0	0	1	1	6	7		9	9		134466
Q9UBB4	ATXN10	Ataxin-10 OS=Homo sapiens GN=ATXN10 PE=1 SV=1	9	0	4	0	0	0	0	0	0	0	0	7	9	77.17	1.91867e-08	0	1	0	0	0	0	0	0	0	0	2	3		3	3		53489
Q9UBQ7	GRHPR	Glyoxylate reductase/hydroxypyruvate reductase OS=Homo sapiens GN=GRHPR PE=1 SV=1	15	7	12	12	12	0	7	5	0	7	7	12	2	100.85	8.22243e-11	1	2	2	2	0	1	1	0	1	1	2	1		3	3		35668
Q9UFN0	NIPSNAP3A	Protein NipSnap homolog 3A OS=Homo sapiens GN=NIPSNAP3A PE=1 SV=2	11	0	5	0	5	0	0	0	0	0	0	5	11	57.89	1.62555e-06	0	1	0	1	0	0	0	0	0	0	1	2		2	2		28467
Q9UHB9	SRP68	Signal recognition particle subunit SRP68 OS=Homo sapiens GN=SRP68 PE=1 SV=2	4	0	0	0	0	0	0	0	0	0	0	4	4	49.73	1.06414e-05	0	0	0	0	0	0	0	0	0	0	1	1		1	1		70730
Q9UHF7	TRPS1	Zinc finger transcription factor Trps1 OS=Homo sapiens GN=TRPS1 PE=1 SV=2	3	0	0	1	1	0	0	0	0	0	0	0	0	44.9	3.23594e-05	0	0	1	1	0	0	0	0	0	0	0	0		2	2		141521
Q9UHX1	PUF60	Poly(U)-binding-splicing factor PUF60 OS=Homo sapiens GN=PUF60 PE=1 SV=1	7	0	0	7	0	0	0	0	0	0	0	3	7	68.11	1.54525e-07	0	0	2	0	0	0	0	0	0	0	1	2		2	2		59876
Q9UJS0	SLC25A13	Calcium-binding mitochondrial carrier protein Aralar2 OS=Homo sapiens GN=SLC25A13 PE=1 SV=2	3	0	0	0	0	0	0	0	0	0	0	3	3	30.23	0.000948418	0	0	0	0	0	0	0	0	0	0	1	1		1	1		74176
Q9UJU6	DBNL	Drebrin-like protein OS=Homo sapiens GN=DBNL PE=1 SV=1	9	3	0	0	0	0	0	0	0	0	0	7	3	75.14	3.06196e-08	1	0	0	0	0	0	0	0	0	0	2	1		3	3		48207
Q9UJZ1	STOML2	Stomatin-like protein 2 mitochondrial OS=Homo sapiens GN=STOML2 PE=1 SV=1	34	10	9	14	5	10	18	5	14	10	5	29	5	147.02	1.98609e-15	2	2	3	1	2	4	1	3	2	1	6	1		6	6		38534
Q9UMR2	DDX19B	ATP-dependent RNA helicase DDX19B OS=Homo sapiens GN=DDX19B PE=1 SV=1	5	0	0	0	0	0	0	0	0	0	0	5	0	48.49	1.41579e-05	0	0	0	0	0	0	0	0	0	0	1	0		1	1		53927
Q9UMS4	PRPF19	Pre-mRNA-processing factor 19 OS=Homo sapiens GN=PRPF19 PE=1 SV=1	24	8	10	5	21	10	5	2	0	0	5	10	12	134.15	3.84592e-14	5	2	2	7	2	2	1	0	0	1	4	3		7	7	Deamidation (NQ)	55181
Q9UN86	G3BP2	Ras GTPase-activating protein-binding protein 2 OS=Homo sapiens GN=G3BP2 PE=1 SV=2	5	0	5	5	5	5	5	0	0	0	0	5	0	47.22	1.89671e-05	0	1	1	1	1	1	0	0	0	0	2	0		1	1	Deamidation (NQ)	54121
Q9UNE7	STUB1	E3 ubiquitin-protein ligase CHIP OS=Homo sapiens GN=STUB1 PE=1 SV=2	14	9	10	10	0	5	5	5	0	0	0	5	5	93.7	4.2658e-10	2	2	2	0	1	1	1	0	0	0	1	2		3	3		34856
Q9UNL2	SSR3	Translocon-associated protein subunit gamma OS=Homo sapiens GN=SSR3 PE=1 SV=1	8	0	0	0	0	8	0	0	0	0	0	8	8	59.24	1.19124e-06	0	0	0	0	1	0	0	0	0	0	1	2		1	1		21080
Q9UNM6	PSMD13	26S proteasome non-ATPase regulatory subunit 13 OS=Homo sapiens GN=PSMD13 PE=1 SV=2	3	0	0	0	0	0	0	0	0	0	0	3	3	44.66	3.41979e-05	0	0	0	0	0	0	0	0	0	0	1	1		1	1		42946
Q9UPQ0	LIMCH1	LIM and calponin homology domains-containing protein 1 OS=Homo sapiens GN=LIMCH1 PE=1 SV=4	5	0	0	0	0	0	0	0	0	0	0	5	2	40.08	9.81748e-05	0	0	0	0	0	0	0	0	0	0	3	2		4	4		121867
Q9UQ35	SRRM2	Serine/arginine repetitive matrix protein 2 OS=Homo sapiens GN=SRRM2 PE=1 SV=2	1	0	0	1	1	0	1	1	1	0	0	0	0	30.9	0.000812831	0	0	2	2	0	1	1	1	0	0	0	0		2	2		299616
Q9UQ80	PA2G4	Proliferation-associated protein 2G4 OS=Homo sapiens GN=PA2G4 PE=1 SV=3	25	0	0	5	9	4	2	2	0	0	14	20	16	111.13	7.70903e-12	0	0	2	2	2	1	1	0	0	4	6	5		8	8	Deamidation (NQ)	43787
Q9Y230	RUVBL2	RuvB-like 2 OS=Homo sapiens GN=RUVBL2 PE=1 SV=3	34	21	7	11	13	14	9	5	3	6	5	19	16	157.1	1.94984e-16	7	3	4	4	5	3	2	1	2	2	8	6		12	12	Oxidation (M)	51157
Q9Y262	EIF3L	Eukaryotic translation initiation factor 3 subunit L OS=Homo sapiens GN=EIF3L PE=1 SV=1	13	5	5	3	5	5	3	3	0	0	5	12	9	149.23	1.19399e-15	2	2	1	2	2	1	1	0	0	2	5	4		6	6		66727
Q9Y263	PLAA	Phospholipase A-2-activating protein OS=Homo sapiens GN=PLAA PE=1 SV=2	4	0	0	2	0	0	0	0	0	0	0	0	2	45.8	2.63027e-05	0	0	1	0	0	0	0	0	0	0	0	1		2	2		87157
Q9Y265	RUVBL1	RuvB-like 1 OS=Homo sapiens GN=RUVBL1 PE=1 SV=1	36	16	8	8	22	20	12	9	6	3	8	8	18	146.33	2.32809e-15	4	2	2	6	5	4	3	2	1	2	2	5		11	11	Deamidation (NQ)	50228
Q9Y285	FARSA	Phenylalanine--tRNA ligase alpha subunit OS=Homo sapiens GN=FARSA PE=1 SV=3	8	0	0	0	0	0	0	0	0	0	0	0	8	58.65	1.36458e-06	0	0	0	0	0	0	0	0	0	0	0	2		2	2		57564
Q9Y2Q3	GSTK1	Glutathione S-transferase kappa 1 OS=Homo sapiens GN=GSTK1 PE=1 SV=3	9	0	0	0	0	0	0	0	0	0	0	9	9	27.13	0.00193642	0	0	0	0	0	0	0	0	0	0	1	1		1	1		25497
Q9Y2W1	THRAP3	Thyroid hormone receptor-associated protein 3 OS=Homo sapiens GN=THRAP3 PE=1 SV=2	10	4	4	1	6	3	3	0	0	1	3	6	6	123.21	4.77529e-13	3	3	1	4	2	2	0	0	1	2	4	4		7	7		108666
Q9Y2X3	NOP58	Nucleolar protein 58 OS=Homo sapiens GN=NOP58 PE=1 SV=1	12	3	0	3	6	6	6	3	0	0	0	6	12	116.53	2.22331e-12	1	0	1	2	2	2	1	0	0	0	2	5		5	5		59578
Q9Y383	LUC7L2	Putative RNA-binding protein Luc7-like 2 OS=Homo sapiens GN=LUC7L2 PE=1 SV=2	16	0	3	8	10	6	6	0	0	0	0	6	0	74.05	3.9355e-08	0	1	2	3	2	1	0	0	0	0	1	0		5	5		46514
Q9Y3B4	SF3B6	Splicing factor 3B subunit 6 OS=Homo sapiens GN=SF3B6 PE=1 SV=1	21	0	0	0	21	0	0	0	0	0	0	11	0	63.22	4.76431e-07	0	0	0	2	0	0	0	0	0	0	1	0		2	2		14585
Q9Y3F4	STRAP	Serine-threonine kinase receptor-associated protein OS=Homo sapiens GN=STRAP PE=1 SV=1	21	0	5	0	0	0	0	0	0	0	0	18	16	111.13	7.70903e-12	0	1	0	0	0	0	0	0	0	0	3	3		4	4		38438
Q9Y3I0	RTCB	tRNA-splicing ligase RtcB homolog OS=Homo sapiens GN=RTCB PE=1 SV=1	21	11	4	11	13	9	8	9	0	0	8	19	7	136.31	2.33884e-14	5	2	4	5	5	2	3	0	0	2	6	3		7	7		55210
Q9Y3Y2	CHTOP	Chromatin target of PRMT1 protein OS=Homo sapiens GN=CHTOP PE=1 SV=2	5	5	0	0	0	0	5	0	0	0	0	5	0	35.41	0.00028774	1	0	0	0	0	1	0	0	0	0	1	0		1	1		26397
Q9Y446	PKP3	Plakophilin-3 OS=Homo sapiens GN=PKP3 PE=1 SV=1	7	0	0	0	0	0	0	0	0	0	0	3	6	67.74	1.68267e-07	0	0	0	0	0	0	0	0	0	0	2	3		4	4		87082
Q9Y490	TLN1	Talin-1 OS=Homo sapiens GN=TLN1 PE=1 SV=3	16	9	10	5	10	10	9	5	1	7	4	2	2	230.62	8.66962e-24	18	21	10	18	18	16	10	2	11	7	4	4		29	29	Oxidation (M); Deamidation (NQ)	269765
Q9Y4P3	TBL2	Transducin beta-like protein 2 OS=Homo sapiens GN=TBL2 PE=1 SV=1	3	0	0	0	0	0	0	0	0	0	0	3	3	39.9	0.000102329	0	0	0	0	0	0	0	0	0	0	1	1		1	1		49798
Q9Y570	PPME1	Protein phosphatase methylesterase 1 OS=Homo sapiens GN=PPME1 PE=1 SV=3	6	0	0	0	0	0	0	0	0	0	0	6	6	44.49	3.55631e-05	0	0	0	0	0	0	0	0	0	0	1	1		1	1		42315
Q9Y5P6	GMPPB	Mannose-1-phosphate guanyltransferase beta OS=Homo sapiens GN=GMPPB PE=1 SV=2	6	0	6	0	0	0	0	0	0	0	0	6	6	61.79	6.62217e-07	0	1	0	0	0	0	0	0	0	0	1	1		1	1		39834
Q9Y5S9	RBM8A	RNA-binding protein 8A OS=Homo sapiens GN=RBM8A PE=1 SV=1	11	0	0	11	0	0	0	0	0	0	0	11	11	56.87	2.05589e-06	0	0	1	0	0	0	0	0	0	0	1	1		1	1		19889
Q9Y618	NCOR2	Nuclear receptor corepressor 2 OS=Homo sapiens GN=NCOR2 PE=1 SV=2	4	0	0	1	3	0	0	0	0	0	0	0	0	93.2	4.7863e-10	0	0	2	5	0	0	0	0	0	0	0	0		6	6		274802
Q9Y678	COPG1	Coatomer subunit gamma-1 OS=Homo sapiens GN=COPG1 PE=1 SV=1	13	2	3	4	4	3	1	0	0	0	0	11	12	140.57	8.77001e-15	1	2	2	2	2	1	0	0	0	0	8	10		10	10	Deamidation (NQ)	97718
Q9Y6Q5	AP1M2	AP-1 complex subunit mu-2 OS=Homo sapiens GN=AP1M2 PE=1 SV=4	4	0	0	4	0	0	0	0	0	0	0	4	0	56.47	2.25424e-06	0	0	1	0	0	0	0	0	0	0	1	0		1	1		48109
Q9Y6Y8	SEC23IP	SEC23-interacting protein OS=Homo sapiens GN=SEC23IP PE=1 SV=1	5	0	0	0	2	0	2	0	0	0	0	4	5	56.72	2.12814e-06	0	0	0	1	0	1	0	0	0	0	2	3		3	3		111076
R4GMT0	ACTR1A	Alpha-centractin OS=Homo sapiens GN=ACTR1A PE=1 SV=1	26	18	9	18	18	21	18	9	0	0	9	23	18	99.75	1.05925e-10	2	1	2	2	3	2	1	0	0	1	5	2		5	2		37434
S4R369	MRPL37	39S ribosomal protein L37 mitochondrial OS=Homo sapiens GN=MRPL37 PE=1 SV=1	6	0	0	3	0	0	0	0	0	0	0	6	3	69.91	1.02094e-07	0	0	1	0	0	0	0	0	0	0	2	1		2	2		54953
S4R3S4	ALDH2	Aldehyde dehydrogenase mitochondrial (Fragment) OS=Homo sapiens GN=ALDH2 PE=1 SV=1	31	12	0	12	0	0	12	12	0	0	0	31	12	82.19	6.03949e-09	1	0	1	0	0	2	1	0	0	0	3	1		2	2	Deamidation (NQ)	12865
S4R417	RPS15	40S ribosomal protein S15 OS=Homo sapiens GN=RPS15 PE=1 SV=1	29	0	20	20	0	0	0	0	0	0	0	0	29	48.35	1.46218e-05	0	1	1	0	0	0	0	0	0	0	0	2		2	2		15580
U3KQ46	SSBP4	Single-stranded DNA-binding protein 4 (Fragment) OS=Homo sapiens GN=SSBP4 PE=1 SV=2	4	0	0	0	4	0	0	0	0	0	0	0	0	38.48	0.000141906	0	0	0	1	0	0	0	0	0	0	0	0		1	1		24760
U3KQ56	GRHPR	Glyoxylate reductase/hydroxypyruvate reductase OS=Homo sapiens GN=GRHPR PE=1 SV=1	13	7	11	11	11	0	7	5	0	7	7	11	2	100.85	8.22243e-11	1	2	2	2	0	1	1	0	1	1	2	1		3	3		38696
U3KQK0	H2BC15	Histone H2B OS=Homo sapiens GN=HIST1H2BN PE=1 SV=1	46	27	30	31	30	26	22	26	27	27	23	31	36	179.36	1.15878e-18	17	23	21	16	13	12	10	7	12	14	24	24		13	3	Oxidation (M); Deamidation (NQ)	18804
V9GYA7	DAP3	28S ribosomal protein S29 mitochondrial (Fragment) OS=Homo sapiens GN=DAP3 PE=1 SV=1	7	0	0	7	0	0	0	0	0	0	0	0	0	37.59	0.000174181	0	0	1	0	0	0	0	0	0	0	0	0		1	1		23566
V9GYF7	DAP3	28S ribosomal protein S29 mitochondrial (Fragment) OS=Homo sapiens GN=DAP3 PE=1 SV=1	33	0	0	33	0	0	0	0	0	0	0	0	0	37.59	0.000174181	0	0	1	0	0	0	0	0	0	0	0	0		1	1		5324
V9GYW1	DAP3	28S ribosomal protein S29 mitochondrial (Fragment) OS=Homo sapiens GN=DAP3 PE=1 SV=1	11	0	0	11	0	0	0	0	0	0	0	0	0	37.59	0.000174181	0	0	1	0	0	0	0	0	0	0	0	0		1	1		16037
V9GZ61	DAP3	28S ribosomal protein S29 mitochondrial (Fragment) OS=Homo sapiens GN=DAP3 PE=1 SV=1	14	0	0	14	0	0	0	0	0	0	0	0	0	37.59	0.000174181	0	0	1	0	0	0	0	0	0	0	0	0		1	1		12214
X1WI28	RPL10	60S ribosomal protein L10 (Fragment) OS=Homo sapiens GN=RPL10 PE=1 SV=7	22	6	12	12	13	0	12	6	0	0	12	18	22	99.95	1.01158e-10	1	2	3	2	0	2	1	0	0	2	5	6		4	4		22975
X6R700	CHTOP	Chromatin target of PRMT1 protein OS=Homo sapiens GN=CHTOP PE=1 SV=1	6	6	0	0	0	0	6	0	0	0	0	6	0	35.41	0.00028774	1	0	0	0	0	1	0	0	0	0	1	0		1	1		23661
X6RA14	ESD	S-formylglutathione hydrolase OS=Homo sapiens GN=ESD PE=1 SV=1	13	9	0	0	0	0	5	0	0	0	9	0	9	41.08	7.7983e-05	2	0	0	0	0	1	0	0	0	1	0	2		2	2		28226
X6RAY8	MRPL4	39S ribosomal protein L4 mitochondrial OS=Homo sapiens GN=MRPL4 PE=1 SV=1	5	0	0	0	0	0	0	0	0	0	5	5	5	57.28	1.87068e-06	0	0	0	0	0	0	0	0	0	1	1	1		1	1		39588
X6RGP5	SEC16A	Protein transport protein sec16 (Fragment) OS=Homo sapiens GN=SEC16A PE=1 SV=1	3	0	2	0	1	0	2	0	0	0	0	2	2	32.55	0.000555904	0	1	0	1	0	1	0	0	0	0	1	1		2	2		115222

## Sheet: AR specific interactions
					Spectral Count for Each Sample																	Coverage for Each Sample
Accession	Gene Name	Protein Name	-10logp	P-Value	1CV-_R1	1CV-_R2	2CV+_R1	2CV+_R2	3MDV+_R2	3MDV+_R1	4EPI+_R1	4EPI+_R2	5BU+_R1	5BU+_R2	IgG_Ctrl_R1	Ig_Ctrl_R2	#Peptides	#Unique	PTM	AV. Mass		1CV-_R1 (%)	1CV-_R2 (%)	2CV+_R1 (%)	2CV+_R2 (%)	3MDV+_R2 (%)	3MDV+_R1 (%)	4EPI+_R1 (%)	4EPI+_R2 (%)	5BU+_R1 (%)	5BU+_R2 (%)	IgG_Ctrl_R1 (%)	Ig_Ctrl_R2 (%)	Coverage (%)
O96019	ACTL6A	Actin-like protein 6A OS=Homo sapiens GN=ACTL6A PE=1 SV=1	96.54	2.2182e-10	0	2	2	2	0	0	3	0	2	0	0	0	3	3		47461		1.2	0	0.4	1	1.2	1.2	0	0	1.6	0	0	0	3.4
P10275	AR	Androgen receptor OS=Homo sapiens GN=AR PE=1 SV=3	302.96	5.05825e-31	31	37	56	51	37	29	21	22	19	24	0	0	32	32	Oxidation (M); Deamidation (NQ)	99188		0	0	2	0	0	0	0	0	0	0	0	0	2
O14497	ARID1A	AT-rich interactive domain-containing protein 1A OS=Homo sapiens GN=ARID1A PE=1 SV=3	180.84	8.24138e-19	1	2	10	19	4	3	5	2	2	6	0	0	22	20	Oxidation (M); Deamidation (NQ)	242042		7	0	11	0	7	0	0	0	0	0	0	0	11
A0A1B0GTJ8	ARID1B	AT-rich interactive domain-containing protein 1B (Fragment) OS=Homo sapiens GN=ARID1B PE=1 SV=1	108.76	1.33045e-11	1	0	4	6	0	2	1	0	0	1	0	0	7	5		163388		1	1	1	1	1	2	1	1	1	1	0	0	2
P54259	ATN1	Atrophin-1 OS=Homo sapiens GN=ATN1 PE=1 SV=3	30.55	0.000881049	0	0	1	1	0	0	0	0	0	0	0	0	1	1		125414		0	0	7	0	0	0	0	0	0	0	0	0	7
Q99700	ATXN2	Ataxin-2 OS=Homo sapiens GN=ATXN2 PE=1 SV=2	28.78	0.00132434	0	0	1	0	0	1	0	0	1	0	0	0	1	1		140283		0	0	3	0	0	0	0	0	0	0	0	38.48	0
Q86UU0	BCL9L	B-cell CLL/lymphoma 9-like protein OS=Homo sapiens GN=BCL9L PE=1 SV=1	54.1	3.89045e-06	0	0	1	1	0	0	0	0	0	0	0	0	1	1		157129		6	4	12	12	4	6	6	2	3	1	0	0	18
P01024	C3	Complement C3 OS=Homo sapiens GN=C3 PE=1 SV=2	85.95	2.54097e-09	2	1	3	3	3	2	3	4	4	2	0	0	3	3	Oxidation (M); Deamidation (NQ)	187147		2	0	7	11	0	2	0	0	0	0	0	0	13
A0A140TA49	C4A	Complement C4-A OS=Homo sapiens GN=C4A PE=1 SV=1	176.74	2.11836e-18	14	8	6	8	7	8	5	0	4	5	0	0	9	9		187793		0	0	1	1	0	0	0	0	0	0	0	0	1
Q8IX12	CCAR1	Cell division cycle and apoptosis regulator protein 1 OS=Homo sapiens GN=CCAR1 PE=1 SV=2	63.66	4.30527e-07	0	0	1	3	0	0	0	0	0	1	0	0	3	3		132821		4.33333	4.33333	18.6667	18.6667	9.66667	4.33333	9.66667	0	4.33333	4.33333	0	0	18.6667
Q9UPN4	CEP131	Centrosomal protein of 131 kDa OS=Homo sapiens GN=CEP131 PE=1 SV=3	180.24	9.46237e-19	6	4	8	4	8	8	8	2	8	6	0	0	17	17		122149		0	1.5	2	0	0	0	0	0	0	0	0	44.9	0
I3L0Q1	CREBBP	CREB-binding protein (Fragment) OS=Homo sapiens GN=CREBBP PE=1 SV=1	27.26	0.00187932	0	0	1	1	0	0	0	0	0	0	0	0	1	1		27310		0	9	8	0	0	0	9	17	0	9	0	0	17
E7ETM0	CSNK1A1	Casein kinase I isoform alpha OS=Homo sapiens GN=CSNK1A1 PE=1 SV=1	39.65	0.000108393	0	0	0	1	1	0	0	0	0	0	0	0	1	1		30763		0	0	13.8	0	0	0	0	0	0	0	0	0	13.8
Q8N752	CSNK1A1L	Casein kinase I isoform alpha-like OS=Homo sapiens GN=CSNK1A1L PE=2 SV=2	39.65	0.000108393	0	0	0	1	1	0	0	0	0	0	0	0	1	1		39086		2	1	8	8	2	1	1	1	2	3	0	0	11
Q12996	CSTF3	Cleavage stimulation factor subunit 3 OS=Homo sapiens GN=CSTF3 PE=1 SV=1	53.28	4.69894e-06	0	0	2	1	0	0	0	0	0	0	0	0	2	2	Deamidation (NQ)	82922		0	2	0	0	0	0	0	0	0	0	0	0	2
H0Y9M9	CTBP1	C-terminal-binding protein 1 (Fragment) OS=Homo sapiens GN=CTBP1 PE=1 SV=1	38.47	0.000142233	0	0	2	3	0	0	0	0	0	0	0	0	2	1		15800		8	3	2	11	0	3	3	3	4.66667	3	0	0	11
P56545	CTBP2	C-terminal-binding protein 2 OS=Homo sapiens GN=CTBP2 PE=1 SV=1	37.27	0.000187499	0	0	0	1	0	0	0	0	0	0	0	0	1	1		48945		1.5	0.5	4	3.5	4	3.5	6	2	2	5	0	0	11
P51398	DAP3	28S ribosomal protein S29 mitochondrial OS=Homo sapiens GN=DAP3 PE=1 SV=1	37.59	0.000174181	0	0	1	0	0	0	0	0	0	0	0	0	1	1		45566		7	8	23.5	33.5	10	9.5	14	2.5	16	9.5	0	0	36.5
P61962	DCAF7	DDB1- and CUL4-associated factor 7 OS=Homo sapiens GN=DCAF7 PE=1 SV=1	85.35	2.91743e-09	0	0	2	3	0	0	0	0	0	0	0	0	3	3		38926		0	0	2	2	0	0	0	0	0	0	0	0	2
A0A0A0MSJ0	DDX42	ATP-dependent RNA helicase DDX42 OS=Homo sapiens GN=DDX42 PE=1 SV=1	40.37	9.18333e-05	0	1	0	0	0	0	0	0	0	0	0	0	1	1		77814		0	1	9	12	3	2	3	1	1	4	0	0	15
J3KMZ8	DPF2	Zinc finger protein ubi-d4 OS=Homo sapiens GN=DPF2 PE=1 SV=1	123	5.01187e-13	2	2	3	6	3	2	2	2	4	2	0	0	7	7		45780		0	7	0	0	0	0	7	7	0	7	0	0	7
Q7L775	EPM2AIP1	EPM2A-interacting protein 1 OS=Homo sapiens GN=EPM2AIP1 PE=1 SV=1	26.78	0.00209894	0	1	1	0	0	0	0	0	0	0	0	0	1	1		70370		2	1	7	8	2	3	2.5	1	5	2	0	0	11
Q9HAH7	FBRS	Probable fibrosin-1 OS=Homo sapiens GN=FBRS PE=1 SV=3	40.4	9.12011e-05	0	0	0	1	0	0	0	0	0	0	0	0	1	1		48388		8.5	8.5	8.5	0	8.5	0	0	0	8.5	0	0	39.27	0
Q5T1M5	FKBP15	FK506-binding protein 15 OS=Homo sapiens GN=FKBP15 PE=1 SV=2	73.64	4.32514e-08	0	0	1	1	1	1	0	0	2	2	0	0	4	4		133630		1	1	0	0	0	0	0	0	0	0	0	0	1
P55317	FOXA1	Hepatocyte nuclear factor 3-alpha OS=Homo sapiens GN=FOXA1 PE=1 SV=2	109.62	1.09144e-11	0	1	3	6	0	0	2	1	1	3	0	0	4	4		49148		0	0	2	6	0	0	0	0	0	0	0	0	8
Q14687	GSE1	Genetic suppressor element 1 OS=Homo sapiens GN=GSE1 PE=1 SV=3	127.34	1.84502e-13	0	0	5	6	0	1	0	0	0	0	0	0	7	7		136164		7.5	7.5	7.5	7.5	7.5	7.5	7.5	0	0	7.5	0	0	7.5
A0A0A0MT01	GSN	Gelsolin OS=Homo sapiens GN=GSN PE=1 SV=1	128.41	1.44212e-13	3	1	1	7	0	1	1	1	2	1	0	0	5	5		84745		1	0	4	4	0	1.66667	1	0	0	1	0	0	5.66667
P78347	GTF2I	General transcription factor II-I OS=Homo sapiens GN=GTF2I PE=1 SV=2	97.16	1.92309e-10	1	1	4	4	0	1	0	0	0	0	0	0	7	7	Deamidation (NQ)	112416		0	0	0	3.66667	0	0	0	0	0	0	0	0	3.66667
F8W6P5	HBB	Hemoglobin subunit beta (Fragment) OS=Homo sapiens GN=HBB PE=1 SV=1	33.47	0.00044978	0	1	1	0	0	0	1	3	0	1	0	0	2	2		9670		0	0	1	2	1	2	0	0	3	3	0	0	6
E9PFT6	HBD	Hemoglobin subunit delta OS=Homo sapiens GN=HBD PE=1 SV=1	33.47	0.00044978	0	1	0	0	0	0	1	2	0	1	0	0	1	1		15420		10	8	8	21.5	13.5	10	8	8	13.5	8	0	0	27.5
P02100	HBE1	Hemoglobin subunit epsilon OS=Homo sapiens GN=HBE1 PE=1 SV=2	33.47	0.00044978	0	1	0	0	0	0	1	2	0	1	0	0	1	1		16203		0	0	0	1	0	0	0	1	0	0	0	0	1
P69891	HBG1	Hemoglobin subunit gamma-1 OS=Homo sapiens GN=HBG1 PE=1 SV=2	33.47	0.00044978	0	1	0	0	0	0	1	2	0	1	0	0	1	1		16140		0	0	3.33333	3.33333	0	0	0	0	0	0	0	0	3.33333
P69892	HBG2	Hemoglobin subunit gamma-2 OS=Homo sapiens GN=HBG2 PE=1 SV=2	33.47	0.00044978	0	1	0	0	0	0	1	2	0	1	0	0	1	1		16126		0	0	2.5	2.5	0	0	0	0	0	0	0	0	2.5
A6NEM2	HCFC1	Host cell factor 1 OS=Homo sapiens GN=HCFC1 PE=1 SV=2	36.17	0.000241546	1	1	1	0	0	0	0	0	0	0	0	0	2	2		213474		8	5	10	6	9	9	11	3	11	7	0	0	21
P51858	HDGF	Hepatoma-derived growth factor OS=Homo sapiens GN=HDGF PE=1 SV=1	32.83	0.000521195	1	0	2	0	1	0	0	0	0	0	0	0	2	2		26788		0	0	20	30	0	0	0	0	0	0	0	0	30
Q9P0W2	HMG20B	SWI/SNF-related matrix-associated actin-dependent regulator of chromatin subfamily E member 1-related OS=Homo sapiens GN=HMG20B PE=1 SV=1	64.98	3.17687e-07	0	0	0	2	0	0	0	0	0	0	0	0	2	2		35813		0	0	0	0	0	0	0	0	0	0	0	29.57	6
P26583	HMGB2	High mobility group protein B2 OS=Homo sapiens GN=HMGB2 PE=1 SV=2	93.49	4.47713e-10	2	0	4	2	0	2	0	0	1	1	0	0	5	4		24034		2	2	10.5	10.5	2	2	2	0	2	2	0	0	10.5
O15347	HMGB3	High mobility group protein B3 OS=Homo sapiens GN=HMGB3 PE=1 SV=4	35.02	0.000314775	0	0	1	1	0	1	0	0	0	0	0	0	1	1		22980		0	0	21	24	4	0	4	4	4	4	0	0	24
B7WPG3	HNRNPLL	Heterogeneous nuclear ribonucleoprotein L-like OS=Homo sapiens GN=HNRNPLL PE=1 SV=1	45.17	3.04089e-05	0	0	1	1	0	0	0	0	0	0	0	0	1	1		56451		0	0	0	4.66667	4.66667	0	0	0	0	0	0	0	4.66667
Q92826	HOXB13	Homeobox protein Hox-B13 OS=Homo sapiens GN=HOXB13 PE=1 SV=2	100.03	9.93116e-11	0	0	4	5	1	0	1	1	1	1	0	0	5	5		30676		11.3333	22.3333	29	39.6667	7.66667	11.3333	11.3333	8	8	18	0	0	40
P04196	HRG	Histidine-rich glycoprotein OS=Homo sapiens GN=HRG PE=1 SV=1	34.59	0.000347536	2	0	1	0	1	0	1	1	1	1	0	0	2	2		59578		0	4	14	4	0	0	0	0	0	0	0	0	14
P0DOY2	IGLC2	Immunoglobulin lambda constant 2 OS=Homo sapiens GN=IGLC2 PE=1 SV=1	80.58	8.74984e-09	1	1	4	1	0	3	1	1	1	1	0	0	2	2		11294		0	0	2	0	0	0	0	0	0	0	0	0	2
P0DOY3	IGLC3	Immunoglobulin lambda constant 3 OS=Homo sapiens GN=IGLC3 PE=1 SV=1	80.58	8.74984e-09	1	1	4	1	0	3	1	1	1	1	0	0	2	2		11266		0	0	1	2	0	0	0	0	0	0	0	0	2
Q9H1B7	IRF2BPL	Interferon regulatory factor 2-binding protein-like OS=Homo sapiens GN=IRF2BPL PE=1 SV=1	114.5	3.54813e-12	2	1	3	3	3	1	1	0	0	0	0	0	4	4		82659		0	5	7	0	0	0	0	0	0	0	0	113.76	0
P19823	ITIH2	Inter-alpha-trypsin inhibitor heavy chain H2 OS=Homo sapiens GN=ITIH2 PE=1 SV=2	29.54	0.00111173	0	0	1	0	0	0	0	0	1	0	0	0	2	2		106463		11	0	0	0	12	12	11	11	11	11	0	0	12
O60341	KDM1A	Lysine-specific histone demethylase 1A OS=Homo sapiens GN=KDM1A PE=1 SV=2	120.19	9.57194e-13	1	0	5	6	0	1	0	0	0	0	0	0	6	6		92903		9	14	24	14	0	24	14	14	14	9	0	0	24
H0Y2S9	MPRIP	Myosin phosphatase Rho-interacting protein (Fragment) OS=Homo sapiens GN=MPRIP PE=1 SV=3	44.12	3.87258e-05	0	0	0	1	0	0	0	1	0	0	0	0	1	1	Oxidation (M)	203491		0	0	6	9	0	1	0	0	0	0	0	0	13
Q96RE7	NACC1	Nucleus accumbens-associated protein 1 OS=Homo sapiens GN=NACC1 PE=1 SV=1	90.87	8.18465e-10	0	1	2	1	0	0	0	0	0	0	0	0	2	2		57258		0	0	3.66667	0	0	0	0	0	0	0	0	38.48	0
Q15788	NCOA1	Nuclear receptor coactivator 1 OS=Homo sapiens GN=NCOA1 PE=1 SV=3	32.74	0.000532108	0	0	2	0	0	0	0	0	0	0	0	0	2	2		156756		0	0	5	0	0	0	0	0	0	0	0	0	5
Q15596	NCOA2	Nuclear receptor coactivator 2 OS=Homo sapiens GN=NCOA2 PE=1 SV=2	68.87	1.29718e-07	0	0	1	1	0	0	0	0	0	0	0	0	2	2		159156		0	0	6	3	0	0	0	0	0	0	0	0	6
E7EVK1	NCOR1	Nuclear receptor corepressor 1 (Fragment) OS=Homo sapiens GN=NCOR1 PE=1 SV=2	28.81	0.00131522	0	0	1	0	0	0	0	0	0	0	0	0	1	1		116379		0	0	11	9	0	0	0	0	0	0	0	0	15
C9J7T7	NCOR2	Nuclear receptor corepressor 2 OS=Homo sapiens GN=NCOR2 PE=1 SV=3	93.2	4.7863e-10	0	0	2	5	0	0	0	0	0	0	0	0	6	6		220999		0	0	0	4	4	0	0	0	0	0	0	0	4
P17568	NDUFB7	NADH dehydrogenase [ubiquinone] 1 beta subcomplex subunit 7 OS=Homo sapiens GN=NDUFB7 PE=1 SV=4	97.65	1.71791e-10	2	0	0	0	1	1	1	1	1	1	0	0	2	2	Oxidation (M)	16402		0	0	1	3.25	0	0	0	0	0	0	0	0	4
A0A286YEX4	NFIC	Nuclear factor 1 C-type OS=Homo sapiens GN=NFIC PE=4 SV=1	102.43	5.71479e-11	1	1	3	4	1	1	1	0	1	2	0	0	3	2	Deamidation (NQ)	58204		0	0	2	6	0	0	0	0	0	2	0	0	6
C9JWJ8	NFIX	Nuclear factor 1 OS=Homo sapiens GN=NFIX PE=1 SV=2	156.07	2.47172e-16	2	2	7	7	3	2	3	0	4	3	0	0	8	1	Deamidation (NQ)	44655		0	0	7	3	0	0	0	0	0	0	0	0	7
Q99801	NKX3-1	Homeobox protein Nkx-3.1 OS=Homo sapiens GN=NKX3-1 PE=1 SV=2	118.24	1.49968e-12	0	0	4	4	0	0	0	0	0	0	0	0	5	5		26350		0	0	3.5	0	0	0	0	0	0	0	0	38.48	0
Q8WVJ2	NUDCD2	NudC domain-containing protein 2 OS=Homo sapiens GN=NUDCD2 PE=1 SV=1	27.02	0.00198609	0	0	1	0	0	0	0	0	0	0	0	0	1	1		17676		19.3333	17	38.6667	38.6667	14	16	25	3	8.33333	10.6667	0	0	38.6667
O15294	OGT	UDP-N-acetylglucosamine--peptide N-acetylglucosaminyltransferase 110 kDa subunit OS=Homo sapiens GN=OGT PE=1 SV=3	92.09	6.18016e-10	0	0	1	3	0	0	0	0	0	0	0	0	4	4		116924		0	0	3.33333	3.33333	0	0	0	0	0	0	0	0	3.33333
Q15154	PCM1	Pericentriolar material 1 protein OS=Homo sapiens GN=PCM1 PE=1 SV=4	151.26	7.4817e-16	2	1	5	4	4	3	6	2	2	5	0	0	12	1	Oxidation (M)	228531		0	0	0	4.5	0	0	0	0	0	0	0	0	4.5
O75925	PIAS1	E3 SUMO-protein ligase PIAS1 OS=Homo sapiens GN=PIAS1 PE=1 SV=2	61.1	7.76247e-07	0	0	1	1	0	0	0	0	0	0	0	0	1	1		71836		9	14	24	14	0	24	14	14	14	9	0	0	24
B4DGW0	PIAS2	E3 SUMO-protein ligase PIAS2 OS=Homo sapiens GN=PIAS2 PE=1 SV=1	61.1	7.76247e-07	0	0	1	1	0	0	0	0	0	0	0	0	1	1		31239		0	0	6	6	0	0	0	0	0	0	0	0	6
Q9Y6X2	PIAS3	E3 SUMO-protein ligase PIAS3 OS=Homo sapiens GN=PIAS3 PE=1 SV=2	32.21	0.000601174	0	0	1	1	0	0	0	0	0	0	0	0	1	1		68018		0	3	0	0	0	0	0	3	0	0	0	30.07	0
K7EJU8	PIPOX	Peroxisomal sarcosine oxidase (Fragment) OS=Homo sapiens GN=PIPOX PE=1 SV=1	29.38	0.00115345	0	0	0	1	0	0	0	0	0	0	0	0	1	1		23038		0	7	0	0	0	0	7	7	0	7	0	0	7
O15160	POLR1C	DNA-directed RNA polymerases I and III subunit RPAC1 OS=Homo sapiens GN=POLR1C PE=1 SV=1	45.61	2.74789e-05	0	0	1	1	1	1	0	0	0	0	0	0	1	1		39250		12	0	17	12	0	12	0	0	5	5	0	0	17
O15355	PPM1G	Protein phosphatase 1G OS=Homo sapiens GN=PPM1G PE=1 SV=1	36.72	0.000212814	0	1	0	0	0	0	0	0	0	0	0	0	1	1		59272		3	0	2	0	2	0	1	2	2	2	0	0	3
O94906	PRPF6	Pre-mRNA-processing factor 6 OS=Homo sapiens GN=PRPF6 PE=1 SV=1	32.44	0.000570164	0	0	1	1	0	0	0	0	0	0	0	0	1	1		106925		3	3	4	6	6	2	2	0	0	0	0	0	7
K7ESG5	PSME3	Proteasome activator complex subunit 3 OS=Homo sapiens GN=PSME3 PE=1 SV=1	62.2	6.0256e-07	2	2	1	1	2	1	1	0	0	1	0	0	1	1		23259		1	1	1	0	0	0	0	0	0	0	0	0	2
E9PQU5	RBM25	RNA-binding protein 25 (Fragment) OS=Homo sapiens GN=RBM25 PE=1 SV=1	28.86	0.00130017	0	0	0	1	0	0	0	0	0	0	0	0	1	1		26719		0	2	2	0	0	0	0	0	0	0	0	0	2
Q9UKL0	RCOR1	REST corepressor 1 OS=Homo sapiens GN=RCOR1 PE=1 SV=2	40.94	8.05378e-05	0	0	2	1	0	0	0	0	0	0	0	0	2	2		53327		0	2	2	2	4	2	0	0	0	0	0	43.17	0
Q9NQG5	RPRD1B	Regulation of nuclear pre-mRNA domain-containing protein 1B OS=Homo sapiens GN=RPRD1B PE=1 SV=1	28.76	0.00133045	0	0	1	0	0	0	0	0	0	0	0	0	1	1		36900		0	0	0	0	0	0	0	0	0	0	0	31.34	1
Q9Y6M7	SLC4A7	Sodium bicarbonate cotransporter 3 OS=Homo sapiens GN=SLC4A7 PE=1 SV=2	27.17	0.00191867	2	1	0	0	0	0	0	0	0	0	0	0	1	1		136044		0	0	1	0	0	0	0	0	0	0	0	39.4	0
F6VDE0	SMARCA2	Probable global transcription activator SNF2L2 OS=Homo sapiens GN=SMARCA2 PE=1 SV=2	164.98	3.17687e-17	3	2	9	14	3	5	4	2	5	2	0	0	15	5		172591		0	0	0	4	0	0	0	0	0	0	0	0	4
A0A0A0MT49	SMARCA4	Transcription activator BRG1 OS=Homo sapiens GN=SMARCA4 PE=1 SV=1	197.7	1.69824e-20	7	5	17	18	5	8	8	3	3	1	0	0	24	1		188859		0	0	2	2	0	0	0	0	0	0	0	0	2
Q12824	SMARCB1	SWI/SNF-related matrix-associated actin-dependent regulator of chromatin subfamily B member 1 OS=Homo sapiens GN=SMARCB1 PE=1 SV=2	126.6	2.18776e-13	1	1	6	6	2	1	2	0	1	1	0	0	5	5		44141		0	0	9.75	9.75	9.75	9.75	0	0	0	0	0	0	9.75
Q92922	SMARCC1	SWI/SNF complex subunit SMARCC1 OS=Homo sapiens GN=SMARCC1 PE=1 SV=3	97.25	1.88365e-10	2	1	5	8	2	1	3	1	2	4	0	0	8	5	Oxidation (M)	122867		0	0	0	1	1	0	0	0	0	0	0	0	1
Q8TAQ2	SMARCC2	SWI/SNF complex subunit SMARCC2 OS=Homo sapiens GN=SMARCC2 PE=1 SV=1	201.35	7.32825e-21	7	5	23	21	8	7	8	2	7	10	0	0	22	19	Oxidation (M)	132879		4	4	12	7	4	0	0	0	0	4	0	0	12
Q96GM5	SMARCD1	SWI/SNF-related matrix-associated actin-dependent regulator of chromatin subfamily D member 1 OS=Homo sapiens GN=SMARCD1 PE=1 SV=2	92.16	6.08135e-10	1	1	5	2	1	0	0	0	0	1	0	0	4	1	Oxidation (M)	58233		0	8.25	8.25	0	0	0	0	0	0	0	0	0	8.25
J3KMX2	SMARCD2	SWI/SNF-related matrix-associated actin-dependent regulator of chromatin subfamily D member 2 OS=Homo sapiens GN=SMARCD2 PE=1 SV=1	170.39	9.14113e-18	5	4	15	15	4	4	7	1	3	5	0	0	13	11	Oxidation (M)	52238		0	7	0	0	0	0	7	7	0	7	0	0	7
Q969G3	SMARCE1	SWI/SNF-related matrix-associated actin-dependent regulator of chromatin subfamily E member 1 OS=Homo sapiens GN=SMARCE1 PE=1 SV=2	186.7	2.13796e-19	3	8	7	11	3	3	3	2	2	5	0	0	10	10	Oxidation (M)	46649		0	0	4	4	0	4	0.2	4	0	0	0	0	4
A0A087X1R1	SMTN	Smoothelin OS=Homo sapiens GN=SMTN PE=1 SV=1	30.05	0.000988553	0	0	0	1	1	0	0	0	0	0	0	0	1	1		108016		31	35	43	39	27	31	28	20	24	26	0	0	43
I3L1I8	SRRM2	Serine/arginine repetitive matrix protein 2 (Fragment) OS=Homo sapiens GN=SRRM2 PE=1 SV=1	30.9	0.000812831	0	0	1	1	0	1	0	1	0	0	0	0	1	1		32590		0	8	0	0	0	0	8	8	0	8	0	0	8
E9PFL9	SSB	Lupus La protein OS=Homo sapiens GN=SSB PE=1 SV=1	37.31	0.00018578	0	1	1	0	0	0	0	0	0	0	0	0	1	1		15521		0	2	0	0	0	0	0	0	0	0	0	0	2
D6RAC5	SSBP2	Single-stranded DNA-binding protein 2 (Fragment) OS=Homo sapiens GN=SSBP2 PE=1 SV=2	38.48	0.000141906	0	0	0	1	0	0	0	0	0	0	0	0	1	1		22667		0	0	10.6667	10.6667	0	0	0	0	0	0	0	0	10.6667
A0A087WVT6	SSBP3	Single-stranded DNA-binding protein 3 OS=Homo sapiens GN=SSBP3 PE=1 SV=1	38.48	0.000141906	0	0	0	1	0	0	0	0	0	0	0	0	1	1		37772		0	11	7	14	0	0	11	0	7	0	0	0	18
Q9BWG4	SSBP4	Single-stranded DNA-binding protein 4 OS=Homo sapiens GN=SSBP4 PE=1 SV=1	38.48	0.000141906	0	0	0	1	0	0	0	0	0	0	0	0	1	1		39388		8.5	8.5	8.5	4	8.5	4	0	4	0	0	0	130.18	0
A0A0D9SF63	TBL1XR1	F-box-like/WD repeat-containing protein TBL1XR1 OS=Homo sapiens GN=TBL1XR1 PE=1 SV=1	130.18	9.59401e-14	0	3	4	3	1	2	1	0	1	0	0	0	3	3		51556		0	0	1	0	0	1	0	0	1	0	0	0	1
O15119	TBX3	T-box transcription factor TBX3 OS=Homo sapiens GN=TBX3 PE=1 SV=4	113.76	4.20727e-12	0	0	3	4	0	0	0	0	0	0	0	0	5	5		79389		0	0	0	11	0	0	0	0	0	0	0	0	11
A0A1W2PPZ5	TCEA1	Transcription elongation factor A protein 1 OS=Homo sapiens GN=TCEA1 PE=1 SV=1	39.27	0.000118304	0	1	1	1	0	1	0	0	0	1	0	0	1	1		33936		4	5	4	5	5	4	4	0	3	4	0	0	6
G3V220	TCERG1	Transcription elongation regulator 1 OS=Homo sapiens GN=TCERG1 PE=1 SV=1	30.09	0.00097949	0	0	1	0	0	0	0	0	0	0	0	0	1	1		116167		0	6	20	23	0	0	11	5	5	17	0	0	23
H0YNQ5	TCF12	Transcription factor 12 (Fragment) OS=Homo sapiens GN=TCF12 PE=1 SV=1	63.67	4.29536e-07	0	0	1	1	0	0	0	0	0	0	0	0	1	1		16593		1	2	6	6	0	2	0	0	0	0	0	0	10
Q9UGU0	TCF20	Transcription factor 20 OS=Homo sapiens GN=TCF20 PE=1 SV=3	31.34	0.000734514	1	0	0	0	0	0	0	0	0	0	0	0	1	1		211769		0	3	3	0	0	0	0	0	0	0	0	67.85	0
Q9NQ88	TIGAR	Fructose-2 6-bisphosphatase TIGAR OS=Homo sapiens GN=TIGAR PE=1 SV=1	29.57	0.00110408	1	0	0	0	0	0	0	0	0	0	0	0	1	1		30063		0	7.5	7.5	0	0	0	0	0	0	0	0	63.67	0
O15164	TRIM24	Transcription intermediary factor 1-alpha OS=Homo sapiens GN=TRIM24 PE=1 SV=3	67.85	1.64059e-07	0	0	1	1	0	0	0	0	0	0	0	0	1	1		116831		0	0	4.25	4.25	0	4.25	0	0	0	0	0	0	4.25
Q14258	TRIM25	E3 ubiquitin/ISG15 ligase TRIM25 OS=Homo sapiens GN=TRIM25 PE=1 SV=2	43.17	4.81948e-05	0	0	1	1	1	1	1	0	0	0	0	0	2	2		70974		0	0	1	1	0	0	0	0	0	0	0	0	1
E5RFF3	TRPS1	Zinc finger transcription factor Trps1 OS=Homo sapiens GN=TRPS1 PE=1 SV=1	44.9	3.23594e-05	0	0	1	1	0	0	0	0	0	0	0	0	2	2		114541		0	0	0	4	0	0	0	0	0	0	0	0	4
Q9HAV4	XPO5	Exportin-5 OS=Homo sapiens GN=XPO5 PE=1 SV=1	39.4	0.000114815	0	0	0	1	0	0	0	0	0	0	0	0	1	1		136311		0	1	0	0	0	0	0	0	0	0	0	30.09	0
Q8NBI6	XXYLT1	Xyloside xylosyltransferase 1 OS=Homo sapiens GN=XXYLT1 PE=1 SV=1	30.07	0.000984011	0	0	1	0	0	0	0	0	1	0	0	0	1	1		43807		6	5	17	17	9	7	6	2	6	8	0	0	21

## Sheet: GO terms
		biological process												molecular function
	annID	gID	pValue	pValueAdj	Description								annID	gID	pValue	pValueAdj	Description
1	GO:0009725	PIAS1,ARID1B,PIAS2,NCOA1,ARID1A,SMARCA4,FOXA1,GDF15,PIAS3,NCOA2,OGT,HOXB13,HMGB2,NKX3-1,AR,SMARCC1,EPM2AIP1,NCOR2	0.021	0.021	response to hormone							7	GO:0005102	KDM1A,PIAS1,SMARCD1,SMARCE1,PIAS2,NCOA1,PRPF6,HRG,ARID1A,APOA1,TRIM24,C3,SMARCA4,GDF15,NCOA2,NCOR1,HDGF,HMGB2,NKX3-1,AR,CTBP2,PIPOX,NCOR2,ATXN2	0.0251	0.0251	signaling receptor binding
2	GO:0043967	NCOA1,SMARCB1,ACTL6A,OGT,CTBP1,HCFC1	0.00294	0.00294	histone H4 acetylation							6	GO:0002039	KDM1A,CREBBP,SMARCB1,TRIM24,SMARCA4,PSME3	0.00735	0.00735	p53 binding
3	GO:0015669	HBG2,HBE1,HBG1,HBD,HBB	0.000257	0.000257	gas transport							42	GO:0019825	HBG2,HBE1,HBG1,HBD,HBB	0.00585	0.00585	oxygen binding
4	GO:0015671	HBG2,HBE1,HBG1,HBD,HBB	5.64e-05	5.64e-05	oxygen transport							34	GO:0031490	SMARCE1,SMARCB1,SMARCD2,SMARCA4,ACTL6A,SMARCC2,SMARCC1	0.00561	0.00561	chromatin DNA binding
5	GO:0030522	PIAS1,PIAS2,NCOA1,ARID1A,TRIM24,SMARCA4,FOXA1,NCOA2,NKX3-1,AR,CTBP2	0.00205	0.00205	intracellular receptor signaling pathway							20	GO:0003723	KDM1A,HMGB3,CCAR1,SMARCE1,CIRBP,SNRPD3,TCF20,PRPF6,SUGP1,TCERG1,RBM25,TRIM25,XPO5,SMARCA4,EIF3G,DAP3,SSB,HDGF,HNRNPLL,CSRP1,HMGB2,TRA2A,SRRM2,GOLGB1,CSTF3,TCEA1,DDX42,ATXN2	0.0042	0.0042	RNA binding
6	GO:0043401	PIAS1,PIAS2,NCOA1,ARID1A,SMARCA4,FOXA1,NKX3-1,AR	0.0404	0.0404	steroid hormone mediated signaling pathway							14	GO:0047485	SMARCE1,NCOA1,SMARCA4,PIAS3,SRRM2,SMARCC1,TBL1XR1,NCOR2	0.000467	0.000467	protein N-terminus binding
7	GO:0030518	PIAS1,PIAS2,NCOA1,ARID1A,SMARCA4,FOXA1,NKX3-1,AR	0.00385	0.00385	intracellular steroid hormone receptor signaling pathway							13	GO:0050681	KDM1A,PIAS1,PIAS2,NCOA1,PRPF6,SMARCA4	0.000389	0.000389	androgen receptor binding
8	GO:0030521	PIAS1,PIAS2,NCOA1,ARID1A,SMARCA4,NKX3-1,AR	0.000274	0.000274	androgen receptor signaling pathway							1	GO:0140104	XPO5,HBG2,HBE1,HBG1,HBD,HBB	0.000336	0.000336	molecular carrier activity
9	GO:0043933	CREBBP,PIAS1,SMARCD1,SMARCE1,CIRBP,NDUFB7,SMARCB1,SNRPD3,PRPF6,TRPS1,SMARCD2,CSNK1A1,HRG,ARID1A,APOA1,SMARCA4,DAP3,SMARCC2,GSN,SSBP3,NACC1,HMGB2,AR,HSPA4,HCFC1,SMARCC1,BCL9L,ATXN2,HBE1,HBB	0.00787	0.00787	protein-containing complex subunit organization							41	GO:0000981	CREBBP,NFIX,ARID1B,HMG20B,SMARCE1,NCOA1,RCOR1,TRPS1,ARID1A,FOXA1,SSBP4,DPF2,TBX3,SMARCC2,TCF12,NCOA2,NCOR1,NFIC,SSBP2,SSBP3,HOXB13,NKX3-1,AR,HCFC1,SMARCC1,EPM2AIP1,NCOR2,GTF2I	0.000316	0.000316	DNA-binding transcription factor activity, RNA polymerase II-specific
10	GO:0071824	PIAS1,SMARCD1,SMARCE1,SMARCB1,SMARCD2,ARID1A,SMARCA4,SMARCC2,HMGB2,SMARCC1	0.0115	0.0115	protein-DNA complex subunit organization							12	GO:0035258	KDM1A,PIAS1,PIAS2,NCOA1,PRPF6,SMARCA4,NKX3-1,NCOR2	0.000121	0.000121	steroid hormone receptor binding
11	GO:0065007	KDM1A,CREBBP,NFIX,RTEL1-TNFRSF6B,HMGB3,PIAS1,SLC4A7,ARID1B,CCAR1,HMG20B,SMARCD1,SMARCE1,PIAS2,TIGAR,PCM1,SMARCA2,NCOA1,RCOR1,CIRBP,SMARCB1,TCF20,PRPF6,RPRD1B,TRPS1,SMARCD2,ATN1,TCERG1,CSNK1A1,HRG,PPM1G,ARID1A,APOA1,FKBP15,IRF2BPL,RBM25,TRIM25,TRIM24,XPO5,C3,SMARCA4,FOXA1,SSBP4,GDF15,PSME3,PIAS3,DAP3,DPF2,TBX3,ACTL6A,SSB,SMARCC2,TCF12,NCOA2,NCOR1,CEP131,NFIC,HDGF,HNRNPLL,SSBP2,OGT,GSN,ITIH2,SSBP3,…	0.00183	0.00183	biological regulation							3	GO:0005488	KDM1A,CREBBP,NFIX,RTEL1-TNFRSF6B,HMGB3,PIAS1,SLC4A7,ARID1B,CCAR1,HMG20B,SMARCD1,SMARCE1,PIAS2,TIGAR,PCM1,SMARCA2,NCOA1,RCOR1,CIRBP,SMARCB1,SNRPD3,TCF20,PRPF6,RPRD1B,TRPS1,SUGP1,SMARCD2,ATN1,TCERG1,CSNK1A1,HRG,PPM1G,ARID1A,APOA1,FKBP15,IRF2BPL,RBM25,TRIM25,TRIM24,XPO5,C3,SMARCA4,FOXA1,SSBP4,GDF15,EIF3G,GSE1,PSME3,PIAS3,DAP3,MPRIP,DPF2,TBX3,DCAF7,ACTL6A,SSB,SMARCC2,TCF12,NCOA2,NCOR1,CEP131,NFIC,HDG…	9.78e-05	9.78e-05	binding
12	GO:0008152	KDM1A,CREBBP,NFIX,RTEL1-TNFRSF6B,HMGB3,PIAS1,ARID1B,CCAR1,HMG20B,SMARCD1,SMARCE1,PIAS2,TIGAR,SMARCA2,NCOA1,RCOR1,CIRBP,NDUFB7,SMARCB1,SNRPD3,TCF20,PRPF6,RPRD1B,TRPS1,SUGP1,SMARCD2,ATN1,TCERG1,CSNK1A1,HRG,PPM1G,ARID1A,APOA1,FKBP15,IRF2BPL,RBM25,TRIM25,TRIM24,XPO5,C3,SMARCA4,FOXA1,SSBP4,GDF15,EIF3G,PSME3,PIAS3,DAP3,DPF2,TBX3,DCAF7,ACTL6A,SSB,SMARCC2,TCF12,NCOA2,NCOR1,NFIC,HDGF,HNRNPLL,SSBP2,OGT,GSN…	0.000388	0.000388	metabolic process							33	GO:0000980	CCAR1,SMARCE1,SMARCB1,SMARCD2,SMARCA4,ACTL6A,SMARCC2,SMARCC1	8.41e-05	8.41e-05	RNA polymerase II distal enhancer sequence-specific DNA binding
13	GO:0044238	KDM1A,CREBBP,NFIX,RTEL1-TNFRSF6B,HMGB3,PIAS1,ARID1B,CCAR1,HMG20B,SMARCD1,SMARCE1,PIAS2,TIGAR,SMARCA2,NCOA1,RCOR1,CIRBP,NDUFB7,SMARCB1,SNRPD3,TCF20,PRPF6,RPRD1B,TRPS1,SUGP1,SMARCD2,ATN1,TCERG1,CSNK1A1,HRG,PPM1G,ARID1A,APOA1,FKBP15,IRF2BPL,RBM25,TRIM25,TRIM24,XPO5,C3,SMARCA4,FOXA1,SSBP4,GDF15,EIF3G,PSME3,PIAS3,DAP3,DPF2,TBX3,DCAF7,ACTL6A,SSB,SMARCC2,TCF12,NCOA2,NCOR1,NFIC,HDGF,HNRNPLL,SSBP2,OGT,GSN…	4.17e-06	4.17e-06	primary metabolic process							2	GO:0005344	HBG2,HBE1,HBG1,HBD,HBB	3.9e-05	3.9e-05	oxygen carrier activity
14	GO:0009058	KDM1A,CREBBP,NFIX,RTEL1-TNFRSF6B,HMGB3,PIAS1,ARID1B,CCAR1,HMG20B,SMARCD1,SMARCE1,PIAS2,TIGAR,SMARCA2,NCOA1,RCOR1,CIRBP,SMARCB1,SNRPD3,TCF20,PRPF6,RPRD1B,TRPS1,SMARCD2,ATN1,TCERG1,ARID1A,APOA1,IRF2BPL,TRIM25,TRIM24,C3,SMARCA4,FOXA1,SSBP4,GDF15,EIF3G,PIAS3,DAP3,DPF2,TBX3,ACTL6A,SMARCC2,TCF12,NCOA2,NCOR1,NFIC,HDGF,SSBP2,OGT,SSBP3,HOXB13,CTBP1,NACC1,HMGB2,NKX3-1,AR,POLR1C,HCFC1,GOLGB1,SMARCC1,XXYLT1,…	3.37e-09	3.37e-09	biosynthetic process							32	GO:0001158	CCAR1,SMARCE1,SMARCB1,SMARCD2,SMARCA4,ACTL6A,SMARCC2,HMGB2,SMARCC1	2.8e-05	2.8e-05	enhancer sequence-specific DNA binding
15	GO:0071704	KDM1A,CREBBP,NFIX,RTEL1-TNFRSF6B,HMGB3,PIAS1,ARID1B,CCAR1,HMG20B,SMARCD1,SMARCE1,PIAS2,TIGAR,SMARCA2,NCOA1,RCOR1,CIRBP,NDUFB7,SMARCB1,SNRPD3,TCF20,PRPF6,RPRD1B,TRPS1,SUGP1,SMARCD2,ATN1,TCERG1,CSNK1A1,HRG,PPM1G,ARID1A,APOA1,FKBP15,IRF2BPL,RBM25,TRIM25,TRIM24,XPO5,C3,SMARCA4,FOXA1,SSBP4,GDF15,EIF3G,PSME3,PIAS3,DAP3,DPF2,TBX3,DCAF7,ACTL6A,SSB,SMARCC2,TCF12,NCOA2,NCOR1,NFIC,HDGF,HNRNPLL,SSBP2,OGT,GSN…	7.18e-05	7.18e-05	organic substance metabolic process							35	GO:0031492	SMARCE1,SMARCB1,SMARCD2,SMARCA4,ACTL6A,SMARCC2,SMARCC1	1.87e-05	1.87e-05	nucleosomal DNA binding
16	GO:1901576	KDM1A,CREBBP,NFIX,RTEL1-TNFRSF6B,HMGB3,PIAS1,ARID1B,CCAR1,HMG20B,SMARCD1,SMARCE1,PIAS2,TIGAR,SMARCA2,NCOA1,RCOR1,CIRBP,SMARCB1,SNRPD3,TCF20,PRPF6,RPRD1B,TRPS1,SMARCD2,ATN1,TCERG1,ARID1A,APOA1,IRF2BPL,TRIM25,TRIM24,C3,SMARCA4,FOXA1,SSBP4,GDF15,EIF3G,PIAS3,DAP3,DPF2,TBX3,ACTL6A,SMARCC2,TCF12,NCOA2,NCOR1,NFIC,HDGF,SSBP2,OGT,SSBP3,HOXB13,CTBP1,NACC1,HMGB2,NKX3-1,AR,POLR1C,HCFC1,GOLGB1,SMARCC1,XXYLT1,…	6.81e-09	6.81e-09	organic substance biosynthetic process							39	GO:0003714	PIAS1,CCAR1,RCOR1,ATN1,TCERG1,SMARCA4,NCOR1,HDGF,CTBP1,CTBP2,TBL1XR1,NCOR2	1.53e-05	1.53e-05	transcription corepressor activity
17	GO:0043170	KDM1A,CREBBP,NFIX,RTEL1-TNFRSF6B,HMGB3,PIAS1,ARID1B,CCAR1,HMG20B,SMARCD1,SMARCE1,PIAS2,TIGAR,SMARCA2,NCOA1,RCOR1,CIRBP,SMARCB1,SNRPD3,TCF20,PRPF6,RPRD1B,TRPS1,SUGP1,SMARCD2,ATN1,TCERG1,CSNK1A1,HRG,PPM1G,ARID1A,APOA1,FKBP15,IRF2BPL,RBM25,TRIM25,TRIM24,XPO5,C3,SMARCA4,FOXA1,SSBP4,GDF15,EIF3G,PSME3,PIAS3,DAP3,DPF2,TBX3,DCAF7,ACTL6A,SSB,SMARCC2,TCF12,NCOA2,NCOR1,NFIC,HDGF,HNRNPLL,SSBP2,OGT,GSN,ITIH2,…	3.04e-08	3.04e-08	macromolecule metabolic process							5	GO:0005515	KDM1A,CREBBP,NFIX,HMGB3,PIAS1,SLC4A7,ARID1B,CCAR1,HMG20B,SMARCD1,SMARCE1,PIAS2,TIGAR,PCM1,SMARCA2,NCOA1,RCOR1,CIRBP,SMARCB1,SNRPD3,PRPF6,RPRD1B,TRPS1,SUGP1,SMARCD2,ATN1,TCERG1,CSNK1A1,HRG,PPM1G,ARID1A,APOA1,FKBP15,RBM25,TRIM25,TRIM24,XPO5,C3,SMARCA4,FOXA1,SSBP4,GDF15,EIF3G,GSE1,PSME3,PIAS3,DAP3,MPRIP,DPF2,TBX3,DCAF7,ACTL6A,SSB,SMARCC2,TCF12,NCOA2,NCOR1,CEP131,HDGF,HNRNPLL,SSBP2,OGT,GSN,SSBP3,CTBP…	1.3e-05	1.3e-05	protein binding
18	GO:0009059	KDM1A,CREBBP,NFIX,RTEL1-TNFRSF6B,HMGB3,PIAS1,ARID1B,CCAR1,HMG20B,SMARCD1,SMARCE1,PIAS2,SMARCA2,NCOA1,RCOR1,CIRBP,SMARCB1,SNRPD3,TCF20,PRPF6,RPRD1B,TRPS1,SMARCD2,ATN1,TCERG1,ARID1A,APOA1,IRF2BPL,TRIM25,TRIM24,SMARCA4,FOXA1,SSBP4,GDF15,EIF3G,PIAS3,DAP3,DPF2,TBX3,ACTL6A,SMARCC2,TCF12,NCOA2,NCOR1,NFIC,HDGF,SSBP2,OGT,SSBP3,HOXB13,CTBP1,NACC1,HMGB2,NKX3-1,AR,POLR1C,HCFC1,GOLGB1,SMARCC1,XXYLT1,CTBP2,CST…	3.29e-12	3.29e-12	macromolecule biosynthetic process							16	GO:0031491	SMARCE1,SMARCB1,SMARCD2,ARID1A,SMARCA4,ACTL6A,SMARCC2,SMARCC1	1.28e-05	1.28e-05	nucleosome binding
19	GO:0010467	KDM1A,CREBBP,NFIX,HMGB3,PIAS1,ARID1B,CCAR1,HMG20B,SMARCD1,SMARCE1,PIAS2,SMARCA2,NCOA1,RCOR1,CIRBP,SMARCB1,SNRPD3,TCF20,PRPF6,RPRD1B,TRPS1,SUGP1,SMARCD2,ATN1,TCERG1,HRG,ARID1A,IRF2BPL,RBM25,TRIM25,TRIM24,XPO5,C3,SMARCA4,FOXA1,SSBP4,GDF15,EIF3G,PIAS3,DAP3,DPF2,TBX3,ACTL6A,SSB,SMARCC2,TCF12,NCOA2,NCOR1,NFIC,HDGF,HNRNPLL,SSBP2,OGT,GSN,SSBP3,HOXB13,CTBP1,NACC1,HMGB2,TRA2A,NKX3-1,SRRM2,AR,POLR1C,HCFC1,…	1.29e-14	1.29e-14	gene expression							26	GO:0035326	CCAR1,SMARCE1,SMARCB1,SMARCD2,SMARCA4,ACTL6A,SMARCC2,TCF12,HMGB2,SMARCC1	5e-06	5e-06	enhancer binding
20	GO:1901360	KDM1A,CREBBP,NFIX,RTEL1-TNFRSF6B,HMGB3,PIAS1,ARID1B,CCAR1,HMG20B,SMARCD1,SMARCE1,PIAS2,TIGAR,SMARCA2,NCOA1,RCOR1,CIRBP,NDUFB7,SMARCB1,SNRPD3,TCF20,PRPF6,RPRD1B,TRPS1,SUGP1,SMARCD2,ATN1,TCERG1,ARID1A,APOA1,IRF2BPL,RBM25,TRIM25,TRIM24,XPO5,SMARCA4,FOXA1,SSBP4,GDF15,PIAS3,DPF2,TBX3,ACTL6A,SSB,SMARCC2,TCF12,NCOA2,NCOR1,NFIC,HDGF,HNRNPLL,SSBP2,OGT,SSBP3,HOXB13,CTBP1,NACC1,HMGB2,TRA2A,NKX3-1,SRRM2,AR,P…	1.81e-12	1.81e-12	organic cyclic compound metabolic process							30	GO:0000977	CCAR1,SMARCE1,SMARCB1,TRPS1,SMARCD2,TRIM24,SMARCA4,SSBP4,DPF2,TBX3,ACTL6A,SMARCC2,TCF12,NCOA2,NFIC,SSBP2,SSBP3,NKX3-1,AR,SMARCC1	4.46e-06	4.46e-06	RNA polymerase II regulatory region sequence-specific DNA binding
21	GO:1901362	KDM1A,CREBBP,NFIX,HMGB3,PIAS1,ARID1B,CCAR1,HMG20B,SMARCD1,SMARCE1,PIAS2,TIGAR,SMARCA2,NCOA1,RCOR1,SMARCB1,SNRPD3,TCF20,PRPF6,RPRD1B,TRPS1,SMARCD2,ATN1,TCERG1,ARID1A,APOA1,IRF2BPL,TRIM25,TRIM24,SMARCA4,FOXA1,SSBP4,GDF15,PIAS3,DPF2,TBX3,ACTL6A,SMARCC2,TCF12,NCOA2,NCOR1,NFIC,HDGF,SSBP2,OGT,SSBP3,HOXB13,CTBP1,NACC1,HMGB2,NKX3-1,AR,POLR1C,HCFC1,GOLGB1,SMARCC1,CTBP2,CSTF3,TBL1XR1,EPM2AIP1,BCL9L,TCEA1,N…	2.12e-10	2.12e-10	organic cyclic compound biosynthetic process							40	GO:0003700	CREBBP,NFIX,ARID1B,HMG20B,SMARCE1,NCOA1,RCOR1,TCF20,TRPS1,ARID1A,TRIM25,FOXA1,SSBP4,DPF2,TBX3,SMARCC2,TCF12,NCOA2,NCOR1,NFIC,SSBP2,SSBP3,HOXB13,CTBP1,HMGB2,NKX3-1,AR,HCFC1,GOLGB1,SMARCC1,EPM2AIP1,NCOR2,GTF2I	1.9e-06	1.9e-06	DNA-binding transcription factor activity
22	GO:0006807	KDM1A,CREBBP,NFIX,RTEL1-TNFRSF6B,HMGB3,PIAS1,ARID1B,CCAR1,HMG20B,SMARCD1,SMARCE1,PIAS2,TIGAR,SMARCA2,NCOA1,RCOR1,CIRBP,NDUFB7,SMARCB1,SNRPD3,TCF20,PRPF6,RPRD1B,TRPS1,SUGP1,SMARCD2,ATN1,TCERG1,CSNK1A1,HRG,PPM1G,ARID1A,APOA1,FKBP15,IRF2BPL,RBM25,TRIM25,TRIM24,XPO5,C3,SMARCA4,FOXA1,SSBP4,GDF15,EIF3G,PSME3,PIAS3,DAP3,DPF2,TBX3,DCAF7,ACTL6A,SSB,SMARCC2,TCF12,NCOA2,NCOR1,NFIC,HDGF,HNRNPLL,SSBP2,OGT,GSN…	4.27e-08	4.27e-08	nitrogen compound metabolic process							23	GO:0003690	CREBBP,HMGB3,CCAR1,SMARCE1,SMARCB1,TRPS1,SMARCD2,TRIM24,SMARCA4,SSBP4,DPF2,TBX3,ACTL6A,SMARCC2,TCF12,NCOA2,NFIC,SSBP2,SSBP3,HMGB2,NKX3-1,AR,SMARCC1	1.52e-06	1.52e-06	double-stranded DNA binding
23	GO:0044237	KDM1A,CREBBP,NFIX,RTEL1-TNFRSF6B,HMGB3,PIAS1,ARID1B,CCAR1,HMG20B,SMARCD1,SMARCE1,PIAS2,TIGAR,SMARCA2,NCOA1,RCOR1,CIRBP,NDUFB7,SMARCB1,SNRPD3,TCF20,PRPF6,RPRD1B,TRPS1,SUGP1,SMARCD2,ATN1,TCERG1,CSNK1A1,HRG,PPM1G,ARID1A,APOA1,FKBP15,IRF2BPL,RBM25,TRIM25,TRIM24,XPO5,C3,SMARCA4,FOXA1,SSBP4,GDF15,EIF3G,PSME3,PIAS3,DAP3,DPF2,TBX3,DCAF7,ACTL6A,SSB,SMARCC2,TCF12,NCOA2,NCOR1,NFIC,HDGF,HNRNPLL,SSBP2,OGT,GSN…	1.07e-06	1.07e-06	cellular metabolic process							24	GO:1990837	CREBBP,CCAR1,SMARCE1,SMARCB1,TRPS1,SMARCD2,TRIM24,SMARCA4,SSBP4,DPF2,TBX3,ACTL6A,SMARCC2,TCF12,NCOA2,NFIC,SSBP2,SSBP3,HMGB2,NKX3-1,AR,SMARCC1	1.29e-06	1.29e-06	sequence-specific double-stranded DNA binding
24	GO:0044260	KDM1A,CREBBP,NFIX,RTEL1-TNFRSF6B,HMGB3,PIAS1,ARID1B,CCAR1,HMG20B,SMARCD1,SMARCE1,PIAS2,TIGAR,SMARCA2,NCOA1,RCOR1,CIRBP,SMARCB1,SNRPD3,TCF20,PRPF6,RPRD1B,TRPS1,SMARCD2,ATN1,TCERG1,CSNK1A1,HRG,PPM1G,ARID1A,APOA1,FKBP15,IRF2BPL,TRIM25,TRIM24,C3,SMARCA4,FOXA1,SSBP4,GDF15,EIF3G,PSME3,PIAS3,DAP3,DPF2,TBX3,DCAF7,ACTL6A,SSB,SMARCC2,TCF12,NCOA2,NCOR1,NFIC,HDGF,SSBP2,OGT,GSN,ITIH2,SSBP3,HOXB13,CTBP1,NACC1,…	4.49e-08	4.49e-08	cellular macromolecule metabolic process							22	GO:0043565	KDM1A,CREBBP,CCAR1,SMARCE1,SMARCB1,TRPS1,SMARCD2,TRIM24,SMARCA4,FOXA1,SSBP4,DPF2,TBX3,ACTL6A,SMARCC2,TCF12,NCOA2,NFIC,SSBP2,SSBP3,HOXB13,HMGB2,NKX3-1,AR,GOLGB1,SMARCC1	9.92e-07	9.92e-07	sequence-specific DNA binding
25	GO:0006725	KDM1A,CREBBP,NFIX,RTEL1-TNFRSF6B,HMGB3,PIAS1,ARID1B,CCAR1,HMG20B,SMARCD1,SMARCE1,PIAS2,TIGAR,SMARCA2,NCOA1,RCOR1,CIRBP,NDUFB7,SMARCB1,SNRPD3,TCF20,PRPF6,RPRD1B,TRPS1,SUGP1,SMARCD2,ATN1,TCERG1,ARID1A,IRF2BPL,RBM25,TRIM25,TRIM24,XPO5,SMARCA4,FOXA1,SSBP4,GDF15,PIAS3,DPF2,TBX3,ACTL6A,SSB,SMARCC2,TCF12,NCOA2,NCOR1,NFIC,HDGF,HNRNPLL,SSBP2,OGT,SSBP3,HOXB13,CTBP1,NACC1,HMGB2,TRA2A,NKX3-1,SRRM2,AR,POLR1C,…	1.15e-12	1.15e-12	cellular aromatic compound metabolic process							27	GO:0001012	CCAR1,SMARCE1,SMARCB1,TRPS1,SMARCD2,TRIM24,SMARCA4,SSBP4,DPF2,TBX3,ACTL6A,SMARCC2,TCF12,NCOA2,NFIC,SSBP2,SSBP3,NKX3-1,AR,SMARCC1,NCOR2	7.09e-07	7.09e-07	RNA polymerase II regulatory region DNA binding
26	GO:0046483	KDM1A,CREBBP,NFIX,RTEL1-TNFRSF6B,HMGB3,PIAS1,ARID1B,CCAR1,HMG20B,SMARCD1,SMARCE1,PIAS2,TIGAR,SMARCA2,NCOA1,RCOR1,CIRBP,NDUFB7,SMARCB1,SNRPD3,TCF20,PRPF6,RPRD1B,TRPS1,SUGP1,SMARCD2,ATN1,TCERG1,ARID1A,IRF2BPL,RBM25,TRIM25,TRIM24,XPO5,SMARCA4,FOXA1,SSBP4,GDF15,PIAS3,DPF2,TBX3,ACTL6A,SSB,SMARCC2,TCF12,NCOA2,NCOR1,NFIC,HDGF,HNRNPLL,SSBP2,OGT,SSBP3,HOXB13,CTBP1,NACC1,HMGB2,TRA2A,NKX3-1,SRRM2,AR,POLR1C,…	7.55e-13	7.55e-13	heterocycle metabolic process							31	GO:0000978	SMARCE1,SMARCB1,SMARCD2,TRIM24,SMARCA4,SSBP4,DPF2,TBX3,ACTL6A,SMARCC2,TCF12,NCOA2,NFIC,SSBP2,SSBP3,NKX3-1,AR,SMARCC1	6.05e-07	6.05e-07	RNA polymerase II proximal promoter sequence-specific DNA binding
27	GO:0034641	KDM1A,CREBBP,NFIX,RTEL1-TNFRSF6B,HMGB3,PIAS1,ARID1B,CCAR1,HMG20B,SMARCD1,SMARCE1,PIAS2,TIGAR,SMARCA2,NCOA1,RCOR1,CIRBP,NDUFB7,SMARCB1,SNRPD3,TCF20,PRPF6,RPRD1B,TRPS1,SUGP1,SMARCD2,ATN1,TCERG1,ARID1A,IRF2BPL,RBM25,TRIM25,TRIM24,XPO5,SMARCA4,FOXA1,SSBP4,GDF15,EIF3G,PIAS3,DAP3,DPF2,TBX3,ACTL6A,SSB,SMARCC2,TCF12,NCOA2,NCOR1,NFIC,HDGF,HNRNPLL,SSBP2,OGT,SSBP3,HOXB13,CTBP1,NACC1,HMGB2,TRA2A,NKX3-1,SRRM2…	1.47e-12	1.47e-12	cellular nitrogen compound metabolic process							28	GO:0000976	CREBBP,CCAR1,SMARCE1,SMARCB1,TRPS1,SMARCD2,TRIM24,SMARCA4,SSBP4,DPF2,TBX3,ACTL6A,SMARCC2,TCF12,NCOA2,NFIC,SSBP2,SSBP3,HMGB2,NKX3-1,AR,SMARCC1	5.25e-07	5.25e-07	transcription regulatory region sequence-specific DNA binding
28	GO:0006139	KDM1A,CREBBP,NFIX,RTEL1-TNFRSF6B,HMGB3,PIAS1,ARID1B,CCAR1,HMG20B,SMARCD1,SMARCE1,PIAS2,TIGAR,SMARCA2,NCOA1,RCOR1,CIRBP,NDUFB7,SMARCB1,SNRPD3,TCF20,PRPF6,RPRD1B,TRPS1,SUGP1,SMARCD2,ATN1,TCERG1,ARID1A,IRF2BPL,RBM25,TRIM25,TRIM24,XPO5,SMARCA4,FOXA1,SSBP4,GDF15,PIAS3,DPF2,TBX3,ACTL6A,SSB,SMARCC2,TCF12,NCOA2,NCOR1,NFIC,HDGF,HNRNPLL,SSBP2,OGT,SSBP3,HOXB13,CTBP1,NACC1,HMGB2,TRA2A,NKX3-1,SRRM2,AR,POLR1C,…	1.44e-13	1.44e-13	nucleobase-containing compound metabolic process							29	GO:0000987	CREBBP,SMARCE1,SMARCB1,SMARCD2,TRIM24,SMARCA4,SSBP4,DPF2,TBX3,ACTL6A,SMARCC2,TCF12,NCOA2,NFIC,SSBP2,SSBP3,NKX3-1,AR,SMARCC1	1.33e-07	1.33e-07	proximal promoter sequence-specific DNA binding
29	GO:0090304	KDM1A,CREBBP,NFIX,RTEL1-TNFRSF6B,HMGB3,PIAS1,ARID1B,CCAR1,HMG20B,SMARCD1,SMARCE1,PIAS2,TIGAR,SMARCA2,NCOA1,RCOR1,CIRBP,SMARCB1,SNRPD3,TCF20,PRPF6,RPRD1B,TRPS1,SUGP1,SMARCD2,ATN1,TCERG1,ARID1A,IRF2BPL,RBM25,TRIM25,TRIM24,XPO5,SMARCA4,FOXA1,SSBP4,GDF15,PIAS3,DPF2,TBX3,ACTL6A,SSB,SMARCC2,TCF12,NCOA2,NCOR1,NFIC,HDGF,HNRNPLL,SSBP2,OGT,SSBP3,HOXB13,CTBP1,NACC1,HMGB2,TRA2A,NKX3-1,SRRM2,AR,POLR1C,HCFC1,G…	3.08e-15	3.08e-15	nucleic acid metabolic process							11	GO:0016922	SMARCE1,NCOA1,ARID1A,TRIM24,NCOA2,NCOR1,NCOR2	4.58e-08	4.58e-08	nuclear receptor binding
30	GO:0016070	KDM1A,CREBBP,NFIX,HMGB3,PIAS1,ARID1B,CCAR1,HMG20B,SMARCD1,SMARCE1,PIAS2,SMARCA2,NCOA1,RCOR1,CIRBP,SMARCB1,SNRPD3,TCF20,PRPF6,RPRD1B,TRPS1,SUGP1,SMARCD2,ATN1,TCERG1,ARID1A,IRF2BPL,RBM25,TRIM25,TRIM24,XPO5,SMARCA4,FOXA1,SSBP4,GDF15,PIAS3,DPF2,TBX3,ACTL6A,SSB,SMARCC2,TCF12,NCOA2,NCOR1,NFIC,HDGF,HNRNPLL,SSBP2,OGT,SSBP3,HOXB13,CTBP1,NACC1,HMGB2,TRA2A,NKX3-1,SRRM2,AR,POLR1C,HCFC1,GOLGB1,SMARCC1,CTBP2,C…	5.48e-15	5.48e-15	RNA metabolic process							15	GO:0003682	KDM1A,CREBBP,SMARCD1,SMARCE1,SMARCA2,NCOA1,SMARCB1,TRPS1,SMARCD2,ARID1A,TRIM24,SMARCA4,ACTL6A,SMARCC2,NCOA2,AR,HCFC1,SMARCC1,CTBP2,NCOR2	4.41e-08	4.41e-08	chromatin binding
31	GO:0044249	KDM1A,CREBBP,NFIX,RTEL1-TNFRSF6B,HMGB3,PIAS1,ARID1B,CCAR1,HMG20B,SMARCD1,SMARCE1,PIAS2,TIGAR,SMARCA2,NCOA1,RCOR1,CIRBP,SMARCB1,SNRPD3,TCF20,PRPF6,RPRD1B,TRPS1,SMARCD2,ATN1,TCERG1,ARID1A,APOA1,IRF2BPL,TRIM25,TRIM24,C3,SMARCA4,FOXA1,SSBP4,GDF15,EIF3G,PIAS3,DAP3,DPF2,TBX3,ACTL6A,SMARCC2,TCF12,NCOA2,NCOR1,NFIC,HDGF,SSBP2,OGT,SSBP3,HOXB13,CTBP1,NACC1,HMGB2,NKX3-1,AR,POLR1C,HCFC1,GOLGB1,SMARCC1,XXYLT1,…	7.77e-10	7.77e-10	cellular biosynthetic process							8	GO:0051427	KDM1A,PIAS1,SMARCE1,PIAS2,NCOA1,PRPF6,ARID1A,TRIM24,SMARCA4,NCOA2,NCOR1,NKX3-1,CTBP2,NCOR2	4.06e-09	4.06e-09	hormone receptor binding
32	GO:0044271	KDM1A,CREBBP,NFIX,HMGB3,PIAS1,ARID1B,CCAR1,HMG20B,SMARCD1,SMARCE1,PIAS2,TIGAR,SMARCA2,NCOA1,RCOR1,CIRBP,SMARCB1,SNRPD3,TCF20,PRPF6,RPRD1B,TRPS1,SMARCD2,ATN1,TCERG1,ARID1A,IRF2BPL,TRIM25,TRIM24,SMARCA4,FOXA1,SSBP4,GDF15,EIF3G,PIAS3,DAP3,DPF2,TBX3,ACTL6A,SMARCC2,TCF12,NCOA2,NCOR1,NFIC,HDGF,SSBP2,OGT,SSBP3,HOXB13,CTBP1,NACC1,HMGB2,NKX3-1,AR,POLR1C,HCFC1,GOLGB1,SMARCC1,CTBP2,CSTF3,TBL1XR1,EPM2AIP1,BC…	1.04e-10	1.04e-10	cellular nitrogen compound biosynthetic process							10	GO:0035257	KDM1A,PIAS1,SMARCE1,PIAS2,NCOA1,PRPF6,ARID1A,TRIM24,SMARCA4,NCOA2,NCOR1,NKX3-1,CTBP2,NCOR2	4.83e-10	4.83e-10	nuclear hormone receptor binding
33	GO:0018130	KDM1A,CREBBP,NFIX,HMGB3,PIAS1,ARID1B,CCAR1,HMG20B,SMARCD1,SMARCE1,PIAS2,TIGAR,SMARCA2,NCOA1,RCOR1,SMARCB1,SNRPD3,TCF20,PRPF6,RPRD1B,TRPS1,SMARCD2,ATN1,TCERG1,ARID1A,IRF2BPL,TRIM25,TRIM24,SMARCA4,FOXA1,SSBP4,GDF15,PIAS3,DPF2,TBX3,ACTL6A,SMARCC2,TCF12,NCOA2,NCOR1,NFIC,HDGF,SSBP2,OGT,SSBP3,HOXB13,CTBP1,NACC1,HMGB2,NKX3-1,AR,POLR1C,HCFC1,GOLGB1,SMARCC1,CTBP2,CSTF3,TBL1XR1,EPM2AIP1,BCL9L,TCEA1,NCOR2,G…	1.9e-10	1.9e-10	heterocycle biosynthetic process							21	GO:0003677	KDM1A,CREBBP,NFIX,RTEL1-TNFRSF6B,HMGB3,PIAS1,ARID1B,CCAR1,HMG20B,SMARCE1,PIAS2,SMARCA2,NCOA1,RCOR1,SMARCB1,TCF20,TRPS1,SMARCD2,ARID1A,TRIM24,SMARCA4,FOXA1,SSBP4,DPF2,TBX3,ACTL6A,SMARCC2,TCF12,NCOA2,NCOR1,NFIC,HDGF,SSBP2,SSBP3,HOXB13,HMGB2,NKX3-1,AR,POLR1C,GOLGB1,SMARCC1,TBL1XR1,EPM2AIP1,TOP1MT,TCEA1,NCOR2,RTEL1,GTF2I	1.16e-11	1.16e-11	DNA binding
34	GO:0019438	KDM1A,CREBBP,NFIX,HMGB3,PIAS1,ARID1B,CCAR1,HMG20B,SMARCD1,SMARCE1,PIAS2,TIGAR,SMARCA2,NCOA1,RCOR1,SMARCB1,SNRPD3,TCF20,PRPF6,RPRD1B,TRPS1,SMARCD2,ATN1,TCERG1,ARID1A,IRF2BPL,TRIM25,TRIM24,SMARCA4,FOXA1,SSBP4,GDF15,PIAS3,DPF2,TBX3,ACTL6A,SMARCC2,TCF12,NCOA2,NCOR1,NFIC,HDGF,SSBP2,OGT,SSBP3,HOXB13,CTBP1,NACC1,HMGB2,NKX3-1,AR,POLR1C,HCFC1,GOLGB1,SMARCC1,CTBP2,CSTF3,TBL1XR1,EPM2AIP1,BCL9L,TCEA1,NCOR2,G…	2.03e-10	2.03e-10	aromatic compound biosynthetic process							4	GO:1901363	KDM1A,CREBBP,NFIX,RTEL1-TNFRSF6B,HMGB3,PIAS1,ARID1B,CCAR1,HMG20B,SMARCE1,PIAS2,SMARCA2,NCOA1,RCOR1,CIRBP,SMARCB1,SNRPD3,TCF20,PRPF6,TRPS1,SUGP1,SMARCD2,TCERG1,CSNK1A1,HRG,ARID1A,RBM25,TRIM25,TRIM24,XPO5,SMARCA4,FOXA1,SSBP4,EIF3G,DAP3,DPF2,TBX3,ACTL6A,SSB,SMARCC2,TCF12,NCOA2,NCOR1,NFIC,HDGF,HNRNPLL,SSBP2,SSBP3,CSRP1,HOXB13,CTBP1,HMGB2,TRA2A,NKX3-1,SRRM2,AR,HSPA4,POLR1C,GOLGB1,SMARCC1,CTBP2,CSTF3,T…	8.13e-12	8.13e-12	heterocyclic compound binding
35	GO:0034654	KDM1A,CREBBP,NFIX,HMGB3,PIAS1,ARID1B,CCAR1,HMG20B,SMARCD1,SMARCE1,PIAS2,TIGAR,SMARCA2,NCOA1,RCOR1,SMARCB1,SNRPD3,TCF20,PRPF6,RPRD1B,TRPS1,SMARCD2,ATN1,TCERG1,ARID1A,IRF2BPL,TRIM25,TRIM24,SMARCA4,FOXA1,SSBP4,GDF15,PIAS3,DPF2,TBX3,ACTL6A,SMARCC2,TCF12,NCOA2,NCOR1,NFIC,HDGF,SSBP2,OGT,SSBP3,HOXB13,CTBP1,NACC1,HMGB2,NKX3-1,AR,POLR1C,HCFC1,GOLGB1,SMARCC1,CTBP2,CSTF3,TBL1XR1,EPM2AIP1,BCL9L,TCEA1,NCOR2,G…	9.45e-11	9.45e-11	nucleobase-containing compound biosynthetic process							17	GO:0097159	KDM1A,CREBBP,NFIX,RTEL1-TNFRSF6B,HMGB3,PIAS1,ARID1B,CCAR1,HMG20B,SMARCE1,PIAS2,SMARCA2,NCOA1,RCOR1,CIRBP,SMARCB1,SNRPD3,TCF20,PRPF6,TRPS1,SUGP1,SMARCD2,TCERG1,CSNK1A1,HRG,ARID1A,APOA1,RBM25,TRIM25,TRIM24,XPO5,SMARCA4,FOXA1,SSBP4,EIF3G,DAP3,DPF2,TBX3,ACTL6A,SSB,SMARCC2,TCF12,NCOA2,NCOR1,NFIC,HDGF,HNRNPLL,SSBP2,SSBP3,CSRP1,HOXB13,CTBP1,HMGB2,TRA2A,NKX3-1,SRRM2,AR,HSPA4,POLR1C,GOLGB1,SMARCC1,CTBP2,C…	3.74e-12	3.74e-12	organic cyclic compound binding
36	GO:0032774	KDM1A,CREBBP,NFIX,HMGB3,PIAS1,ARID1B,CCAR1,HMG20B,SMARCD1,SMARCE1,PIAS2,SMARCA2,NCOA1,RCOR1,SMARCB1,SNRPD3,TCF20,PRPF6,RPRD1B,TRPS1,SMARCD2,ATN1,TCERG1,ARID1A,IRF2BPL,TRIM25,TRIM24,SMARCA4,FOXA1,SSBP4,GDF15,PIAS3,DPF2,TBX3,ACTL6A,SMARCC2,TCF12,NCOA2,NCOR1,NFIC,HDGF,SSBP2,OGT,SSBP3,HOXB13,CTBP1,NACC1,HMGB2,NKX3-1,AR,POLR1C,HCFC1,GOLGB1,SMARCC1,CTBP2,CSTF3,TBL1XR1,EPM2AIP1,BCL9L,TCEA1,NCOR2,GTF2I	9.67e-13	9.67e-13	RNA biosynthetic process							19	GO:0001067	KDM1A,CREBBP,CCAR1,SMARCE1,SMARCA2,RCOR1,SMARCB1,TCF20,TRPS1,SMARCD2,TRIM24,SMARCA4,FOXA1,SSBP4,DPF2,TBX3,ACTL6A,SMARCC2,TCF12,NCOA2,NCOR1,NFIC,SSBP2,SSBP3,HMGB2,NKX3-1,AR,SMARCC1,TBL1XR1,NCOR2	1.77e-12	1.77e-12	regulatory region nucleic acid binding
37	GO:0097659	KDM1A,CREBBP,NFIX,HMGB3,PIAS1,ARID1B,CCAR1,HMG20B,SMARCD1,SMARCE1,PIAS2,SMARCA2,NCOA1,RCOR1,SMARCB1,SNRPD3,TCF20,PRPF6,RPRD1B,TRPS1,SMARCD2,ATN1,TCERG1,ARID1A,IRF2BPL,TRIM25,TRIM24,SMARCA4,FOXA1,SSBP4,GDF15,PIAS3,DPF2,TBX3,ACTL6A,SMARCC2,TCF12,NCOA2,NCOR1,NFIC,HDGF,SSBP2,OGT,SSBP3,HOXB13,CTBP1,NACC1,HMGB2,NKX3-1,AR,POLR1C,HCFC1,GOLGB1,SMARCC1,CTBP2,CSTF3,TBL1XR1,EPM2AIP1,BCL9L,TCEA1,NCOR2,GTF2I	7.89e-13	7.89e-13	nucleic acid-templated transcription							25	GO:0044212	KDM1A,CREBBP,CCAR1,SMARCE1,SMARCA2,RCOR1,SMARCB1,TCF20,TRPS1,SMARCD2,TRIM24,SMARCA4,FOXA1,SSBP4,DPF2,TBX3,ACTL6A,SMARCC2,TCF12,NCOA2,NCOR1,NFIC,SSBP2,SSBP3,HMGB2,NKX3-1,AR,SMARCC1,TBL1XR1,NCOR2	1.72e-12	1.72e-12	transcription regulatory region DNA binding
38	GO:0034645	KDM1A,CREBBP,NFIX,RTEL1-TNFRSF6B,HMGB3,PIAS1,ARID1B,CCAR1,HMG20B,SMARCD1,SMARCE1,PIAS2,SMARCA2,NCOA1,RCOR1,CIRBP,SMARCB1,SNRPD3,TCF20,PRPF6,RPRD1B,TRPS1,SMARCD2,ATN1,TCERG1,ARID1A,APOA1,IRF2BPL,TRIM25,TRIM24,SMARCA4,FOXA1,SSBP4,GDF15,EIF3G,PIAS3,DAP3,DPF2,TBX3,ACTL6A,SMARCC2,TCF12,NCOA2,NCOR1,NFIC,HDGF,SSBP2,OGT,SSBP3,HOXB13,CTBP1,NACC1,HMGB2,NKX3-1,AR,POLR1C,HCFC1,GOLGB1,SMARCC1,XXYLT1,CTBP2,CST…	8.15e-13	8.15e-13	cellular macromolecule biosynthetic process							9	GO:0008134	KDM1A,CREBBP,PIAS1,SMARCE1,PIAS2,NCOA1,RCOR1,SMARCB1,PRPF6,TRPS1,TCERG1,ARID1A,TRIM24,SMARCA4,FOXA1,TBX3,TCF12,NCOA2,NCOR1,HDGF,CTBP1,HMGB2,NKX3-1,AR,HCFC1,CTBP2,NCOR2	2.06e-13	2.06e-13	transcription factor binding
39	GO:0006351	KDM1A,CREBBP,NFIX,HMGB3,PIAS1,ARID1B,CCAR1,HMG20B,SMARCD1,SMARCE1,PIAS2,SMARCA2,NCOA1,RCOR1,SMARCB1,SNRPD3,TCF20,PRPF6,RPRD1B,TRPS1,SMARCD2,ATN1,TCERG1,ARID1A,IRF2BPL,TRIM25,TRIM24,SMARCA4,FOXA1,SSBP4,GDF15,PIAS3,DPF2,TBX3,ACTL6A,SMARCC2,TCF12,NCOA2,NCOR1,NFIC,HDGF,SSBP2,OGT,SSBP3,HOXB13,CTBP1,NACC1,HMGB2,NKX3-1,AR,POLR1C,HCFC1,GOLGB1,SMARCC1,CTBP2,CSTF3,TBL1XR1,EPM2AIP1,BCL9L,TCEA1,NCOR2,GTF2I	6.34e-13	6.34e-13	transcription, DNA-templated							18	GO:0003676	KDM1A,CREBBP,NFIX,RTEL1-TNFRSF6B,HMGB3,PIAS1,ARID1B,CCAR1,HMG20B,SMARCE1,PIAS2,SMARCA2,NCOA1,RCOR1,CIRBP,SMARCB1,SNRPD3,TCF20,PRPF6,TRPS1,SUGP1,SMARCD2,TCERG1,ARID1A,RBM25,TRIM25,TRIM24,XPO5,SMARCA4,FOXA1,SSBP4,EIF3G,DAP3,DPF2,TBX3,ACTL6A,SSB,SMARCC2,TCF12,NCOA2,NCOR1,NFIC,HDGF,HNRNPLL,SSBP2,SSBP3,CSRP1,HOXB13,HMGB2,TRA2A,NKX3-1,SRRM2,AR,POLR1C,GOLGB1,SMARCC1,CSTF3,TBL1XR1,EPM2AIP1,TOP1MT,TCEA1,N…	1.59e-13	1.59e-13	nucleic acid binding
40	GO:0006366	KDM1A,CREBBP,NFIX,PIAS1,ARID1B,HMG20B,SMARCD1,SMARCE1,PIAS2,SMARCA2,NCOA1,RCOR1,SMARCB1,SNRPD3,TCF20,PRPF6,RPRD1B,TRPS1,SMARCD2,ATN1,TCERG1,ARID1A,IRF2BPL,TRIM24,SMARCA4,FOXA1,SSBP4,GDF15,PIAS3,DPF2,TBX3,ACTL6A,SMARCC2,TCF12,NCOA2,NCOR1,NFIC,HDGF,SSBP2,OGT,SSBP3,HOXB13,CTBP1,HMGB2,NKX3-1,AR,HCFC1,SMARCC1,CTBP2,CSTF3,TBL1XR1,EPM2AIP1,BCL9L,TCEA1,NCOR2,GTF2I	1.49e-15	1.49e-15	transcription by RNA polymerase II							36	GO:0140110	KDM1A,CREBBP,NFIX,PIAS1,ARID1B,CCAR1,HMG20B,SMARCD1,SMARCE1,PIAS2,SMARCA2,NCOA1,RCOR1,SMARCB1,TCF20,PRPF6,TRPS1,SMARCD2,ATN1,TCERG1,ARID1A,TRIM25,TRIM24,SMARCA4,FOXA1,SSBP4,DPF2,TBX3,ACTL6A,SMARCC2,TCF12,NCOA2,NCOR1,NFIC,HDGF,SSBP2,SSBP3,HOXB13,CTBP1,HMGB2,NKX3-1,AR,HCFC1,GOLGB1,SMARCC1,CTBP2,TBL1XR1,EPM2AIP1,BCL9L,NCOR2,GTF2I	1.98e-17	1.98e-17	transcription regulator activity
41	GO:0022411	SMARCD1,SMARCE1,TIGAR,SMARCB1,SMARCD2,CSNK1A1,ARID1A,SMARCA4,DAP3,SMARCC2,GSN,HMGB2,SMARCC1	0.0172	0.0172	cellular component disassembly							38	GO:0003713	KDM1A,CREBBP,PIAS1,ARID1B,CCAR1,SMARCD1,SMARCE1,PIAS2,SMARCA2,NCOA1,SMARCB1,TCF20,PRPF6,SMARCD2,TCERG1,ARID1A,TRIM24,SMARCA4,ACTL6A,SMARCC2,NCOA2,HCFC1,SMARCC1,CTBP2,BCL9L	1.66e-18	1.66e-18	transcription coactivator activity
42	GO:0032984	SMARCD1,SMARCE1,SMARCB1,SMARCD2,CSNK1A1,ARID1A,SMARCA4,DAP3,SMARCC2,GSN,SMARCC1	0.00422	0.00422	protein-containing complex disassembly							37	GO:0003712	KDM1A,CREBBP,PIAS1,ARID1B,CCAR1,SMARCD1,SMARCE1,PIAS2,SMARCA2,NCOA1,RCOR1,SMARCB1,TCF20,PRPF6,SMARCD2,ATN1,TCERG1,ARID1A,TRIM24,SMARCA4,ACTL6A,SMARCC2,NCOA2,NCOR1,HDGF,CTBP1,HCFC1,SMARCC1,CTBP2,TBL1XR1,BCL9L,NCOR2	1.65e-20	1.65e-20	transcription coregulator activity
43	GO:0032986	SMARCD1,SMARCE1,SMARCB1,SMARCD2,ARID1A,SMARCA4,SMARCC2,SMARCC1	2.75e-10	2.75e-10	protein-DNA complex disassembly
44	GO:0050789	KDM1A,CREBBP,NFIX,RTEL1-TNFRSF6B,HMGB3,PIAS1,ARID1B,CCAR1,HMG20B,SMARCD1,SMARCE1,PIAS2,TIGAR,PCM1,SMARCA2,NCOA1,RCOR1,CIRBP,SMARCB1,TCF20,PRPF6,RPRD1B,TRPS1,SMARCD2,ATN1,TCERG1,CSNK1A1,HRG,PPM1G,ARID1A,APOA1,FKBP15,IRF2BPL,RBM25,TRIM25,TRIM24,XPO5,C3,SMARCA4,FOXA1,SSBP4,GDF15,PSME3,PIAS3,DAP3,DPF2,TBX3,ACTL6A,SSB,SMARCC2,TCF12,NCOA2,NCOR1,CEP131,NFIC,HDGF,HNRNPLL,SSBP2,OGT,GSN,ITIH2,SSBP3,HOXB13,…	0.0368	0.0368	regulation of biological process
45	GO:0048518	KDM1A,CREBBP,NFIX,PIAS1,ARID1B,CCAR1,HMG20B,SMARCD1,SMARCE1,PIAS2,TIGAR,PCM1,SMARCA2,NCOA1,CIRBP,SMARCB1,TCF20,PRPF6,RPRD1B,TRPS1,SMARCD2,TCERG1,CSNK1A1,HRG,ARID1A,APOA1,IRF2BPL,TRIM25,TRIM24,XPO5,C3,SMARCA4,FOXA1,SSBP4,GDF15,PSME3,PIAS3,TBX3,ACTL6A,SMARCC2,TCF12,NCOA2,NCOR1,CEP131,NFIC,HNRNPLL,SSBP2,OGT,GSN,SSBP3,CTBP1,NACC1,HMGB2,NKX3-1,AR,POLR1C,SRGAP2C,HCFC1,SMARCC1,CTBP2,TBL1XR1,EPM2AIP1,SMT…	4.95e-08	4.95e-08	positive regulation of biological process
46	GO:0048519	KDM1A,CREBBP,NFIX,HMGB3,PIAS1,CCAR1,HMG20B,SMARCE1,PIAS2,TIGAR,PCM1,SMARCA2,RCOR1,CIRBP,SMARCB1,TRPS1,ATN1,TCERG1,CSNK1A1,HRG,PPM1G,ARID1A,APOA1,FKBP15,IRF2BPL,TRIM25,TRIM24,XPO5,C3,SMARCA4,FOXA1,GDF15,PSME3,PIAS3,TBX3,SSB,SMARCC2,NCOA2,NCOR1,NFIC,HDGF,OGT,GSN,ITIH2,HOXB13,CTBP1,NACC1,HMGB2,NKX3-1,AR,SRGAP2C,HCFC1,SMARCC1,CTBP2,TBL1XR1,BCL9L,SRGAP2B,NCOR2,ATXN2,C4A,RTEL1,GTF2I,SRGAP2	2.2e-07	2.2e-07	negative regulation of biological process
47	GO:0019222	KDM1A,CREBBP,NFIX,RTEL1-TNFRSF6B,HMGB3,PIAS1,ARID1B,CCAR1,HMG20B,SMARCD1,SMARCE1,PIAS2,TIGAR,SMARCA2,NCOA1,RCOR1,CIRBP,SMARCB1,TCF20,PRPF6,RPRD1B,TRPS1,SMARCD2,ATN1,TCERG1,CSNK1A1,HRG,ARID1A,APOA1,FKBP15,IRF2BPL,RBM25,TRIM25,TRIM24,XPO5,C3,SMARCA4,FOXA1,SSBP4,GDF15,PSME3,PIAS3,DPF2,TBX3,ACTL6A,SSB,SMARCC2,TCF12,NCOA2,NCOR1,NFIC,HDGF,HNRNPLL,SSBP2,OGT,GSN,ITIH2,SSBP3,HOXB13,CTBP1,NACC1,HMGB2,NKX3-…	1.7e-10	1.7e-10	regulation of metabolic process
48	GO:0009889	KDM1A,CREBBP,NFIX,HMGB3,PIAS1,ARID1B,CCAR1,HMG20B,SMARCD1,SMARCE1,PIAS2,TIGAR,SMARCA2,NCOA1,RCOR1,CIRBP,SMARCB1,TCF20,PRPF6,RPRD1B,TRPS1,SMARCD2,ATN1,TCERG1,ARID1A,APOA1,IRF2BPL,TRIM25,TRIM24,C3,SMARCA4,FOXA1,SSBP4,GDF15,PIAS3,DPF2,TBX3,ACTL6A,SMARCC2,TCF12,NCOA2,NCOR1,NFIC,HDGF,SSBP2,OGT,SSBP3,HOXB13,CTBP1,NACC1,HMGB2,NKX3-1,AR,HCFC1,GOLGB1,SMARCC1,CTBP2,TBL1XR1,EPM2AIP1,BCL9L,TCEA1,NCOR2,ATXN2,…	7.31e-12	7.31e-12	regulation of biosynthetic process
49	GO:0080090	KDM1A,CREBBP,NFIX,RTEL1-TNFRSF6B,HMGB3,PIAS1,ARID1B,CCAR1,HMG20B,SMARCD1,SMARCE1,PIAS2,TIGAR,SMARCA2,NCOA1,RCOR1,CIRBP,SMARCB1,TCF20,PRPF6,RPRD1B,TRPS1,SMARCD2,ATN1,TCERG1,CSNK1A1,HRG,ARID1A,APOA1,IRF2BPL,RBM25,TRIM25,TRIM24,C3,SMARCA4,FOXA1,SSBP4,GDF15,PSME3,PIAS3,DPF2,TBX3,ACTL6A,SMARCC2,TCF12,NCOA2,NCOR1,NFIC,HDGF,HNRNPLL,SSBP2,OGT,GSN,ITIH2,SSBP3,HOXB13,CTBP1,NACC1,HMGB2,NKX3-1,AR,HCFC1,GOLGB…	6.19e-10	6.19e-10	regulation of primary metabolic process
50	GO:0060255	KDM1A,CREBBP,NFIX,RTEL1-TNFRSF6B,HMGB3,PIAS1,ARID1B,CCAR1,HMG20B,SMARCD1,SMARCE1,PIAS2,TIGAR,SMARCA2,NCOA1,RCOR1,CIRBP,SMARCB1,TCF20,PRPF6,RPRD1B,TRPS1,SMARCD2,ATN1,TCERG1,CSNK1A1,HRG,ARID1A,APOA1,IRF2BPL,RBM25,TRIM25,TRIM24,XPO5,C3,SMARCA4,FOXA1,SSBP4,GDF15,PSME3,PIAS3,DPF2,TBX3,ACTL6A,SSB,SMARCC2,TCF12,NCOA2,NCOR1,NFIC,HDGF,HNRNPLL,SSBP2,OGT,GSN,ITIH2,SSBP3,HOXB13,CTBP1,NACC1,HMGB2,NKX3-1,AR,PO…	5.15e-11	5.15e-11	regulation of macromolecule metabolic process
51	GO:0010556	KDM1A,CREBBP,NFIX,HMGB3,PIAS1,ARID1B,CCAR1,HMG20B,SMARCD1,SMARCE1,PIAS2,SMARCA2,NCOA1,RCOR1,CIRBP,SMARCB1,TCF20,PRPF6,RPRD1B,TRPS1,SMARCD2,ATN1,TCERG1,ARID1A,IRF2BPL,TRIM25,TRIM24,SMARCA4,FOXA1,SSBP4,GDF15,PIAS3,DPF2,TBX3,ACTL6A,SMARCC2,TCF12,NCOA2,NCOR1,NFIC,HDGF,SSBP2,OGT,SSBP3,HOXB13,CTBP1,NACC1,HMGB2,NKX3-1,AR,HCFC1,GOLGB1,SMARCC1,CTBP2,TBL1XR1,EPM2AIP1,BCL9L,TCEA1,NCOR2,ATXN2,GTF2I	2.82e-10	2.82e-10	regulation of macromolecule biosynthetic process
52	GO:0010468	KDM1A,CREBBP,NFIX,HMGB3,PIAS1,ARID1B,CCAR1,HMG20B,SMARCD1,SMARCE1,PIAS2,SMARCA2,NCOA1,RCOR1,CIRBP,SMARCB1,TCF20,PRPF6,RPRD1B,TRPS1,SMARCD2,ATN1,TCERG1,HRG,ARID1A,IRF2BPL,RBM25,TRIM25,TRIM24,XPO5,C3,SMARCA4,FOXA1,SSBP4,GDF15,PIAS3,DPF2,TBX3,ACTL6A,SSB,SMARCC2,TCF12,NCOA2,NCOR1,NFIC,HDGF,HNRNPLL,SSBP2,OGT,GSN,SSBP3,HOXB13,CTBP1,NACC1,HMGB2,NKX3-1,AR,POLR1C,HCFC1,GOLGB1,SMARCC1,CTBP2,TBL1XR1,EPM2AIP…	2.17e-13	2.17e-13	regulation of gene expression
53	GO:0009893	KDM1A,CREBBP,NFIX,PIAS1,ARID1B,CCAR1,SMARCD1,SMARCE1,PIAS2,TIGAR,SMARCA2,NCOA1,CIRBP,SMARCB1,TCF20,PRPF6,RPRD1B,TRPS1,SMARCD2,TCERG1,CSNK1A1,ARID1A,APOA1,IRF2BPL,TRIM24,C3,SMARCA4,FOXA1,SSBP4,GDF15,PSME3,PIAS3,TBX3,ACTL6A,SMARCC2,TCF12,NCOA2,NCOR1,NFIC,HNRNPLL,SSBP2,OGT,GSN,SSBP3,CTBP1,HMGB2,NKX3-1,AR,POLR1C,HCFC1,SMARCC1,CTBP2,TBL1XR1,EPM2AIP1,BCL9L,NCOR2,HBB,RTEL1	2.78e-13	2.78e-13	positive regulation of metabolic process
54	GO:0010604	KDM1A,CREBBP,NFIX,PIAS1,ARID1B,CCAR1,SMARCD1,SMARCE1,PIAS2,TIGAR,SMARCA2,NCOA1,CIRBP,SMARCB1,TCF20,PRPF6,RPRD1B,TRPS1,SMARCD2,TCERG1,CSNK1A1,ARID1A,IRF2BPL,TRIM24,C3,SMARCA4,FOXA1,SSBP4,GDF15,PSME3,PIAS3,TBX3,ACTL6A,SMARCC2,TCF12,NCOA2,NCOR1,NFIC,HNRNPLL,SSBP2,OGT,GSN,SSBP3,CTBP1,HMGB2,NKX3-1,AR,POLR1C,HCFC1,SMARCC1,CTBP2,TBL1XR1,EPM2AIP1,BCL9L,NCOR2,RTEL1	4.22e-13	4.22e-13	positive regulation of macromolecule metabolic process
55	GO:0010628	KDM1A,CREBBP,NFIX,PIAS1,ARID1B,SMARCD1,PIAS2,SMARCA2,NCOA1,CIRBP,SMARCB1,TCF20,PRPF6,RPRD1B,TRPS1,ARID1A,IRF2BPL,TRIM24,C3,SMARCA4,FOXA1,SSBP4,PIAS3,TBX3,SMARCC2,TCF12,NCOA2,NCOR1,NFIC,HNRNPLL,SSBP2,OGT,GSN,SSBP3,HMGB2,NKX3-1,AR,POLR1C,HCFC1,SMARCC1,CTBP2,TBL1XR1,BCL9L,NCOR2	1.8e-13	1.8e-13	positive regulation of gene expression
56	GO:0009891	KDM1A,CREBBP,NFIX,PIAS1,ARID1B,CCAR1,SMARCD1,SMARCE1,PIAS2,SMARCA2,NCOA1,CIRBP,SMARCB1,TCF20,PRPF6,RPRD1B,TRPS1,SMARCD2,TCERG1,ARID1A,APOA1,IRF2BPL,TRIM24,SMARCA4,FOXA1,SSBP4,TBX3,ACTL6A,SMARCC2,TCF12,NCOA2,NFIC,SSBP2,OGT,SSBP3,HMGB2,NKX3-1,AR,HCFC1,SMARCC1,CTBP2,TBL1XR1,EPM2AIP1,BCL9L,HBB	5.3e-14	5.3e-14	positive regulation of biosynthetic process
57	GO:0010557	KDM1A,CREBBP,NFIX,PIAS1,ARID1B,CCAR1,SMARCD1,SMARCE1,PIAS2,SMARCA2,NCOA1,CIRBP,SMARCB1,TCF20,PRPF6,RPRD1B,TRPS1,SMARCD2,TCERG1,ARID1A,IRF2BPL,TRIM24,SMARCA4,FOXA1,SSBP4,TBX3,ACTL6A,SMARCC2,TCF12,NCOA2,NFIC,SSBP2,OGT,SSBP3,HMGB2,NKX3-1,AR,HCFC1,SMARCC1,CTBP2,TBL1XR1,EPM2AIP1,BCL9L	1.86e-13	1.86e-13	positive regulation of macromolecule biosynthetic process
58	GO:0051171	KDM1A,CREBBP,NFIX,RTEL1-TNFRSF6B,HMGB3,PIAS1,ARID1B,CCAR1,HMG20B,SMARCD1,SMARCE1,PIAS2,TIGAR,SMARCA2,NCOA1,RCOR1,CIRBP,SMARCB1,TCF20,PRPF6,RPRD1B,TRPS1,SMARCD2,ATN1,TCERG1,CSNK1A1,HRG,ARID1A,APOA1,IRF2BPL,RBM25,TRIM25,TRIM24,C3,SMARCA4,FOXA1,SSBP4,GDF15,PSME3,PIAS3,DPF2,TBX3,ACTL6A,SMARCC2,TCF12,NCOA2,NCOR1,NFIC,HDGF,HNRNPLL,SSBP2,OGT,GSN,ITIH2,SSBP3,HOXB13,CTBP1,NACC1,HMGB2,NKX3-1,AR,HCFC1,GOLGB…	3.49e-11	3.49e-11	regulation of nitrogen compound metabolic process
59	GO:0051173	KDM1A,CREBBP,NFIX,PIAS1,ARID1B,CCAR1,SMARCD1,SMARCE1,PIAS2,TIGAR,SMARCA2,NCOA1,CIRBP,SMARCB1,TCF20,PRPF6,RPRD1B,TRPS1,SMARCD2,TCERG1,CSNK1A1,ARID1A,IRF2BPL,TRIM24,C3,SMARCA4,FOXA1,SSBP4,GDF15,PSME3,PIAS3,TBX3,ACTL6A,SMARCC2,TCF12,NCOA2,NFIC,HNRNPLL,SSBP2,OGT,GSN,SSBP3,CTBP1,HMGB2,NKX3-1,AR,HCFC1,SMARCC1,CTBP2,TBL1XR1,BCL9L,HBB,RTEL1	5.92e-12	5.92e-12	positive regulation of nitrogen compound metabolic process
60	GO:0009892	KDM1A,CREBBP,NFIX,PIAS1,CCAR1,HMG20B,SMARCE1,TIGAR,SMARCA2,RCOR1,CIRBP,SMARCB1,TRPS1,ATN1,TCERG1,HRG,ARID1A,FKBP15,IRF2BPL,TRIM24,XPO5,C3,SMARCA4,FOXA1,PIAS3,TBX3,SSB,SMARCC2,NCOA2,NCOR1,NFIC,HDGF,OGT,ITIH2,HOXB13,CTBP1,NACC1,HMGB2,NKX3-1,AR,HCFC1,SMARCC1,CTBP2,TBL1XR1,NCOR2,ATXN2,C4A,RTEL1	1.06e-08	1.06e-08	negative regulation of metabolic process
61	GO:0051172	KDM1A,CREBBP,NFIX,PIAS1,CCAR1,HMG20B,SMARCE1,TIGAR,SMARCA2,RCOR1,CIRBP,SMARCB1,TRPS1,ATN1,TCERG1,HRG,ARID1A,IRF2BPL,TRIM24,C3,SMARCA4,FOXA1,PIAS3,TBX3,SMARCC2,NCOA2,NCOR1,NFIC,HDGF,OGT,ITIH2,HOXB13,CTBP1,NACC1,HMGB2,NKX3-1,AR,HCFC1,SMARCC1,CTBP2,TBL1XR1,NCOR2,C4A,RTEL1	1.35e-09	1.35e-09	negative regulation of nitrogen compound metabolic process
62	GO:0010605	KDM1A,CREBBP,NFIX,PIAS1,CCAR1,HMG20B,SMARCE1,SMARCA2,RCOR1,CIRBP,SMARCB1,TRPS1,ATN1,TCERG1,HRG,ARID1A,IRF2BPL,TRIM24,XPO5,C3,SMARCA4,FOXA1,PIAS3,TBX3,SSB,SMARCC2,NCOA2,NCOR1,NFIC,HDGF,OGT,ITIH2,HOXB13,CTBP1,NACC1,HMGB2,NKX3-1,AR,HCFC1,SMARCC1,CTBP2,TBL1XR1,NCOR2,ATXN2,C4A,RTEL1	1.53e-08	1.53e-08	negative regulation of macromolecule metabolic process
63	GO:0010629	KDM1A,CREBBP,NFIX,PIAS1,SMARCE1,SMARCA2,RCOR1,CIRBP,TRPS1,ATN1,TCERG1,ARID1A,IRF2BPL,TRIM24,XPO5,SMARCA4,FOXA1,PIAS3,TBX3,SSB,SMARCC2,NCOA2,NCOR1,NFIC,HDGF,HOXB13,CTBP1,NACC1,HMGB2,NKX3-1,AR,HCFC1,CTBP2,TBL1XR1,NCOR2	1.11e-06	1.11e-06	negative regulation of gene expression
64	GO:0009890	KDM1A,CREBBP,NFIX,PIAS1,CCAR1,SMARCE1,TIGAR,SMARCA2,RCOR1,CIRBP,TRPS1,ATN1,TCERG1,ARID1A,IRF2BPL,TRIM24,SMARCA4,FOXA1,PIAS3,TBX3,SMARCC2,NCOA2,NCOR1,NFIC,HDGF,HOXB13,CTBP1,NACC1,HMGB2,NKX3-1,AR,HCFC1,CTBP2,TBL1XR1,NCOR2	3.23e-09	3.23e-09	negative regulation of biosynthetic process
65	GO:0010558	KDM1A,CREBBP,NFIX,PIAS1,CCAR1,SMARCE1,SMARCA2,RCOR1,CIRBP,TRPS1,ATN1,TCERG1,ARID1A,IRF2BPL,TRIM24,SMARCA4,FOXA1,PIAS3,TBX3,SMARCC2,NCOA2,NCOR1,NFIC,HDGF,HOXB13,CTBP1,NACC1,HMGB2,NKX3-1,AR,HCFC1,CTBP2,TBL1XR1,NCOR2	4e-09	4e-09	negative regulation of macromolecule biosynthetic process
66	GO:0050794	KDM1A,CREBBP,NFIX,RTEL1-TNFRSF6B,HMGB3,PIAS1,ARID1B,CCAR1,HMG20B,SMARCD1,SMARCE1,PIAS2,TIGAR,PCM1,SMARCA2,NCOA1,RCOR1,CIRBP,SMARCB1,TCF20,PRPF6,RPRD1B,TRPS1,SMARCD2,ATN1,TCERG1,CSNK1A1,HRG,PPM1G,ARID1A,APOA1,FKBP15,IRF2BPL,RBM25,TRIM25,TRIM24,XPO5,C3,SMARCA4,FOXA1,SSBP4,GDF15,PSME3,PIAS3,DAP3,DPF2,TBX3,ACTL6A,SMARCC2,TCF12,NCOA2,NCOR1,CEP131,NFIC,HDGF,HNRNPLL,SSBP2,OGT,GSN,ITIH2,SSBP3,HOXB13,CTBP…	0.0212	0.0212	regulation of cellular process
67	GO:0048522	KDM1A,CREBBP,NFIX,PIAS1,ARID1B,CCAR1,HMG20B,SMARCD1,SMARCE1,PIAS2,TIGAR,SMARCA2,NCOA1,CIRBP,SMARCB1,TCF20,PRPF6,RPRD1B,TRPS1,SMARCD2,TCERG1,CSNK1A1,HRG,ARID1A,APOA1,IRF2BPL,TRIM25,TRIM24,XPO5,C3,SMARCA4,FOXA1,SSBP4,GDF15,PSME3,PIAS3,TBX3,ACTL6A,SMARCC2,TCF12,NCOA2,CEP131,NFIC,HNRNPLL,SSBP2,OGT,GSN,SSBP3,CTBP1,NACC1,HMGB2,NKX3-1,AR,SRGAP2C,HCFC1,SMARCC1,CTBP2,TBL1XR1,EPM2AIP1,BCL9L,C4A,HBB,RTEL1	8.41e-08	8.41e-08	positive regulation of cellular process
68	GO:0031323	KDM1A,CREBBP,NFIX,RTEL1-TNFRSF6B,HMGB3,PIAS1,ARID1B,CCAR1,HMG20B,SMARCD1,SMARCE1,PIAS2,TIGAR,SMARCA2,NCOA1,RCOR1,CIRBP,SMARCB1,TCF20,PRPF6,RPRD1B,TRPS1,SMARCD2,ATN1,TCERG1,CSNK1A1,HRG,ARID1A,APOA1,FKBP15,IRF2BPL,RBM25,TRIM25,TRIM24,C3,SMARCA4,FOXA1,SSBP4,GDF15,PSME3,PIAS3,DPF2,TBX3,ACTL6A,SMARCC2,TCF12,NCOA2,NCOR1,NFIC,HDGF,HNRNPLL,SSBP2,OGT,GSN,ITIH2,SSBP3,HOXB13,CTBP1,NACC1,HMGB2,NKX3-1,AR,HCFC…	5.52e-11	5.52e-11	regulation of cellular metabolic process
69	GO:0031326	KDM1A,CREBBP,NFIX,HMGB3,PIAS1,ARID1B,CCAR1,HMG20B,SMARCD1,SMARCE1,PIAS2,TIGAR,SMARCA2,NCOA1,RCOR1,CIRBP,SMARCB1,TCF20,PRPF6,RPRD1B,TRPS1,SMARCD2,ATN1,TCERG1,ARID1A,APOA1,IRF2BPL,TRIM25,TRIM24,C3,SMARCA4,FOXA1,SSBP4,GDF15,PIAS3,DPF2,TBX3,ACTL6A,SMARCC2,TCF12,NCOA2,NCOR1,NFIC,HDGF,SSBP2,OGT,SSBP3,HOXB13,CTBP1,NACC1,HMGB2,NKX3-1,AR,HCFC1,GOLGB1,SMARCC1,CTBP2,TBL1XR1,EPM2AIP1,BCL9L,TCEA1,NCOR2,ATXN2,…	3.09e-12	3.09e-12	regulation of cellular biosynthetic process
70	GO:2000112	KDM1A,CREBBP,NFIX,HMGB3,PIAS1,ARID1B,CCAR1,HMG20B,SMARCD1,SMARCE1,PIAS2,SMARCA2,NCOA1,RCOR1,CIRBP,SMARCB1,TCF20,PRPF6,RPRD1B,TRPS1,SMARCD2,ATN1,TCERG1,ARID1A,IRF2BPL,TRIM25,TRIM24,SMARCA4,FOXA1,SSBP4,GDF15,PIAS3,DPF2,TBX3,ACTL6A,SMARCC2,TCF12,NCOA2,NCOR1,NFIC,HDGF,SSBP2,OGT,SSBP3,HOXB13,CTBP1,NACC1,HMGB2,NKX3-1,AR,HCFC1,GOLGB1,SMARCC1,CTBP2,TBL1XR1,EPM2AIP1,BCL9L,TCEA1,NCOR2,ATXN2,GTF2I	9.71e-11	9.71e-11	regulation of cellular macromolecule biosynthetic process
71	GO:0019219	KDM1A,CREBBP,NFIX,RTEL1-TNFRSF6B,HMGB3,PIAS1,ARID1B,CCAR1,HMG20B,SMARCD1,SMARCE1,PIAS2,TIGAR,SMARCA2,NCOA1,RCOR1,CIRBP,SMARCB1,TCF20,PRPF6,RPRD1B,TRPS1,SMARCD2,ATN1,TCERG1,ARID1A,IRF2BPL,RBM25,TRIM25,TRIM24,SMARCA4,FOXA1,SSBP4,GDF15,PIAS3,DPF2,TBX3,ACTL6A,SMARCC2,TCF12,NCOA2,NCOR1,NFIC,HDGF,HNRNPLL,SSBP2,OGT,SSBP3,HOXB13,CTBP1,NACC1,HMGB2,NKX3-1,AR,HCFC1,GOLGB1,SMARCC1,CTBP2,TBL1XR1,EPM2AIP1,BCL9…	3.86e-13	3.86e-13	regulation of nucleobase-containing compound metabolic process
72	GO:0051252	KDM1A,CREBBP,NFIX,HMGB3,PIAS1,ARID1B,CCAR1,HMG20B,SMARCD1,SMARCE1,PIAS2,SMARCA2,NCOA1,RCOR1,CIRBP,SMARCB1,TCF20,PRPF6,RPRD1B,TRPS1,SMARCD2,ATN1,TCERG1,ARID1A,IRF2BPL,RBM25,TRIM25,TRIM24,SMARCA4,FOXA1,SSBP4,GDF15,PIAS3,DPF2,TBX3,ACTL6A,SMARCC2,TCF12,NCOA2,NCOR1,NFIC,HDGF,HNRNPLL,SSBP2,OGT,SSBP3,HOXB13,CTBP1,NACC1,HMGB2,NKX3-1,AR,HCFC1,GOLGB1,SMARCC1,CTBP2,TBL1XR1,EPM2AIP1,BCL9L,TCEA1,NCOR2,GTF2I	1.82e-12	1.82e-12	regulation of RNA metabolic process
73	GO:2001141	KDM1A,CREBBP,NFIX,HMGB3,PIAS1,ARID1B,CCAR1,HMG20B,SMARCD1,SMARCE1,PIAS2,SMARCA2,NCOA1,RCOR1,SMARCB1,TCF20,PRPF6,RPRD1B,TRPS1,SMARCD2,ATN1,TCERG1,ARID1A,IRF2BPL,TRIM25,TRIM24,SMARCA4,FOXA1,SSBP4,GDF15,PIAS3,DPF2,TBX3,ACTL6A,SMARCC2,TCF12,NCOA2,NCOR1,NFIC,HDGF,SSBP2,OGT,SSBP3,HOXB13,CTBP1,NACC1,HMGB2,NKX3-1,AR,HCFC1,GOLGB1,SMARCC1,CTBP2,TBL1XR1,EPM2AIP1,BCL9L,TCEA1,NCOR2,GTF2I	1.47e-11	1.47e-11	regulation of RNA biosynthetic process
74	GO:1903506	KDM1A,CREBBP,NFIX,HMGB3,PIAS1,ARID1B,CCAR1,HMG20B,SMARCD1,SMARCE1,PIAS2,SMARCA2,NCOA1,RCOR1,SMARCB1,TCF20,PRPF6,RPRD1B,TRPS1,SMARCD2,ATN1,TCERG1,ARID1A,IRF2BPL,TRIM25,TRIM24,SMARCA4,FOXA1,SSBP4,GDF15,PIAS3,DPF2,TBX3,ACTL6A,SMARCC2,TCF12,NCOA2,NCOR1,NFIC,HDGF,SSBP2,OGT,SSBP3,HOXB13,CTBP1,NACC1,HMGB2,NKX3-1,AR,HCFC1,GOLGB1,SMARCC1,CTBP2,TBL1XR1,EPM2AIP1,BCL9L,TCEA1,NCOR2,GTF2I	1.33e-11	1.33e-11	regulation of nucleic acid-templated transcription
75	GO:0006355	KDM1A,CREBBP,NFIX,HMGB3,PIAS1,ARID1B,CCAR1,HMG20B,SMARCD1,SMARCE1,PIAS2,SMARCA2,NCOA1,RCOR1,SMARCB1,TCF20,PRPF6,RPRD1B,TRPS1,SMARCD2,ATN1,TCERG1,ARID1A,IRF2BPL,TRIM25,TRIM24,SMARCA4,FOXA1,SSBP4,GDF15,PIAS3,DPF2,TBX3,ACTL6A,SMARCC2,TCF12,NCOA2,NCOR1,NFIC,HDGF,SSBP2,OGT,SSBP3,HOXB13,CTBP1,NACC1,HMGB2,NKX3-1,AR,HCFC1,GOLGB1,SMARCC1,CTBP2,TBL1XR1,EPM2AIP1,BCL9L,TCEA1,NCOR2,GTF2I	9.96e-12	9.96e-12	regulation of transcription, DNA-templated
76	GO:0006357	KDM1A,CREBBP,NFIX,PIAS1,ARID1B,HMG20B,SMARCD1,SMARCE1,PIAS2,SMARCA2,NCOA1,RCOR1,SMARCB1,TCF20,PRPF6,RPRD1B,TRPS1,SMARCD2,ATN1,TCERG1,ARID1A,IRF2BPL,SMARCA4,FOXA1,SSBP4,GDF15,PIAS3,DPF2,TBX3,ACTL6A,SMARCC2,TCF12,NCOA2,NCOR1,NFIC,HDGF,SSBP2,OGT,SSBP3,HOXB13,CTBP1,HMGB2,NKX3-1,AR,HCFC1,SMARCC1,CTBP2,TBL1XR1,EPM2AIP1,BCL9L,NCOR2,GTF2I	1.38e-13	1.38e-13	regulation of transcription by RNA polymerase II
77	GO:0031325	KDM1A,CREBBP,NFIX,PIAS1,ARID1B,CCAR1,SMARCD1,SMARCE1,PIAS2,TIGAR,SMARCA2,NCOA1,CIRBP,SMARCB1,TCF20,PRPF6,RPRD1B,TRPS1,SMARCD2,TCERG1,CSNK1A1,ARID1A,APOA1,IRF2BPL,TRIM24,C3,SMARCA4,FOXA1,SSBP4,GDF15,PSME3,PIAS3,TBX3,ACTL6A,SMARCC2,TCF12,NCOA2,NFIC,HNRNPLL,SSBP2,OGT,GSN,SSBP3,CTBP1,HMGB2,NKX3-1,AR,HCFC1,SMARCC1,CTBP2,TBL1XR1,EPM2AIP1,BCL9L,HBB,RTEL1	1.26e-12	1.26e-12	positive regulation of cellular metabolic process
78	GO:0045935	KDM1A,CREBBP,NFIX,PIAS1,ARID1B,CCAR1,SMARCD1,SMARCE1,PIAS2,TIGAR,SMARCA2,NCOA1,SMARCB1,TCF20,PRPF6,RPRD1B,TRPS1,SMARCD2,TCERG1,ARID1A,IRF2BPL,TRIM24,SMARCA4,FOXA1,SSBP4,TBX3,ACTL6A,SMARCC2,TCF12,NCOA2,NFIC,HNRNPLL,SSBP2,OGT,SSBP3,HMGB2,NKX3-1,AR,HCFC1,SMARCC1,CTBP2,TBL1XR1,BCL9L,RTEL1	3.05e-14	3.05e-14	positive regulation of nucleobase-containing compound metabolic process
79	GO:0051254	KDM1A,CREBBP,NFIX,PIAS1,ARID1B,CCAR1,SMARCD1,SMARCE1,PIAS2,SMARCA2,NCOA1,SMARCB1,TCF20,PRPF6,RPRD1B,TRPS1,SMARCD2,TCERG1,ARID1A,IRF2BPL,TRIM24,SMARCA4,FOXA1,SSBP4,TBX3,ACTL6A,SMARCC2,TCF12,NCOA2,NFIC,HNRNPLL,SSBP2,OGT,SSBP3,HMGB2,NKX3-1,AR,HCFC1,SMARCC1,CTBP2,TBL1XR1,BCL9L	2.81e-14	2.81e-14	positive regulation of RNA metabolic process
80	GO:0031328	KDM1A,CREBBP,NFIX,PIAS1,ARID1B,CCAR1,SMARCD1,SMARCE1,PIAS2,SMARCA2,NCOA1,CIRBP,SMARCB1,TCF20,PRPF6,RPRD1B,TRPS1,SMARCD2,TCERG1,ARID1A,APOA1,IRF2BPL,TRIM24,SMARCA4,FOXA1,SSBP4,TBX3,ACTL6A,SMARCC2,TCF12,NCOA2,NFIC,SSBP2,OGT,SSBP3,HMGB2,NKX3-1,AR,HCFC1,SMARCC1,CTBP2,TBL1XR1,EPM2AIP1,BCL9L,HBB	2.76e-14	2.76e-14	positive regulation of cellular biosynthetic process
81	GO:1902680	KDM1A,CREBBP,NFIX,PIAS1,ARID1B,CCAR1,SMARCD1,SMARCE1,PIAS2,SMARCA2,NCOA1,SMARCB1,TCF20,PRPF6,RPRD1B,TRPS1,SMARCD2,TCERG1,ARID1A,IRF2BPL,TRIM24,SMARCA4,FOXA1,SSBP4,TBX3,ACTL6A,SMARCC2,TCF12,NCOA2,NFIC,SSBP2,OGT,SSBP3,HMGB2,NKX3-1,AR,HCFC1,SMARCC1,CTBP2,TBL1XR1,BCL9L	3.57e-14	3.57e-14	positive regulation of RNA biosynthetic process
82	GO:1903508	KDM1A,CREBBP,NFIX,PIAS1,ARID1B,CCAR1,SMARCD1,SMARCE1,PIAS2,SMARCA2,NCOA1,SMARCB1,TCF20,PRPF6,RPRD1B,TRPS1,SMARCD2,TCERG1,ARID1A,IRF2BPL,TRIM24,SMARCA4,FOXA1,SSBP4,TBX3,ACTL6A,SMARCC2,TCF12,NCOA2,NFIC,SSBP2,OGT,SSBP3,HMGB2,NKX3-1,AR,HCFC1,SMARCC1,CTBP2,TBL1XR1,BCL9L	3.49e-14	3.49e-14	positive regulation of nucleic acid-templated transcription
83	GO:0045893	KDM1A,CREBBP,NFIX,PIAS1,ARID1B,SMARCD1,PIAS2,SMARCA2,NCOA1,SMARCB1,TCF20,PRPF6,RPRD1B,TRPS1,ARID1A,IRF2BPL,TRIM24,SMARCA4,FOXA1,SSBP4,TBX3,SMARCC2,TCF12,NCOA2,NFIC,SSBP2,OGT,SSBP3,HMGB2,NKX3-1,AR,HCFC1,SMARCC1,CTBP2,TBL1XR1,BCL9L	5.83e-11	5.83e-11	positive regulation of transcription, DNA-templated
84	GO:0045944	KDM1A,CREBBP,NFIX,PIAS2,SMARCA2,NCOA1,SMARCB1,TCF20,PRPF6,RPRD1B,TRPS1,IRF2BPL,SMARCA4,FOXA1,SSBP4,TCF12,NCOA2,NFIC,SSBP2,OGT,SSBP3,HMGB2,NKX3-1,AR,HCFC1,SMARCC1,CTBP2,TBL1XR1,BCL9L	1.21e-08	1.21e-08	positive regulation of transcription by RNA polymerase II
85	GO:0006996	KDM1A,CREBBP,RTEL1-TNFRSF6B,HMGB3,ARID1B,HMG20B,SMARCD1,SMARCE1,TIGAR,PCM1,SMARCA2,NCOA1,RCOR1,CIRBP,NDUFB7,SMARCB1,SMARCD2,CSNK1A1,HRG,ARID1A,APOA1,SMARCA4,FOXA1,ACTL6A,SMARCC2,NCOR1,CEP131,OGT,GSN,CTBP1,HMGB2,HSPA4,SRGAP2C,HCFC1,GOLGB1,SMARCC1,TBL1XR1,PIPOX,TOP1MT,ATXN2,RTEL1,SRGAP2	0.0133	0.0133	organelle organization
86	GO:0051276	KDM1A,CREBBP,RTEL1-TNFRSF6B,HMGB3,ARID1B,HMG20B,SMARCD1,SMARCE1,SMARCA2,NCOA1,RCOR1,SMARCB1,SMARCD2,ARID1A,SMARCA4,FOXA1,ACTL6A,SMARCC2,NCOR1,OGT,CTBP1,HMGB2,HCFC1,SMARCC1,TBL1XR1,TOP1MT,RTEL1	1.11e-06	1.11e-06	chromosome organization
87	GO:0006325	KDM1A,CREBBP,ARID1B,HMG20B,SMARCD1,SMARCE1,SMARCA2,NCOA1,RCOR1,SMARCB1,SMARCD2,ARID1A,SMARCA4,FOXA1,ACTL6A,SMARCC2,NCOR1,OGT,CTBP1,HMGB2,HCFC1,SMARCC1,TBL1XR1	2.4e-07	2.4e-07	chromatin organization
88	GO:0006333	SMARCD1,SMARCE1,SMARCB1,SMARCD2,ARID1A,SMARCA4,SMARCC2,HMGB2,SMARCC1	0.00336	0.00336	chromatin assembly or disassembly
89	GO:0031498	SMARCD1,SMARCE1,SMARCB1,SMARCD2,ARID1A,SMARCA4,SMARCC2,SMARCC1	2.75e-10	2.75e-10	chromatin disassembly
90	GO:0006338	ARID1B,SMARCD1,SMARCE1,SMARCA2,SMARCB1,SMARCD2,ARID1A,SMARCA4,FOXA1,ACTL6A,SMARCC2,SMARCC1	5.14e-07	5.14e-07	chromatin remodeling
91	GO:0043044	SMARCE1,SMARCA2,SMARCB1,SMARCD2,ARID1A,SMARCA4,ACTL6A,SMARCC2,SMARCC1	2.58e-06	2.58e-06	ATP-dependent chromatin remodeling
92	GO:0034728	SMARCD1,SMARCE1,SMARCB1,SMARCD2,ARID1A,SMARCA4,SMARCC2,HMGB2,SMARCC1	0.00184	0.00184	nucleosome organization
93	GO:0006337	SMARCD1,SMARCE1,SMARCB1,SMARCD2,ARID1A,SMARCA4,SMARCC2,SMARCC1	9.64e-11	9.64e-11	nucleosome disassembly
94	GO:0048523	KDM1A,CREBBP,NFIX,HMGB3,PIAS1,CCAR1,HMG20B,SMARCE1,PIAS2,TIGAR,PCM1,SMARCA2,RCOR1,CIRBP,SMARCB1,TRPS1,ATN1,TCERG1,CSNK1A1,HRG,PPM1G,ARID1A,APOA1,FKBP15,IRF2BPL,TRIM24,C3,SMARCA4,FOXA1,GDF15,PSME3,PIAS3,TBX3,SMARCC2,NCOA2,NCOR1,NFIC,HDGF,OGT,GSN,ITIH2,HOXB13,CTBP1,NACC1,HMGB2,NKX3-1,AR,SRGAP2C,HCFC1,SMARCC1,CTBP2,TBL1XR1,BCL9L,SRGAP2B,NCOR2,ATXN2,C4A,RTEL1,SRGAP2	1.76e-07	1.76e-07	negative regulation of cellular process
95	GO:0031324	KDM1A,CREBBP,NFIX,PIAS1,CCAR1,HMG20B,SMARCE1,TIGAR,SMARCA2,RCOR1,CIRBP,SMARCB1,TRPS1,ATN1,TCERG1,HRG,ARID1A,FKBP15,IRF2BPL,TRIM24,C3,SMARCA4,FOXA1,PIAS3,TBX3,SMARCC2,NCOA2,NCOR1,NFIC,HDGF,OGT,ITIH2,HOXB13,CTBP1,NACC1,HMGB2,NKX3-1,AR,HCFC1,SMARCC1,CTBP2,TBL1XR1,NCOR2,ATXN2,C4A,RTEL1	5.76e-10	5.76e-10	negative regulation of cellular metabolic process
96	GO:0045934	KDM1A,CREBBP,NFIX,PIAS1,CCAR1,SMARCE1,TIGAR,SMARCA2,RCOR1,CIRBP,TRPS1,ATN1,TCERG1,ARID1A,IRF2BPL,TRIM24,SMARCA4,FOXA1,PIAS3,TBX3,SMARCC2,NCOA2,NCOR1,NFIC,HDGF,HOXB13,CTBP1,NACC1,HMGB2,NKX3-1,AR,HCFC1,CTBP2,TBL1XR1,NCOR2,RTEL1	3.81e-11	3.81e-11	negative regulation of nucleobase-containing compound metabolic process
97	GO:0051253	KDM1A,CREBBP,NFIX,PIAS1,CCAR1,SMARCE1,SMARCA2,RCOR1,CIRBP,TRPS1,ATN1,TCERG1,ARID1A,IRF2BPL,TRIM24,SMARCA4,FOXA1,PIAS3,TBX3,SMARCC2,NCOA2,NCOR1,NFIC,HDGF,HOXB13,CTBP1,NACC1,HMGB2,NKX3-1,AR,HCFC1,CTBP2,TBL1XR1,NCOR2	1.02e-10	1.02e-10	negative regulation of RNA metabolic process
98	GO:0031327	KDM1A,CREBBP,NFIX,PIAS1,CCAR1,SMARCE1,TIGAR,SMARCA2,RCOR1,CIRBP,TRPS1,ATN1,TCERG1,ARID1A,IRF2BPL,TRIM24,SMARCA4,FOXA1,PIAS3,TBX3,SMARCC2,NCOA2,NCOR1,NFIC,HDGF,HOXB13,CTBP1,NACC1,HMGB2,NKX3-1,AR,HCFC1,CTBP2,TBL1XR1,NCOR2	2.18e-09	2.18e-09	negative regulation of cellular biosynthetic process
99	GO:2000113	KDM1A,CREBBP,NFIX,PIAS1,SMARCE1,SMARCA2,RCOR1,CIRBP,TRPS1,ATN1,TCERG1,ARID1A,IRF2BPL,TRIM24,SMARCA4,FOXA1,PIAS3,TBX3,SMARCC2,NCOA2,NCOR1,NFIC,HDGF,HOXB13,CTBP1,NACC1,HMGB2,NKX3-1,AR,HCFC1,CTBP2,TBL1XR1,NCOR2	5.33e-09	5.33e-09	negative regulation of cellular macromolecule biosynthetic process
100	GO:1902679	KDM1A,CREBBP,NFIX,PIAS1,CCAR1,SMARCE1,SMARCA2,RCOR1,TRPS1,ATN1,TCERG1,ARID1A,IRF2BPL,TRIM24,SMARCA4,FOXA1,PIAS3,TBX3,SMARCC2,NCOA2,NCOR1,NFIC,HDGF,HOXB13,CTBP1,NACC1,HMGB2,NKX3-1,AR,HCFC1,CTBP2,TBL1XR1,NCOR2	1.02e-10	1.02e-10	negative regulation of RNA biosynthetic process
101	GO:1903507	KDM1A,CREBBP,NFIX,PIAS1,CCAR1,SMARCE1,SMARCA2,RCOR1,TRPS1,ATN1,TCERG1,ARID1A,IRF2BPL,TRIM24,SMARCA4,FOXA1,PIAS3,TBX3,SMARCC2,NCOA2,NCOR1,NFIC,HDGF,HOXB13,CTBP1,NACC1,HMGB2,NKX3-1,AR,HCFC1,CTBP2,TBL1XR1,NCOR2	9.72e-11	9.72e-11	negative regulation of nucleic acid-templated transcription
102	GO:0045892	KDM1A,CREBBP,NFIX,PIAS1,SMARCE1,SMARCA2,RCOR1,TRPS1,ATN1,TCERG1,ARID1A,IRF2BPL,TRIM24,SMARCA4,FOXA1,PIAS3,TBX3,SMARCC2,NCOA2,NCOR1,NFIC,HDGF,HOXB13,CTBP1,NACC1,HMGB2,NKX3-1,AR,HCFC1,CTBP2,TBL1XR1,NCOR2	2.02e-10	2.02e-10	negative regulation of transcription, DNA-templated
103	GO:0000122	KDM1A,CREBBP,NFIX,PIAS1,SMARCA2,RCOR1,TRPS1,ATN1,TCERG1,ARID1A,IRF2BPL,SMARCA4,FOXA1,PIAS3,TBX3,SMARCC2,NCOA2,NCOR1,NFIC,HDGF,HOXB13,CTBP1,AR,HCFC1,TBL1XR1,NCOR2	1.33e-09	1.33e-09	negative regulation of transcription by RNA polymerase II
104	GO:0048096	ARID1B,SMARCD1,ARID1A	0.0346	0.0346	chromatin-mediated maintenance of transcription
105	GO:0000377	KDM1A,CCAR1,SNRPD3,PRPF6,SUGP1,RBM25,TRA2A,SRRM2,CSTF3,DDX42	0.0486	0.0486	RNA splicing, via transesterification reactions with bulged adenosine as nucleophile
106	GO:0000398	KDM1A,CCAR1,SNRPD3,PRPF6,SUGP1,RBM25,TRA2A,SRRM2,CSTF3,DDX42	0.0486	0.0486	mRNA splicing, via spliceosome
107	GO:0018205	CREBBP,PIAS1,HMG20B,PIAS2,NCOA1,SMARCB1,PIAS3,ACTL6A,OGT,CTBP1,HCFC1	0.0143	0.0143	peptidyl-lysine modification
108	GO:0030850	FOXA1,HOXB13,NKX3-1,AR,SMARCC1	0.0191	0.0191	prostate gland development
109	GO:0060512	FOXA1,HOXB13,NKX3-1,AR	0.0443	0.0443	prostate gland morphogenesis
110	GO:0060740	FOXA1,HOXB13,NKX3-1,AR	0.0326	0.0326	prostate gland epithelium morphogenesis
111	GO:0014070	KDM1A,PIAS1,PIAS2,NCOA1,ARID1A,TRIM25,TRIM24,SMARCA4,FOXA1,NCOA2,NCOR1,GSN,HOXB13,HMGB2,NKX3-1,AR,HCFC1,NCOR2,HBE1	0.00533	0.00533	response to organic cyclic compound
